# Supplementary material for: Comprehensive meta-analysis, co-expression, and miRNA nested network analysis identifies gene candidates in citrus against Huanglongbing disease
Source: BMC Plant Biol. 2015 Jul 28;15:184. doi: 10.1186/s12870-015-0568-4 (PMC4517500; doi:10.1186/s12870-015-0568-4)
Supplement: Additional file 1: — Probe sets identified in the present analysis. List of the total number of probe sets identified with Limma and RankProd methods of meta-analysis. [file 12870_2015_568_MOESM1_ESM.xls]

## Sheet: Limma method
Additional file 1: Total number of probeset identified in Limma method of meta-analysis
S.No.	ProbesetID	ATG_ID	MapMan pathway	Madam vinous	Celopatra	US 897	Sweet orange	Valencia root	Valencia stem	Valencia 5-9 wai	Valencia 13-17 wai	RL 5 wai	RL 17 wai	RL 27 wai	Madam Vinous 5 wai	Madam Vinous 17 wai	Madam Vinous 27 wai	Immature fruit	Mature fruit	Hamlin_JV	Hamlin_VT	Hamlin_FF	Valencia_JV	Valencia_VT	Valencia_FF	SumCount	Description	Gene ID	E value
1	Cit.11236.1.S1_at	AT2G30570.1	PS.lightreaction.photosystem II.PSII polypeptide subunits	0	0	0	0	0	0	-2.14	0	0	0	0	0	0	0	0	2.67873	0	0	0	0	0	0	2	protein of photosystem II [Spinacia oleracea] sp|Q41387|PSBW_SPIOL Photosystem II reaction center W protein	CAA59409	3e-45
2	Cit.11237.1.S1_s_at	AT2G30570.1	PS.lightreaction.photosystem II.PSII polypeptide subunits	0	0	0	0	0	-2.3	0	0	0	0	0	0	0	0	0	2.67873	0	0	0	0	0	0	2	protein of photosystem II [Spinacia oleracea] sp|Q41387|PSBW_SPIOL Photosystem II reaction center W protein	CAA59409	8e-45
3	Cit.12374.1.S1_at	ATCG01100.1	PS.lightreaction.cyclic electron flow-chlororespiration	2.13	0	0	0	0	0	0	0	0	-1.27	0	0	1.03	0	0	0	0	0	0	0	0	0	3	NADH dehydrogenase subunit 1 [Spinacia oleracea] sp|Q9M3I6|NU1C_SPIOL NAD(P)H-quinone oxidoreductase	NP_054993	2e-61
4	Cit.12953.1.S1_at	AT4G04640.1	PS.lightreaction.ATP synthase	2.08	0	0	0	0	0	0	0	0	0	0	0	0	0	0	0	0	0	0	0	0	0	1	putative ATP synthase gamma-subunit [Arabidopsis thaliana] gb|AAL38731.1| putative ATP synthase gamma-subunit [Arabidopsis thaliana] sp|Q019 /REP_ORG=Citrus	AAM51386	1e-106
5	Cit.13238.1.S1_at	AT4G28660.1	PS.lightreaction.photosystem II.PSII polypeptide subunits	-2.2	0	0	0	0	-2.24	0	0	0	0	0	0	-1.08	0	0	0	0	0	0	0	0	0	3	photosystem II protein W-like [Arabidopsis thaliana] gb|AAM47326.1| AT4g28660/T5F17_110 [Arabidopsis thaliana] gb|AAL58951.1| AT4g28660/T5F1 /REP_ORG=Citrus	AAM64412	5e-53
6	Cit.13425.1.S1_at	AT2G39730.1	PS.calvin cyle.rubisco interacting	0	0	0	0	0	0	0	0	0	0	0	-1.82	0	-2.83	0	0	0	0	0	0	0	0	2	Rubisco activase beta form precursor [Larrea tridentata] /REP_ORG=Citrus	AAP83930	1e-124
7	Cit.13435.1.S1_s_at	AT2G27510.1	PS.lightreaction.other electron carrier (ox/red).ferredoxin	2.62	0	0	3.45	0	0	0	0	0	0	0	0	0	0	0	0	0	0	0	0	0	0	2	non-photosynthetic ferredoxin [Citrus sinensis] pir||S62722 ferredoxin [2Fe-2S] fd1 precursor	CAA87068	5e-49
8	Cit.14236.1.S1_at	ATCG00720.1	PS.lightreaction.cytochrome b6/f	0	-2.88	0	0	0	0	0	0	0	-1.75	1.24	0	0	0	0	0	0	0	0	0	0	0	3	cytochrome b6 [Spinacia oleracea] sp|P00165|CYB6_SPIOL Cytochrome b6 pir||CBSP6 plastoquinol-plastoc	NP_054964	1e-15
9	Cit.14671.1.S1_at	AT1G76570.1	PS.lightreaction.photosystem II.LHC-II	0	0	0	0	0	0	0	0	0	0	0	0	0	-1.02	0	0	0	0	0	0	0	0	1	putative chlorophyll a/b-binding protein [Oryza sativa (japonica cultivar-group)] /REP_ORG=Citrus	BAD33211	5e-37
10	Cit.17233.1.S1_at	AT1G60950.1	PS.lightreaction.other electron carrier (ox/red).ferredoxin	0	0	0	2.15	0	0	0	0	-1.36	0	0	-1.05	0	0	0	0	0	-2	-3.1	2.1	-2	-2	8	chloroplast ferredoxin I [Nicotiana tabacum] /REP_ORG=Citrus	AAS58496	9e-55
11	Cit.17916.1.S1_at	ATCG01100.1	PS.lightreaction.cyclic electron flow-chlororespiration	0	0	0	0	0	0	0	0	0	0	0	0	1.01	0	0	0	0	0	0	0	0	0	1	NADH dehydrogenase ND1 [Lotus corniculatus var. japonicus] ref|NP_084850.1| NADH dehydrogenase subunit 1 [Lotus corniculatus var. japonicus] /REP_ORG=Citrus	BAB33250	3e-84
12	Cit.1816.1.S1_s_at	AT5G38410.1	PS.calvin cyle.rubisco small subunit	0	0	0	0	0	-2	0	0	0	0	0	0	0	0	0	0	4.4	0	-3	3	0	0	4	Ribulose bisphosphate carboxylase small chain	O64416	8e-50
13	Cit.1835.1.S1_s_at	AT2G35120.1	PS.photorespiration.glycine cleavage	0	2.23	0	0	0	0	0	0	0	0	0	0	0	0	0	0	0	0	0	0	0	0	1	glycine decarboxylase complex H-protein [Populus tremuloides] /REP_ORG=Citrus	AAO63775	5e-67
14	Cit.18739.1.S1_at	AT1G08380.1	PS.lightreaction.photosystem I.PSI polypeptide subunits	0	0	0	0	0	0	-3.08	0	0	0	0	0	-1.14	0	0	0	0	0	0	3.7	2	4	5	putative 16kDa membrane protein [Nicotiana tabacum] /REP_ORG=Citrus	CAB75430	5e-44
15	Cit.22895.1.S1_s_at	AT2G27510.1	PS.lightreaction.other electron carrier (ox/red).ferredoxin	0	3	0	0	0	0	0	0	0	1.09	0	0	0	0	0	0	0	0	0	0	0	0	2	ferredoxin [2Fe-2S] fd1 precursor	S62722	3e-21
16	Cit.23474.1.S1_at	AT2G34420.1	PS.lightreaction.photosystem II.LHC-II	-2.81	0	0	0	0	0	0	0	0	0	0	0	-1.57	0	0	0	0	0	0	0	0	0	2	LHCII type I chlorophyll a/b-binding protein [Vigna radiata] /REP_ORG=Citrus	AAF89207	7e-56
17	Cit.274.1.S1_x_at	AT1G29920.1	PS.lightreaction.photosystem II.LHC-II	-2.05	0	0	0	0	0	0	0	0	0	0	0	-1.13	0	0	0	0	0	0	0	0	0	2	chlorophyll A-B binding protein / LHCII type I (LHB1B2) [Arabidopsis thaliana] /REP_ORG=Citrus	NP_850231	8e-93
18	Cit.28986.1.S1_x_at	AT1G08380.1	PS.lightreaction.photosystem I.PSI polypeptide subunits	0	-2.89	0	0	0	0	0	0	0	0	0	0	-1.04	0	0	0	0	0	0	0	0	0	2	putative 16kDa membrane protein [Nicotiana tabacum] /REP_ORG=Citrus	CAB75430	4e-37
19	Cit.29293.1.S1_at	ATCG01010.1	PS.lightreaction.cyclic electron flow-chlororespiration	2.5	-2.03	0	0	0	0	0	0	0	0	1.15	0	1.27	0	0	0	0	0	0	0	0	0	4	NADH dehydrogenase [Glyphaea brevis] /REP_ORG=Citrus	AAF27245	1e-38
20	Cit.29311.1.S1_at	ATCG01050.1	PS.lightreaction.NADH DH	0	0	-2.26	0	0	0	0	0	0	-1.2	0	0	0	0	0	0	0	0	0	0	0	0	2	NADH dehydrogenase subunit 4 [Spinacia oleracea] emb|CAB88784.1| NADH dehydrogenase ND4 subunit [Spinacia oleracea] /REP_ORG=Citrus	NP_054988	6e-57
21	Cit.3537.1.S1_s_at	AT5G26780.1	PS.photorespiration.serine hydroxymethyltransferase	0	2.07	0	0	0	0	0	0	0	0	0	0	0	0	0	0	0	0	0	0	0	0	1	putative glycine hydroxymethyltransferase [Arabidopsis thaliana] ref|NP_851081.1| glycine hydroxymethyltransferase	AAN61005	1e-100
22	Cit.38474.1.S1_at	AT3G56650.1	PS.lightreaction.photosystem II.PSII polypeptide subunits	0	-3.14	0	0	0	-2.8	0	0	0	-1.05	0	0	0	0	0	0	0	0	0	0	0	0	3	P0034E02.35 [Oryza sativa (japonica cultivar-group)] /REP_ORG=Citrus	NP_915869	1e-39
23	Cit.39791.1.S1_s_at	AT3G14420.2	PS.photorespiration.glycolate oxydase	3.39	2.05	0	4.83	0	0	0	0	0	0	0	-1.4	1.71	0	0	2.50193	0	0	0	0	0	0	6	2 glycolate oxidase /REP_ORG=Citrus	1803516A	3e-08
24	Cit.4868.1.S1_at	AT3G15840.1	PS.lightreaction.cyclic electron flow-chlororespiration	0	0	0	0	0	0	0	0	1.41	0	0	0	0	0	0	0	0	0	0	0	0	0	1	AT3g15840 [Arabidopsis thaliana] /REP_ORG=Citrus	AAG40376	9e-94
25	Cit.5392.1.S1_s_at	AT1G03600.1	PS.lightreaction.photosystem II.PSII polypeptide subunits	-2.67	0	0	0	0	0	-2.01	0	0	0	0	0	-1.46	0	0	0	0	0	2.8	0	0	3.6	5	unknown [Arabidopsis thaliana] gb|AAM47889.1| unknown protein [Arabidopsis thaliana] ref|NP_563687.1| photosystem II family protein [Arabido /REP_ORG=Citrus	AAM61118	4e-49
26	Cit.6147.1.S1_at	AT1G14150.1	PS.lightreaction.photosystem II.PSII polypeptide subunits	0	-2.89	0	0	0	-2.89	-2.3	0	0	0	0	0	0	0	0	0	0	0	0	0	0	0	3	putative oxygen evolving enhancer protein [Solanum demissum] /REP_ORG=Citrus	AAU90312	2e-49
27	Cit.6148.1.S1_at	AT1G14150.1	PS.lightreaction.photosystem II.PSII polypeptide subunits	0	0	0	0	0	-2.71	0	0	0	0	0	0	0	0	0	0	2.3	0	2.6	2	0	2.1	5	putative oxygen evolving enhancer protein 3 [Solanum demissum] /REP_ORG=Citrus	AAW28572	7e-49
28	Cit.6148.1.S1_s_at	AT1G14150.1	PS.lightreaction.photosystem II.PSII polypeptide subunits	0	-2.8	0	0	0	-3.08	0	0	0	0	0	0	0	0	0	0	0	0	0	0	0	0	2	putative oxygen evolving enhancer protein 3 [Solanum demissum] /REP_ORG=Citrus	AAW28572	7e-49
29	Cit.6529.1.S1_at	AT1G02180.1	PS.lightreaction.other electron carrier (ox/red).ferredoxin	-11.54	0	0	0	0	0	0	0	0	0	0	0	-3.46	0	0	0	0	0	0	0	0	0	2	unknown protein [Oryza sativa (japonica cultivar-group)] /REP_ORG=Citrus	BAD09597	6e-61
30	Cit.6529.1.S1_s_at	AT1G02180.1	PS.lightreaction.other electron carrier (ox/red).ferredoxin	-9.84	0	0	0	0	0	0	0	0	1.78	0	0	-3.18	0	0	0	0	0	0	0	0	0	3	unknown protein [Oryza sativa (japonica cultivar-group)] /REP_ORG=Citrus	BAD09597	6e-61
31	Cit.71.1.S1_s_at		PS.lightreaction.photosystem II.LHC-II	0	0	0	-2.5	0	0	0	0	0	0	0	0	-1.09	0	0	0	0	0	0	0	0	0	2	light harvesting chlorophyll a/b-binding protein [Nicotiana sylvestris] /REP_ORG=Citrus	BAA25393	1e-142
32	Cit.8578.1.S1_at	AT1G67090.1	PS.calvin cyle.rubisco small subunit	0	0	0	2.07	0	0	0	0	0	0	0	0	0	0	0	0	0	0	0	0	0	0	1	ribulose-1	AAG49562	7e-38
33	Cit.9223.1.S1_at	AT4G10340.1	PS.lightreaction.photosystem II.LHC-II	-2.11	0	0	0	0	0	0	0	0	0	0	0	-1.07	0	0	0	0	0	3.4	2	2	2.8	6	chlorophyll a/b-binding protein type I precursor - tomato /REP_ORG=Citrus	S16294	1e-120
34	Cit.9282.1.S1_at	AT2G27510.1	PS.lightreaction.other electron carrier (ox/red).ferredoxin	0	0	0	0	0	2.46	0	0	0	0	0	0	0	0	0	0	0	0	0	0	0	0	1	ferredoxin [2Fe-2S] fd1 precursor	S62722	9e-80
35	Cit.9288.1.S1_s_at	AT2G27510.1	PS.lightreaction.other electron carrier (ox/red).ferredoxin	0	3.2	0	0	0	0	0	0	0	1.05	0	0	0	0	0	0	0	0	0	0	0	0	2	non-photosynthetic ferredoxin [Citrus sinensis] pir||S62722 ferredoxin [2Fe-2S] fd1 precursor	CAA87068	2e-79
36	Cit.9959.1.S1_at	AT4G05180.1	PS.lightreaction.photosystem II.PSII polypeptide subunits	-2.03	-2.18	0	0	0	0	0	0	0	0	0	0	-1.06	0	0	0	0	0	0	0	0	0	3	16 kDa protein of the photosynthetic oxygen- evolving protein (OEC) [Spinacia oleracea] pir||S00008 photosystem II oxygen-evolving complex p /REP_ORG=Citrus	CAA29056	7e-86
37	Cit.31556.1.S1_at	AT4G10120.2	major CHO metabolism.synthesis.sucrose.SPS	2.24	0	0	0	0	0	-2.27	0	0	0	0	0	1.17	0	0	0	0	0	0	0	0	0	3	0 sucrose-phosphate synthase (EC 2.4.1.14) isoform 2 - Citrus unshiu (fragment) dbj|BAA23215.1| suc	S72649	0.0 su
38	Cit.13437.1.S1_s_at	AT4G39210.1	major CHO metabolism.synthesis.starch.AGPase	10.66	10.14	3.96	11.52	0	0	0	8.77	0	1.47	0	0	3.38	0	0	-2.85891	0	-2	-8	2	-2.7	-2.5	13	DP-glucose pyrophosphorylase large subunit [Citrus unshiu] /REP_ORG=Citrus	AAD56042	0.0 A
39	Cit.24771.1.S1_s_at	AT1G74910.2	major CHO metabolism.synthesis.starch.AGPase	-2.22	0	0	0	0	0	0	0	0	0	0	0	-1.18	0	0	0	0	0	0	0	0	0	2	At1g74910/F9E10_24 [Arabidopsis thaliana] ref|NP_177629.1| ADP-glucose pyrophosphorylase family protein [Arabidopsis thaliana] ref|NP_849886 /REP_ORG=Citrus	AAM70562	5e-45
40	Cit.14942.1.S1_at	AT3G20440.2	major CHO metabolism.synthesis.starch.starch branching	0	0	0	0	0	0	0	0	0	0	0	0	0	-1.05	0	0	0	0	0	0	0	0	1	putative 1	BAC43378	4e-83
41	Cit.3958.1.S1_x_at	AT5G03650.1	major CHO metabolism.synthesis.starch.starch branching	0	0	0	0	0	0	0	0	0	1	0	0	0	0	0	0	0	0	0	0	0	0	1	starch branching enzyme I [Pisum sativum] pir||T06493 1	CAA56319	1e-167
42	Cit.3957.1.S1_s_at	AT5G03650.1	major CHO metabolism.synthesis.starch.starch branching	0	2.64	0	0	0	0	0	0	0	1.38	0	0	0	0	0	0	0	-2.4	-6	0	-2	-2	6	starch branching enzyme [Phaseolus vulgaris] /REP_ORG=Citrus	BAA82348	2e-64
43	Cit.13267.1.S1_at	AT2G36390.1	major CHO metabolism.synthesis.starch.starch branching	2.71	2.92	0	4.01	0	2.17	0	0	0	0	0	0	1.41	0	0	0	0	0	0	0	0	0	5	starch branching enzyme [Phaseolus vulgaris] /REP_ORG=Citrus	BAA82349	3e-61
44	Cit.29616.1.S1_s_at	AT5G03650.1	major CHO metabolism.synthesis.starch.starch branching	0	2.6	0	0	0	0	0	0	0	0	0	0	0	0	0	0	0	0	0	0	0	0	1	starch branching enzyme II	CAA03846	2e-28
45	Cit.15723.1.S1_s_at	AT2G39930.1	major CHO metabolism.synthesis.starch.debranching	0	2.29	0	2.22	0	0	0	0	0	0	0	0	0	0	0	0	0	0	-2.5	0	0	0	3	isoamylase isoform 1 [Solanum tuberosum] /REP_ORG=Citrus	AAN15317	4e-74
46	Cit.15723.1.S1_at	AT2G39930.1	major CHO metabolism.synthesis.starch.debranching	0	2.19	0	0	0	0	0	0	0	0	0	0	0	0	0	0	0	0	0	0	0	0	1	isoamylase isoform 1 [Solanum tuberosum] /REP_ORG=Citrus	AAN15317	4e-74
47	Cit.1136.1.S1_s_at	AT3G59480.1	major CHO metabolism.degradation.sucrose.fructokinase	-2.15	0	0	0	0	0	0	0	0	0	0	0	-1.07	0	0	0	0	0	0	0	0	0	2	putative fructokinase 2; S2 self-incompatibility locus-linked 3.16 protein [Petunia integrifolia subsp. inflata] /REP_ORG=Citrus	AAQ10000	1e-124
48	Cit.16238.1.S1_at	AT3G54090.1	major CHO metabolism.degradation.sucrose.fructokinase	0	0	0	0	0	0	0	0	0	0	0	-1.42	0	0	0	0	0	0	0	0	0	0	1	fructokinase-like protein [Arabidopsis thaliana] emb|CAB70983.1| fructokinase-like protein [Arabidopsis thaliana] gb|AAM13160.1| fructokinas /REP_ORG=Citrus	AAM91217	1e-132
49	Cit.26169.1.S1_s_at	AT1G22650.1	major CHO metabolism.degradation.sucrose.invertases.neutral	0	4.59	0	0	0	0	0	0	0	0	0	0	0	0	0	0	-2	-2	-3.4	-2	-2	-2	7	beta-fructofuranosidase	NP_564177	2e-74
50	Cit.3642.1.S1_at	AT4G34860.2	major CHO metabolism.degradation.sucrose.invertases.neutral	0	3.53	0	0	0	0	0	0	0	0	0	0	0	0	0	0	0	0	0	0	0	0	1	invertase-like protein [Arabidopsis thaliana] emb|CAB45447.1| invertase-like protein [Arabidopsis thaliana] gb|AAO11611.1| At4g34860/F11I11_ /REP_ORG=Citrus	CAB80203	1e-164
51	Cit.3811.1.S1_s_at	AT1G56560.1	major CHO metabolism.degradation.sucrose.invertases.neutral	0	-2.14	0	0	0	0	0	0	0	0	0	0	0	0	0	0	0	0	0	0	0	0	1	neutral invertase [Daucus carota] /REP_ORG=Citrus	CAA76145	1e-128
52	Cit.3642.1.S1_x_at	AT4G34860.2	major CHO metabolism.degradation.sucrose.invertases.neutral	0	4.61	0	0	0	0	0	0	0	0	0	0	0	0	0	0	-2	-2	-3.6	0	-2	-2	6	invertase-like protein [Arabidopsis thaliana] emb|CAB45447.1| invertase-like protein [Arabidopsis thaliana] gb|AAO11611.1| At4g34860/F11I11_ /REP_ORG=Citrus	CAB80203	1e-164
53	Cit.3643.1.S1_at	AT1G22650.1	major CHO metabolism.degradation.sucrose.invertases.neutral	0	4.91	0	0	0	0	0	0	0	0	0	0	0	0	0	0	0	0	0	0	0	0	1	putative alkaline/neutral invertase [Oryza sativa (japonica cultivar-group)] dbj|BAD33266.1| putative alkaline/neutral invertase [Oryza sati /REP_ORG=Citrus	XP_466154	7e-80
54	Cit.7645.1.S1_at	AT2G36190.1	major CHO metabolism.degradation.sucrose.invertases.cell wall	0	2.09	0	0	0	0	0	0	0	0	0	0	0	0	0	0	0	0	0	0	0	0	1	beta-fructofuranosidase (EC 3.2.1.26) precursor - carrot sp|P26792|INV1_DAUCA Beta-fructofuranosidase	JQ0991	1e-59
55	Cit.5734.1.S1_at	AT1G55120.2	major CHO metabolism.degradation.sucrose.invertases.cell wall	0	5.44	0	5.08	0	4.33	0	0	0	0	0	-2.57	0	0	0	0	0	0	0	0	0	0	4	exocellular acid invertase 1 [Beta vulgaris] /REP_ORG=Citrus	CAD19322	1e-64
56	Cit.14715.1.S1_s_at	AT1G12240.1	major CHO metabolism.degradation.sucrose.invertases.vacuolar	-6.12	0	0	-4.29	0	0	0	0	0	0	0	0	0	0	0	0	0	0	0	0	0	0	2	vacuolar invertase [Citrus sinensis] /REP_ORG=Citrus	AAL27709	4e-87
57	Cit.6527.1.S1_at	AT1G47840.1	major CHO metabolism.degradation.sucrose.hexokinase	-2.68	0	0	0	0	0	0	0	0	0	0	0	-1.4	0	0	0	0	0	0	0	0	0	2	hexokinase 2 [Nicotiana tabacum] /REP_ORG=Citrus	AAS60193	2e-46
58	Cit.5418.1.S1_s_at	AT5G49190.1	major CHO metabolism.degradation.sucrose.Susy	0	0	0	0	0	0	0	0	0	1.5	0	0	0	0	0	0	0	0	0	0	0	0	1	sucrose synthase [Arabidopsis thaliana] pir||YUMU sucrose synthase (EC 2.4.1.13) - Arabidopsis thaliana /REP_ORG=Citrus	CAA43303	1e-124
59	Cit.219.1.S1_s_at	AT5G20830.2	major CHO metabolism.degradation.sucrose.Susy	0	2.03	0	0	0	0	0	0	0	1.2	0	0	0	0	0	0	0	0	0	0	0	0	2	sucrose synthase [Citrus unshiu] /REP_ORG=Citrus	BAA89049	1e-137
60	Cit.11162.1.S1_s_at	AT3G52180.1	major CHO metabolism.degradation.starch	2.81	0	0	0	0	0	0	0	0	0	0	0	1.37	0	0	0	0	0	0	0	0	0	2	protein tyrosine phosphatase [Lycopersicon esculentum] /REP_ORG=Citrus	CAC44460	1e-104
61	Cit.23972.1.S1_x_at	AT5G18670.1	major CHO metabolism.degradation.starch.starch cleavage	0	-2.08	0	0	0	0	0	0	0	0	0	0	0	0	0	0	0	0	0	0	0	0	1	beta-amylase [Prunus armeniaca] /REP_ORG=Citrus	AAD38148	2e-80
62	Cit.39675.1.S1_at	AT4G17090.1	major CHO metabolism.degradation.starch.starch cleavage	2.35	-4.36	-2.08	-2.5	0	0	-3.98	0	0	0	0	0	1.26	0	0	2.51116	0	5	9.4	0	4	2	11	beta-amylase PCT-BMYI [Solanum tuberosum] /REP_ORG=Citrus	AAK84008	1e-113
63	Cit.1419.1.S1_s_at	AT5G18670.1	major CHO metabolism.degradation.starch.starch cleavage	0	-2.94	0	0	0	0	0	0	0	0	0	1.22	0	0	0	0	0	0	0	0	0	0	2	beta-amylase [Prunus armeniaca] /REP_ORG=Citrus	AAD38148	5e-87
64	Cit.14331.1.S1_s_at	AT1G76130.1	major CHO metabolism.degradation.starch.starch cleavage	0	0	0	2.11	0	0	0	2.12	0	0	0	0	1.77	0	0	0	0	0	0	0	0	0	3	alpha-amylase	AAM61434	2e-79
65	Cit.22468.1.S1_s_at	AT5G18670.1	major CHO metabolism.degradation.starch.starch cleavage	0	-2.45	0	0	0	0	0	0	0	0	0	1.09	0	0	0	0	0	0	0	0	0	0	2	beta-amylase [Prunus armeniaca] /REP_ORG=Citrus	AAD38148	4e-69
66	Cit.14332.1.S1_at	AT1G76130.1	major CHO metabolism.degradation.starch.starch cleavage	0	0	0	2.14	0	0	0	2.11	0	0	0	0	1.36	0	0	0	0	-2.6	-3	0	0	0	5	alpha-amylase [Malus x domestica] /REP_ORG=Citrus	AAF63239	1e-49
67	Cit.14331.1.S1_at	AT1G76130.1	major CHO metabolism.degradation.starch.starch cleavage	0	0	0	2.12	0	0	0	2.28	0	0	0	0	1.86	0	0	0	0	0	0	0	0	0	3	alpha-amylase	AAM61434	2e-79
68	Cit.36677.1.S1_at	AT4G17090.1	major CHO metabolism.degradation.starch.starch cleavage	3.27	-4.82	0	-3.27	0	0	-3.93	0	0	-1.18	0	0	1.62	0	0	2.51116	0	0	0	0	0	0	7	beta-amylase PCT-BMYI [Solanum tuberosum] /REP_ORG=Citrus	AAK84008	1e-103
69	Cit.6798.1.S1_at	AT1G69830.1	major CHO metabolism.degradation.starch.starch cleavage	2.48	0	0	0	0	0	0	0	0	0	0	0	1.29	0	0	0	0	0	8.1	0	0	2	4	At1g69830/T17F3_14 [Arabidopsis thaliana] ref|NP_564977.1| alpha-amylase	AAN18209	8e-87
70	Cit.1421.1.S1_at	AT5G18670.1	major CHO metabolism.degradation.starch.starch cleavage	0	0	0	0	0	0	0	0	0	-1.07	0	0	0	0	0	0	0	0	0	0	0	0	1	beta-amylase [Prunus armeniaca] /REP_ORG=Citrus	AAD38148	1e-102
71	Cit.11096.1.S1_s_at	AT3G46970.1	major CHO metabolism.degradation.starch.starch phosphorylase	3.34	4.41	0	2.44	0	0	0	0	0	1.11	0	0	1.7	0	0	0	0	0	0	0	0	0	5	starch phosphorylase type H [Citrus hybrid cultivar] /REP_ORG=Citrus	AAM29154	1e-157
72	Cit.3855.1.S1_at	AT1G10760.1	major CHO metabolism.degradation.starch.glucan water dikinase	2.16	2.02	0	0	0	0	0	0	0	1.46	0	0	1.03	0	0	0	0	0	0	0	0	0	4	1 [Citrus reticulata] sp|Q8LPT9|R1_CITRE Alpha-glucan water dikinase	AAM18228	0.0 R
73	Cit.1775.1.S1_s_at	AT1G56600.1	minor CHO metabolism.raffinose family.galactinol synthases.putative	2.35	-6.4	0	0	0	0	0	0	0	0	0	0	0	0	0	0	0	-3.8	0	0	-2	-4	5	At1g56600/F25P12_16 [Arabidopsis thaliana] gb|AAK91426.1| At1g56600/F25P12_16 [Arabidopsis thalian	AAL15412	1e-139
74	Cit.1774.1.S1_at	AT1G56600.1	minor CHO metabolism.raffinose family.galactinol synthases.putative	0	-4.25	0	0	0	0	0	0	0	0	1.45	0	0	0	0	0	0	0	0	0	0	0	2	galactinol synthase	NP_176053	8e-98
75	Cit.6163.1.S1_at	AT1G60470.1	minor CHO metabolism.raffinose family.galactinol synthases.putative	0	8.65	0	2.62	0	0	0	0	0	0	0	0	0	0	0	0	0	-2	0	0	2.7	0	4	galactinol synthase	CAB51533	1e-115
76	Cit.29537.1.S1_at	AT1G55740.1	minor CHO metabolism.raffinose family.raffinose synthases.putative	-4.58	0	0	0	0	0	0	0	0	2.3	0	0	-2.2	0	0	0	0	0	0	2.6	0	0	4	alkaline alpha galactosidase I [Cucumis melo] /REP_ORG=Citrus	AAM75139	1e-126
77	Cit.28435.1.S1_at	AT5G40390.1	minor CHO metabolism.raffinose family.raffinose synthases.putative	-3.72	0	0	0	0	0	0	0	0	0	0	0	-1.98	0	0	0	0	0	0	0	0	0	2	raffinose synthase [Pisum sativum] /REP_ORG=Citrus	CAD20127	2e-69
78	Cit.5523.1.S1_at	AT4G01970.1	minor CHO metabolism.raffinose family.stachyose synthases	0	-2.93	0	0	0	-2.06	0	0	0	0	0	0	0	0	0	0	0	0	0	0	0	0	2	stachyose synthase [Stachys affinis] /REP_ORG=Citrus	CAC86963	1e-112
79	Cit.5524.1.S1_at	AT4G01970.1	minor CHO metabolism.raffinose family.stachyose synthases	0	-4.04	0	0	0	0	0	0	0	0	0	0	0	0	0	0	0	0	0	0	0	0	1	galactinol-raffinose galactosyltransferase [Vigna angularis] /REP_ORG=Citrus	CAB64363	1e-40
80	Cit.31242.1.S1_at	AT1G78580.1	minor CHO metabolism.trehalose.TPS	0	0	0	0	0	0	0	0	0	0	1.18	-2.38	0	0	0	0	0	0	0	0	0	0	2	trehalose-6-phosphate synthase [Arabidopsis thaliana] ref|NP_177979.1| alpha	AAD30578	8e-18
81	Cit.24193.1.S1_at	AT5G51460.1	minor CHO metabolism.trehalose.TPP	0	-2.23	0	0	0	0	0	0	0	0	0	0	0	0	0	0	0	0	0	0	0	0	1	trehalose-6-phosphate phosphatase (TPPA) [Arabidopsis thaliana] ref|NP_974922.1| trehalose-6-phosphate phosphatase (TPPA) [Arabidopsis thali /REP_ORG=Citrus	NP_851171	3e-57
82	Cit.22377.1.S1_s_at	AT1G35910.1	minor CHO metabolism.trehalose.TPP	-2.64	0	0	-2.95	0	-3.19	0	0	0	1.63	0	0	-1.41	0	0	0	0	0	0	0	0	0	5	trehalose-phosphatase	AAM63513	2e-61
83	Cit.5168.1.S1_at	AT1G35910.1	minor CHO metabolism.trehalose.TPP	0	0	0	0	0	-3.03	0	0	0	1.07	0	0	0	0	0	0	0	0	0	0	0	0	2	trehalose-6-phosphate phosphatase	NP_201319	1e-86
84	Cit.31285.1.S1_at	AT2G18700.1	minor CHO metabolism.trehalose.potential TPS/TPP	2.45	-4.18	0	-2.2	0	0	0	0	0	0	0	0	1.31	0	0	0	0	0	2.1	0	2.2	0	6	trehalose-6-phosphate synthase [Ginkgo biloba] gb|AAX16014.1| trehalose-6-phosphate synthase [Ginkg	AAX16015	1e-55
85	Cit.34457.1.S1_at	AT1G70290.1	minor CHO metabolism.trehalose.potential TPS/TPP	0	0	0	0	0	-2.2	0	0	0	0	0	0	0	0	0	0	3.5	0	3.6	0	0	0	3	trehalose-6-phosphate synthase 2 [Arabidopsis thaliana] gb|AAC18810.1| Strong similarity to trehalose-6-phosphate synthase homolog from A. t /REP_ORG=Citrus	AAO15311	1e-56
86	Cit.8558.1.S1_s_at	AT2G22240.1	minor CHO metabolism.myo-inositol.InsP Synthases	-2.08	0	0	0	0	0	0	0	-2.14	0	0	0	0	0	0	0	0	0	0	2	0	-4.6	4	INO1 [Citrus x paradisi] pir||S52648 inositol-3-phosphate synthase (EC 5.5.1.4) - Citrus paradisi sp|P42802|INO1_CITPA Inositol-3-phosphate /REP_ORG=Citrus	CAA83565	1e-160
87	Cit.15555.1.S1_at	AT1G14520.1	minor CHO metabolism.myo-inositol.myo inositol oxygenases	0	0	0	-2.04	0	0	0	0	0	0	0	0	0	0	0	0	0	0	0	0	0	0	1	unknown protein [Arabidopsis thaliana] gb|AAM97054.1| unknown protein [Arabidopsis thaliana] ref|NP_172904.2| oxygenase-related [Arabidopsis /REP_ORG=Citrus	AAN15506	1e-96
88	Cit.9252.1.S1_s_at	AT3G02870.1	minor CHO metabolism.myo-inositol.inositol phosphatase	0	0	0	0	0	0	-2.04	0	0	0	0	0	0	0	0	0	0	0	0	0	0	0	1	putative myo-inositol monophosphatase [Arabidopsis thaliana] gb|AAL34195.1| putative myo-inositol monophosphatase [Arabidopsis thaliana] gb| /REP_ORG=Citrus	AAF26973	1e-114
89	Cit.14816.1.S1_s_at	AT5G52190.1	minor CHO metabolism.others	3.23	-2.42	0	0	0	0	0	0	0	0	0	0	1.69	0	0	0	0	0	2.2	0	0	0	4	unnamed protein product [Arabidopsis thaliana] ref|NP_200032.1| sugar isomerase (SIS) domain-contai	BAA97462	2e-73
90	Cit.13271.1.S1_s_at	AT1G59950.1	minor CHO metabolism.others	0	-2.64	0	0	0	0	0	0	0	0	0	0	0	0	0	0	0	0	0	0	0	0	1	aldo/keto reductase [Fragaria x ananassa] /REP_ORG=Citrus	AAV28174	2e-73
91	Cit.29391.1.S1_s_at	AT1G59950.1	minor CHO metabolism.others	15.25	0	0	0	0	0	0	0	0	0	0	0	3.83	0	0	0	0	0	0	0	0	0	2	aldo/keto reductase [Fragaria x ananassa] /REP_ORG=Citrus	AAV28174	1e-78
92	Cit.31129.1.S1_at	AT1G59950.1	minor CHO metabolism.others	0	0	0	-4.11	0	0	0	0	0	0	0	0	0	0	0	0	0	0	0	0	0	0	1	reductase 1 [Hydrangea macrophylla] gb|AAR89811.1| reductase 1 [Hydrangea macrophylla] /REP_ORG=Citrus	AAR89809	1e-64
93	Cit.13271.1.S1_at	AT1G59950.1	minor CHO metabolism.others	0	-2.84	0	0	0	0	0	0	0	0	0	0	0	0	0	0	0	0	0	0	0	0	1	aldo/keto reductase [Fragaria x ananassa] /REP_ORG=Citrus	AAV28174	2e-73
94	Cit.3737.1.S1_at	AT3G54690.1	minor CHO metabolism.others	-3.66	0	0	0	0	0	0	0	0	0	0	0	-1.79	0	0	0	0	0	0	0	0	0	2	sugar-phosphate isomerase-like protein [Arabidopsis thaliana] ref|NP_191029.1| sugar isomerase (SIS) domain-containing protein / CBS domain- /REP_ORG=Citrus	CAB77589	1e-104
95	Cit.1115.1.S1_s_at	AT1G59960.1	minor CHO metabolism.others	-2.04	0	0	0	0	0	0	0	0	0	0	0	0	0	0	0	2.5	7.1	4.8	0	-2.7	2.2	6	aldo/keto reductase [Fragaria x ananassa] /REP_ORG=Citrus	AAV28174	1e-86
96	Cit.1113.1.S1_s_at	AT1G59950.1	minor CHO metabolism.others	5.98	0	0	0	0	0	0	0	0	0	0	0	2.56	0	0	0	0	0	4	0	2.2	0	4	aldo/keto reductase [Fragaria x ananassa] /REP_ORG=Citrus	AAV28174	7e-86
97	Cit.29872.1.S1_at	AT5G15140.1	minor CHO metabolism.others	0	7.31	0	2.71	0	0	0	0	0	1.56	0	0	0	0	0	0	0	2.6	0	0	0	0	4	non-cell-autonomous protein pathway2; plasmodesmal receptor [Nicotiana tabacum] /REP_ORG=Citrus	AAL09398	1e-104
98	Cit.29872.1.S1_s_at	AT5G15140.1	minor CHO metabolism.others	0	14.72	0	2.21	0	0	0	0	0	2.18	0	0	0	0	0	0	0	0	0	0	0	0	3	non-cell-autonomous protein pathway2; plasmodesmal receptor [Nicotiana tabacum] /REP_ORG=Citrus	AAL09398	1e-104
99	Cit.37237.1.S1_at	AT3G61610.1	minor CHO metabolism.others	-2.81	0	0	0	0	0	0	0	0	0	0	0	0	0	0	0	0	0	-2.8	0	0	-2	3	aldose 1-epimerase family protein [Arabidopsis thaliana] pir||T47953 hypothetical protein F2A19.210 - Arabidopsis thaliana emb|CAB71091.1| p /REP_ORG=Citrus	NP_191720	8e-52
100	Cit.24373.1.S1_s_at	AT2G27680.1	minor CHO metabolism.others	0	0	0	0	0	0	0	0	0	0	0	0	1.08	0	0	0	0	0	0	0	0	0	1	At2g27680 [Arabidopsis thaliana] /REP_ORG=Citrus	AAG40336	9e-41
101	Cit.5912.1.S1_at	AT5G13000.1	minor CHO metabolism.callose	0	0	0	0	0	0	0	0	0	1.35	0	0	0	0	0	0	0	0	0	-2	0	0	2	putative callose synthase 1 catalytic subunit [Oryza sativa (japonica cultivar-group)] dbj|BAD23015.1| putative callose synthase 1 catalytic /REP_ORG=Citrus	XP_468556	6e-70
102	Cit.2959.1.S1_at	AT5G13000.2	minor CHO metabolism.callose	4.5	0	0	0	0	0	0	0	0	0	0	0	2.2	0	0	0	0	0	0	0	0	0	2	putative callose synthase 1 catalytic subunit [Oryza sativa (japonica cultivar-group)] dbj|BAD23015.1| putative callose synthase 1 catalytic /REP_ORG=Citrus	XP_468556	1e-140
103	Cit.12571.1.S1_s_at	AT3G26380.1	minor CHO metabolism.galactose.alpha-galactosidases	-2.27	0	0	0	0	0	0	0	0	0	0	0	-1.13	0	0	0	0	0	0	0	0	0	2	unnamed protein product [Arabidopsis thaliana] /REP_ORG=Citrus	BAB02198	1e-144
104	Cit.12573.1.S1_at	AT3G26380.1	minor CHO metabolism.galactose.alpha-galactosidases	-2.88	0	0	0	0	0	0	0	0	0	0	0	-1.5	0	0	0	0	2.4	0	0	0	0	3	glycosyl hydrolase family protein 27 / alpha-galactosidase family protein / melibiase family protein [Arabidopsis thaliana] /REP_ORG=Citrus	NP_189269	7e-46
105	Cit.32834.1.S1_at		glycolysis.PGM	0	-2.29	0	0	0	0	0	0	1.89	0	0	0	0	0	0	0	0	0	0	0	0	0	2	At1g70820 [Arabidopsis thaliana] gb|AAM13162.1| putative phosphoglucomutase [Arabidopsis thaliana]	AAP37735	1e-19
106	Cit.38839.1.S1_at	AT1G70820.1	glycolysis.PGM	0	-3.4	0	0	0	0	0	0	1.85	0	0	0	0	0	0	0	0	0	0	0	0	0	2	-57 phosphoglucomutase precursor	T09157	6e-57
107	Cit.22469.1.S1_s_at	AT5G47810.1	glycolysis.PPFK	2.02	0	0	0	0	0	0	0	0	0	0	0	1.03	0	0	0	0	0	0	0	0	0	2	phosphofructokinase family protein [Arabidopsis thaliana] dbj|BAB11328.1| pyrophosphate-fructose-6-phosphate 1-phosphotransferase-like /REP_ORG=Citrus	NP_199592	1e-105
108	Cit.7829.1.S1_at	AT4G26270.1	glycolysis.PPFK	0	2.07	0	0	0	0	0	0	0	0	0	0	0	0	0	0	0	0	0	0	0	0	1	AT4g26270/T25K17_80 [Arabidopsis thaliana] gb|AAK83587.1| AT4g26270/T25K17_80 [Arabidopsis thaliana] ref|NP_567742.1| phosphofructokinase fa /REP_ORG=Citrus	AAL90928	2e-76
109	Cit.856.1.S1_at	AT4G15800.1	glycolysis.pyrophosphate-fructose-6-P phosphotransferase	0	6.7	0	0	0	0	0	0	0	1.28	-1.09	0	0	0	0	0	0	0	0	0	0	0	3	rapid alkalinization factor 1 precursor [Populus balsamifera subsp. trichocarpa x Populus deltoides	AAO27366	7e-31
110	Cit.15627.1.S1_at	AT1G07110.1	glycolysis.Fruc2;6BisPase	0	-2.17	0	0	0	0	0	0	0	0	0	0	0	0	0	0	0	0	0	0	0	0	1	6-phosphofructo-2-kinase (EC 2.7.1.105) / fructose-2	T07016	3e-69
111	Cit.26837.1.S1_s_at	AT1G07110.1	glycolysis.Fruc2;6BisPase	0	-2.29	0	0	0	0	0	0	0	0	0	0	0	0	0	0	0	0	0	0	0	0	1	fructose-6-phosphate 2-kinase/fructose-2	BAB55655	1e-99
112	Cit.28757.1.S1_at	AT4G26530.2	glycolysis.aldolase	0	-3.49	0	2.06	0	0	-2.88	0	0	0	0	0	0	0	0	3.16436	0	0	0	0	0	0	4	-44 Fructose-bisphosphate aldolase	P46256	2e-44
113	Cit.456.1.S1_x_at	AT5G54770.1	glycolysis.aldolase	0	0	0	2.7	0	0	0	0	1.2	1.28	0	0	0	0	0	0	0	0	0	0	0	0	3	Thiazole biosynthetic enzyme	O23787	2e-68
114	Cit.12748.1.S1_s_at	AT4G26530.2	glycolysis.aldolase	0	0	0	0	0	0	-2.04	0	0	0	0	0	0	-1.21	0	3.16436	0	0	4.7	0	0	0	4	fructose-bisphosphate aldolase [Glycine max] /REP_ORG=Citrus	AAR86689	1e-124
115	Cit.33112.1.S1_s_at	AT1G79530.1	glycolysis.glyceraldehyde 3-phosphate dehydrogenase	0	3.13	0	0	0	0	0	0	0	0	0	0	0	0	0	0	0	0	0	0	0	0	1	putative glyceraldehyde-3-phosphate dehydrogenase [Arabidopsis thaliana] /REP_ORG=Citrus	AAM67077	3e-55
116	Cit.8319.1.S1_at	AT1G79530.1	glycolysis.glyceraldehyde 3-phosphate dehydrogenase	0	4.12	0	0	0	0	0	0	0	1.14	0	0	0	0	0	0	0	0	0	0	0	0	2	Similar to gb|AJ001706 NAD-dependent glyceraldehyde-3-phosphate dehydrogenase (GapCp1) from Pinus sylvestris and is a member of the PF|00044 /REP_ORG=Citrus	AAD34682	1e-139
117	Cit.12149.1.S1_s_at	AT1G22170.1	glycolysis.phosphoglycerate mutase	0	3.44	0	0	0	0	0	0	0	1.42	0	0	0	0	0	0	0	0	-2.5	0	0	-2	4	putative phosphoglycerate mutase [Oryza sativa (japonica cultivar-group)] dbj|BAD15653.1| putative phosphoglycerate mutase [Oryza sativa (ja /REP_ORG=Citrus	XP_467829	9e-74
118	Cit.9764.1.S1_at	AT1G09780.1	glycolysis.phosphoglycerate mutase	0	2.13	0	0	0	0	0	0	0	0	0	0	0	0	0	0	0	0	0	0	0	0	1	phosphoglycerate mutase [Solanum tuberosum] /REP_ORG=Citrus	AAD24857	6e-20
119	Cit.11516.1.S1_s_at	AT1G68750.1	glycolysis.PEPCase	0	-2.08	0	0	0	0	0	0	0	0	0	0	0	0	0	0	0	0	0	0	0	0	1	Phosphoenolpyruvate carboxylase [Glycine max] /REP_ORG=Citrus	AAS67005	1e-140
120	Cit.6879.1.S1_at	AT4G17260.1	fermentation.LDH	0	2.16	0	0	0	0	0	0	0	0	0	0	0	0	0	0	0	0	0	0	0	0	1	L-lactate dehydrogenase [Lycopersicon esculentum] emb|CAA71611.1| L-lactate dehydrogenase [Lycopersicon esculentum] pir||T07061 L-lactate de /REP_ORG=Citrus	CAA70100	9e-96
121	Cit.9612.1.S1_x_at	AT4G33070.1	fermentation.PDC	0	0	0	0	0	2.19	0	0	0	0	0	0	0	0	0	0	0	0	-2	0	0	0	2	pyruvate decarboxylase 1 [Lotus corniculatus] /REP_ORG=Citrus	AAO72533	1e-144
122	Cit.7462.1.S1_at	AT4G22110.2	fermentation.ADH	-4.52	0	0	-5.06	0	0	0	0	0	1.17	0	0	0	0	0	0	0	0	0	0	0	0	3	-55 probable alcohol dehydrogenase (EC 1.1.1.1) (clone CP67) - potato emb|CAA63093.1| alcohol dehyd	T07179	2e-55
123	Cit.9751.1.S1_s_at	AT5G43940.1	fermentation.ADH	0	0	0	-3.3	0	0	0	0	0	0	0	0	0	0	0	0	0	0	0	0	0	0	1	glutothione-dependent formaldehyde dehydrogenase [Zea mays] sp|P93629|ADHX_MAIZE Alcohol dehydrogenase class III (Glutathione-dependent form /REP_ORG=Citrus	CAA71913	2e-81
124	Cit.11193.1.S1_at	AT5G42250.1	fermentation.ADH	2.29	0	0	0	0	0	0	0	0	0	0	0	1.2	0	0	0	0	2	3.2	0	0	0	4	alcohol dehydrogenase [Solanum tuberosum] pir||T07179 probable alcohol dehydrogenase (EC 1.1.1.1) (clone CP67) - potato /REP_ORG=Citrus	CAA63093	3e-86
125	Cit.14168.1.S1_at	AT1G22440.1	fermentation.ADH	0	0	0	0	0	2.04	0	0	0	0	0	0	1.12	0	0	2.05989	0	0	0	0	0	0	3	At1g22440 [Arabidopsis thaliana] gb|AAT71918.1| At1g22440 [Arabidopsis thaliana] ref|NP_173660.1| alcohol dehydrogenase	AAU15136	1e-110
126	Cit.11192.1.S1_s_at	AT5G42250.1	fermentation.ADH	2.2	0	0	0	0	0	0	0	0	0	0	0	1.13	0	0	0	0	0	0	0	0	0	2	alcohol dehydrogenase [Solanum tuberosum] pir||T07179 probable alcohol dehydrogenase (EC 1.1.1.1) (clone CP67) - potato /REP_ORG=Citrus	CAA63093	4e-86
127	Cit.14168.1.S1_s_at	AT1G22440.1	fermentation.ADH	0	0	0	0	0	2.81	0	0	0	0	0	0	0	0	0	2.05989	0	0	0	0	0	0	2	At1g22440 [Arabidopsis thaliana] gb|AAT71918.1| At1g22440 [Arabidopsis thaliana] ref|NP_173660.1| alcohol dehydrogenase	AAU15136	1e-110
128	Cit.32268.1.S1_at	AT4G36250.1	fermentation.aldehyde dehydrogenase	2.31	0	0	0	0	0	0	0	0	0	0	0	0	0	0	0	2.8	0	2.4	0	0	0	3	aldehyde dehydrogenase family protein [Arabidopsis thaliana] /REP_ORG=Citrus	NP_195348	1e-79
129	Cit.22722.1.S1_s_at	AT3G15020.1	gluconeogenesis.Malate DH	-2.05	0	0	0	0	0	0	0	0	0	0	0	-1.02	0	0	0	0	0	0	0	0	0	2	unnamed protein product [Citrullus lanatus] pir||DEPUMW malate dehydrogenase (EC 1.1.1.37) precursor	CAA35239	8e-51
130	Cit.2310.1.S1_s_at	AT3G47520.1	gluconeogenesis.Malate DH	0	2.11	0	0	0	0	0	0	0	0	0	0	0	0	0	0	0	0	0	0	0	0	1	NAD-malate dehydrogenase [Nicotiana tabacum] /REP_ORG=Citrus	CAB45387	1e-110
131	Cit.9399.1.S1_at	AT3G15020.1	gluconeogenesis.Malate DH	0	2.03	0	0	0	0	0	0	0	0	0	0	0	0	0	0	0	0	0	0	0	0	1	mitochondrial malate dehydrogenase [Eucalyptus gunnii] pir||S44167 malate dehydrogenase (EC 1.1.1.37)	CAA55383	1e-113
132	Cit.19543.1.S1_s_at	AT4G37870.1	gluconeogenese/ glyoxylate cycle.PEPCK	6.73	0	0	2.11	0	0	0	0	0	0	0	0	2.65	0	0	0	0	0	0	0	0	0	3	phosphoenolpyruvate carboxykinase [Flaveria pringlei] /REP_ORG=Citrus	BAB43909	5e-25
133	Cit.1134.1.S1_s_at	AT4G37870.1	gluconeogenese/ glyoxylate cycle.PEPCK	4.73	0	0	0	0	0	0	0	0	0	0	0	2.23	0	0	0	0	0	0	0	0	0	2	phosphoenolpyruvate carboxykinase [Flaveria pringlei] /REP_ORG=Citrus	BAB43909	1e-139
134	Cit.19543.1.S1_at	AT4G37870.1	gluconeogenese/ glyoxylate cycle.PEPCK	5.76	0	0	2.1	0	0	0	0	0	0	0	0	2.48	0	0	0	2.8	3	0	2	0	0	6	phosphoenolpyruvate carboxykinase [Flaveria pringlei] /REP_ORG=Citrus	BAB43909	5e-25
135	Cit.7188.1.S1_at	AT4G15530.6	gluconeogenese/ glyoxylate cycle.pyruvate dikinase	0	-2.06	0	0	0	0	0	0	0	-1.41	0	0	0	0	0	0	0	0	0	0	0	0	2	pyruvate	CAA55143	1e-94
136	Cit.38494.1.S1_at	AT4G15530.6	gluconeogenese/ glyoxylate cycle.pyruvate dikinase	0	-2.47	0	0	0	0	0	0	0	-1.13	0	0	1.09	0	0	0	0	0	0	0	0	0	3	-73 Pyruvate	Q42910	3e-73
137	Cit.18718.1.S1_s_at	AT4G15530.6	gluconeogenese/ glyoxylate cycle.pyruvate dikinase	0	0	0	0	0	0	0	0	0	-1.15	0	0	0	0	0	0	0	0	0	0	0	0	1	pyruvate	CAA55143	8e-39
138	Cit.15532.1.S1_at	AT3G21720.1	gluconeogenese/ glyoxylate cycle.isocitrate lyase	0	-4.64	0	0	0	0	0	0	0	0	0	0	0	0	0	0	0	0	0	0	0	3.1	2	Isocitrate lyase (Isocitrase) (Isocitratase) (ICL) pir||WZCSI isocitrate lyase (EC 4.1.3.1) - castor bean gb|AAA53378.1| isocitrate lyase /REP_ORG=Citrus	P15479	1e-121
139	Cit.25358.1.S1_at		OPP.oxidative PP.G6PD	0	0	0	5.85	0	0	0	0	0	0	0	0	0	0	0	0	0	0	0	0	0	0	1	Glucose-6-phosphate dehydrogenase [Spinacia oleracea] pir||T09089 glucose-6-phosphate 1-dehydrogenase (EC 1.1.1.49) (clone O30A5) - spinach /REP_ORG=Citrus	CAA03940	2e-39
140	Cit.29995.1.S1_s_at	AT5G35790.1	OPP.oxidative PP.G6PD	0	0	0	0	0	0	0	0	0	0	0	0	1.22	0	0	0	0	0	0	0	0	0	1	glucose-6-phosphate dehydrogenase [Arabidopsis thaliana] dbj|BAB09918.1| glucose-6-phosphate dehydrogenase [Arabidopsis thaliana] gb|AAM2041 /REP_ORG=Citrus	AAM64291	6e-77
141	Cit.4685.1.S1_at	AT4G29120.1	OPP.oxidative PP.6-phosphogluconate dehydrogenase	-2.26	0	0	0	0	0	0	0	0	0	0	0	-1.23	0	0	0	0	0	0	0	0	0	2	unknown protein [Arabidopsis thaliana] gb|AAK44012.1| unknown protein [Arabidopsis thaliana] emb|CAB79670.1| putative protein [Arabidopsis t /REP_ORG=Citrus	AAL33784	2e-94
142	Cit.2921.1.S1_at	AT1G64190.1	OPP.oxidative PP.6-phosphogluconate dehydrogenase	0	2.73	0	0	0	0	0	0	0	0	0	0	0	0	0	0	0	0	0	0	0	0	1	At1g64190 [Arabidopsis thaliana] ref|NP_176601.1| 6-phosphogluconate dehydrogenase family protein [Arabidopsis thaliana] /REP_ORG=Citrus	AAO42814	1e-155
143	Cit.11662.1.S1_at	AT2G01290.1	OPP.non-reductive PP.ribose 5-phosphate isomerase	0	0	0	0	0	0	0	0	0	0	0	-1.24	0	0	0	0	0	0	0	0	0	0	1	putative ribose 5-phosphate isomerase [Arabidopsis thaliana] gb|AAL47405.1| At2g01290/F10A8.17 [Arabidopsis thaliana] gb|AAL06833.1| At2g012 /REP_ORG=Citrus	AAD14529	1e-100
144	Cit.19271.1.S1_at	AT4G14890.1	OPP.electron transfer	-2.87	0	0	0	0	0	-2.01	0	0	0	0	0	-1.5	0	0	0	0	0	2	0	0	2.5	5	ferredoxin [Arabidopsis thaliana] /REP_ORG=Citrus	AAM64315	8e-44
145	Cit.11227.1.S1_s_at	AT1G01090.1	TCA / org. transformation.TCA.pyruvate DH.E1	-2.28	0	0	0	0	0	0	0	0	0	0	0	-1.21	0	0	0	0	0	0	0	0	0	2	pyruvate dehydrogenase E1 alpha subunit [Arabidopsis thaliana] ref|NP_171617.1| pyruvate dehydrogenase E1 component alpha subunit	AAB86803	5e-90
146	Cit.15524.1.S1_s_at	AT3G25860.1	TCA / org. transformation.TCA.pyruvate DH.E2	-2.91	2.12	0	0	0	0	0	0	0	0	0	0	-1.55	0	0	0	0	0	0	0	0	0	3	putative dihydrolipoamide S-acetyltransferase [Arabidopsis thaliana] gb|AAK59863.1| AT3g25860/MPE11	AAN86176	6e-83
147	Cit.3923.1.S1_s_at	AT3G16950.1	TCA / org. transformation.TCA.pyruvate DH.E3	-2.17	0	0	0	0	0	0	0	0	0	0	0	-1.11	0	0	0	0	0	0	0	0	0	2	dihydrolipoamide dehydrogenase 1	NP_566562	3e-61
148	Cit.5273.1.S1_at	AT5G14590.1	TCA / org. transformation.TCA.IDH	0	0	0	0	0	0	0	0	0	0	0	0	1.14	0	0	0	0	0	0	0	0	0	1	OSJNBa0043L24.16 [Oryza sativa (japonica cultivar-group)] ref|XP_473117.1| OSJNBa0043L24.16 [Oryza sativa (japonica cultivar-group)] /REP_ORG=Citrus	CAE04728	4e-48
149	Cit.128.1.S1_s_at		TCA / org. transformation.TCA.IDH	2.14	0	0	0	0	0	0	0	0	0	0	0	1.1	0	0	0	0	0	0	0	0	0	2	NADP-isocitrate dehydrogenase [Citrus limon] /REP_ORG=Citrus	AAD51361	1e-133
150	Cit.11833.1.S1_at	AT5G58330.1	TCA / org. transformation.other organic acid transformaitons.cyt MDH	0	0	0	0	2.05	0	0	0	0	0	0	0	0	0	0	0	0	0	0	0	0	0	1	Malate dehydrogenase [NADP]	P21528	2e-73
151	Cit.11635.1.S1_s_at	AT5G49460.1	TCA / org. transformation.other organic acid transformaitons.atp-citrate lyase	-2.24	0	0	0	0	0	0	0	0	0	0	0	-1.1	0	0	0	0	0	0	0	0	0	2	putative ATP citrate lyase [Oryza sativa (japonica cultivar-group)] dbj|BAB67865.1| putative ATP citrate lyase a-subunit [Oryza sativa (japo /REP_ORG=Citrus	NP_914078	1e-128
152	Cit.38752.1.S1_at	AT3G52720.1	TCA / org. transformation.carbonic anhydrases	-5.4	-3.07	0	-2.33	0	-8.13	-4.45	0	0	1.92	-1.89	0	-2.32	0	0	0	0	0	0	0	0	0	8	OJ000126_13.1 [Oryza sativa (japonica cultivar-group)] emb|CAD40654.2| OSJNBa0073L04.9 [Oryza sativ	CAD40596	2e-30
153	Cit.28468.1.S1_at	AT3G01500.2	TCA / org. transformation.carbonic anhydrases	0	-3.24	0	0	0	0	-2.38	0	0	-1.11	0	0	0	0	0	0	0	0	0	0	0	0	3	carbonic anhydrase [Gossypium hirsutum] /REP_ORG=Citrus	AAM22683	1e-36
154	Cit.814.1.S1_s_at	AT3G01500.3	TCA / org. transformation.carbonic anhydrases	0	0	0	-3.38	0	0	0	0	0	0	0	0	0	0	0	0	0	0	0	0	0	0	1	carbonic anhydrase pir||T09797 carbonate dehydratase (EC 4.2.1.1) 1b - Populus tremula x Populus tremuloides /REP_ORG=Citrus	AAB65822	1e-110
155	Cit.39898.1.S1_at	ATMG01320.1	mitochondrial electron transport / ATP synthesis.NADH-DH.localisation not clear	0	0	-2.95	0	0	0	0	0	0	0	0	0	0	0	0	0	0	0	0	0	0	0	1	NADH dehydrogenase subunit 2 [Brassica napus] /REP_ORG=Citrus	BAC98925	1e-22
156	Cit.18517.1.S1_at	AT1G07180.1	mitochondrial electron transport / ATP synthesis.NADH-DH.type II.internal matrix	0	7.83	0	0	0	0	2.2	0	0	1.54	0	0	0	0	0	2.00025	0	0	0	0	0	0	4	putative NADH-dehydrogenase [Pisum sativum] /REP_ORG=Citrus	AAO27256	4e-39
157	Cit.18517.1.S1_s_at	AT2G29990.1	mitochondrial electron transport / ATP synthesis.NADH-DH.type II.internal matrix	0	5.06	0	-2.33	0	0	2.42	0	0	1.18	0	-1.14	0	0	0	2.00025	0	-6.1	-3.8	2.8	-2.4	-3.5	11	putative NADH-dehydrogenase [Pisum sativum] /REP_ORG=Citrus	AAO27256	4e-39
158	Cit.9327.1.S1_at	AT1G07180.1	mitochondrial electron transport / ATP synthesis.NADH-DH.type II.external	0	0	0	-2.47	0	0	0	0	0	0	0	0	0	0	0	2.00025	0	-6.5	-3.8	2.6	-2.4	-3.6	7	putative NADH dehydrogenase [Oryza sativa (japonica cultivar-group)] dbj|BAC15811.1| putative NADH dehydrogenase [Oryza sativa (japonica /REP_ORG=Citrus	NP_911221	1e-86
159	Cit.16112.1.S1_at	AT3G22370.1	mitochondrial electron transport / ATP synthesis.alternative oxidase	0	5.54	0	2.74	0	0	0	0	0	0	0	-1.16	0	0	0	0	0	0	0	0	0	0	3	alternative oxidase [Populus tremula x Populus tremuloides] /REP_ORG=Citrus	CAB64356	8e-18
160	Cit.21973.1.S1_s_at	AT5G40810.1	mitochondrial electron transport / ATP synthesis.cytochrome c	0	0	0	2.18	0	0	0	0	0	0	0	0	0	0	0	0	0	0	0	0	0	0	1	ubiquinol-cytochrome-c reductase (EC 1.10.2.2) cytochrome c1 precursor (clone pC(1)3II) - potato /REP_ORG=Citrus	S20014	2e-35
161	Cit.28219.1.S1_at	AT1G15220.2	mitochondrial electron transport / ATP synthesis.cytochrome c	0	0	0	0	0	0	0	0	0	0	0	-1.04	0	-1.01	0	0	0	0	0	0	0	0	2	cytochrome c biogenesis protein-like [Oryza sativa (japonica cultivar-group)] dbj|BAD21845.1| cytochrome c biogenesis protein-like [Oryza sa /REP_ORG=Citrus	XP_464932	1e-41
162	Cit.5847.1.S1_at	AT3G08950.1	mitochondrial electron transport / ATP synthesis.cytochrome c oxidase	0	0	0	0	0	0	0	0	0	0	0	-1.15	0	0	0	0	0	0	0	0	0	0	1	putative SCO1 protein [Arabidopsis thaliana] /REP_ORG=Citrus	AAF07830	5e-54
163	Cit.31243.1.S1_at	ATMG00160.1	mitochondrial electron transport / ATP synthesis.cytochrome c oxidase	0	0	0	0	0	0	0	0	0	0	1.11	0	0	0	0	0	0	-2	-2.8	0	0	0	3	cytochrome oxidase subunit 2 [Amphicarpaea bracteata] /REP_ORG=Citrus	AAF43639	1e-98
164	Cit.5847.1.S1_a_at	AT3G08950.1	mitochondrial electron transport / ATP synthesis.cytochrome c oxidase	0	0	0	0	0	0	0	0	0	0	0	-1.29	0	0	0	0	0	0	0	0	0	0	1	putative SCO1 protein [Arabidopsis thaliana] /REP_ORG=Citrus	AAF07830	5e-54
165	Cit.17913.1.S1_at	AT3G49190.1	mitochondrial electron transport / ATP synthesis.F1-ATPase	-11.1	0	0	0	0	0	0	0	0	0	0	0	-3.48	0	0	0	0	0	-3.6	0	0	-2.4	4	unnamed protein product [Arabidopsis thaliana] /REP_ORG=Citrus	BAB09801	5e-22
166	Cit.5646.1.S1_at	AT2G16030.1	mitochondrial electron transport / ATP synthesis.F1-ATPase	-3.4	0	0	0	0	0	0	0	0	0	0	0	-1.9	0	0	0	0	0	0	0	0	0	2	unknown protein [Arabidopsis thaliana] gb|AAD26946.1| hypothetical protein [Arabidopsis thaliana] pir||H84535 hypothetical protein At2g16030 /REP_ORG=Citrus	AAP40441	6e-65
167	Cit.13328.1.S1_at	AT5G53390.1	mitochondrial electron transport / ATP synthesis.F1-ATPase	0	2	0	0	0	0	0	0	0	0	0	0	0	0	0	0	0	0	0	0	0	0	1	P0019E03.6 [Oryza sativa (japonica cultivar-group)] /REP_ORG=Citrus	NP_916938	9e-36
168	Cit.21499.1.S1_at	ATMG00480.1	mitochondrial electron transport / ATP synthesis.F1-ATPase	0	0	-2.07	0	0	0	0	0	0	0	0	0	1.11	0	0	0	0	0	0	0	0	0	2	ATPase subunit 8 [Beta vulgaris subsp. vulgaris] /REP_ORG=Citrus	BAD66795	3e-29
169	Cit.24969.1.S1_at	AT4G23920.1	cell wall.precursor synthesis.UGE	0	-2.4	0	0	0	0	0	0	0	0	0	0	0	0	0	0	0	0	4.2	2.1	0	0	3	UDP-galactose 4-epimerase [Cyamopsis tetragonoloba] sp|O65781|GALE2_CYATE UDP-glucose 4-epimerase GEPI48 (Galactowaldenase) (UDP-galactose 4 /REP_ORG=Citrus	CAA06339	1e-23
170	Cit.8959.1.S1_at	AT4G10960.1	cell wall.precursor synthesis.UGE	4.45	3.22	0	0	0	0	0	0	0	0	0	0	2.13	0	0	0	0	0	0	0	0	0	3	UDP-glucose 4-epimerase [Solanum tuberosum] /REP_ORG=Citrus	AAP42567	1e-118
171	Cit.25266.1.S1_s_at	AT1G08200.1	cell wall.precursor synthesis.AXS	-2.58	0	0	0	0	0	0	0	0	0	0	0	-1.28	0	0	0	0	0	0	0	0	0	2	UDP-D-apiose/UDP-D-xylose synthase [Arabidopsis thaliana] gb|AAN46770.1| At2g27860/F15K20.4 [Arabidopsis thaliana] gb|AAU44459.1| hypothetic /REP_ORG=Citrus	AAR14687	3e-56
172	Cit.4287.1.S1_s_at	AT5G15490.1	cell wall.precursor synthesis.UGD	-3.74	0	0	0	0	0	0	0	0	1.05	0	0	-1.99	0	0	0	0	-2.7	-3.8	0	0	0	5	UDP-glucose dehydrogenase [Cinnamomum osmophloeum] /REP_ORG=Citrus	AAR84297	2e-82
173	Cit.4288.1.S1_at		cell wall.precursor synthesis.UGD	-4.11	0	0	0	0	0	0	0	0	0	0	0	-2	0	0	0	0	0	0	0	0	0	2	UDP-glucose dehydrogenase [Cinnamomum osmophloeum] /REP_ORG=Citrus	AAR84297	4e-74
174	Cit.851.1.S1_s_at	AT5G15490.1	cell wall.precursor synthesis.UGD	-3.08	0	0	0	0	0	0	0	0	1.14	0	0	-1.67	0	0	0	0	0	0	0	0	0	3	-148 UDP-glucose 6-dehydrogenase (UDP-Glc dehydrogenase) (UDP-GlcDH) (UDPGDH) gb|AAB58398.1| UDP-gl	Q96558	1e-148
175	Cit.329.1.S1_at		cell wall.precursor synthesis.UXS	-4	3.41	0	0	0	0	0	0	0	0	0	0	0	0	0	0	0	0	0	0	0	0	2	NAD-dependent epimerase/dehydratase family protein [Arabidopsis thaliana] pir||T00419 dTDP-glucose	NP_182287	1e-122
176	Cit.12466.1.S1_s_at	AT2G28760.3	cell wall.precursor synthesis.UXS	0	0	0	0	0	0	0	0	0	1.07	0	0	0	0	0	0	0	0	0	0	0	0	1	thymidine diphospho-glucose 4-6-dehydratase homolog [Prunus armeniaca] /REP_ORG=Citrus	AAB68605	3e-99
177	Cit.23282.1.S1_at	AT3G53520.1	cell wall.precursor synthesis.UXS	-2.49	0	0	0	0	0	0	0	0	0	0	0	-1.26	0	0	0	0	0	0	0	0	0	2	putative UDP-glucuronate decarboxylase 4 [Nicotiana tabacum] /REP_ORG=Citrus	AAT40110	3e-70
178	Cit.5287.1.S1_at	AT2G28760.3	cell wall.precursor synthesis.UXS	0	0	0	0	0	0	0	0	0	0	0	1.13	0	0	0	0	0	0	0	0	0	0	1	UDP-D-glucuronate carboxy-lyase [Pisum sativum] /REP_ORG=Citrus	BAB40967	1e-133
179	Cit.1182.1.S1_s_at	AT4G30440.1	cell wall.precursor synthesis.GAE	0	0	0	-2.47	0	0	0	0	0	0	-1.58	0	-1.6	0	0	0	0	0	0	0	0	0	3	UDP-D-glucuronate 4-epimerase [Arabidopsis thaliana] gb|AAM62729.1| nucleotide sugar epimerase-like protein [Arabidopsis thaliana] gb|AAN156 /REP_ORG=Citrus	AAT77233	1e-80
180	Cit.14654.1.S1_s_at	AT2G45310.1	cell wall.precursor synthesis.GAE	-2.7	0	0	0	0	0	0	0	0	0	0	0	-1.46	0	0	0	0	0	-2.2	0	0	0	3	putative nucleotide sugar epimerase [Arabidopsis thaliana] gb|AAO42241.1| putative nucleotide sugar epimerase [Arabidopsis thaliana] gb|AAB8 /REP_ORG=Citrus	AAO64072	1e-110
181	Cit.12583.1.S1_s_at	AT1G17890.1	cell wall.precursor synthesis.GER	-2.13	0	0	0	0	0	0	0	0	0	0	0	-1.13	0	0	0	0	0	0	0	0	0	2	putative GDP-L-fucose synthetase [Arabidopsis thaliana] gb|AAL36236.1| putative GDP-L-fucose synthetase [Arabidopsis thaliana] ref|NP_564040 /REP_ORG=Citrus	AAM20005	1e-93
182	Cit.11221.1.S1_at	AT1G78570.1	cell wall.precursor synthesis.RHM	-4.07	0	0	0	0	0	0	0	0	0	0	0	-2.01	0	0	0	0	-2	-2.7	0	0	0	4	Similar to dTDP-D-glucose 4	AAD30579	1e-87
183	Cit.22744.1.S1_at	AT1G78570.1	cell wall.precursor synthesis.RHM	-6.32	0	0	0	0	0	0	0	0	0	0	0	-2.84	0	0	0	0	0	0	0	0	0	2	Similar to dTDP-D-glucose 4	AAD30579	1e-125
184	Cit.11221.1.S1_s_at	AT1G78570.1	cell wall.precursor synthesis.RHM	-3.56	0	0	0	0	0	0	0	0	0	0	0	-1.81	0	0	0	0	0	0	0	0	0	2	Similar to dTDP-D-glucose 4	AAD30579	1e-87
185	Cit.37811.1.S1_s_at	AT3G02570.1	cell wall.precursor synthesis.phosphomannose isomerase	-2.17	-2.64	0	0	0	0	0	0	0	0	0	0	-1.18	0	0	0	0	0	0	0	0	0	3	phosphomannose isomerase type I family protein [Arabidopsis thaliana] gb|AAF32464.1| putative mannose-6-phosphate isomerase [Arabidopsis tha /REP_ORG=Citrus	NP_186906	2e-37
186	Cit.2512.1.S1_s_at	AT3G02570.1	cell wall.precursor synthesis.phosphomannose isomerase	-2.85	-2.01	0	0	0	0	0	0	0	0	0	0	-1.47	0	0	0	0	0	0	0	0	0	3	Putative mannose-6-phosphate isomerase [Arabidopsis thaliana] ref|NP_176878.1| phosphomannose isomerase	AAF98217	5e-33
187	Cit.2511.1.S1_at	AT3G02570.1	cell wall.precursor synthesis.phosphomannose isomerase	-2.49	-2.24	0	0	0	0	0	0	0	0	0	0	-1.24	0	0	0	0	0	0	0	0	0	3	Putative mannose-6-phosphate isomerase [Arabidopsis thaliana] ref|NP_176878.1| phosphomannose isomerase	AAF98217	1e-86
188	Cit.14493.1.S1_s_at	AT4G07960.1	cell wall.cellulose synthesis	-9.93	0	0	-3.41	0	-3.48	0	0	0	0	0	0	-3.16	0	0	0	0	0	-2	0	0	0	5	CSLC7 [Oryza sativa] /REP_ORG=Citrus	AAL38527	5e-71
189	Cit.9594.1.S1_s_at	AT5G60920.1	cell wall.cellulose synthesis	0	0	0	0	0	0	0	0	0	1.04	0	0	0	0	0	0	0	0	0	0	0	0	1	phytochelatin synthetase-like protein [Arabidopsis thaliana] /REP_ORG=Citrus	AAM62930	2e-82
190	Cit.7782.1.S1_at	AT4G31590.1	cell wall.cellulose synthesis	-18.03	0	0	-7.44	0	0	0	0	0	0	0	0	-4.15	0	0	0	0	0	0	0	0	0	3	unknown protein [Arabidopsis thaliana] gb|AAL07135.1| unknown protein [Arabidopsis thaliana] dbj|BAB01433.1| glucosyltransferase-like protei /REP_ORG=Citrus	AAM14372	8e-86
191	Cit.6692.1.S1_at	AT5G15630.1	cell wall.cellulose synthesis	0	0	0	2.51	0	0	0	0	0	0	0	2.79	0	0	0	0	0	0	0	0	0	0	2	BRITTLE CULM1 [Oryza sativa (indica cultivar-group)] gb|AAQ56120.1| BRITTLE CULM1 [Oryza sativa (japonica cultivar-group)] ref|XP_468693.1| /REP_ORG=Citrus	AAQ56121	7e-66
192	Cit.5276.1.S1_at	AT5G15630.1	cell wall.cellulose synthesis	0	0	0	0	0	0	0	0	0	2.51	0	4.3	0	0	0	0	0	0	0	0	0	0	2	phytochelatin synthetase family protein / COBRA cell expansion protein COBL4 [Arabidopsis thaliana] /REP_ORG=Citrus	NP_197067	1e-103
193	Cit.14266.1.S1_at	AT4G31590.1	cell wall.cellulose synthesis	-15.56	3.69	0	-3.18	0	0	0	0	0	1.7	0	0	-3.74	0	0	0	0	0	0	0	0	0	5	putative glucosyltransferase [Cicer arietinum] /REP_ORG=Citrus	CAB88664	1e-164
194	Cit.9596.1.S1_s_at	AT5G60920.1	cell wall.cellulose synthesis	0	0	0	0	0	0	0	0	0	1.02	0	1.47	0	0	0	0	0	0	0	0	0	0	2	phytochelatin synthetase-like protein [Phaseolus vulgaris] /REP_ORG=Citrus	AAR13304	8e-66
195	Cit.9594.1.S1_at	AT5G60920.1	cell wall.cellulose synthesis	-2.84	0	0	0	0	0	0	0	0	0	0	0	-1.49	0	0	0	0	0	0	0	0	0	2	phytochelatin synthetase-like protein [Arabidopsis thaliana] /REP_ORG=Citrus	AAM62930	2e-82
196	Cit.9595.1.S1_at	AT5G60920.1	cell wall.cellulose synthesis	-2.48	0	0	0	0	0	0	0	0	0	0	0	-1.33	0	0	0	0	0	0	0	0	0	2	probable phytochelatin synthetase [imported] - Arabidopsis thaliana emb|CAA07251.1| putative phytochelatin synthetase [Arabidopsis thaliana] /REP_ORG=Citrus	T52038	2e-82
197	Cit.4581.1.S1_at	AT3G03050.1	cell wall.cellulose synthesis.cellulose synthase	-3.61	0	0	0	0	-2.61	0	0	0	0	0	0	-1.81	0	0	0	0	0	0	0	0	0	3	cellulose synthase-like protein D4 [Populus tremuloides] /REP_ORG=Citrus	AAO03579	6e-38
198	Cit.6564.1.S1_at	AT1G55850.1	cell wall.cellulose synthesis.cellulose synthase	0	0	0	0	0	0	0	0	0	0	0	0	1.22	0	0	0	0	0	0	0	0	0	1	cellulose synthase-like protein OsCslE2 [Oryza sativa] /REP_ORG=Citrus	AAL25130	9e-83
199	Cit.13732.1.S1_at	AT4G23990.1	cell wall.cellulose synthesis.cellulose synthase	8.28	0	0	2.96	0	0	0	0	0	0	0	0	3	0	0	0	0	0	0	0	0	0	3	cellulose synthase isolog [Arabidopsis thaliana] /REP_ORG=Citrus	AAB63624	5e-47
200	Cit.6456.1.S1_at	AT5G17420.1	cell wall.cellulose synthesis.cellulose synthase	0	0	0	0	0	0	0	0	0	0	0	4.54	0	0	0	0	0	0	0	0	0	0	1	AT5g17420/T10B6_80 [Arabidopsis thaliana] gb|AAO42789.1| AT5g17420/T10B6_80 [Arabidopsis thaliana] emb|CAC01737.1| cellulose synthase cataly /REP_ORG=Citrus	AAM98075	1e-141
201	Cit.4946.1.S1_s_at	AT4G24000.1	cell wall.cellulose synthesis.cellulose synthase	12.12	0	0	3.49	0	0	0	0	0	0	0	0	3.46	0	0	0	0	0	0	0	0	0	3	cellulose synthase isolog [Arabidopsis thaliana] /REP_ORG=Citrus	AAB63623	7e-57
202	Cit.37298.1.S1_at	AT1G02730.1	cell wall.cellulose synthesis.cellulose synthase	-2.56	0	0	0	0	0	0	0	0	0	0	0	-1.43	0	0	0	0	0	0	0	0	0	2	cellulose synthase family [Arabidopsis thaliana] pir||D86157 hypothetical protein F22D16.26 - Arabidopsis thaliana /REP_ORG=Citrus	NP_171773	3e-80
203	Cit.13744.1.S1_s_at	AT4G24000.1	cell wall.cellulose synthesis.cellulose synthase	2.07	0	0	0	0	0	0	0	0	0	0	0	0	0	0	0	0	0	0	0	0	0	1	putative cellulose synthase-like protein OsCslE1 [Oryza sativa (japonica cultivar-group)] /REP_ORG=Citrus	BAD46391	7e-36
204	Cit.15437.1.S1_at	AT2G32540.1	cell wall.cellulose synthesis.cellulose synthase	0	0	0	2.11	0	0	0	0	0	0	0	0	0	0	0	0	0	0	0	0	0	0	1	putative cellulose synthase [Arabidopsis thaliana] pir||T02553 cellulose synthase homolog T26B15.10 - Arabidopsis thaliana ref|NP_180813.1| /REP_ORG=Citrus	AAC25936	1e-55
205	Cit.13732.1.S1_s_at	AT4G23990.1	cell wall.cellulose synthesis.cellulose synthase	10.32	0	0	3.17	0	0	0	0	0	0	0	0	3.29	0	0	0	0	0	0	0	0	0	3	cellulose synthase isolog [Arabidopsis thaliana] /REP_ORG=Citrus	AAB63624	5e-47
206	Cit.13733.1.S1_at	AT4G23990.1	cell wall.cellulose synthesis.cellulose synthase	12.37	0	0	3.65	0	0	0	0	0	0	0	0	3.53	0	0	0	0	0	0	0	0	0	3	cellulose synthase family protein [Arabidopsis thaliana] /REP_ORG=Citrus	NP_194130	2e-86
207	Cit.37353.1.S1_at	AT5G44030.1	cell wall.cellulose synthesis.cellulose synthase	0	0	0	0	0	0	0	0	0	0	0	2.21	0	0	0	-2.47345	0	0	0	0	0	0	2	cellulose synthase (EC 2.4.1.-) catalytic chain celA2 - upland cotton (fragment) gb|AAB37767.1| cellulose synthase /REP_ORG=Citrus	T10800	2e-96
208	Cit.5411.1.S1_at	AT2G21770.1	cell wall.cellulose synthesis.cellulose synthase	-5.56	0	0	0	0	0	0	0	0	1.2	0	0	-2.49	0	0	0	0	-2.5	-2	0	0	0	5	cellulose synthase [Populus tremuloides] /REP_ORG=Citrus	AAO25581	1e-145
209	Cit.4582.1.S1_at	AT3G03050.1	cell wall.cellulose synthesis.cellulose synthase	-2.74	0	0	0	0	-3.03	0	0	0	0	0	0	-1.46	0	0	0	0	0	0	0	0	0	3	cellulose synthase catalytic subunit-like protein [Arabidopsis thaliana] ref|NP_197193.1| cellulose synthase family protein [Arabidopsis tha /REP_ORG=Citrus	CAC01704	1e-121
210	Cit.8737.1.S1_s_at	AT5G05170.1	cell wall.cellulose synthesis.cellulose synthase	0	0	0	0	0	0	0	0	0	0	0	1.62	0	0	0	0	0	0	0	0	0	0	1	cellulose synthase catalytic subunit [Gossypium hirsutum] /REP_ORG=Citrus	AAD39534	1e-166
211	Cit.34315.1.S1_at	AT4G23990.1	cell wall.cellulose synthesis.cellulose synthase	4.3	0	0	0	0	0	0	0	0	0	0	0	2.27	0	0	0	0	0	0	0	0	0	2	cellulose synthase family protein [Arabidopsis thaliana] gb|AAB63622.1| cellulose synthase isolog [Arabidopsis thaliana] /REP_ORG=Citrus	NP_194132	2e-33
212	Cit.6652.1.S1_at	AT4G18780.1	cell wall.cellulose synthesis.cellulose synthase	0	0	0	0	0	0	0	0	0	0	0	3.5	0	0	0	0	0	0	0	0	0	0	1	cellulose synthase [Gossypium hirsutum] pir||T10797 cellulose synthase (EC 2.4.1.-) catalytic chain celA1 - upland cotton gb|AAB37766.1| cel /REP_ORG=Citrus	AAT64028	1e-119
213	Cit.5812.1.S1_at	AT2G03220.1	cell wall.hemicellulose synthesis	-2.71	0	0	0	0	0	0	0	0	0	0	0	-1.39	0	0	0	0	0	0	0	0	0	2	Galactoside 2-alpha-L-fucosyltransferase (Xyloglucan alpha-(1	Q9M5Q1	4e-70
214	Cit.22641.1.S1_s_at	AT2G03220.1	cell wall.hemicellulose synthesis	2.75	0	0	0	0	0	0	0	0	0	0	0	1.42	0	0	0	0	0	0	0	0	0	2	Galactoside 2-alpha-L-fucosyltransferase (Xyloglucan alpha-(1	Q9M5Q1	9e-70
215	Cit.24663.1.S1_s_at	AT4G12730.1	cell wall.cell wall proteins.AGPs	-5.35	0	0	0	0	0	0	0	0	0	-1.01	2.38	-2.34	0	0	0	-2.7	0	0	0	0	0	5	putative pollen surface protein [Gossypium barbadense] /REP_ORG=Citrus	AAM78211	3e-40
216	Cit.13547.1.S1_s_at	AT3G46550.1	cell wall.cell wall proteins.AGPs	-2.8	0	0	0	0	0	0	0	0	0	0	0	-1.42	0	0	0	0	0	0	0	0	0	2	P0408C03.24 [Oryza sativa (japonica cultivar-group)] /REP_ORG=Citrus	NP_915428	1e-75
217	Cit.36861.1.S1_at	AT5G55730.1	cell wall.cell wall proteins.AGPs	0	2.23	0	0	0	0	0	0	0	1.95	0	0	-2.49	0	0	0	0	-2	-3.1	0	0	0	5	At5g55730 [Arabidopsis thaliana] dbj|BAB09240.1| unnamed protein product [Arabidopsis thaliana] gb|	AAP37869	2e-85
218	Cit.3876.1.S1_s_at	AT5G03170.1	cell wall.cell wall proteins.AGPs	0	0	0	0	0	0	0	0	0	3.21	-2.65	5.47	0	0	0	0	0	0	0	0	0	0	3	fasciclin-like AGP 11 [Populus alba x Populus tremula] /REP_ORG=Citrus	AAT37954	3e-73
219	Cit.11284.1.S1_at	AT3G60900.1	cell wall.cell wall proteins.AGPs	-2.37	0	0	0	0	0	0	0	0	0	0	0	-1.3	0	0	0	0	0	0	0	0	0	2	endosperm specific protein-like [Arabidopsis thaliana] emb|CAB82694.1| endosperm specific protein-like [Arabidopsis thaliana] pir||T47901 en /REP_ORG=Citrus	AAM65173	7e-47
220	Cit.2228.1.S1_s_at	AT4G38770.1	cell wall.cell wall proteins.proline rich proteins	0	0	0	0	0	0	0	0	0	0	-2.41	1.17	0	0	0	0	0	0	-2	0	2.6	0	4	proline-rich protein [Nicotiana glauca] /REP_ORG=Citrus	AAF28387	4e-40
221	Cit.15562.1.S1_at	AT3G22800.1	cell wall.cell wall proteins.LRR	-3.33	0	0	0	0	0	0	0	0	0	0	0	-1.7	0	0	0	0	0	0	0	0	0	2	leucine-rich repeat family protein / extensin family protein [Arabidopsis thaliana] /REP_ORG=Citrus	NP_188919	1e-90
222	Cit.14649.1.S1_at	AT4G29240.1	cell wall.cell wall proteins.LRR	-11.91	0	0	0	0	0	0	0	0	1.72	0	0	-3.44	0	0	0	0	0	0	0	0	0	3	leucine-rich repeat family protein / extensin family protein [Arabidopsis thaliana] /REP_ORG=Citrus	NP_179568	2e-96
223	Cit.12232.1.S1_at	AT3G02230.1	cell wall.cell wall proteins.RGP	0	2.54	0	0	0	0	0	0	0	0	0	0	0	0	0	0	0	0	0	0	0	0	1	type IIIa membrane protein cp-wap13 - cowpea gb|AAB61672.1| type IIIa membrane protein cp-wap13 [Vigna unguiculata] /REP_ORG=Citrus	T11577	1e-153
224	Cit.656.1.S1_at	AT3G08900.1	cell wall.cell wall proteins.RGP	-2.04	0	0	0	0	0	0	0	0	0	0	0	0	0	0	0	0	0	0	0	0	0	1	reversibly glycosylated polypeptide [Gossypium hirsutum] /REP_ORG=Citrus	CAC83750	1e-159
225	Cit.25647.1.S1_at	AT5G16510.2	cell wall.cell wall proteins.RGP	-2.35	0	0	0	0	0	0	0	0	0	0	0	-1.2	0	0	0	0	0	0	0	0	0	2	reversibly glycosylated polypeptide	NP_197155	1e-43
226	Cit.29694.1.S1_at	AT5G62150.1	cell wall.degradation	2.42	0	0	0	0	0	0	0	0	0	1.29	0	0	0	0	0	0	0	0	0	0	0	2	unnamed protein product [Arabidopsis thaliana] gb|AAT41795.1| At5g62150 [Arabidopsis thaliana] gb|AAS99656.1| At5g62150 [Arabidopsis thalian /REP_ORG=Citrus	BAB10177	1e-18
227	Cit.18118.1.S1_s_at	AT5G62150.1	cell wall.degradation	10.55	0	0	0	0	0	0	0	0	0	1.88	0	3.34	0	0	0	0	0	0	0	0	0	3	OSJNBa0019K04.5 [Oryza sativa (japonica cultivar-group)] ref|XP_473571.1| OSJNBa0019K04.5 [Oryza sativa (japonica cultivar-group)] /REP_ORG=Citrus	CAD41658	2e-26
228	Cit.18118.1.S1_at	AT5G62150.1	cell wall.degradation	10.88	0	0	0	0	0	0	0	0	0	1.93	0	3.26	0	0	0	0	0	0	0	0	-2.1	4	OSJNBa0019K04.5 [Oryza sativa (japonica cultivar-group)] ref|XP_473571.1| OSJNBa0019K04.5 [Oryza sativa (japonica cultivar-group)] /REP_ORG=Citrus	CAD41658	2e-26
229	Cit.5485.1.S1_s_at	AT5G04885.1	cell wall.degradation.cellulases and beta -1;4-glucanases	-2.94	0	0	0	0	0	0	0	0	0	0	0	-1.48	0	0	0	0	0	0	0	0	0	2	glycosyl hydrolase family 3 protein [Arabidopsis thaliana] /REP_ORG=Citrus	NP_680141	1e-111
230	Cit.5485.1.S1_at	AT5G04885.1	cell wall.degradation.cellulases and beta -1;4-glucanases	-3.63	0	0	0	0	0	0	0	0	0	0	0	-1.88	0	0	0	0	0	0	0	0	0	2	glycosyl hydrolase family 3 protein [Arabidopsis thaliana] /REP_ORG=Citrus	NP_680141	1e-111
231	Cit.22234.1.S1_s_at	AT5G20950.2	cell wall.degradation.cellulases and beta -1;4-glucanases	-8.18	0	0	-2.04	0	0	0	0	0	0	0	0	-2.92	0	0	0	0	0	0	0	0	0	3	beta-D-glucosidase [Gossypium hirsutum] /REP_ORG=Citrus	AAQ17461	1e-101
232	Cit.4211.1.S1_at	AT1G02640.1	cell wall.degradation.mannan-xylose-arabinose-fucose	0	0	0	-2.78	0	0	0	0	0	2.31	-1.95	3.73	0	0	0	0	0	0	0	0	0	0	4	At1g02640/T14P4_11 [Arabidopsis thaliana] ref|NP_563659.1| glycosyl hydrolase family 3 protein [Ar	AAN28891	1e-104
233	Cit.17888.1.S1_s_at	AT1G78060.1	cell wall.degradation.mannan-xylose-arabinose-fucose	-3.16	2.3	0	0	0	0	0	0	0	1.78	0	0	0	0	0	0	0	0	0	0	0	0	3	glycosyl hydrolase family 3 protein [Arabidopsis thaliana] gb|AAL57631.1| At1g78060/F28K19_32 [Arab	NP_177929	1e-106
234	Cit.5725.1.S1_at	AT5G66460.1	cell wall.degradation.mannan-xylose-arabinose-fucose	0	0	0	0	0	0	0	0	0	0	-1.28	0	0	0	0	0	0	2.7	0	-2	0	0	3	(1-4)-beta-mannan endohydrolase [Coffea arabica] /REP_ORG=Citrus	CAC08442	3e-76
235	Cit.11898.1.S1_at	AT1G78060.1	cell wall.degradation.mannan-xylose-arabinose-fucose	0	2.52	0	0	0	0	0	0	0	0	0	0	0	0	0	0	0	0	0	0	0	0	1	At1g78060/F28K19_32 [Arabidopsis thaliana] ref|NP_177929.1| glycosyl hydrolase family 3 protein [Arabidopsis thaliana] /REP_ORG=Citrus	AAL57631	4e-69
236	Cit.21559.1.S1_s_at	AT3G61490.2	cell wall.degradation.pectate lyases and polygalacturonases	-10.66	2.04	0	-2.63	0	0	0	0	0	0	0	0	-3.37	0	0	0	0	0	0	0	0	0	4	polygalacturonase-like protein [Fragaria x ananassa] /REP_ORG=Citrus	AAP33475	4e-33
237	Cit.3818.1.S1_at	AT4G23820.1	cell wall.degradation.pectate lyases and polygalacturonases	0	0	0	0	0	0	0	0	0	0	-1.04	1.79	0	0	0	0	0	0	0	0	0	0	2	putative polygalacturonase [Arabidopsis thaliana] emb|CAB81300.1| putative polygalacturonase [Arab	AAM91193	1e-114
238	Cit.14915.1.S1_at	AT1G49320.1	cell wall.degradation.pectate lyases and polygalacturonases	0	4.49	0	2.93	0	3.75	0	0	0	0	0	0	0	0	0	-2.83019	0	0	0	0	0	0	4	BURP domain containing protein [Brassica napus] pir||T07844 BURP domain-containing protein - rape /REP_ORG=Citrus	AAC15700	2e-49
239	Cit.25554.1.S1_at	AT1G10640.1	cell wall.degradation.pectate lyases and polygalacturonases	-20.66	0	0	-7.61	0	0	0	0	0	0	0	0	0	0	0	0	0	0	0	0	0	0	2	polygalacturonase [Pisum sativum] /REP_ORG=Citrus	AAK50769	1e-63
240	Cit.39387.1.S1_at	AT1G67750.1	cell wall.degradation.pectate lyases and polygalacturonases	0	5.73	0	0	0	0	19.63	0	0	0	0	0	0	1.78	0	0	0	0	0	0	0	0	3	pectate lyase [Vitis vinifera] /REP_ORG=Citrus	AAF63756	1e-120
241	Cit.4516.1.S1_s_at	AT4G23500.1	cell wall.degradation.pectate lyases and polygalacturonases	-5.95	2.4	0	-2.87	0	0	2.34	0	0	0	0	0	-2.44	0	0	0	0	-2	0	0	0	0	6	polygalacturonase-like protein [Fragaria x ananassa] /REP_ORG=Citrus	AAP33475	1e-116
242	Cit.18431.1.S1_at	AT3G57510.1	cell wall.degradation.pectate lyases and polygalacturonases	0	2.75	0	0	0	0	0	0	0	0	0	0	0	0	0	0	0	0	0	0	0	0	1	polygalacturonase A [Actinidia chinensis] /REP_ORG=Citrus	AAF71160	9e-33
243	Cit.1988.1.S1_s_at	AT1G70370.1	cell wall.degradation.pectate lyases and polygalacturonases	-13.48	4.42	2	-2.47	0	0	0	0	0	2.92	0	0	-3.78	0	0	0	0	5	8	3.7	3.4	2	11	-104 polygalacturonase (EC 3.2.1.15) 1 beta chain precursor - tomato gb|AAB39547.1| polygalacturona	JQ1670	1e-104
244	Cit.17853.1.S1_s_at	AT1G04680.1	cell wall.degradation.pectate lyases and polygalacturonases	-13.85	0	0	-11.74	0	0	4.61	0	0	0	0	0	0	0	0	0	0	0	0	0	0	0	3	pectate lyase family protein [Arabidopsis thaliana] sp|Q940Q1|PEL1_ARATH Probable pectate lyase 1 p	NP_563715	1e-145
245	Cit.1988.1.S1_at	AT1G70370.1	cell wall.degradation.pectate lyases and polygalacturonases	-10.39	0	0	0	0	0	0	0	0	2.37	0	0	-3.26	0	0	0	0	0	2.7	2.8	0	2	6	-104 polygalacturonase (EC 3.2.1.15) 1 beta chain precursor - tomato gb|AAB39547.1| polygalacturona	JQ1670	1e-104
246	Cit.37364.1.S1_at	AT3G24670.1	cell wall.degradation.pectate lyases and polygalacturonases	-2.41	0	0	0	0	0	0	0	0	1.32	0	1.69	-1.17	0	0	0	0	0	0	0	0	0	4	pectate lyase [Arabidopsis thaliana] /REP_ORG=Citrus	BAB01216	1e-46
247	Cit.23635.1.S1_at	AT3G42950.1	cell wall.degradation.pectate lyases and polygalacturonases	-2.07	0	0	0	0	0	0	0	0	0	0	0	-1.07	0	0	0	0	0	0	0	0	0	2	At3g42950/F18P9_110 [Arabidopsis thaliana] /REP_ORG=Citrus	AAN28906	1e-76
248	Cit.3283.1.S1_s_at	AT1G67750.1	cell wall.degradation.pectate lyases and polygalacturonases	-51.17	0	0	-4.98	0	0	0	0	0	4.32	0	0	0	0	0	0	0	0	0	0	0	0	3	pectate lyase [Salix gilgiana] /REP_ORG=Citrus	BAB59066	1e-148
249	Cit.1989.1.S1_at	AT1G23760.1	cell wall.degradation.pectate lyases and polygalacturonases	0	6.59	2.03	0	0	0	0	0	0	3.56	0	0	0	0	0	0	0	0	0	0	0	0	3	polygalacturonase (EC 3.2.1.15) 1 beta chain precursor - tomato gb|AAB39547.1| polygalacturonase isoenzyme 1 beta subunit gb|AAA34181.1| pol /REP_ORG=Citrus	JQ1670	2e-91
250	Cit.35568.1.S1_s_at	AT1G67750.1	cell wall.degradation.pectate lyases and polygalacturonases	0	0	0	-4.99	0	0	0	0	0	3.19	0	5.2	0	0	0	0	-2.4	0	-2.9	0	0	-2.2	6	pectate lyase [Salix gilgiana] /REP_ORG=Citrus	BAB59066	1e-131
251	Cit.12233.1.S1_s_at	AT1G49320.1	cell wall.degradation.pectate lyases and polygalacturonases	0	4.29	0	4.51	0	0	0	0	0	0	0	0	0	0	0	-2.83019	2.2	5.5	3.2	0	2.4	2.6	8	BURP domain containing protein [Brassica napus] pir||T07844 BURP domain-containing protein - rape /REP_ORG=Citrus	AAC15700	3e-44
252	Cit.6333.1.S1_at	AT4G17030.1	cell wall.modification	0	0	0	0	0	0	0	0	0	0	1.1	0	0	0	0	0	2.5	0	0	0	2.7	0	3	At4g17030 [Arabidopsis thaliana] ref|NP_193436.2| expansin-related [Arabidopsis thaliana] sp|O23547|EXR1_ARATH Expansin-related protein 1 pr /REP_ORG=Citrus	AAO64802	2e-76
253	Cit.5956.1.S1_s_at	AT2G18660.1	cell wall.modification	3.73	9.56	0	0	0	5.82	0	0	0	0	0	0	0	0	0	0	0	0	2.1	3	0	-2.3	6	immuno-reactant natriuretic peptide-like protein [Erucastrum strigosum] /REP_ORG=Citrus	AAM18791	8e-31
254	Cit.39752.1.S1_at	AT3G45970.1	cell wall.modification	0	0	0	0	0	-2.79	0	0	0	0	0	0	0	0	0	0	0	0	0	0	0	0	1	expansin-like protein [Quercus robur] /REP_ORG=Citrus	CAE12163	5e-75
255	Cit.2949.1.S1_s_at	AT5G13870.1	cell wall.modification	-23.25	0	0	-2.3	0	0	3.55	0	-2.47	0	0	0	-4.5	0	0	0	0	0	-2.4	2	-3.6	0	8	-153 xyloglucan endo-1	T10523	1e-153
256	Cit.1319.1.S1_s_at	AT5G65730.1	cell wall.modification	0	0	0	0	0	0	0	0	0	0	-2.85	3.07	0	0	0	0	0	-2.5	3	0	0	0	4	xyloglucan endo-transglycosylase-like protein [Medicago truncatula] /REP_ORG=Citrus	AAD39086	2e-47
257	Cit.9419.1.S1_x_at	AT5G57560.1	cell wall.modification	0	0	0	0	0	-4.61	0	0	0	0	0	0	0	0	0	0	0	0	0	0	0	0	1	putative xyloglucan endotransglycosylase [Cucumis sativus] emb|CAD87536.1| putative xyloglucan endotransglycosylase [Cucumis sativus] /REP_ORG=Citrus	CAD87534	3e-90
258	Cit.17724.1.S1_s_at	AT4G25810.1	cell wall.modification	0	2.32	3.4	-2.43	0	-5.74	0	0	0	0	0	-1.32	0	0	2.2594	0	0	0	0	0	0	0	6	syringolide-induced protein 19-1-5 [Glycine max] /REP_ORG=Citrus	BAB86890	1e-113
259	Cit.11983.1.S1_s_at	AT3G44990.1	cell wall.modification	0	0	0	0	0	0	-3.19	0	0	0	0	2.57	0	1.99	0	0	0	0	0	0	0	0	3	xyloglucan endo-transglycosylase [Carica papaya] /REP_ORG=Citrus	AAK51119	1e-46
260	Cit.13455.1.S1_s_at	AT5G13870.1	cell wall.modification	0	4.01	2.09	0	0	0	9.65	0	0	0	0	0	0	0	0	0	0	0	0	0	0	0	3	xyloglucan endotransglycosylase precursor [Populus tremula x Populus tremuloides] /REP_ORG=Citrus	AAN87142	1e-110
261	Cit.5956.1.S1_at	AT2G18660.1	cell wall.modification	0	0	0	0	0	3.33	0	0	0	0	0	0	0	0	0	0	0	0	0	0	0	0	1	immuno-reactant natriuretic peptide-like protein [Erucastrum strigosum] /REP_ORG=Citrus	AAM18791	8e-31
262	Cit.399.1.S1_s_at	AT1G69530.2	cell wall.modification	-3.85	0	0	-4.69	0	0	6.62	0	0	3.37	0	0	0	0	0	0	0	2.2	0	2	-2	0	7	alpha-expansin 3 [Populus tremula x Populus tremuloides] /REP_ORG=Citrus	AAR09170	2e-45
263	Cit.374.1.S1_s_at	AT1G69530.2	cell wall.modification	0	22.27	3.15	0	0	0	4.58	0	0	4.28	2.58	0	0	0	0	-2.48962	0	0	0	0	0	0	6	alpha-expansin 3 [Populus tremula x Populus tremuloides] /REP_ORG=Citrus	AAR09170	1e-126
264	Cit.28626.1.S1_s_at	AT1G65680.1	cell wall.modification	0	0	2.73	0	0	0	25.74	0	0	0	0	0	0	0	0	0	0	0	0	0	0	0	2	OSJNBa0010H02.7 [Oryza sativa (japonica cultivar-group)] emb|CAE01687.2| OSJNBa0010H02.7 [Oryza sativa (japonica cultivar-group)] gb|AAM7377 /REP_ORG=Citrus	XP_473433	1e-45
265	Cit.24646.1.S1_s_at	AT1G11545.1	cell wall.modification	-9.05	0	2.34	0	0	0	0	0	0	0	0	0	-3.04	0	0	0	0	0	0	0	0	0	3	endo-xyloglucan transferase	AAM66078	1e-39
266	Cit.16722.1.S1_at	AT5G57560.1	cell wall.modification	-6.52	0	0	-2.12	0	0	0	0	0	0	0	0	-2.59	0	0	0	0	0	0	0	0	0	3	syringolide-induced protein 19-1-5 [Glycine max] /REP_ORG=Citrus	BAB86890	1e-106
267	Cit.9528.1.S1_x_at	AT1G65680.1	cell wall.modification	0	0	0	0	0	0	16.79	0	0	0	0	0	0	0	2.68428	0	0	0	0	0	0	0	2	Putative beta-expansin 2 precursor (AtEXPB2) (At-EXPB2) (Ath-ExpBeta-1.4) /REP_ORG=Citrus	Q9SHY6	2e-66
268	Cit.29327.1.S1_at	AT1G69530.4	cell wall.modification	-5.67	0	0	0	0	0	2.76	0	0	0	0	0	0	0	0	-2.48962	0	0	0	0	0	0	3	alpha-expansin 3 [Populus tremula x Populus tremuloides] /REP_ORG=Citrus	AAR09170	1e-72
269	Cit.29327.1.S1_x_at	AT1G69530.4	cell wall.modification	-5.77	0	0	0	0	0	2.99	0	0	0	0	0	0	0	0	-2.48962	0	0	0	0	0	0	3	alpha-expansin 3 [Populus tremula x Populus tremuloides] /REP_ORG=Citrus	AAR09170	1e-72
270	Cit.26184.1.S1_at		cell wall.modification	-10.49	0	0	0	0	0	0	0	0	0	0	0	0	0	0	0	0	0	0	0	0	0	1	xyloglucan:xyloglucosyl transferase	NP_563892	1e-106
271	Cit.9441.1.S1_at	AT2G40610.1	cell wall.modification	-10.88	0	0	-2.03	0	0	0	0	0	0	0	0	0	0	0	0	0	0	0	0	0	0	2	cell wall protein Exp4 precursor [Mirabilis jalapa] /REP_ORG=Citrus	AAL87023	2e-70
272	Cit.9421.1.S1_s_at	AT4G25810.1	cell wall.modification	0	0	0	0	0	-5.27	0	0	0	0	0	0	0	0	2.2594	0	0	0	-3.5	4.2	0	0	4	xyloglucan endotransglycosylase 1 [Fagus sylvatica] /REP_ORG=Citrus	CAA10231	2e-92
273	Cit.7877.1.S1_at	AT1G65680.1	cell wall.modification	0	0	0	0	0	0	6.82	0	0	-1.28	0	0	0	0	2.68428	0	0	0	0	0	0	0	3	-95 cim1 protein - soybean gb|AAA50175.1| cytokinin induced message /REP_ORG=Citrus	S48032	5e-95
274	Cit.32156.1.S1_at	AT1G20190.1	cell wall.modification	0	0	0	-5	0	0	0	0	0	0	0	0	0	0	0	0	0	0	0	0	0	0	1	expansin [Glycine max] /REP_ORG=Citrus	AAO15998	3e-93
275	Cit.37493.1.S1_at		cell wall.pectin*esterases.PME	0	0	0	2.02	0	0	0	0	0	0	0	0	0	0	0	0	0	0	0	0	0	0	1	papillar cell-specific pectin methylesterase-like protein [Brassica napus] /REP_ORG=Citrus	AAK84428	5e-64
276	Cit.17421.1.S1_at	AT3G43270.1	cell wall.pectin*esterases.PME	0	0	0	0	0	0	0	0	0	1.01	-1.08	2.29	0	0	0	0	0	-2.5	0	0	-2	0	5	-80 Pectinesterase PPE8B precursor (Pectin methylesterase) (PE) emb|CAA65237.1| pectinesterase [Pru	Q43062	9e-80
277	Cit.1643.1.S1_at	AT1G53840.1	cell wall.pectin*esterases.PME	-2.07	0	0	0	0	0	0	0	0	0	0	0	0	0	0	0	0	0	0	0	0	0	1	pectinesterase	AAM65650	4e-64
278	Cit.13131.1.S1_at	AT3G47670.1	cell wall.pectin*esterases.PME	-2.87	0	0	0	0	0	0	0	0	0	0	1.27	-1.46	0	0	0	0	0	0	0	0	0	3	At3g47670/F1P2_220 [Arabidopsis thaliana] emb|CAB61993.1| putative protein [Arabidopsis thaliana] g	AAN18068	3e-38
279	Cit.11821.1.S1_s_at	AT3G14310.1	cell wall.pectin*esterases.PME	-13.13	0	0	-2.98	0	0	0	0	0	0	0	0	-3.64	0	0	0	0	0	-3.7	3	0	0	5	utative thermostable pectinesterase [Citrus sinensis] gb|AAK84485.1| putative thermostable pectinesterase [Citrus sinensis] /REP_ORG=Citrus	AAK84486	0.0 p
280	Cit.5248.1.S1_at	AT2G26440.1	cell wall.pectin*esterases.PME	0	3.44	0	0	0	0	0	0	0	0	-1.96	2.84	0	0	0	0	0	0	0	0	0	0	3	pectinesterase family [Arabidopsis thaliana] pir||T00977 probable pectinesterase At2g26440 [imported	NP_180212	6e-96
281	Cit.17987.1.S1_at	AT5G09760.1	cell wall.pectin*esterases.PME	-7.77	0	0	0	0	0	0	0	0	0	0	0	-2.57	0	0	0	0	0	0	0	0	0	2	pectin methylesterase-like protein [Arabidopsis thaliana] /REP_ORG=Citrus	BAB09534	2e-60
282	Cit.13768.1.S1_s_at	AT3G10720.2	cell wall.pectin*esterases.PME	-14.34	0	0	-4.69	0	0	0	0	0	0	0	0	-3.77	0	0	0	0	0	0	0	0	0	3	putative pectinesterase [Arabidopsis thaliana] /REP_ORG=Citrus	AAF19577	1e-122
283	Cit.13131.1.S1_s_at	AT3G47670.1	cell wall.pectin*esterases.PME	0	0	0	0	0	0	0	0	0	0	0	1.16	0	0	0	0	0	0	0	0	0	0	1	At3g47670/F1P2_220 [Arabidopsis thaliana] emb|CAB61993.1| putative protein [Arabidopsis thaliana] gb|AAK62658.1| AT3g47670/F1P2_220 [Arabido /REP_ORG=Citrus	AAN18068	3e-38
284	Cit.1645.1.S1_s_at	AT1G53840.1	cell wall.pectin*esterases.PME	-4.15	0	0	0	0	0	0	0	0	1.34	-1.2	0	-1.93	0	0	0	0	0	0	0	0	0	4	ATPME1 [Arabidopsis thaliana] gb|AAF02857.1| Pectinesterase 1 [Arabidopsis thaliana] ref|NP_175787	CAA57275	1e-110
285	Cit.29427.1.S1_s_at	AT1G53840.1	cell wall.pectin*esterases.PME	0	0	0	0	0	0	0	0	0	1.68	-1.33	0	-1.74	0	0	0	0	0	0	0	0	0	3	ATPME1 [Arabidopsis thaliana] gb|AAF02857.1| Pectinesterase 1 [Arabidopsis thaliana] ref|NP_175787.	CAA57275	2e-69
286	Cit.193.1.S1_s_at	AT5G53370.1	cell wall.pectin*esterases.PME	0	0	0	0	0	0	0	0	0	2.37	-2.23	3.51	0	0	0	0	0	0	0	0	0	0	3	pectin methylesterase [Cicer arietinum] /REP_ORG=Citrus	CAE76634	3e-90
287	Cit.9257.1.S1_s_at	AT1G11580.1	cell wall.pectin*esterases.PME	-5.15	0	0	0	0	0	0	0	0	1.16	0	0	-2.35	0	0	-2.50459	0	0	0	0	0	0	4	-106 pectinesterase (EC 3.1.1.11) isoform 3 - curled-leaved tobacco (fragment) /REP_ORG=Citrus	T16976	1e-106
288	Cit.31791.1.S1_at	AT5G19730.1	cell wall.pectin*esterases.PME	-5.03	0	0	0	0	0	0	0	0	0	0	0	-2.42	0	0	0	0	0	0	0	0	0	2	pectinesterase family [Arabidopsis thaliana] gb|AAL38872.1| putative pectin methylesterase [Arabidopsis thaliana] /REP_ORG=Citrus	NP_197474	1e-24
289	Cit.1729.1.S1_s_at	AT5G20860.1	cell wall.pectin*esterases.PME	0	0	0	0	0	0	0	0	0	0	-1.22	2.96	0	0	0	0	0	0	-4	0	0	0	3	pectinesterase [Citrus sinensis] pir||T10494 pectinesterase (EC 3.1.1.11) PECS-c2 - sweet orange /R	AAB57671	1e-62
290	Cit.26363.1.S1_at	AT5G23870.3	cell wall.pectin*esterases.acetyl esterase	-2.85	-3.41	0	0	0	0	0	0	0	0	0	0	0	0	0	0	0	0	0	0	0	0	2	pectinacetylesterase family protein [Arabidopsis thaliana] /REP_ORG=Citrus	NP_974827	2e-63
291	Cit.9134.1.S1_s_at	AT4G19420.1	cell wall.pectin*esterases.acetyl esterase	0	0	0	0	0	0	0	0	0	0	-1.64	1.78	0	0	0	0	0	0	0	0	0	0	2	pectinacetylesterase precursor [Vigna radiata var. radiata] pir||S68805 pectin acetylesterase (EC	CAA67728	1e-103
292	Cit.9132.1.S1_s_at	AT4G19420.1	cell wall.pectin*esterases.acetyl esterase	0	0	0	2.56	0	0	0	0	0	0	0	0	0	0	0	0	0	0	0	0	0	-2.3	2	pectinacetylesterase precursor [Vigna radiata var. radiata] pir||S68805 pectin acetylesterase (EC 3.1.1.-) precursor - mung bean /REP_ORG=Citrus	CAA67728	1e-131
293	Cit.18581.1.S1_s_at	AT4G33220.1	cell wall.pectin*esterases.misc	0	0	0	0	0	0	0	0	0	0	0	2.09	0	0	0	0	0	-2.5	0	0	-2.3	-2	4	pectin methylesterase PME1 [Vitis vinifera] /REP_ORG=Citrus	AAK81875	4e-25
294	Cit.15373.1.S1_at	AT3G56130.1	lipid metabolism.FA synthesis and FA elongation.Acetyl CoA Carboxylation	-2.97	0	0	0	0	0	0	0	0	0	0	0	-1.49	0	0	0	0	0	0	0	0	0	2	biotin/lipoyl attachment domain-containing protein [Arabidopsis thaliana] /REP_ORG=Citrus	NP_974446	7e-51
295	Cit.26354.1.S1_s_at	AT5G35360.1	lipid metabolism.FA synthesis and FA elongation.Acetyl CoA Carboxylation	-2.37	0	0	0	0	0	0	0	0	0	0	0	-1.2	0	0	0	0	0	0	0	0	0	2	biotin carboxylase precursor [Glycine max] pir||T06279 acetyl-CoA carboxylase (EC 6.4.1.2)	AAC23573	1e-67
296	Cit.22955.1.S1_s_at	AT5G46290.1	lipid metabolism.FA synthesis and FA elongation.ketoacyl ACP synthase	-2.86	0	0	0	0	0	0	0	0	0	0	0	-1.43	0	0	0	0	0	0	0	0	0	2	3-oxoacyl-[acyl-carrier-protein] synthase (EC 2.3.1.41) precursor	T10061	2e-44
297	Cit.11175.1.S1_at	AT2G22230.1	lipid metabolism.FA synthesis and FA elongation.beta hydroxyacyl ACP dehydratase	-2.27	0	0	0	0	0	0	0	0	0	0	0	-1.12	0	0	0	0	0	0	0	0	0	2	beta-hydroxyacyl-ACP dehydratase	NP_196578	3e-79
298	Cit.11518.1.S1_at	AT2G05990.2	lipid metabolism.FA synthesis and FA elongation.enoyl ACP reductase	-3.21	2.09	0	0	0	0	0	0	0	1.02	0	0	-1.54	0	0	0	0	0	0	0	0	0	4	enoyl-ACP reductase [Nicotiana tabacum] pir||T03229 enoyl-[acyl-carrier-protein] reductase (NADH2)	CAA74176	1e-95
299	Cit.27982.1.S1_at	AT1G08510.1	lipid metabolism.FA synthesis and FA elongation.ACP thioesterase	-2.48	0	0	0	0	0	0	0	0	0	0	0	-1.26	0	0	0	0	-2.6	-3.7	0	0	0	4	acyl-ACP thioesterase [Garcinia mangostana] /REP_ORG=Citrus	AAB51525	3e-50
300	Cit.28394.1.S1_s_at	AT1G08510.1	lipid metabolism.FA synthesis and FA elongation.ACP thioesterase	-2.23	0	0	0	0	0	0	0	0	0	0	0	-1.11	0	0	0	0	0	0	0	0	0	2	acyl-ACP thioesterase [Garcinia mangostana] /REP_ORG=Citrus	AAB51525	6e-23
301	Cit.31542.1.S1_at	AT3G16910.1	lipid metabolism.FA synthesis and FA elongation.acyl coa ligase	13.48	0	0	4.44	0	0	0	0	0	0	0	0	3.68	0	0	0	0	0	0	0	0	0	3	adenosine monophosphate binding protein 7 AMPBP7 [Arabidopsis thaliana] gb|AAL90930.1| AT3g16910/K14A17_3 [Arabidopsis thaliana] /REP_ORG=Citrus	AAM28624	6e-42
302	Cit.4456.1.S1_at	AT1G65890.1	lipid metabolism.FA synthesis and FA elongation.acyl coa ligase	-5.24	0	0	0	0	0	0	0	0	0	0	0	-2.3	0	0	0	0	0	0	0	0	0	2	acyl-activating enzyme 12 [Arabidopsis thaliana] /REP_ORG=Citrus	AAP03023	1e-71
303	Cit.4457.1.S1_s_at	AT1G65890.1	lipid metabolism.FA synthesis and FA elongation.acyl coa ligase	-9.84	0	0	-2.25	0	0	0	0	0	1.59	-1.5	0	-3.19	0	0	0	0	0	-4.6	0	0	-3	7	acyl-activating enzyme 12 [Arabidopsis thaliana] /REP_ORG=Citrus	AAP03023	3e-82
304	Cit.16644.1.S1_at	AT3G16910.1	lipid metabolism.FA synthesis and FA elongation.acyl coa ligase	0	2.51	0	2.9	0	0	0	0	0	0	0	0	0	0	0	0	0	0	0	0	0	0	2	adenosine monophosphate binding protein 7 AMPBP7 [Arabidopsis thaliana] gb|AAL90930.1| AT3g16910/K14A17_3 [Arabidopsis thaliana] /REP_ORG=Citrus	AAM28624	2e-99
305	Cit.28637.1.S1_at	AT1G30520.1	lipid metabolism.FA synthesis and FA elongation.acyl coa ligase	0	-4.06	0	0	0	0	0	0	0	0	0	0	0	0	0	0	0	0	0	0	0	0	1	At1g30520/F26G16_3 [Arabidopsis thaliana] gb|AAP03026.1| acyl-activating enzyme 14 [Arabidopsis thaliana] gb|AAL50080.1| At1g30520/F26G16_3 /REP_ORG=Citrus	AAQ65085	2e-67
306	Cit.14161.1.S1_at	AT1G20560.2	lipid metabolism.FA synthesis and FA elongation.acyl coa ligase	0	0	0	3.32	0	0	0	0	0	0	0	0	0	0	0	2.14531	0	0	0	0	0	0	2	F5M15.12 [Arabidopsis thaliana] /REP_ORG=Citrus	AAF79607	7e-58
307	Cit.15381.1.S1_at	AT1G49430.1	lipid metabolism.FA synthesis and FA elongation.long chain fatty acid CoA ligase	0	3.16	0	0	0	0	0	0	0	2.98	0	0	-4.28	0	0	0	0	0	0	0	0	0	3	Putative acyl CoA synthetase [Arabidopsis thaliana] gb|AAL38865.1| putative acyl CoA synthetase [Ar	AAD43157	5e-76
308	Cit.6971.1.S1_at	AT1G77590.1	lipid metabolism.FA synthesis and FA elongation.long chain fatty acid CoA ligase	-2.77	0	0	0	0	0	0	0	0	0	0	0	-1.56	0	0	0	0	0	0	0	0	0	2	long chain acyl-CoA synthetase [Brassica napus] /REP_ORG=Citrus	CAC19877	5e-87
309	Cit.16631.1.S1_s_at	AT5G27600.1	lipid metabolism.FA synthesis and FA elongation.long chain fatty acid CoA ligase	0	0	0	0	0	-2.5	0	0	0	0	0	0	0	0	0	0	2	2	2	0	0	0	4	AMP-binding protein	NP_198112	1e-101
310	Cit.28265.1.S1_s_at	AT3G05970.1	lipid metabolism.FA synthesis and FA elongation.long chain fatty acid CoA ligase	2.45	0	0	0	0	0	0	0	0	0	0	0	1.17	0	0	0	0	0	0	0	0	0	2	long chain acyl-CoA synthetase 6 [Arabidopsis thaliana] /REP_ORG=Citrus	AAM28873	1e-65
311	Cit.16631.1.S1_at	AT5G27600.1	lipid metabolism.FA synthesis and FA elongation.long chain fatty acid CoA ligase	0	0	0	0	0	-2.37	0	0	0	0	0	0	0	0	0	0	2	2	2.1	0	0	0	4	AMP-binding protein	NP_198112	1e-101
312	Cit.11151.1.S1_s_at	AT1G68530.1	lipid metabolism.FA synthesis and FA elongation.beta ketoacyl CoA synthase	0	0	0	0	0	0	0	0	0	0	0	1.02	0	0	0	0	0	0	0	0	0	0	1	At1g68530/T26J14_10 [Arabidopsis thaliana] gb|AAL50069.1| At1g68530/T26J14_10 [Arabidopsis thaliana] /REP_ORG=Citrus	AAM16230	1e-139
313	Cit.33327.1.S1_at	AT5G04530.1	lipid metabolism.FA synthesis and FA elongation.beta ketoacyl CoA synthase	3.83	0	0	0	0	0	0	0	0	0	-1.75	0	1.91	0	0	0	0	0	2.4	0	2.3	0	5	putative fatty acid elongase [Arabidopsis thaliana] gb|AAO63450.1| At5g04530 [Arabidopsis thaliana]	BAC41850	3e-64
314	Cit.33173.1.S1_at	AT1G01120.1	lipid metabolism.FA synthesis and FA elongation.beta ketoacyl CoA synthase	0	0	0	-5.92	0	-2.16	0	0	0	0	0	-1.46	0	0	0	0	0	0	0	3.4	0	0	4	putative fatty acid elongase 3-ketoacyl-CoA synthase 1 [Arabidopsis thaliana] gb|AAL66982.1| putative fatty acid elongase 3-ketoacyl-CoA syn /REP_ORG=Citrus	AAM20218	1e-110
315	Cit.5328.1.S1_at	AT1G04220.1	lipid metabolism.FA synthesis and FA elongation.beta ketoacyl CoA synthase	-4.85	0	0	0	0	0	0	0	0	0	0	0	-2.2	1.69	-2.28992	0	0	0	2.4	0	0	0	5	putative beta-ketoacyl-CoA synthase [Oryza sativa (japonica cultivar-group)] /REP_ORG=Citrus	BAD32939	1e-114
316	Cit.4589.1.S1_at	AT2G28630.1	lipid metabolism.FA synthesis and FA elongation.beta ketoacyl CoA synthase	-24.79	0	0	-11.55	0	0	0	0	0	0	0	0	-4.52	0	0	0	0	0	3.4	0	0	0	4	putative fatty acid elongase [Arabidopsis thaliana] /REP_ORG=Citrus	AAM61290	1e-109
317	Cit.325.1.S1_at	AT4G29250.1	lipid metabolism.FA synthesis and FA elongation.fatty acid elongase	-3.31	0	0	0	0	0	0	0	0	0	0	0	-1.67	0	0	0	0	0	0	0	0	0	2	unknown protein [Oryza sativa (japonica cultivar-group)] gb|AAP13009.1| unknown protein [Oryza sativa (japonica cultivar-group)] /REP_ORG=Citrus	XP_469706	6e-44
318	Cit.15197.1.S1_s_at	AT5G47630.2	lipid metabolism.FA synthesis and FA elongation.ACP protein	-2.71	-4.25	0	0	0	0	-4.19	0	0	0	0	0	-1.46	0	0	0	0	0	0	0	0	0	4	putative acyl carrier protein [Arabidopsis thaliana] gb|AAL36307.1| putative acyl carrier protein [Arabidopsis thaliana] dbj|BAB09089.1| acy /REP_ORG=Citrus	AAM20351	7e-27
319	Cit.14967.1.S1_at		lipid metabolism.FA synthesis and FA elongation.acyl-CoA binding protein	0	0	0	0	0	0	0	0	0	0	0	2.08	0	0	0	0	0	0	0	0	0	0	1	At4g24230 [Arabidopsis thaliana] gb|AAS21130.1| At4g24230 [Arabidopsis thaliana] /REP_ORG=Citrus	AAS76751	2e-32
320	Cit.16254.1.S1_at	AT3G02630.1	lipid metabolism.FA synthesis and FA elongation.ACP desaturase	0	2.33	0	0	0	0	0	0	0	1.18	0	0	0	0	0	-3.59021	0	0	0	0	0	0	3	putative stearoyl-acyl carrier protein desaturase [Arabidopsis thaliana] ref|NP_186912.1| acyl-[acyl-carrier-protein] desaturase	AAF32470	2e-77
321	Cit.15552.1.S1_at	AT3G22960.1	lipid metabolism.FA synthesis and FA elongation.pyruvate kinase	0	3.36	0	0	0	0	2.14	0	0	1.38	0	0	0	0	0	0	0	0	0	0	0	0	3	putative pyruvate kinase [Oryza sativa (japonica cultivar-group)] /REP_ORG=Citrus	AAP03381	3e-76
322	Cit.23662.1.S1_s_at	AT3G22960.1	lipid metabolism.FA synthesis and FA elongation.pyruvate kinase	-2.56	0	0	0	0	0	0	0	0	0	0	0	-1.32	0	0	0	0	-3.3	0	0	0	-2	4	pyruvate kinase; plastid isozyme [Nicotiana tabacum] sp|Q40545|KPYA_TOBAC Pyruvate kinase isozyme A	CAA82222	5e-95
323	Cit.9857.1.S1_at	AT2G34590.1	lipid metabolism.FA synthesis and FA elongation.pyruvate DH	-3.69	0	0	0	0	0	0	0	0	1.18	0	0	-1.85	0	0	0	0	0	0	0	0	0	3	putative pyruvate dehydrogenase E1 beta subunit [Arabidopsis thaliana] gb|AAD47282.1| putative pyr	AAC26685	1e-102
324	Cit.9855.1.S1_s_at	AT2G34590.1	lipid metabolism.FA synthesis and FA elongation.pyruvate DH	-2.35	0	0	0	0	0	0	0	0	1.11	0	0	-1.2	0	0	0	0	0	0	0	0	0	3	putative pyruvate dehydrogenase E1 beta subunit [Arabidopsis thaliana] gb|AAD47282.1| putative pyr	AAC26685	1e-168
325	Cit.31983.1.S1_at	AT3G15850.1	lipid metabolism.FA desaturation.desaturase	-2.42	0	0	-4.25	0	2.15	0	0	0	0	0	0	0	0	0	0	0	0	-3.1	0	0	0	4	putative delta 9 desaturase [Arabidopsis thaliana] dbj|BAB02316.1| delta 9 desaturase-like protein	AAN41357	9e-45
326	Cit.24296.1.S1_at	AT5G05580.1	lipid metabolism.FA desaturation.omega 3 desaturase	-2.39	0	0	-2.07	0	0	0	0	0	0	0	0	-1.36	0	0	0	0	0	-6	0	0	0	4	omega-3 fatty acid desaturase (EC 1.14.99.-) FAD7 - common tobacco dbj|BAA11475.1| omega-3 fatty acid desaturase [Nicotiana tabacum] dbj|BAC /REP_ORG=Citrus	T03029	1e-35
327	Cit.24296.1.S1_s_at	AT5G05580.1	lipid metabolism.FA desaturation.omega 3 desaturase	-2.01	0	0	0	0	0	0	0	0	0	-1.31	0	0	0	0	0	-2	0	-5.3	2.8	0	-2	6	omega-3 fatty acid desaturase (EC 1.14.99.-) FAD7 - common tobacco dbj|BAA11475.1| omega-3 fatty acid desaturase [Nicotiana tabacum] dbj|BAC /REP_ORG=Citrus	T03029	1e-35
328	Cit.2275.1.S1_s_at	AT2G29980.1	lipid metabolism.FA desaturation.omega 3 desaturase	-10.53	5.85	0	-2.36	0	0	9.56	0	0	3.66	-2.65	0	-3.27	0	0	0	-2.4	0	0	0	-2.5	0	9	microsomal omega-3 fatty acid desaturase [Betula pendula] /REP_ORG=Citrus	AAN17504	1e-107
329	Cit.11647.1.S1_s_at	AT4G30950.1	lipid metabolism.FA desaturation.omega 6 desaturase	0	-2.27	0	0	0	0	0	0	0	0	0	0	0	0	0	0	0	0	0	0	0	0	1	Omega-6 fatty acid desaturase	P48628	1e-132
330	Cit.29914.1.S1_s_at	AT3G12120.2	lipid metabolism.FA desaturation.omega 6 desaturase	-14.76	-3.79	0	0	0	0	-5.76	0	0	2.11	-2.17	0	0	0	0	-2.10191	0	0	0	0	0	0	6	omega-6 fatty acid desaturase [Sesamum indicum] /REP_ORG=Citrus	AAF80560	1e-88
331	Cit.11683.1.S1_at		lipid metabolism.Phospholipid synthesis	0	0	0	0	0	0	0	0	0	0	-2.13	0	-3.73	0	0	0	0	0	0	0	0	0	2	unknown protein [Arabidopsis thaliana] gb|AAC27160.1| unknown protein [Arabidopsis thaliana] gb|AAL32799.1| Unknown protein [Arabidopsis tha /REP_ORG=Citrus	AAM47976	1e-131
332	Cit.24179.1.S1_at	AT3G18850.5	lipid metabolism.Phospholipid synthesis	-7.25	0	0	0	0	0	0	0	0	0	0	0	-2.78	0	0	0	0	0	0	0	0	0	2	putative acyl-CoA:1-acylglycerol-3-phosphate acyltransferase [Oryza sativa (japonica cultivar-group)] /REP_ORG=Citrus	NP_916393	8e-75
333	Cit.5278.1.S1_at	AT4G00400.1	lipid metabolism.Phospholipid synthesis	0	0	0	0	0	0	0	0	0	0	-1.07	1.79	0	0	0	0	0	0	0	0	0	0	2	At4g00400 [Arabidopsis thaliana] ref|NP_191950.2| phospholipid/glycerol acyltransferase family pro	AAU94376	1e-123
334	Cit.11683.1.S1_s_at	AT2G38110.1	lipid metabolism.Phospholipid synthesis	0	0	0	0	0	0	0	0	0	0	-1.9	0	0	0	0	0	0	0	0	0	0	0	1	unknown protein [Arabidopsis thaliana] gb|AAC27160.1| unknown protein [Arabidopsis thaliana] gb|AAL32799.1| Unknown protein [Arabidopsis tha /REP_ORG=Citrus	AAM47976	1e-131
335	Cit.4341.1.S1_at	AT5G58560.1	lipid metabolism.Phospholipid synthesis.phosphatidate cytidylyltransferase	-2.57	0	0	0	0	0	0	0	0	0	0	0	-1.25	0	0	0	0	0	0	0	0	0	2	unknown [Arabidopsis thaliana] /REP_ORG=Citrus	AAM65097	6e-88
336	Cit.38665.1.S1_at	AT1G68000.1	lipid metabolism.Phospholipid synthesis.CDP-diacylglycerol-inositol 3-phosphatidyltransferase	2.33	0	0	0	0	0	0	0	0	0	0	0	0	0	0	0	0	0	0	0	0	0	1	CDP-diacylglycerol--inositol 3-phosphatidyltransferase / phosphatidylinositol synthase (PIS1) [Arabidopsis /REP_ORG=Citrus	NP_176967	3e-34
337	Cit.4961.1.S1_at	AT2G20900.2	lipid metabolism.Phospholipid synthesis.diacylglycerol kinase	-2.11	0	0	0	0	0	0	0	0	0	0	0	-1.04	0	0	0	0	0	0	0	0	0	2	putative diacylglycerol kinase [Arabidopsis thaliana] gb|AAK26010.1| putative diacylglycerol kinase [Arabidopsis thaliana] ref|NP_850007.1| /REP_ORG=Citrus	AAN41383	4e-77
338	Cit.28292.1.S1_s_at	AT5G07920.1	lipid metabolism.Phospholipid synthesis.diacylglycerol kinase	0	0	0	-2.11	0	0	0	0	0	0	0	0	0	0	0	0	0	0	0	0	0	0	1	diacylglycerol kinase ATDGK1 homolog [Arabidopsis thaliana] emb|CAB62604.1| diacylglycerol kinase (ATDGK1) [Arabidopsis thaliana] gb|AAO4216 /REP_ORG=Citrus	BAB09956	3e-53
339	Cit.28292.1.S1_at	AT5G07920.1	lipid metabolism.Phospholipid synthesis.diacylglycerol kinase	0	0	0	-2.19	0	0	0	0	0	0	0	0	0	0	0	0	0	0	0	0	0	0	1	diacylglycerol kinase ATDGK1 homolog [Arabidopsis thaliana] emb|CAB62604.1| diacylglycerol kinase (ATDGK1) [Arabidopsis thaliana] gb|AAO4216 /REP_ORG=Citrus	BAB09956	3e-53
340	Cit.2568.1.S1_at	AT2G32260.1	lipid metabolism.Phospholipid synthesis.choline-phosphate cytidylyltransferase	2.02	0	0	0	0	0	0	0	0	0	0	0	0	0	0	0	0	0	0	0	0	0	1	probable choline-phosphate cytidylyltransferase (EC 2.7.7.15) (clone CCT2) - rape dbj|BAA09642.1| CTP:phosphocholine cytidylyltransferase [B /REP_ORG=Citrus	T07980	1e-133
341	Cit.22399.1.S1_at	AT3G23510.1	lipid metabolism.Phospholipid synthesis.cyclopropane-fatty-acyl-phospholipid synthase	-3.28	0	0	-2.46	0	0	0	0	0	0	0	0	0	0	0	0	0	0	0	0	0	0	2	unnamed protein product [Arabidopsis thaliana] /REP_ORG=Citrus	BAB01742	8e-54
342	Cit.38855.1.S1_at	AT3G23530.1	lipid metabolism.Phospholipid synthesis.cyclopropane-fatty-acyl-phospholipid synthase	0	0	0	0	0	0	0	0	1.48	0	0	0	0	-1.07	0	0	0	0	0	0	0	0	2	cyclopropane fatty acid synthase	NP_188995	6e-58
343	Cit.4899.1.S1_s_at	AT4G25970.1	lipid metabolism.Phospholipid synthesis.phosphatidylserine decarboxylase	2.53	0	0	0	0	0	0	0	0	0	0	0	1.29	0	0	0	0	0	0	0	0	0	2	putative phosphatidylserine decarboxylase [Arabidopsis thaliana] emb|CAB79452.1| putative phosphatidylserine decarboxylase [Arabidopsis thal /REP_ORG=Citrus	CAB39662	5e-74
344	Cit.4898.1.S1_at	AT4G25970.1	lipid metabolism.Phospholipid synthesis.phosphatidylserine decarboxylase	2.44	0	0	0	0	0	0	0	0	0	0	0	1.21	0	0	0	0	0	0	0	0	0	2	phosphatidylserine decarboxylase-like [Oryza sativa (japonica cultivar-group)] /REP_ORG=Citrus	BAD87120	6e-68
345	Cit.14197.1.S1_at	AT3G18570.1	lipid metabolism.TAG synthesis	0	0	0	2.02	0	0	0	0	0	0	0	0	0	0	0	0	0	0	0	0	0	0	1	glycine-rich protein / oleosin [Arabidopsis thaliana] dbj|BAB02215.1| unnamed protein product [Arabidopsis thaliana] /REP_ORG=Citrus	NP_188487	7e-47
346	Cit.22716.1.S1_s_at	AT5G40610.1	lipid metabolism.glyceral metabolism.Glycerol-3-phosphate dehydrogenase (NAD+)	0	0	0	0	0	0	0	0	0	1.18	0	1.13	0	0	0	0	0	0	0	0	0	0	2	glycerol-3-phosphate dehydrogenase (NAD+) [Cuphea lanceolata] sp|P52425|GPDA_CUPLA GLYCEROL-3-PHOSPHATE DEHYDROGENASE [NAD+] /REP_ORG=Citrus	CAA56125	1e-61
347	Cit.6371.1.S1_at	AT2G41540.3	lipid metabolism.glyceral metabolism.Glycerol-3-phosphate dehydrogenase (NAD+)	0	0	0	-3.12	0	0	0	0	0	0	0	0	-3.3	0	0	0	0	0	0	0	-3.2	0	3	putative glycerol-3-phosphate dehydrogenase [Arabidopsis thaliana] gb|AAL36276.1| putative glycerol-3-phosphate dehydrogenase [Arabidopsis t /REP_ORG=Citrus	AAM14186	4e-77
348	Cit.18386.1.S1_at	AT2G38540.1	lipid metabolism.lipid transfer proteins etc	6.82	0	0	2.59	0	0	0	0	0	0	0	0	0	0	0	0	0	0	0	0	0	0	2	lipid transfer protein precursor [Pisum sativum] /REP_ORG=Citrus	AAF61436	6e-28
349	Cit.16873.1.S1_s_at	AT2G38540.1	lipid metabolism.lipid transfer proteins etc	-26.01	2.17	0	-2.81	0	0	0	0	0	0	0	0	-4.65	0	0	-2.85394	0	0	0	0	0	0	5	lipid-transfer protein [Citrus sinensis] /REP_ORG=Citrus	AAM21292	1e-59
350	Cit.39543.1.S1_s_at	AT3G08770.1	lipid metabolism.lipid transfer proteins etc	-69.53	0	0	-22.01	0	0	0	0	0	0	0	0	0	0	0	0	0	0	0	0	0	0	2	lipid transfer protein [Prunus dulcis] sp|Q43019|NLT3_PRUDU Nonspecific lipid-transfer protein 3 precursor (LTP 3) /REP_ORG=Citrus	CAA65477	2e-36
351	Cit.28874.1.S1_at	AT4G36750.1	lipid metabolism.''exotics'' (steroids; squalene etc)	0	0	0	0	0	3.06	0	0	0	0	0	0	0	0	0	0	0	0	0	0	0	0	1	At4g36690/C7A10_610 [Arabidopsis thaliana] gb|AAK97728.1| C7A10_610/C7A10_610 [Arabidopsis thaliana] /REP_ORG=Citrus	AAN28746	4e-44
352	Cit.22561.1.S1_at	AT3G45070.1	lipid metabolism.''exotics'' (steroids; squalene etc)	-9.79	0	0	0	0	0	0	0	1.33	1.92	0	0	-3.17	0	0	0	0	0	0	0	0	0	4	sulfotransferase family [Arabidopsis thaliana] pir||T47447 sulfotransferase-like protein - Arabidops	NP_190093	2e-75
353	Cit.3993.1.S1_at	AT4G36750.1	lipid metabolism.''exotics'' (steroids; squalene etc)	-2.03	0	0	0	0	0	0	0	0	0	0	0	0	0	0	0	0	0	0	0	0	0	1	minor allergen [Arabidopsis thaliana] /REP_ORG=Citrus	AAM64959	1e-84
354	Cit.3498.1.S1_at	AT5G07010.1	lipid metabolism.''exotics'' (steroids; squalene etc)	0	0	0	0	0	0	0	0	0	2.45	1.48	0	0	0	0	0	0	0	-8.1	0	0	0	3	At5g07010 [Arabidopsis thaliana] gb|AAM61557.1| steroid sulfotransferase-like protein [Arabidopsis thaliana] gb|AAM20660.1| steroid sulfotra /REP_ORG=Citrus	AAP68286	6e-60
355	Cit.26663.1.S1_s_at	AT5G07010.1	lipid metabolism.''exotics'' (steroids; squalene etc)	-15.44	2.17	0	0	0	0	0	0	0	0	0	0	-3.85	0	0	0	0	0	0	0	0	0	3	steroid sulfotransferase-like protein [Arabidopsis thaliana] /REP_ORG=Citrus	BAB11159	2e-67
356	Cit.12819.1.S1_at	AT2G46210.1	lipid metabolism.''exotics'' (steroids; squalene etc).sphingolipids	0	0	0	0	0	0	0	0	1.53	1.38	0	0	0	0	0	0	-2.5	-4	-7.7	0	0	0	5	delta-8 sphingolipid desaturase [imported] - rape emb|CAA11857.1| delta-8 sphingolipid desaturase [Brassica napus] /REP_ORG=Citrus	T50555	1e-105
357	Cit.13814.1.S1_at	AT1G69640.1	lipid metabolism.''exotics'' (steroids; squalene etc).sphingolipids	-2.5	0	0	0	0	0	0	0	0	0	0	0	-1.3	0	0	0	0	0	0	0	0	0	2	putative Sur2p: syringomycin response protein [Oryza sativa (japonica cultivar-group)] dbj|BAC22345.1| putative Sur2p: syringomycin response /REP_ORG=Citrus	NP_917939	5e-90
358	Cit.36264.1.S1_s_at	AT1G69640.1	lipid metabolism.''exotics'' (steroids; squalene etc).sphingolipids	2.27	0	0	0	0	0	0	0	0	0	0	0	1.17	0	0	0	0	0	0	0	0	0	2	Contains similarity to acid phosphatase from Lupinus albus gb|AB023385 and contains a Sterol desaturase PF|01598 domain. EST gb|AI995340 co /REP_ORG=Citrus	AAF43928	1e-75
359	Cit.4858.1.S1_at	AT4G20870.1	lipid metabolism.''exotics'' (steroids; squalene etc).sphingolipids	-5.49	0	0	-2.15	0	0	0	0	0	1.28	0	0	-2.41	0	0	0	0	0	0	0	0	0	4	putative fatty acid hydroxylase [Oryza sativa (japonica cultivar-group)] gb|AAK09233.1| putative fat	NP_909885	6e-94
360	Cit.3648.1.S1_at	AT4G04930.1	lipid metabolism.''exotics'' (steroids; squalene etc).sphingolipids	-16.7	0	0	-2	0	0	0	0	0	0	0	0	-3.89	0	0	0	0	0	-2.1	0	0	0	4	putative sphingolipid delta 4 desaturase DES-1 [Lycopersicon esculentum] /REP_ORG=Citrus	AAM12534	1e-145
361	Cit.38528.1.S1_at	AT2G19880.1	lipid metabolism.''exotics'' (steroids; squalene etc).sphingolipids.ceramide glucosyltransferase	-2.36	0	0	0	0	0	0	0	0	0	0	0	-1.39	0	0	0	0	0	0	0	0	0	2	At2g19880/F6F22.9 [Arabidopsis thaliana] /REP_ORG=Citrus	AAL11579	6e-18
362	Cit.31174.1.S1_at	AT2G19880.1	lipid metabolism.''exotics'' (steroids; squalene etc).sphingolipids.ceramide glucosyltransferase	-8.37	0	0	0	0	0	0	0	0	0	0	0	-2.96	0	0	0	0	0	0	0	0	0	2	ceramide glucosyltransferase [Gossypium arboreum] /REP_ORG=Citrus	AAK73021	3e-49
363	Cit.13284.1.S1_at	AT4G22756.1	lipid metabolism.''exotics'' (steroids; squalene etc).methylsterol monooxygenase	-2.82	0	0	0	0	0	0	0	0	0	0	0	-1.44	0	0	0	0	0	0	0	0	0	2	putative C-4 sterol methyl oxidase [Arabidopsis thaliana] /REP_ORG=Citrus	AAM65428	5e-89
364	Cit.6452.1.S1_at	AT2G26260.2	lipid metabolism.''exotics'' (steroids; squalene etc).3-beta hydroxysteroid dehydrogenase/isomerase	-2.25	0	0	0	0	0	0	0	0	0	0	0	-1.12	0	0	0	0	0	0	0	0	0	2	3-beta-hydroxysteroid dehydrogenase [Arabidopsis thaliana] /REP_ORG=Citrus	BAD43940	2e-53
365	Cit.28457.1.S1_at	AT2G26260.2	lipid metabolism.''exotics'' (steroids; squalene etc).3-beta hydroxysteroid dehydrogenase/isomerase	-2.08	0	0	0	0	0	0	0	0	0	0	0	-1.05	0	0	0	0	0	0	0	0	0	2	3-beta-hydroxysteroid dehydrogenase [Arabidopsis thaliana] /REP_ORG=Citrus	AAM53286	2e-50
366	Cit.16265.1.S1_at	AT1G77420.1	lipid metabolism.lipid degradation.lipases	0	0	0	-3.89	0	2.56	0	0	0	0	0	-1.06	0	0	0	0	0	0	0	0	0	0	3	lysophospholipase isolog	AAM60954	7e-60
367	Cit.13218.1.S1_s_at	AT5G16120.2	lipid metabolism.lipid degradation.lipases	2.12	0	0	0	0	0	0	0	0	0	0	0	1.03	0	0	0	0	2.3	0	0	0	0	3	hydrolase	NP_568327	1e-101
368	Cit.37944.1.S1_at	AT4G13550.1	lipid metabolism.lipid degradation.lipases.triacylglycerol lipase	2.14	0	0	0	0	0	0	0	0	0	0	0	1.06	0	0	0	0	0	0	0	0	0	2	OSJNBb0065L13.3 [Oryza sativa (japonica cultivar-group)] ref|XP_473127.1| OSJNBb0065L13.3 [Oryza sativa (japonica cultivar-group)] /REP_ORG=Citrus	CAE03360	6e-32
369	Cit.13832.1.S1_s_at	AT2G05260.1	lipid metabolism.lipid degradation.lipases.triacylglycerol lipase	-2.54	0	0	0	0	0	0	0	0	1.01	0	1.48	0	0	0	0	0	0	0	0	0	0	3	lipase class 3-like [Oryza sativa (japonica cultivar-group)] dbj|BAD21500.1| lipase class 3-like [Or	XP_464982	5e-21
370	Cit.38213.1.S1_at	AT1G30370.1	lipid metabolism.lipid degradation.lipases.triacylglycerol lipase	0	0	0	-2.23	0	0	0	0	0	0	0	0	0	0	0	0	0	0	0	0	0	0	1	lipase (class 3) family [Arabidopsis thaliana] pir||A86428 probable lipase [imported] - Arabidopsis thaliana /REP_ORG=Citrus	NP_174326	8e-36
371	Cit.15152.1.S1_at	AT5G50890.1	lipid metabolism.lipid degradation.lipases.triacylglycerol lipase	-2.06	0	0	0	0	0	0	0	0	0	0	0	0	0	0	0	0	0	0	0	0	0	1	unnamed protein product [Arabidopsis thaliana] ref|NP_199902.1| hypothetical protein [Arabidopsis thaliana] /REP_ORG=Citrus	BAB08735	2e-95
372	Cit.15695.1.S1_at	AT4G16820.1	lipid metabolism.lipid degradation.lipases.triacylglycerol lipase	0	0	0	-5.13	0	0	0	0	0	0	0	0	0	0	0	0	0	0	0	0	0	0	1	lipase class 3 family protein [Arabidopsis thaliana] /REP_ORG=Citrus	NP_567515	1e-89
373	Cit.6826.1.S1_at	AT1G18460.1	lipid metabolism.lipid degradation.lipases.triacylglycerol lipase	0	0	0	0	0	0	0	0	0	0	1.17	0	0	0	0	0	0	0	0	0	0	0	1	lipase family protein [Arabidopsis thaliana] gb|AAM26682.1| At1g18460/F15H18_15 [Arabidopsis thaliana] /REP_ORG=Citrus	NP_173281	2e-49
374	Cit.2794.1.S1_s_at	AT2G15230.1	lipid metabolism.lipid degradation.lipases.triacylglycerol lipase	0	0	0	0	0	0	0	0	1.17	0	0	0	0	0	0	0	0	0	0	0	0	0	1	lipase family protein [Arabidopsis thaliana] gb|AAN77143.1| putative triacylglycerol/steryl ester hydrolase [Arabidopsis thaliana] /REP_ORG=Citrus	NP_179126	3e-44
375	Cit.5625.1.S1_at	AT3G48610.1	lipid metabolism.lipid degradation.lysophospholipases	-4.76	0	0	0	0	0	0	0	0	0	0	0	-2.19	0	0	0	0	0	0	0	0	0	2	phosphatidylglycerol specific phospholipase C [Arabidopsis thaliana] ref|NP_190430.2| phosphoesterase family protein [Arabidopsis thaliana] /REP_ORG=Citrus	BAC22511	2e-57
376	Cit.2635.1.S1_s_at	AT3G03520.1	lipid metabolism.lipid degradation.lysophospholipases	0	0	2.19	0	0	5.17	3.84	0	2.69	1.49	0	0	0	0	0	2.07904	0	0	0	0	0	0	6	phosphoesterase family protein [Arabidopsis thaliana] gb|AAF01583.1| unknown protein [Arabidopsis thaliana] /REP_ORG=Citrus	NP_187002	5e-76
377	Cit.39145.1.S1_at	AT1G31480.1	lipid metabolism.lipid degradation.lysophospholipases	2	0	0	0	0	0	0	0	0	0	0	0	0	0	0	0	0	0	0	0	0	0	1	shoot gravitropism 2 (SGR2) [Arabidopsis thaliana] dbj|BAB71959.1| shoot gravitropism 2 [Arabidopsis thaliana] /REP_ORG=Citrus	NP_174433	2e-33
378	Cit.7311.1.S1_at	AT3G16785.1	lipid metabolism.lipid degradation.lysophospholipases.phospholipase D	0	0	0	2.17	0	0	0	0	0	1.3	0	0	0	0	0	0	0	-2.4	-2	0	0	0	4	phospholipase D zeta1 [Arabidopsis thaliana] ref|NP_188302.2| phospholipase D zeta1 / PLDzeta1 (PLDP1) [Arabidopsis thaliana] sp|Q9LRZ5|PDP1 /REP_ORG=Citrus	AAL06337	1e-107
379	Cit.6544.1.S1_at	AT3G15650.1	lipid metabolism.lipid degradation.lysophospholipases.carboxylesterase	0	0	6.73	3.13	0	0	0	0	0	0	1.34	0	0	0	0	-2.08368	0	-2.5	0	0	-2.1	0	6	At3g15650 [Arabidopsis thaliana] dbj|BAB02296.1| lysophospholipase-like protein [Arabidopsis thaliana] dbj|BAD43626.1| putative lysophosphol /REP_ORG=Citrus	AAQ62418	6e-98
380	Cit.7635.1.S1_at	AT3G15650.1	lipid metabolism.lipid degradation.lysophospholipases.carboxylesterase	0	10.16	5.99	4.09	0	0	0	0	0	1.69	0	0	1.2	0	0	-2.08368	0	0	0	0	0	0	6	FPh1 [Gossypium hirsutum] /REP_ORG=Citrus	AAO60427	1e-25
381	Cit.6647.1.S1_s_at	AT5G41080.2	lipid metabolism.lipid degradation.lysophospholipases.glycerophosphodiester phosphodiesterase	0	2.35	0	0	0	0	0	0	0	1.88	0	0	0	0	0	0	0	0	0	0	0	0	2	At5g43300 [Arabidopsis thaliana] ref|NP_199144.2| glycerophosphoryl diester phosphodiesterase family protein [Arabidopsis thaliana] /REP_ORG=Citrus	AAQ62421	4e-87
382	Cit.13546.1.S1_at	AT3G51840.1	lipid metabolism.lipid degradation.beta-oxidation.acyl CoA DH	2.49	0	0	0	0	0	0	0	0	0	0	0	1.26	0	0	0	0	0	0	0	0	0	2	acyl-coA dehydrogenase [Arabidopsis thaliana] gb|AAM78046.1| At3g51840/AtG6 [Arabidopsis thaliana] dbj|BAA82478.1| Short-chain acyl CoA oxid /REP_ORG=Citrus	AAM65329	1e-103
383	Cit.35143.1.S1_s_at	AT5G62180.1	lipid metabolism.lipid degradation.beta-oxidation.acyl-CoA thioesterase	0	0	0	2.02	0	0	0	0	0	0	0	0	0	0	0	0	0	0	0	0	0	0	1	expressed protein [Arabidopsis thaliana] dbj|BAA97182.1| HSR203J protein-like protein [Arabidopsis thaliana] /REP_ORG=Citrus	NP_201024	2e-65
384	Cit.5722.1.S1_at	AT3G48690.1	lipid metabolism.lipid degradation.beta-oxidation.acyl-CoA thioesterase	0	-4.8	0	0	0	0	-2.55	0	0	-1.07	0	0	0	0	0	0	0	0	0	0	0	2.3	4	AT3g48690/T8P19_200 [Arabidopsis thaliana] /REP_ORG=Citrus	AAL57633	4e-63
385	Cit.335.1.S1_at	AT1G49660.1	lipid metabolism.lipid degradation.beta-oxidation.acyl-CoA thioesterase	-3.38	0	0	0	0	0	0	0	0	0	0	0	-1.59	0	0	0	0	0	-6.6	0	-2.6	0	4	putative PrMC3 [Oryza sativa (japonica cultivar-group)] /REP_ORG=Citrus	BAD38548	1e-54
386	Cit.4998.1.S1_at	AT5G06570.2	lipid metabolism.lipid degradation.beta-oxidation.acyl-CoA thioesterase	0	2.44	0	4.28	0	0	0	0	0	0	0	0	0	0	0	-2.05854	0	0	0	0	0	0	3	putative cell death associated protein [Oryza sativa (japonica cultivar-group)] dbj|BAC20768.1| putative cell death associated protein [Oryz /REP_ORG=Citrus	NP_911314	1e-98
387	Cit.7382.1.S1_at	AT1G49660.1	lipid metabolism.lipid degradation.beta-oxidation.acyl-CoA thioesterase	0	2.1	0	0	0	0	0	0	0	0	0	0	0	0	0	0	0	0	0	0	0	0	1	putative PrMC3 [Oryza sativa (japonica cultivar-group)] dbj|BAD35309.1| putative PrMC3 [Oryza sativa (japonica cultivar-group)] /REP_ORG=Citrus	BAD35206	2e-71
388	Cit.15613.1.S1_at	AT5G62180.1	lipid metabolism.lipid degradation.beta-oxidation.acyl-CoA thioesterase	0	0	0	2.04	0	0	0	0	0	0	0	0	0	0	0	0	0	0	0	0	0	0	1	HSR203J protein-like protein [Arabidopsis thaliana] ref|NP_201024.1| expressed protein [Arabidopsis thaliana] /REP_ORG=Citrus	BAA97182	1e-77
389	Cit.4377.1.S1_s_at	AT1G47480.1	lipid metabolism.lipid degradation.beta-oxidation.acyl-CoA thioesterase	0	2.94	0	0	0	0	0	0	0	1	0	0	0	0	0	0	0	0	0	0	0	0	2	Similar to gb|X77136 HSR203J protein from Nicotiana tabacum and is a member of the PF|00135 Carboxylesterase family. ESTs gb|Z25688 and gb| /REP_ORG=Citrus	AAD46039	2e-77
390	Cit.761.1.S1_at	AT1G49660.1	lipid metabolism.lipid degradation.beta-oxidation.acyl-CoA thioesterase	-2.92	0	0	0	-2.67	0	0	0	0	1.27	-1.02	0	0	0	0	0	0	0	0	0	0	0	4	putative PrMC3 [Oryza sativa (japonica cultivar-group)] /REP_ORG=Citrus	BAD38549	5e-44
391	Cit.761.1.S1_x_at	AT1G49660.1	lipid metabolism.lipid degradation.beta-oxidation.acyl-CoA thioesterase	-3.01	0	0	0	-2.24	0	0	0	0	1.28	-1.18	0	0	0	0	0	0	0	0	0	-2	0	5	putative PrMC3 [Oryza sativa (japonica cultivar-group)] /REP_ORG=Citrus	BAD38549	5e-44
392	Cit.5721.1.S1_s_at	AT3G48690.1	lipid metabolism.lipid degradation.beta-oxidation.acyl-CoA thioesterase	0	-3.84	0	0	0	0	-2.23	0	0	0	0	0	0	0	0	0	0	0	0	0	0	2	3	AT3g48690/T8P19_200 [Arabidopsis thaliana] /REP_ORG=Citrus	AAL57633	5e-63
393	Cit.15664.1.S1_at	AT3G11980.1	lipid metabolism.lipid degradation.beta-oxidation.acyl CoA reductase	0	0	0	0	0	0	0	0	0	2.88	0	1.98	0	0	0	0	0	0	-2.9	0	0	0	3	male sterility protein 2 - rape emb|CAA68190.1| male sterility protein 2 [Brassica napus] /REP_ORG=Citrus	T08096	2e-95
394	Cit.14435.1.S1_at	AT4G33790.1	lipid metabolism.lipid degradation.beta-oxidation.acyl CoA reductase	0	0	0	0	0	0	0	0	0	0	-2.36	0	0	0	0	0	0	0	0	0	0	0	1	putative male sterility 2 protein [Arabidopsis thaliana] gb|AAL15288.1| AT4g33790/T16L1_280 [Arabidopsis thaliana] /REP_ORG=Citrus	AAL49822	1e-114
395	Cit.17449.1.S1_at	AT5G20410.1	lipid metabolism.glycolipid synthesis.MGDG synthase	0	2.27	0	0	0	0	0	0	0	1.82	0	0	0	0	0	0	0	0	0	0	0	0	2	1	NP_568394	2e-67
396	Cit.21988.1.S1_at	AT5G20410.1	lipid metabolism.glycolipid synthesis.MGDG synthase	-4.28	0	0	0	0	0	0	0	0	1.72	0	0	-2.14	0	0	0	0	0	0	0	0	0	3	1	NP_568394	2e-64
397	Cit.21988.1.S1_s_at	AT5G20410.1	lipid metabolism.glycolipid synthesis.MGDG synthase	0	2.66	0	0	0	0	0	0	0	0	0	0	0	0	0	0	0	-6.8	-2	3.7	-2.6	-2.4	6	1	NP_568394	2e-64
398	Cit.31612.1.S1_s_at	AT4G33030.1	lipid metabolism.glycolipid synthesis.UDP-sulfoquinovose synthase	0	0	0	3.14	0	0	0	0	0	0	0	0	0	0	0	0	0	0	0	0	0	0	1	UDP-sulfoquinovose synthase	Q84KI6	1e-91
399	Cit.23567.1.S1_s_at	AT5G01220.1	lipid metabolism.glycolipid synthesis.sulfolipid synthase	0	0	0	0	0	2.53	0	0	0	0	0	0	0	0	0	0	0	-3	0	0	0	0	2	putative sulfolipid synthase [Oryza sativa (japonica cultivar-group)] dbj|BAD31817.1| putative sulfolipid synthase [Oryza sativa (japonica /REP_ORG=Citrus	XP_476339	2e-22
400	Cit.1156.1.S1_s_at	AT1G76990.5	amino acid metabolism	2.19	0	0	0	0	0	0	0	0	0	0	0	1.17	0	0	0	0	0	0	0	0	0	2	Similar to uridylyl transferases [Arabidopsis thaliana] gb|AAM44939.1| unknown protein [Arabidopsis thaliana] gb|AAK26032.1| unknown protein /REP_ORG=Citrus	AAC00631	3e-71
401	Cit.29933.1.S1_at	AT1G12420.1	amino acid metabolism	0	0	0	0	0	0	2.21	0	0	0	0	0	0	0	0	0	0	0	0	0	0	0	1	ACT domain-containing protein (ACR8) [Arabidopsis thaliana] pir||F86258 protein F5O11.14 [imported] - Arabidopsis thaliana /REP_ORG=Citrus	NP_172704	1e-101
402	Cit.8537.1.S1_at	AT3G01990.1	amino acid metabolism	4.31	0	0	2.06	0	0	0	0	0	0	0	0	2.04	0	0	0	0	0	0	0	0	0	3	unknown protein [Arabidopsis thaliana] dbj|BAC42843.1| unknown protein [Arabidopsis thaliana] gb|AAO63976.1| unknown protein [Arabidopsis th /REP_ORG=Citrus	AAF14836	2e-64
403	Cit.12141.1.S1_s_at	AT3G08860.1	amino acid metabolism.synthesis.central amino acid metabolism.alanine.alanine-glyoxylate aminotransferase	3.84	7.19	0	0	0	3.18	2.58	0	0	1.4	0	0	1.93	0	0	0	0	0	0	0	0	0	6	putative aminotransferase [Oryza sativa (japonica cultivar-group)] gb|AAU44182.1| putative aminotransferase class-III [Oryza sativa (japonic /REP_ORG=Citrus	AAU44251	1e-118
404	Cit.13324.1.S1_s_at	AT1G75330.1	amino acid metabolism.synthesis.glutamate family.arginine	-2.23	0	0	0	0	0	0	0	0	0	0	0	-1.18	0	0	0	0	0	0	0	0	0	2	ornithine carbamoyltransferase; OCTase [Canavalia lineata] gb|AAG43481.1| ornithine carbamoyltransferase OOCT1 [Canavalia lineata] /REP_ORG=Citrus	AAF17705	1e-131
405	Cit.12448.1.S1_s_at	AT4G24830.1	amino acid metabolism.synthesis.glutamate family.arginine.arginosuccinate synthase	0	2.11	0	0	0	0	0	0	0	0	0	0	0	0	0	0	0	0	0	0	0	0	1	argininosuccinate synthase-like protein [Arabidopsis thaliana] emb|CAB79393.1| argininosuccinate synthase-like protein [Arabidopsis thaliana /REP_ORG=Citrus	CAB41123	1e-112
406	Cit.12448.1.S1_at	AT4G24830.1	amino acid metabolism.synthesis.glutamate family.arginine.arginosuccinate synthase	0	2.14	0	0	0	0	0	0	0	0	0	0	0	0	0	0	0	0	0	0	0	0	1	argininosuccinate synthase-like protein [Arabidopsis thaliana] emb|CAB79393.1| argininosuccinate synthase-like protein [Arabidopsis thaliana /REP_ORG=Citrus	CAB41123	1e-112
407	Cit.675.1.S1_x_at	AT5G17920.2	amino acid metabolism.synthesis.aspartate family.methionine	-2.26	0	0	0	0	0	0	0	0	0	0	0	-1.18	0	0	0	0	0	0	0	0	0	2	cobalamine-independent methionine synthase [Solenostemon scutellarioides] /REP_ORG=Citrus	CAA89019	1e-118
408	Cit.8369.1.S1_s_at	AT1G02500.2	amino acid metabolism.synthesis.aspartate family.methionine	-2.36	2.07	0	0	0	0	0	0	0	1.01	0	0	-1.29	0	0	0	0	0	-2.6	0	0	-2	6	S-adenosyl-L-methionine synthetase [Petunia x hybrida] /REP_ORG=Citrus	AAD48485	1e-160
409	Cit.8385.1.S1_s_at	AT4G01850.2	amino acid metabolism.synthesis.aspartate family.methionine	-2.37	0	0	0	0	0	0	0	0	0	0	0	-1.29	0	0	0	0	0	0	0	0	0	2	S-adenosyl-L-methionine synthetase 1 [Catharanthus roseus] sp|Q96551|METK_CATRO S-adenosylmethionine synthetase 1 (Methionine adenosyltransf /REP_ORG=Citrus	CAA95856	1e-174
410	Cit.25774.1.S1_s_at	AT4G01850.2	amino acid metabolism.synthesis.aspartate family.methionine	-4.89	14.31	0	-2.12	0	0	0	0	0	1.88	0	0	0	0	0	0	0	-2.9	-2.6	0	0	0	6	S-adenosyl-L-methionine synthetase [Elaeagnus umbellata] /REP_ORG=Citrus	AAK29410	6e-66
411	Cit.14719.1.S1_s_at	AT5G49810.1	amino acid metabolism.synthesis.aspartate family.methionine	-2.41	0	0	0	0	0	0	0	0	1.14	0	0	0	0	0	0	0	0	0	0	0	0	2	methionine S-methyltransferase [Arabidopsis thaliana] dbj|BAA98148.1| methionine S-methyltransferase	NP_199792	1e-97
412	Cit.11346.1.S1_at	AT5G17920.2	amino acid metabolism.synthesis.aspartate family.methionine	0	0	0	2.03	0	0	0	0	0	0	0	0	0	0	0	0	0	0	0	0	0	0	1	methionine synthase [Coffea arabica] /REP_ORG=Citrus	AAF26735	4e-73
413	Cit.4795.1.S1_s_at	AT2G44040.1	amino acid metabolism.synthesis.aspartate family.lysine.dihydrodipicolinate reductase	0	0	0	0	0	0	0	0	0	0	0	-1.03	0	0	0	0	0	0	0	0	0	0	1	dihydrodipicolinate reductase family protein [Arabidopsis thaliana] /REP_ORG=Citrus	NP_974464	4e-64
414	Cit.4796.1.S1_at	AT2G44040.1	amino acid metabolism.synthesis.aspartate family.lysine.dihydrodipicolinate reductase	0	0	0	0	0	0	0	0	0	0	0	-1.16	0	0	0	0	0	0	0	0	0	0	1	dihydrodipicolinate reductase family protein [Arabidopsis thaliana] /REP_ORG=Citrus	NP_974464	2e-92
415	Cit.3315.1.S1_at	AT2G31810.1	amino acid metabolism.synthesis.branched chain group.common.acetolactate synthase	0	0	0	-2.14	0	0	0	0	0	0	0	0	0	0	0	0	0	0	0	0	0	0	1	putative acetolactate synthase small subunit [Oryza sativa (japonica cultivar-group)] dbj|BAD20154.1| putative acetolactate synthase small s /REP_ORG=Citrus	XP_466654	1e-79
416	Cit.3316.1.S1_s_at	AT5G16290.2	amino acid metabolism.synthesis.branched chain group.common.acetolactate synthase	0	0	0	-2.37	0	0	0	0	0	0	0	0	0	0	0	0	0	0	0	0	0	0	1	acetolactate synthase-like protein [Arabidopsis thaliana] ref|NP_197133.1| acetolactate synthase small subunit	BAB09596	8e-97
417	Cit.31144.1.S1_at	AT1G10070.3	amino acid metabolism.synthesis.branched chain group.common.branched-chain amino acid aminotransferase	6.84	0	0	0	0	0	0	0	0	0	0	0	2.68	0	0	0	0	0	0	0	0	0	2	Highly Similar to branched-chain amino acid aminotransferase [Arabidopsis thaliana] pir||T00626 branched-chain amino acid aminotransferase h /REP_ORG=Citrus	AAC34333	1e-107
418	Cit.17415.1.S1_at	AT1G10070.2	amino acid metabolism.synthesis.branched chain group.common.branched-chain amino acid aminotransferase	0	0	0	0	0	11.54	0	0	0	0	0	0	0	0	0	0	0	4.5	2.2	0	4.5	0	4	Highly Similar to branched-chain amino acid aminotransferase [Arabidopsis thaliana] pir||T00626 branched-chain amino acid aminotransferase h /REP_ORG=Citrus	AAC34333	3e-97
419	Cit.11564.1.S1_s_at	AT1G17745.1	amino acid metabolism.synthesis.serine-glycine-cysteine group.serine.phosphoglycerate dehydrogenase	0	0	0	0	0	0	0	0	1.03	0	0	0	0	0	0	0	0	0	0	6.6	0	2	3	Phosphoglycerate dehydrogenase-like protein [Arabidopsis thaliana] gb|AAM19963.1| At1g17740/F11A6_16 [Arabidopsis thaliana] ref|NP_564034.1| /REP_ORG=Citrus	AAM63210	4e-68
420	Cit.11564.1.S1_at	AT1G17745.1	amino acid metabolism.synthesis.serine-glycine-cysteine group.serine.phosphoglycerate dehydrogenase	0	0	0	0	0	2.22	0	0	1.6	0	0	0	0	0	0	0	0	0	0	0	0	0	2	Phosphoglycerate dehydrogenase-like protein [Arabidopsis thaliana] gb|AAM19963.1| At1g17740/F11A6_16 [Arabidopsis thaliana] ref|NP_564034.1| /REP_ORG=Citrus	AAM63210	4e-68
421	Cit.1676.1.S1_s_at	AT4G34200.1	amino acid metabolism.synthesis.serine-glycine-cysteine group.serine.phosphoglycerate dehydrogenase	-2.26	0	0	0	0	0	0	0	0	0	0	0	-1.17	0	0	0	0	-2	-2.3	0	0	0	4	phosphoglycerate dehydrogenase [Arabidopsis thaliana] ref|NP_566637.2| D-3-phosphoglycerate dehydrogenase	BAB02473	4e-83
422	Cit.22376.1.S1_s_at	AT4G34200.1	amino acid metabolism.synthesis.serine-glycine-cysteine group.serine.phosphoglycerate dehydrogenase	-3.06	0	0	0	0	0	0	0	0	0	0	0	-1.55	0	0	0	0	-2	-2	0	0	0	4	putative phosphoglycerate dehydrogenase [Oryza sativa (indica cultivar-group)] /REP_ORG=Citrus	CAC09348	4e-55
423	Cit.11837.1.S1_at	AT2G17630.1	amino acid metabolism.synthesis.serine-glycine-cysteine group.serine.phosphoserine aminotransferase	-2.08	0	0	0	0	0	0	0	0	0	0	0	-1.06	0	0	0	0	0	0	0	0	0	2	putative phosphoserine aminotransferase [Arabidopsis thaliana] ref|NP_179354.1| phosphoserine aminotransferase	AAD32948	1e-141
424	Cit.3795.1.S1_at	AT2G24580.1	amino acid metabolism.synthesis.serine-glycine-cysteine group.glycine.sarcosine oxidase	0	0	0	0	2.19	0	0	0	0	1.37	0	0	-1.83	0	0	-2.44008	0	4.3	2	0	2.1	0	7	sarcosine oxidase family protein [Arabidopsis thaliana] sp|Q9SJA7|SOX_ARATH Potential sarcosine oxid	NP_180034	6e-81
425	Cit.3794.1.S1_at	AT2G24580.1	amino acid metabolism.synthesis.serine-glycine-cysteine group.glycine.sarcosine oxidase	-2.31	0	0	0	0	0	0	0	0	0	0	0	-1.16	0	0	-2.44008	0	0	0	0	0	0	3	sarcosine oxidase family protein [Arabidopsis thaliana] sp|Q9SJA7|SOX_ARATH Potential sarcosine oxidase /REP_ORG=Citrus	NP_180034	2e-71
426	Cit.14133.1.S1_at	AT5G15120.1	amino acid metabolism.synthesis.serine-glycine-cysteine group.cysteine	0	2.01	0	0	0	0	0	0	0	0	0	0	0	0	0	0	0	0	0	0	0	0	1	unnamed protein product [Arabidopsis thaliana] /REP_ORG=Citrus	BAB10214	4e-44
427	Cit.17981.1.S1_s_at	AT3G61440.1	amino acid metabolism.synthesis.serine-glycine-cysteine group.cysteine.OASTL	-2.2	0	0	-2.8	0	0	-2.47	0	0	0	0	0	-1.08	0	0	0	0	0	0	0	0	0	4	beta-cyanoalanine synthase [Betula pendula] /REP_ORG=Citrus	AAN86822	1e-128
428	Cit.17981.1.S1_at	AT3G61440.1	amino acid metabolism.synthesis.serine-glycine-cysteine group.cysteine.OASTL	0	0	0	-2.55	0	0	0	0	0	0	0	0	0	0	0	0	0	0	0	0	0	0	1	beta-cyanoalanine synthase [Betula pendula] /REP_ORG=Citrus	AAN86822	1e-128
429	Cit.5526.1.S1_s_at	AT3G13110.1	amino acid metabolism.synthesis.serine-glycine-cysteine group.cysteine.SAT	0	0	0	3.84	0	2.1	0	0	0	0	0	-1.36	0	0	0	0	0	-2.4	0	0	0	0	4	serine acetyltransferase 1 [Nicotiana tabacum] /REP_ORG=Citrus	CAC88762	1e-109
430	Cit.964.1.S1_s_at	AT1G22410.1	amino acid metabolism.synthesis.aromatic aa.chorismate.3-deoxy-D-arabino-heptulosonate 7-phosphate synthase	-3.65	0	0	0	0	0	0	0	0	0	0	0	-1.87	0	0	0	0	-2	-2.5	0	0	-2	5	3-deoxy-D-arabino-heptulosonate 7-phosphate synthase [Morinda citrifolia] /REP_ORG=Citrus	CAA75092	1e-148
431	Cit.2846.1.S1_at	AT4G39980.1	amino acid metabolism.synthesis.aromatic aa.chorismate.3-deoxy-D-arabino-heptulosonate 7-phosphate synthase	-11.47	0	0	-2.75	0	0	0	0	0	0	0	0	-3.43	0	0	0	0	0	-5	2.6	0	-2	6	3-deoxy-D-arabino-heptulosonate 7-phosphate synthase [Morinda citrifolia] /REP_ORG=Citrus	CAA75092	1e-170
432	Cit.14989.1.S1_at	AT2G16790.1	amino acid metabolism.synthesis.aromatic aa.chorismate.shikimate kinase	2.61	2.24	0	2.34	0	0	0	0	0	0	0	0	1.41	0	0	0	0	0	0	0	0	0	4	shikimate kinase family protein [Arabidopsis thaliana] gb|AAD24612.2| putative gluconokinase [Arabidopsis thaliana] /REP_ORG=Citrus	NP_565393	1e-54
433	Cit.25466.1.S1_at	AT3G06350.1	amino acid metabolism.synthesis.aromatic aa.chorismate.dehydroquinate/shikimate dehydrogenase	0	0	0	0	0	0	0	0	0	0	0	1.2	0	0	0	0	0	0	-2.7	2	0	0	3	3-dehydroquinate dehydratase / shikimate dehydrogenase isoform 2 [Nicotiana tabacum] /REP_ORG=Citrus	AAS90324	2e-77
434	Cit.3681.1.S1_s_at	AT3G06350.1	amino acid metabolism.synthesis.aromatic aa.chorismate.dehydroquinate/shikimate dehydrogenase	2.1	0	0	0	0	0	0	0	0	0	0	0	1.06	0	0	0	0	0	0	0	0	0	2	dehydroquinate dehydratase/shikimate:NADP oxidoreductase [Lycopersicon esculentum] gb|AAC17993.1| dehydroquinate dehydratase/shikimate:NADP /REP_ORG=Citrus	AAC17991	1e-119
435	Cit.17342.1.S1_at	AT5G10870.1	amino acid metabolism.synthesis.aromatic aa.phenylalanine and tyrosine.chorismate mutase	0	2.15	0	-2.21	0	0	0	0	0	1.03	0	0	0	0	0	0	0	-2.6	-2.4	0	0	0	5	chorismate mutase	NP_196648	1e-55
436	Cit.3393.1.S1_at	AT1G08250.1	amino acid metabolism.synthesis.aromatic aa.phenylalanine.arogenate dehydratase / prephenate dehydratase	-4.59	0	0	0	0	0	0	0	0	1.12	0	0	-2.14	0	0	0	0	0	-4.2	0	0	-2	5	prephenate dehydratase family protein [Arabidopsis thaliana] pir||E86216 protein T23G18.10 [importe	NP_563809	1e-147
437	Cit.16253.1.S1_at	AT1G15710.1	amino acid metabolism.synthesis.aromatic aa.tyrosine.prephenate dehydrogenase	0	2.4	0	2.78	0	0	0	0	0	1.07	0	0	0	0	0	0	0	2	-2.5	0	0	0	5	At1g15710/F7H2_5 [Arabidopsis thaliana] gb|AAM74497.1| At1g15710/F7H2_5 [Arabidopsis thaliana] /REP_ORG=Citrus	AAN18135	2e-17
438	Cit.29754.1.S1_at	AT5G12970.1	amino acid metabolism.synthesis.aromatic aa.tryptophan	-10.32	0	0	-2.12	0	0	0	0	0	0	0	0	-3.29	0	0	0	0	0	0	0	0	0	3	AT3g57880/T10K17_90 [Arabidopsis thaliana] gb|AAK53020.1| AT3g57880/T10K17_90 [Arabidopsis thaliana] /REP_ORG=Citrus	AAM52232	3e-94
439	Cit.37621.1.S1_at	AT5G17980.1	amino acid metabolism.synthesis.aromatic aa.tryptophan	0	2.61	0	2.1	0	0	0	0	0	1.24	0	0	0	0	0	0	-2	-3.5	-2.1	0	0	0	6	C2 domain-containing protein [Arabidopsis thaliana] dbj|BAB08397.1| phosphoribosylanthranilate transferase-like protein [Arabidopsis /REP_ORG=Citrus	NP_197299	1e-96
440	Cit.5455.1.S1_at	AT5G12970.1	amino acid metabolism.synthesis.aromatic aa.tryptophan	-14.42	0	0	-2.36	0	0	0	0	0	0	0	0	-3.56	0	0	0	0	0	0	0	0	0	3	anthranilate phosphoribosyltransferase-like protein [Arabidopsis thaliana] pir||T49911 anthranilate phosphoribosyltransferase-like protein - /REP_ORG=Citrus	CAB88261	7e-66
441	Cit.24435.1.S1_s_at	AT5G28237.1	amino acid metabolism.synthesis.aromatic aa.tryptophan.tryptophan synthase	0	0	0	-3.85	0	0	0	0	0	0	0	0	0	0	0	3.00423	0	0	0	0	0	0	2	tryptophan synthase	NP_974844	4e-64
442	Cit.26115.1.S1_s_at	AT5G38530.1	amino acid metabolism.synthesis.aromatic aa.tryptophan.tryptophan synthase	0	2.24	0	0	0	0	0	0	0	0	0	0	0	0	0	0	0	0	0	0	0	0	1	tryptophan synthase-related [Arabidopsis thaliana] dbj|BAB10143.1| tryptophan synthase beta chain [Arabidopsis thaliana] gb|AAL91238.1| tryp /REP_ORG=Citrus	NP_198669	9e-65
443	Cit.39867.1.S1_s_at	AT5G28237.1	amino acid metabolism.synthesis.aromatic aa.tryptophan.tryptophan synthase	0	0	0	-4.37	0	0	0	0	0	0	0	0	0	0	0	3.00423	0	-2.6	-10	0	0	-5.5	5	tryptophan synthase	NP_974845	1e-50
444	Cit.26163.1.S1_at	AT5G14760.1	amino acid metabolism.degradation.central amino acid metabolism.aspartate	0	0	0	0	0	0	0	0	-1.01	0	0	0	0	0	0	0	0	0	0	0	0	0	1	L-aspartate oxidase family protein [Arabidopsis thaliana] gb|AAK73984.1| AT5g14760/T9L3_60 [Arabidopsis thaliana] /REP_ORG=Citrus	NP_568304	1e-79
445	Cit.22495.1.S1_at	AT3G10050.1	amino acid metabolism.degradation.aspartate family.threonine	0	0	0	0	0	2.76	0	0	0	0	0	0	0	0	0	0	0	0	0	0	0	0	1	threonine dehydratase/deaminase (OMR1) [Arabidopsis thaliana] /REP_ORG=Citrus	AAO00883	2e-88
446	Cit.1621.1.S1_at	AT1G64660.1	amino acid metabolism.degradation.aspartate family.methionine.methionine gamma-lyase	0	0	0	-2.5	0	2.82	0	0	0	0	0	0	0	0	0	0	0	0	3.2	0	0	0	3	At1g64660 [Arabidopsis thaliana] ref|NP_176647.1| Cys/Met metabolism pyridoxal-phosphate-dependent	AAP31932	1e-117
447	Cit.13613.1.S1_at	AT2G28305.1	amino acid metabolism.degradation.aspartate family.lysine	0	-2.07	0	0	0	-2.77	0	0	0	0	0	0	0	0	0	0	0	0	0	0	0	0	2	T3B23.2/T3B23.2 [Arabidopsis thaliana] gb|AAL87406.1| T3B23.2/T3B23.2 [Arabidopsis thaliana] /REP_ORG=Citrus	AAK32797	1e-101
448	Cit.27918.1.S1_at	AT3G53450.1	amino acid metabolism.degradation.aspartate family.lysine	3.19	0	0	0	0	0	0	0	0	0	0	0	1.73	0	0	0	0	0	0	0	0	0	2	OSJNBb0061C13.8 [Oryza sativa (japonica cultivar-group)] ref|XP_473199.1| OSJNBb0061C13.8 [Oryza sativa (japonica cultivar-group)] /REP_ORG=Citrus	CAE05626	2e-35
449	Cit.1414.1.S1_s_at	AT1G21400.1	amino acid metabolism.degradation.branched-chain group.shared	2.24	0	0	0	0	0	0	0	0	0	0	0	1.13	0	0	0	0	0	0	0	0	0	2	2-oxoisovalerate dehydrogenase	NP_173562	1e-83
450	Cit.31975.1.S1_s_at	AT5G09300.1	amino acid metabolism.degradation.branched-chain group.shared	0	-2.4	0	0	0	0	0	0	0	-1.22	0	0	0	0	0	0	0	2.2	2.8	0	0	0	4	putative branched-chain alpha keto-acid dehydrogenase E1 alpha subunit [Arabidopsis thaliana] gb|AAO42286.1| putative branched-chain alpha k /REP_ORG=Citrus	AAO64036	1e-42
451	Cit.3118.1.S1_s_at	AT2G33150.1	amino acid metabolism.degradation.branched-chain group.shared	0	0	0	0	0	2.15	0	0	0	0	0	0	0	0	0	0	0	0	0	0	0	0	1	putative thiolase [Oryza sativa (japonica cultivar-group)] gb|AAP54100.1| putative thiolase [Oryza sativa (japonica cultivar-group)] gb|AAK5 /REP_ORG=Citrus	NP_921813	1e-123
452	Cit.29543.1.S1_s_at	AT2G33150.1	amino acid metabolism.degradation.branched-chain group.shared	0	0	0	0	0	2.69	0	0	0	0	0	0	0	0	0	0	0	0	0	0	0	0	1	putative thiolase [Oryza sativa (japonica cultivar-group)] ref|NP_921813.1| putative thiolase [Oryza sativa (japonica cultivar-group)] gb|AA /REP_ORG=Citrus	AAP54100	1e-108
453	Cit.5372.1.S1_s_at	AT2G26800.2	amino acid metabolism.degradation.branched-chain group.leucine	2.26	0	0	0	0	0	0	0	0	0	0	0	1.2	0	0	0	0	0	0	0	0	0	2	hydroxymethylglutaryl-CoA lyase	NP_565629	4e-91
454	Cit.15246.1.S1_at	AT2G26800.2	amino acid metabolism.degradation.branched-chain group.leucine	2.03	0	0	0	0	0	0	0	0	0	0	0	0	0	0	0	0	0	0	0	0	0	1	putative hydroxymethylglutaryl-CoA lyase [Arabidopsis thaliana] gb|AAG42010.1| putative hydroxymethylglutaryl-CoA lyase [Arabidopsis thalian /REP_ORG=Citrus	AAK15568	5e-64
455	Cit.15216.1.S1_at	AT5G35360.1	amino acid metabolism.degradation.branched-chain group.leucine	-2.41	0	0	0	0	0	0	0	0	0	0	0	-1.23	0	0	0	0	0	0	0	0	0	2	biotin carboxylase precursor [Glycine max] pir||T06279 acetyl-CoA carboxylase (EC 6.4.1.2)	AAC23573	1e-106
456	Cit.1668.1.S1_s_at	AT5G54080.2	amino acid metabolism.degradation.aromatic aa.tyrosine	3.35	0	0	0	0	0	0	0	0	0	0	0	1.73	0	0	0	0	0	0	0	0	0	2	homogentisate 1	AAF73132	1e-130
457	Cit.29448.1.S1_at	AT4G15940.1	amino acid metabolism.degradation.aromatic aa.tyrosine	2.39	0	0	0	0	0	0	0	0	0	0	0	1.24	0	0	0	0	0	0	0	0	0	2	isomerase like protein [Arabidopsis thaliana] emb|CAB46032.1| isomerase like protein [Arabidopsis thaliana] ref|NP_193329.1| fumarylacetoace /REP_ORG=Citrus	CAB78636	3e-59
458	Cit.33417.1.S1_at	AT3G16700.1	amino acid metabolism.degradation.aromatic aa.tyrosine	2.03	0	0	0	0	0	0	0	0	0	0	0	1.06	0	0	0	0	0	0	0	0	0	2	isomerase like protein [Arabidopsis thaliana] gb|AAL14388.1| AT4g15940/dl4011w [Arabidopsis thaliana] gb|AAW70409.1| At4g15940 [Arabidopsis /REP_ORG=Citrus	AAM65618	5e-30
459	Cit.28246.1.S1_at	AT5G53970.1	amino acid metabolism.degradation.aromatic aa.tyrosine	0	6.76	0	8.07	0	0	0	0	0	0	0	0	0	0	0	0	0	0	0	0	0	0	2	tyrosine aminotransferase [Solenostemon scutellarioides] /REP_ORG=Citrus	CAD30341	6e-92
460	Cit.28386.1.S1_s_at	AT4G16800.1	amino acid metabolism.degradation.aromatic aa.tryptophan	2.1	0	0	0	0	0	0	0	0	0	0	0	1.08	0	0	0	0	0	0	0	0	0	2	putative enoyl-CoA hydratase [Oryza sativa] /REP_ORG=Citrus	CAC39053	2e-17
461	Cit.9782.1.S1_s_at	AT3G22890.1	S-assimilation.APS	2.01	2.49	0	0	0	2.95	0	0	0	0	0	0	1.02	0	0	0	0	0	0	0	0	0	4	ATP sulfurylase [Brassica juncea] /REP_ORG=Citrus	CAA11417	1e-105
462	Cit.8853.1.S1_s_at	AT4G04610.1	S-assimilation.APR	0	2.2	0	0	0	0	0	0	0	0	0	0	0	0	0	0	0	-2.2	0	0	0	0	2	adenosine 5 phosphosulfate reductase [Populus alba x Populus tremula] /REP_ORG=Citrus	AAQ57202	1e-80
463	Cit.35598.1.S1_s_at	AT4G39940.1	S-assimilation.AKN	0	-2.25	0	0	0	0	0	0	0	0	0	0	0	0	0	0	0	0	0	0	0	0	1	Adenylylsulfate kinase	O49204	6e-30
464	Cit.29546.1.S1_s_at	AT3G03900.1	S-assimilation.AKN	0	0	0	-3.26	0	0	0	0	0	0	0	0	0	0	0	0	0	0	0	0	0	0	1	putative adenylylsulfate kinase [Arabidopsis thaliana] ref|NP_187040.1| adenylylsulfate kinase	AAF00628	3e-61
465	Cit.3163.1.S1_at	AT3G03900.1	S-assimilation.AKN	0	0	0	-2.83	0	0	0	0	0	0	0	0	0	0	0	0	0	0	0	0	0	0	1	putative adenosine-5 -phosphosulfate kinase [Oryza sativa (japonica cultivar-group)] dbj|BAC83149.1| putative adenosine-5 -phosphosulfate ki /REP_ORG=Citrus	XP_478796	6e-74
466	Cit.13731.1.S1_s_at	AT4G39940.1	S-assimilation.AKN	0	-2.07	0	0	0	0	0	0	0	0	0	0	0	0	0	0	0	0	0	0	0	0	1	Adenylylsulfate kinase	O49204	2e-53
467	Cit.29546.1.S1_at	AT3G03900.1	S-assimilation.AKN	0	0	0	-2.77	0	0	0	0	0	0	0	0	0	0	0	0	0	0	0	0	0	0	1	putative adenylylsulfate kinase [Arabidopsis thaliana] ref|NP_187040.1| adenylylsulfate kinase	AAF00628	3e-61
468	Cit.17428.1.S1_at	AT4G16120.1	metal handling	-3.32	0	0	-2.1	0	-2.03	0	0	0	0	0	0	-1.68	0	0	0	0	0	0	0	0	0	4	phytochelatin synthetase-related [Arabidopsis thaliana] sp|Q8GZ17|CBL7_ARATH COBRA-like protein 7 precursor /REP_ORG=Citrus	NP_567484	2e-93
469	Cit.25515.1.S1_x_at	AT4G14030.1	metal handling	0	0	0	-2.26	0	0	0	0	0	0	0	0	0	0	0	0	0	0	0	0	0	0	1	putative selenium-binding protein [Thellungiella halophila] /REP_ORG=Citrus	AAM19706	4e-59
470	Cit.8422.1.S1_x_at	AT1G66240.1	metal handling.binding; chelation and storage	0	0	0	0	0	0	0	0	0	0	0	0	1.05	0	-2.35386	0	0	0	0	0	0	0	2	copper chaperone [Populus alba x Populus tremula var. glandulosa] /REP_ORG=Citrus	AAT12488	2e-34
471	Cit.12427.1.S1_at	AT4G39700.1	metal handling.binding; chelation and storage	0	14.67	4.92	0	0	0	0	0	0	1.81	0	0	0	0	0	0	0	0	0	0	0	0	3	putative protein [Arabidopsis thaliana] emb|CAB80633.1| putative protein [Arabidopsis thaliana] ref|NP_195680.1| heavy-metal-associated doma /REP_ORG=Citrus	CAA18756	1e-58
472	Cit.21222.1.S1_x_at	AT3G15353.1	metal handling.binding; chelation and storage	0	-2.06	0	0	0	0	0	0	0	0	0	0	0	0	0	0	0	0	0	0	0	0	1	metallothionein-like protein [Citrus unshiu] gb|AAK08208.1| metallothionein-like protein [Citrus unshiu] dbj|BAA31562.1| metallothionein-lik /REP_ORG=Citrus	AAK08209	4e-35
473	Cit.29361.1.S1_s_at		metal handling.binding; chelation and storage	0	-3.2	0	3.35	2.55	0	0	0	-1.3	0	0	0	0	0	0	0	0	0	0	0	0	0	4	metallothionein-like protein [Citrus unshiu] gb|AAK08208.1| metallothionein-like protein [Citrus un	AAK08209	2e-35
474	Cit.11383.1.S1_s_at	AT4G38580.1	metal handling.binding; chelation and storage	3.42	0	0	0	0	0	0	0	0	0	0	0	1.68	0	0	0	0	0	0	0	0	0	2	putative farnesylated protein ATFP6 [Arabidopsis thaliana] gb|AAG41463.1| putative farnesylated protein [Arabidopsis thaliana] emb|CAB80522. /REP_ORG=Citrus	AAK00383	2e-65
475	Cit.36654.1.S1_at	AT2G18196.1	metal handling.binding; chelation and storage	0	0	0	0	0	3.39	0	0	0	0	0	0	0	0	0	0	0	-3.1	0	-5.8	0	0	3	copper chaperone (CCH)-related [Arabidopsis thaliana] /REP_ORG=Citrus	NP_849973	1e-62
476	Cit.12299.1.S1_at	AT5G27690.1	metal handling.binding; chelation and storage	-2.64	0	0	0	0	0	0	0	0	0	0	0	-1.32	0	0	0	0	0	0	0	0	0	2	heavy-metal-associated domain-containing protein [Arabidopsis thaliana] /REP_ORG=Citrus	NP_198121	8e-26
477	Cit.6223.1.S1_at	AT5G02600.1	metal handling.binding; chelation and storage	-2.29	0	0	0	0	0	0	0	0	0	0	0	-1.18	0	0	0	0	0	0	0	0	0	2	At5g02600 [Arabidopsis thaliana] gb|AAM63048.1| unknown [Arabidopsis thaliana] dbj|BAC41903.1| unknown protein [Arabidopsis thaliana] /REP_ORG=Citrus	AAP37703	1e-29
478	Cit.18727.1.S1_at	AT3G15353.1	metal handling.binding; chelation and storage	0	-2.31	0	0	0	0	0	0	0	0	0	0	0	0	0	0	0	0	0	0	0	0	1	metallothionein-like protein [Citrus unshiu] gb|AAK08208.1| metallothionein-like protein [Citrus unshiu] dbj|BAA31562.1| metallothionein-lik /REP_ORG=Citrus	AAK08209	1e-34
479	Cit.17466.1.S1_at	AT5G43850.1	metal handling.regulation	0	0	0	0	0	0	0	0	0	0	0	0	0	-1.26	0	0	0	0	0	0	0	0	1	acireductone dioxygenase (ARD/ARD ) family protein [Arabidopsis thaliana] /REP_ORG=Citrus	NP_568630	2e-89
480	Cit.36186.1.S1_at	AT2G47780.1	secondary metabolism.isoprenoids	0	7.64	0	0	0	0	0	0	0	2.46	0	0	0	0	0	0	0	-2.5	-3.1	0	0	0	4	Stress-related protein gb|AAD51854.1| stress related protein [Vitis riparia] /REP_ORG=Citrus	Q9SW70	8e-76
481	Cit.24458.1.S1_s_at	AT4G15560.1	secondary metabolism.isoprenoids.non-mevalonate pathway.DXS	-3.11	0	0	0	0	0	0	0	0	0	0	0	-1.58	0	0	0	0	0	2.1	0	2	0	4	1-D-deoxyxylulose 5-phosphate synthase [Lycopersicon esculentum] /REP_ORG=Citrus	AAD38941	7e-48
482	Cit.24458.1.S1_at	AT4G15560.1	secondary metabolism.isoprenoids.non-mevalonate pathway.DXS	-2.1	0	0	0	0	0	0	0	0	0	0	0	0	0	0	0	0	0	0	0	0	0	1	1-D-deoxyxylulose 5-phosphate synthase [Lycopersicon esculentum] /REP_ORG=Citrus	AAD38941	7e-48
483	Cit.985.1.S1_at	AT5G60600.1	secondary metabolism.isoprenoids.non-mevalonate pathway.HDS	2.26	0	0	0	0	0	0	0	0	0	0	0	1.23	0	0	0	0	0	0	0	0	0	2	GcpE protein [Arabidopsis thaliana] /REP_ORG=Citrus	BAB09833	1e-128
484	Cit.9279.1.S1_at	AT4G34350.1	secondary metabolism.isoprenoids.non-mevalonate pathway.HDR	2.04	0	0	0	0	0	0	0	0	0	0	0	0	0	0	0	0	0	0	0	0	0	1	putative host factor [Nicotiana tabacum] /REP_ORG=Citrus	AAD55762	2e-37
485	Cit.29661.1.S1_at	AT4G38460.1	secondary metabolism.isoprenoids.non-mevalonate pathway.geranylgeranyl pyrophosphate synthase	0	0	0	-5.06	0	0	0	0	0	0	0	-2.08	0	0	0	0	0	-2.4	0	0	0	-4.4	4	geranyl diphosphate synthase small subunit [Antirrhinum majus] /REP_ORG=Citrus	AAS82859	3e-55
486	Cit.4426.1.S1_at	AT2G18950.1	secondary metabolism.isoprenoids.tocopherol biosynthesis.homogentisate phytyltransferase	18.31	2.78	0	2.03	0	0	0	0	0	0	1.53	0	4.13	0	0	2.80826	0	0	0	0	0	0	6	homogentisate geranylgeranyl transferase [Vitis vinifera] /REP_ORG=Citrus	AAV74623	4e-50
487	Cit.22267.1.S1_at	AT5G17230.3	secondary metabolism.isoprenoids.carotenoids.phytoene synthase	0	2.85	2.53	0	0	0	0	0	0	1.47	0	1.38	0	0	0	0	0	0	-5	0	0	-2.4	6	phytoene synthase /REP_ORG=Citrus	AAA32836	1e-47
488	Cit.13178.1.S1_s_at	AT3G10230.2	secondary metabolism.isoprenoids.carotenoids.lycopene beta cyclase	0	2.25	0	2.72	0	0	0	0	0	0	0	-1.35	0	0	0	0	0	0	0	0	0	0	3	-102 Capsanthin/capsorubin synthase	Q9SEA0	1e-102
489	Cit.3491.1.S1_at	AT3G10230.1	secondary metabolism.isoprenoids.carotenoids.lycopene beta cyclase	0	-2.48	0	0	0	0	0	0	0	0	0	0	0	0	0	0	0	0	0	0	0	0	1	ycopene cyclase [Citrus x paradisi] /REP_ORG=Citrus	AAD38049	0.0 l
490	Cit.13924.1.S1_at	AT1G08550.2	secondary metabolism.isoprenoids.carotenoids.violaxanthin de-epoxidase	0	0	0	0	0	0	0	0	0	0	0	0	0	-1.28	0	0	0	0	0	0	0	0	1	violaxanthin de-epoxidase [Spinacia oleracea] /REP_ORG=Citrus	CAB59211	5e-90
491	Cit.13924.1.S1_s_at	AT1G08550.2	secondary metabolism.isoprenoids.carotenoids.violaxanthin de-epoxidase	0	0	0	0	0	0	0	0	0	0	0	0	0	-1.33	0	0	0	0	0	0	0	0	1	violaxanthin de-epoxidase [Spinacia oleracea] /REP_ORG=Citrus	CAB59211	5e-90
492	Cit.17266.1.S1_at	AT5G23960.1	secondary metabolism.isoprenoids.terpenoids	0	0	0	0	0	0	0	0	0	0	0	1.21	0	0	0	0	0	0	0	0	0	0	1	terpene synthase [Vitis vinifera] /REP_ORG=Citrus	AAS66357	5e-68
493	Cit.6742.1.S1_at	AT3G45130.1	secondary metabolism.isoprenoids.terpenoids	4.46	-2.49	0	0	0	0	0	0	0	0	0	0	2.09	0	0	0	0	0	0	0	0	0	3	Oxidosqualene Cyclase [Panax ginseng] /REP_ORG=Citrus	BAA33462	1e-100
494	Cit.31295.1.S1_at	AT4G16740.2	secondary metabolism.isoprenoids.terpenoids	0	0	0	-2.01	0	0	0	0	0	0	0	0	0	0	0	0	0	0	0	0	0	0	1	(-)-beta-pinene synthase [Citrus limon] /REP_ORG=Citrus	AAM53945	2e-62
495	Cit.2694.1.S1_at	AT3G25810.1	secondary metabolism.isoprenoids.terpenoids	0	0	0	-2.68	0	0	0	0	0	1.65	0	0	0	0	0	0	0	0	0	0	0	0	2	-)-beta-pinene synthase [Citrus limon] /REP_ORG=Citrus	AAM53945	0.0 (
496	Cit.17284.1.S1_at	AT5G23960.1	secondary metabolism.isoprenoids.terpenoids	-10.8	0	0	0	0	0	0	0	0	0	0	0	-3.6	0	0	0	0	0	-9.8	0	-4.5	-2.1	5	terpene synthase [Vitis vinifera] /REP_ORG=Citrus	AAS66357	2e-80
497	Cit.17977.1.S1_at	AT5G23960.1	secondary metabolism.isoprenoids.terpenoids	-14.58	11.85	0	-2.52	0	0	0	0	0	2.6	0	0	0	0	0	0	0	0	0	0	0	0	4	erpene synthase [Citrus junos] /REP_ORG=Citrus	AAG01339	0.0 t
498	Cit.29748.1.S1_s_at	AT5G23960.1	secondary metabolism.isoprenoids.terpenoids	0	0	0	0	0	0	0	0	0	0	0	0	-1.24	0	0	0	0	0	0	0	0	0	1	terpene synthase [Vitis vinifera] /REP_ORG=Citrus	AAS66357	1e-61
499	Cit.1435.1.S1_at	AT1G61680.1	secondary metabolism.isoprenoids.terpenoids	0	0	0	0	0	5.52	0	0	0	1.4	0	-1.65	0	0	0	0	2.1	-3.6	0	4.9	0	-3.4	7	linalool synthase [Arabidopsis thaliana] /REP_ORG=Citrus	AAO85533	1e-103
500	Cit.38319.1.S1_s_at	AT5G23960.1	secondary metabolism.isoprenoids.terpenoids	0	0	0	0	0	0	0	0	0	2.2	-1.37	0	0	0	0	0	0	0	0	0	0	0	2	terpene synthase [Citrus junos] /REP_ORG=Citrus	AAG01339	3e-71
501	Cit.12986.1.S1_s_at	AT2G07050.1	secondary metabolism.isoprenoids.terpenoids	-3.51	0	0	0	0	0	0	0	0	0	0	0	-1.77	0	0	0	0	0	0	0	0	0	2	cycloartenol synthase [Betula platyphylla] /REP_ORG=Citrus	BAB83086	1e-151
502	Cit.9964.1.S1_s_at	AT3G25810.1	secondary metabolism.isoprenoids.terpenoids	-5.18	0	0	-6.28	0	0	0	0	0	1.97	0	0	0	0	0	0	0	0	0	0	0	0	3	+)-limonene synthase 2 [Citrus limon] /REP_ORG=Citrus	AAM53946	0.0 (
503	Cit.16427.1.S1_at	AT1G78955.1	secondary metabolism.isoprenoids.terpenoids	5.81	0	0	2.91	0	0	0	0	0	0	0	0	2.59	0	0	-2.1638	0	0	4.1	0	0	2	6	beta-Amyrin Synthase [Panax ginseng] /REP_ORG=Citrus	BAA33461	2e-71
504	Cit.22666.1.S1_at	AT1G78960.1	secondary metabolism.isoprenoids.terpenoids	6.71	-6.13	0	7.23	0	0	0	0	0	0	0	-2.9	0	0	0	2.64674	0	0	0	0	0	0	5	beta-amyrin synthase [Betula platyphylla] /REP_ORG=Citrus	BAB83088	1e-66
505	Cit.14611.1.S1_at	AT1G78950.1	secondary metabolism.isoprenoids.terpenoids	6.39	-5.59	0	4.97	0	0	0	0	0	0	0	0	0	0	0	-3.60832	0	0	0	0	0	0	4	beta-amyrin synthase [Betula platyphylla] /REP_ORG=Citrus	BAB83088	1e-118
506	Cit.17455.1.S1_at	AT2G07050.1	secondary metabolism.isoprenoids.terpenoids	8.81	-2.67	0	2.62	0	0	0	0	0	-1.29	0	0	3.09	0	0	0	0	0	4.1	0	0	0	6	At2g07050/T4E14.16 [Arabidopsis thaliana] gb|AAM15015.1| cycloartenol synthase [Arabidopsis thalian	AAM19773	7e-43
507	Cit.2936.1.S1_at	AT5G23960.1	secondary metabolism.isoprenoids.terpenoids	-24.62	0	0	-2.8	0	0	0	0	0	0	0	0	-4.52	0	0	0	0	0	0	0	0	0	3	E)-beta-farnesene synthase [Citrus junos] /REP_ORG=Citrus	AAK54279	0.0 (
508	Cit.17455.1.S1_s_at	AT2G07050.1	secondary metabolism.isoprenoids.terpenoids	11.69	-3.08	0	2.41	0	0	0	0	0	-1.42	0	0	3.4	0	0	0	0	0	0	0	0	0	5	At2g07050/T4E14.16 [Arabidopsis thaliana] gb|AAM15015.1| cycloartenol synthase [Arabidopsis thalian	AAM19773	7e-43
509	Cit.23529.1.S1_at	AT3G25810.1	secondary metabolism.isoprenoids.terpenoids	-28.33	0	0	-62.89	0	0	0	0	0	2.25	0	0	-4.72	0	0	0	0	0	0	0	0	0	4	(+)-limonene synthase 1 [Citrus limon] sp|Q8L5K3|RLC1_CITLI (+)-limonene synthase 1 ((R)-limonene s	AAM53944	1e-64
510	Cit.6742.1.S1_s_at	AT3G45130.1	secondary metabolism.isoprenoids.terpenoids	19.1	0	0	0	0	0	0	0	0	0	0	0	4.17	0	0	0	0	0	0	0	0	0	2	Oxidosqualene Cyclase [Panax ginseng] /REP_ORG=Citrus	BAA33462	1e-100
511	Cit.12845.1.S1_at	AT1G78955.1	secondary metabolism.isoprenoids.terpenoids	0	0	2.38	0	0	0	0	0	0	1.04	0	0	0	0	0	-2.1638	0	-3.5	5.6	0	-2.2	0	6	beta-amyrin synthase [Medicago truncatula] /REP_ORG=Citrus	CAD23247	1e-111
512	Cit.14453.1.S1_at	AT3G25830.1	secondary metabolism.isoprenoids.terpenoids	2.57	0	2.53	0	0	11.47	0	0	0	0	0	-4.14	0	0	-2.13227	0	0	0	-2	0	0	-4.3	7	amma-terpinene synthase [Citrus unshiu] /REP_ORG=Citrus	BAD27259	0.0 g
513	Cit.1968.1.S1_s_at	AT1G61680.1	secondary metabolism.isoprenoids.terpenoids	0	0	0	0	0	0	0	2.27	0	0	0	-1.44	0	0	0	0	0	0	0	0	0	0	2	linalool synthase [Arabidopsis thaliana] /REP_ORG=Citrus	AAO85533	6e-99
514	Cit.29614.1.S1_at	AT3G26040.1	secondary metabolism.phenylpropanoids	0	0	0	0	0	-2.55	0	0	0	0	0	0	0	0	2.30806	2.10201	0	0	0	0	0	0	3	acetyltranferase-like protein [Arabidopsis thaliana] /REP_ORG=Citrus	BAB01067	8e-34
515	Cit.11911.1.S1_at	AT1G65450.1	secondary metabolism.phenylpropanoids	0	0	0	-2.92	0	0	0	0	0	0	0	0	0	0	0	0	0	0	0	0	0	0	1	hypothetical protein T8F5.23 - Arabidopsis thaliana gb|AAC27152.1| Similar to gb|Z84386 anthranilate N-hydroxycinnamoyl/benzoyltransferase f /REP_ORG=Citrus	T02368	3e-89
516	Cit.3685.1.S1_s_at	AT2G22570.1	secondary metabolism.phenylpropanoids	3.93	0	0	2.02	0	0	0	0	0	0	0	0	1.91	0	0	0	0	0	0	0	0	0	3	hypothetical protein [Plantago major] /REP_ORG=Citrus	CAH59421	3e-89
517	Cit.17144.1.S1_s_at	AT4G30210.2	secondary metabolism.phenylpropanoids	0	0	0	0	0	0	0	0	0	0	-1	0	0	0	0	0	0	0	0	0	0	0	1	NADPH-cytochrome P450 oxydoreductase isoform 3 [Populus balsamifera subsp. trichocarpa x Populus deltoides] /REP_ORG=Citrus	AAK15261	4e-74
518	Cit.4553.1.S1_s_at	AT2G22570.1	secondary metabolism.phenylpropanoids	2.51	0	0	0	0	0	0	0	0	0	0	0	1.33	0	0	0	0	0	0	0	0	0	2	hypothetical protein [Plantago major] /REP_ORG=Citrus	CAH59421	1e-104
519	Cit.21646.1.S1_at	AT1G28680.1	secondary metabolism.phenylpropanoids	-2.52	0	0	0	0	0	0	0	0	0	0	0	-1.38	0	0	-2.32747	0	0	0	0	0	0	3	elicitor inducible gene product EIG-I24 [Nicotiana tabacum] /REP_ORG=Citrus	BAB16426	8e-24
520	Cit.1441.1.S1_at	AT3G26040.1	secondary metabolism.phenylpropanoids	0	0	0	3.73	0	0	0	0	0	0	0	0	0	0	2.30806	2.10201	2	0	-3.4	2.2	0	-2.5	7	acetyltranferase-like protein [Arabidopsis thaliana] /REP_ORG=Citrus	BAB01067	8e-36
521	Cit.37441.1.S1_at	AT4G35160.1	secondary metabolism.phenylpropanoids	0	0	0	0	0	0	0	0	0	2.1	0	2.51	0	0	0	0	0	0	0	0	0	0	2	orcinol O-methyltransferase [Rosa hybrid cultivar] emb|CAD29458.1| orcinol O-methyltransferase [Rosa chinensis] emb|CAH05077.1| orcinol O-me /REP_ORG=Citrus	AAM23004	1e-45
522	Cit.14797.1.S1_s_at	AT3G26040.1	secondary metabolism.phenylpropanoids	-76.07	0	0	-11.72	0	0	0	0	0	0	0	0	-6.1	0	2.30806	2.10201	0	0	0	0	0	0	5	acetyltranferase-like protein [Arabidopsis thaliana] /REP_ORG=Citrus	BAB01067	8e-35
523	Cit.13396.1.S1_at	AT5G67150.1	secondary metabolism.phenylpropanoids	0	0	0	-21.33	0	0	0	0	0	0	0	0	0	0	0	0	0	0	0	0	0	0	1	anthranilate N-hydroxycinnamoyl/benzoyltransferase [Malus x domestica] /REP_ORG=Citrus	AAV50009	2e-61
524	Cit.29442.1.S1_s_at	AT4G35160.1	secondary metabolism.phenylpropanoids	0	0	0	-3.44	0	0	0	0	0	1.82	0	0	0	0	0	-2.50878	0	0	0	0	0	0	3	orcinol O-methyltransferase [Rosa hybrid cultivar] emb|CAD29458.1| orcinol O-methyltransferase [Ros	AAM23004	4e-59
525	Cit.1883.1.S1_at	AT4G35160.1	secondary metabolism.phenylpropanoids	0	0	0	-3.2	0	0	0	0	0	2.23	0	0	0	0	0	-2.50878	0	0	0	0	0	0	3	orcinol O-methyltransferase [Rosa hybrid cultivar] /REP_ORG=Citrus	CAD29555	1e-65
526	Cit.3798.1.S1_at	AT5G48930.1	secondary metabolism.phenylpropanoids	0	0	0	-4.2	0	0	0	0	0	1.55	0	0	0	0	0	2.27867	0	0	0	0	0	0	3	hydroxycinnamoyl transferase [Nicotiana tabacum] /REP_ORG=Citrus	CAD47830	2e-78
527	Cit.12746.1.S1_at	AT4G35160.1	secondary metabolism.phenylpropanoids	-4.7	0	0	-2.5	0	0	0	0	0	0	0	0	0	0	0	-2.50878	0	0	-3.9	0	0	-3.2	5	orcinol O-methyltransferase [Rosa hybrid cultivar] emb|CAD29458.1| orcinol O-methyltransferase [Rosa chinensis] emb|CAH05077.1| orcinol O-me /REP_ORG=Citrus	AAM23004	6e-55
528	Cit.14429.1.S1_at	AT3G26040.1	secondary metabolism.phenylpropanoids	-7.94	0	0	0	0	0	0	0	0	0	0	0	-2.84	0	2.30806	2.10201	0	0	-6.7	0	0	0	5	acetyltranferase-like protein [Arabidopsis thaliana] /REP_ORG=Citrus	BAB01067	3e-35
529	Cit.14673.1.S1_at	AT4G35160.1	secondary metabolism.phenylpropanoids	0	7.34	0	-5.13	0	0	0	0	0	1.66	0	0	0	0	0	-2.50878	0	0	0	0	0	0	4	O-methyltransferase family 2 protein [Arabidopsis thaliana] pir||T04963 catechol O-methyltransferase	NP_195242	2e-40
530	Cit.13397.1.S1_at	AT5G67150.1	secondary metabolism.phenylpropanoids	0	-2.43	0	-3.01	0	0	0	0	0	0	0	0	0	0	0	0	2	3	5.9	0	3.9	2.2	7	anthranilate N-hydroxycinnamoyl/benzoyltransferase [Malus x domestica] /REP_ORG=Citrus	AAV50009	3e-75
531	Cit.28855.1.S1_at	AT3G26040.1	secondary metabolism.phenylpropanoids	-47.64	0	0	-7.74	0	0	0	0	0	0	0	0	-5.51	0	2.30806	2.10201	0	0	0	0	0	0	5	acetyltranferase-like protein [Arabidopsis thaliana] /REP_ORG=Citrus	BAB01067	3e-26
532	Cit.13387.1.S1_at	AT3G26040.1	secondary metabolism.phenylpropanoids	-5.36	2.18	0	-2.61	0	0	0	0	0	1.25	0	0	-2.4	0	2.30806	2.10201	0	0	0	0	0	0	7	acetyltranferase-like protein [Arabidopsis thaliana] /REP_ORG=Citrus	BAB01067	2e-59
533	Cit.13397.1.S1_s_at	AT5G67150.1	secondary metabolism.phenylpropanoids	0	-2.03	0	-4.32	0	0	0	0	0	0	0	0	0	0	0	0	0	0	0	0	0	0	2	anthranilate N-hydroxycinnamoyl/benzoyltransferase [Malus x domestica] /REP_ORG=Citrus	AAV50009	3e-75
534	Cit.2586.1.S1_s_at	AT1G24430.1	secondary metabolism.phenylpropanoids	0	6.26	2.97	0	0	0	0	0	0	1.28	0	1.23	0	0	0	0	0	0	-2.3	0	0	0	5	transferase family protein [Arabidopsis thaliana] /REP_ORG=Citrus	NP_173852	2e-36
535	Cit.28621.1.S1_at	AT5G23940.1	secondary metabolism.phenylpropanoids	-7.36	0	0	-2.28	0	0	0	0	0	0	0	0	-2.93	0	0	0	0	0	3.2	0	0	0	4	acyltransferase-like protein [Gossypium hirsutum] /REP_ORG=Citrus	AAL67994	1e-106
536	Cit.11356.1.S1_s_at	AT5G01210.1	secondary metabolism.phenylpropanoids	-2.79	0	0	-2.32	0	0	0	0	0	0	0	0	-1.39	0	0	0	0	0	0	0	0	0	3	AER [Nicotiana tabacum] /REP_ORG=Citrus	AAM73656	4e-80
537	Cit.2561.1.S1_at	AT5G48930.1	secondary metabolism.phenylpropanoids	0	0	0	0	0	0	0	0	0	0	-1.3	0	0	0	0	2.27867	0	0	0	0	0	0	2	anthranilate N-benzoyltransferase [Arabidopsis thaliana] ref|NP_199704.1| transferase family protein [Arabidopsis thaliana] /REP_ORG=Citrus	BAB10316	1e-100
538	Cit.7237.1.S1_at	AT5G01210.1	secondary metabolism.phenylpropanoids	4.53	-2.4	0	0	0	0	0	0	0	1.66	0	0	0	0	0	0	0	-2.3	-3.7	-4	0	0	6	transferase family protein [Arabidopsis thaliana] pir||T45961 anthranilate N-benzoyltransferase-like	NP_195741	2e-72
539	Cit.3942.1.S1_at	AT3G26040.1	secondary metabolism.phenylpropanoids	-3.6	0	0	0	0	0	2.02	0	0	0	0	0	-1.89	0	2.30806	2.10201	0	0	0	0	0	0	5	acetyltranferase-like protein [Arabidopsis thaliana] /REP_ORG=Citrus	BAB01067	3e-36
540	Cit.27992.1.S1_s_at	AT3G26040.1	secondary metabolism.phenylpropanoids	0	0	0	2.15	0	2.27	0	0	0	0	0	0	0	0	2.30806	2.10201	0	0	0	0	0	0	4	acetyltranferase-like protein [Arabidopsis thaliana] /REP_ORG=Citrus	BAB01067	2e-29
541	Cit.2241.1.S1_s_at	AT2G37040.1	secondary metabolism.phenylpropanoids.lignin biosynthesis.PAL	0	2.37	0	0	0	0	0	0	0	0	-1.7	0	-1.76	0	0	0	0	-3.4	-4.7	0	0	-5.4	6	henylalanine ammonia-lyase sp|Q42667|PALY_CITLI Phenylalanine ammonia-lyase /REP_ORG=Citrus	AAB67733	0.0 p
542	Cit.24218.1.S1_s_at	AT2G37040.1	secondary metabolism.phenylpropanoids.lignin biosynthesis.PAL	0	0	0	0	0	0	0	0	0	0	-1.94	0	0	0	0	0	0	0	0	0	0	0	1	Phenylalanine ammonia-lyase gb|AAB67733.1| phenylalanine ammonia-lyase /REP_ORG=Citrus	Q42667	1e-82
543	Cit.2999.1.S1_at	AT1G20510.1	secondary metabolism.phenylpropanoids.lignin biosynthesis.4CL	3.4	2.26	0	0	0	2.05	0	0	0	0	0	0	1.67	0	0	0	0	0	0	0	0	0	4	4-coumarate-CoA ligase-like protein [Arabidopsis thaliana] /REP_ORG=Citrus	AAP03021	1e-112
544	Cit.25648.1.S1_s_at	AT1G51680.1	secondary metabolism.phenylpropanoids.lignin biosynthesis.4CL	-3.58	2.81	0	0	0	0	0	0	0	0	-2.05	0	0	0	0	0	0	-3.5	-2.8	0	-2	-6.1	7	-105 4-coumarate--CoA ligase (4CL) (4-coumaroyl-CoA synthase) /REP_ORG=Citrus	O24540	1e-105
545	Cit.11987.1.S1_s_at	AT1G65060.1	secondary metabolism.phenylpropanoids.lignin biosynthesis.4CL	-3.5	0	0	0	0	0	0	0	0	0	0	0	-1.78	0	0	0	0	0	0	0	0	0	2	4-coumarate:CoA ligase [Populus tremuloides] pir||T08075 4-coumarate-CoA ligase (EC 6.2.1.12) (clone 4CL2) [validated] - quaking aspen /REP_ORG=Citrus	AAC24504	1e-121
546	Cit.6766.1.S1_s_at	AT3G16170.1	secondary metabolism.phenylpropanoids.lignin biosynthesis.4CL	-2.09	0	0	0	0	0	0	0	0	0	0	0	-1.08	0	0	0	0	0	0	0	0	0	2	putative long-chain acyl-CoA synthetase [Arabidopsis thaliana] /REP_ORG=Citrus	AAM61199	1e-103
547	Cit.1711.1.S1_s_at	AT1G62940.1	secondary metabolism.phenylpropanoids.lignin biosynthesis.4CL	-3.57	0	0	0	0	0	0	0	0	0	0	0	-1.72	0	0	0	0	0	0	0	0	0	2	4-coumarate CoA ligase isoform 10 [Arabidopsis thaliana] gb|AAP03019.1| 4-coumarate-CoA ligase-like protein [Arabidopsis thaliana] gb|AAF758 /REP_ORG=Citrus	AAQ86593	9e-90
548	Cit.27537.1.S1_at	AT5G48930.1	secondary metabolism.phenylpropanoids.lignin biosynthesis.HCT	0	-3.02	0	0	0	0	0	0	0	0	0	0	0	0	0	2.27867	0	0	0	0	0	0	2	hydroxycinnamoyl CoA quinate transferase [Nicotiana tabacum] /REP_ORG=Citrus	CAE46932	5e-26
549	Cit.25118.1.S1_at	AT5G48930.1	secondary metabolism.phenylpropanoids.lignin biosynthesis.HCT	0	0	0	0	0	0	0	0	0	0	0	0	1.02	0	0	2.27867	0	0	0	0	0	0	2	anthranilate N-benzoyltransferase [Arabidopsis thaliana] /REP_ORG=Citrus	AAM61215	1e-29
550	Cit.16418.1.S1_at	AT5G41040.2	secondary metabolism.phenylpropanoids.lignin biosynthesis.HCT	0	5.07	0	0	0	0	0	0	0	0	0	0	0	0	0	0	0	0	0	0	0	0	1	putative N-hydroxycinnamoyl/benzoyltransferase [Arabidopsis thaliana] gb|AAK59460.1| putative N-hydroxycinnamoyl/benzoyltransferase [Arabido /REP_ORG=Citrus	AAL34170	4e-59
551	Cit.31142.1.S1_at	AT5G48930.1	secondary metabolism.phenylpropanoids.lignin biosynthesis.HCT	-3.48	0	0	0	0	0	0	0	0	0	0	0	-1.82	0	0	2.27867	0	0	0	0	0	0	3	hydroxycinnamoyl transferase [Nicotiana tabacum] /REP_ORG=Citrus	CAD47830	6e-65
552	Cit.14337.1.S1_at	AT5G48930.1	secondary metabolism.phenylpropanoids.lignin biosynthesis.HCT	0	0	0	3.77	0	0	0	0	0	0	0	-1.36	0	0	0	2.27867	0	0	0	0	0	0	3	hydroxycinnamoyl transferase [Nicotiana tabacum] /REP_ORG=Citrus	CAD47830	8e-43
553	Cit.22186.1.S1_s_at	AT4G34050.1	secondary metabolism.phenylpropanoids.lignin biosynthesis.CCoAOMT	3.04	0	0	-3.53	0	0	0	0	0	0	0	1	1.6	0	0	0	0	0	0	0	0	0	4	caffeoyl-CoA-O-methyltransferase [Broussonetia papyrifera] /REP_ORG=Citrus	AAT37172	2e-56
554	Cit.8157.1.S1_s_at	AT4G34050.1	secondary metabolism.phenylpropanoids.lignin biosynthesis.CCoAOMT	0	2.85	0	0	0	0	0	0	0	0	0	0	0	0	0	0	0	0	0	0	0	0	1	caffeoyl-CoA O-methyltransferase (EC 2.1.1.104) - quaking aspen gb|AAA80651.1| caffeoyl-CoA 3-O-methyltransferase sp|Q43095|CAMT_POPTM Caffe /REP_ORG=Citrus	T09757	1e-105
555	Cit.8186.1.S1_at	AT4G34050.1	secondary metabolism.phenylpropanoids.lignin biosynthesis.CCoAOMT	-2.32	2.48	0	0	0	0	0	0	0	1.02	0	0	-1.2	0	0	0	0	0	0	0	0	0	4	-102 caffeoyl-CoA O-methyltransferase (EC 2.1.1.104) - quaking aspen gb|AAA80651.1| caffeoyl-CoA 3-	T09757	1e-102
556	Cit.5936.1.S1_at	AT4G30470.1	secondary metabolism.phenylpropanoids.lignin biosynthesis.CCR1	3.14	0	0	0	0	0	0	0	0	0	0	0	1.61	-1.56	0	0	0	0	0	0	0	0	3	cinnamoyl-CoA reductase-related [Arabidopsis thaliana] pir||D85356 cinnamoyl-CoA reductase-like pro	NP_194776	1e-100
557	Cit.13313.1.S1_s_at	AT5G14700.1	secondary metabolism.phenylpropanoids.lignin biosynthesis.CCR1	-2.25	2.9	0	-2.23	0	0	0	0	0	0	0	0	0	0	0	0	0	0	-3.3	0	0	0	4	cinnamoyl CoA reductase-like protein [Arabidopsis thaliana] /REP_ORG=Citrus	AAM62926	1e-86
558	Cit.8725.1.S1_at	AT5G54160.1	secondary metabolism.phenylpropanoids.lignin biosynthesis.COMT	0	0	0	4.42	0	5.84	0	0	0	0	0	-2.51	0	0	0	-2.12739	0	0	0	0	0	0	4	caffeic acid O-methyltransferase II [Nicotiana tabacum] /REP_ORG=Citrus	AAL91506	1e-94
559	Cit.8933.1.S1_s_at	AT5G54160.1	secondary metabolism.phenylpropanoids.lignin biosynthesis.COMT	0	0	0	2.23	0	2.04	0	0	0	0	0	0	0	0	0	-2.12739	0	0	0	0	0	0	3	9 caffeic acid O-methyltransferase /REP_ORG=Citrus	2119166A	8e-06
560	Cit.8722.1.S1_at	AT5G54160.1	secondary metabolism.phenylpropanoids.lignin biosynthesis.COMT	-6.26	0	0	-2.75	0	0	0	0	0	1.1	0	0	0	0	0	-2.12739	0	0	0	0	0	0	4	-90 catechol O-methyltransferase (EC 2.1.1.6) - common tobacco emb|CAA52461.1| catechol O-methyltra	S36403	1e-90
561	Cit.8721.1.S1_s_at	AT5G54160.1	secondary metabolism.phenylpropanoids.lignin biosynthesis.COMT	-2.93	0	0	0	0	0	0	0	0	1.16	0	0	0	0	0	-2.12739	0	0	0	0	0	0	3	eugenol O-methyltransferase [Rosa chinensis var. spontanea] /REP_ORG=Citrus	BAC78826	3e-83
562	Cit.35279.1.S1_s_at	AT5G54160.1	secondary metabolism.phenylpropanoids.lignin biosynthesis.COMT	0	0	0	-2.35	0	0	0	0	0	0	0	0	0	0	0	-2.12739	0	0	0	0	0	0	2	O-methyltransferase [Populus balsamifera subsp. trichocarpa x Populus deltoides] /REP_ORG=Citrus	AAF60951	3e-83
563	Cit.8931.1.S1_at	AT5G54160.1	secondary metabolism.phenylpropanoids.lignin biosynthesis.COMT	2.54	0	0	4.02	0	0	0	0	0	0	0	0	1.34	0	0	-2.12739	0	0	0	0	0	0	4	0 caffeic acid O-methyltransferase /REP_ORG=Citrus	2119166A	4e-08
564	Cit.8727.1.S1_s_at	AT5G54160.1	secondary metabolism.phenylpropanoids.lignin biosynthesis.COMT	0	0	0	-3.55	0	0	0	0	0	0	0	0	0	0	0	-2.12739	0	0	0	0	0	0	2	O-methyltransferase [Arabidopsis thaliana] dbj|BAB11578.1| O-methyltransferase [Arabidopsis thaliana] gb|AAM10127.1| O-methyltransferase [Ar /REP_ORG=Citrus	AAM64849	5e-97
565	Cit.14122.1.S1_at	AT5G54160.1	secondary metabolism.phenylpropanoids.lignin biosynthesis.COMT	-6.23	4.83	2.23	-2.43	0	0	0	0	0	1.68	0	0	0	0	0	-2.12739	0	0	0	0	0	0	6	caffeic acid O-methyltransferase [Rosa chinensis var. spontanea] /REP_ORG=Citrus	BAC78828	2e-93
566	Cit.8718.1.S1_s_at	AT5G54160.1	secondary metabolism.phenylpropanoids.lignin biosynthesis.COMT	0	0	0	4.3	0	6.03	0	0	0	0	0	-1.82	0	0	0	-2.12739	0	0	0	0	0	0	4	catechol O-methyltransferase [Nicotiana tabacum] pir||JQ2344 catechol O-methyltransferase (EC 2.1.1	CAA50561	2e-99
567	Cit.4325.1.S1_s_at	AT4G35160.1	secondary metabolism.phenylpropanoids.lignin biosynthesis.COMT	0	0	0	0	0	0	0	0	0	0	0	0	-1.1	0	0	-2.12739	0	0	0	0	0	0	2	caffeic acid O-methyltransferase [Rosa chinensis var. spontanea] /REP_ORG=Citrus	BAC78828	1e-102
568	Cit.17291.1.S1_at	AT5G54160.1	secondary metabolism.phenylpropanoids.lignin biosynthesis.COMT	0	0	0	-4.2	0	2.61	0	0	0	0	0	0	0	0	0	-2.12739	0	4.3	5.3	5	2	2.1	8	O-methyltransferase [Populus balsamifera subsp. trichocarpa x Populus deltoides] /REP_ORG=Citrus	AAF60951	3e-77
569	Cit.8934.1.S1_s_at	AT5G54160.1	secondary metabolism.phenylpropanoids.lignin biosynthesis.COMT	-8.33	0	0	0	0	0	0	0	0	0	1.17	0	-2.88	0	0	-2.12739	0	0	0	0	0	0	4	catechol O-methyltransferase [Nicotiana tabacum] pir||JQ2344 catechol O-methyltransferase (EC 2.1.1	CAA50561	6e-65
570	Cit.9697.1.S1_s_at	AT5G54160.1	secondary metabolism.phenylpropanoids.lignin biosynthesis.COMT	0	0	0	2.09	0	0	0	0	0	0	0	1.05	0	0	0	-2.12739	0	0	0	0	0	0	3	lignin bispecific acid/5-hydroxyferulic acid methyltransferase [Populus tremuloides] sp|Q00763|COM1_POPTM Caffeic acid 3-O-methyltransferase /REP_ORG=Citrus	CAA44006	1e-141
571	Cit.9942.1.S1_x_at	AT4G37990.1	secondary metabolism.phenylpropanoids.lignin biosynthesis.CAD	0	2.73	0	2.34	0	0	2.54	0	0	0	0	-3.6	0	0	0	2.11282	0	0	0	0	0	0	5	10-hydroxygeraniol oxidoreductase [Camptotheca acuminata] /REP_ORG=Citrus	AAQ20892	1e-107
572	Cit.9944.1.S1_x_at	AT4G37990.1	secondary metabolism.phenylpropanoids.lignin biosynthesis.CAD	0	0	0	0	0	3.72	2.04	0	0	0	0	-2.12	0	0	0	2.11282	0	-3.5	-2.9	2	0	-2.7	8	10-hydroxygeraniol oxidoreductase [Camptotheca acuminata] /REP_ORG=Citrus	AAQ20892	1e-125
573	Cit.9944.1.S1_at	AT4G37990.1	secondary metabolism.phenylpropanoids.lignin biosynthesis.CAD	0	0	0	0	0	3.69	0	0	0	0	0	-2.25	0	0	0	2.11282	0	0	0	0	0	0	3	10-hydroxygeraniol oxidoreductase [Camptotheca acuminata] /REP_ORG=Citrus	AAQ20892	1e-125
574	Cit.31512.1.S1_at	AT4G39330.2	secondary metabolism.phenylpropanoids.lignin biosynthesis.CAD	0	0	0	0	0	0	0	0	0	0	0	1.49	0	0	0	0	0	0	0	0	0	0	1	OSJNBa0065B15.8 [Oryza sativa (japonica cultivar-group)] emb|CAD39904.2| OSJNBa0065B15.8 [Oryza sativa (japonica cultivar-group)] /REP_ORG=Citrus	XP_474988	1e-102
575	Cit.5658.1.S1_at	AT2G41290.1	secondary metabolism.N misc.alkaloid-like	13.67	0	0	9	0	0	0	0	0	0	0	0	3.71	0	0	0	0	0	0	0	0	-2.3	4	strictosidine synthase family protein [Arabidopsis thaliana] pir||A84840 probable strictosidine synthase [imported] - Arabidopsis thaliana /REP_ORG=Citrus	NP_181661	3e-77
576	Cit.12857.1.S1_s_at	AT3G57030.1	secondary metabolism.N misc.alkaloid-like	0	0	0	0	0	0	0	0	0	0	-4.08	0	0	0	0	0	0	0	0	0	0	0	1	strictosidine synthase family protein [Arabidopsis thaliana] /REP_ORG=Citrus	NP_191262	6e-71
577	Cit.523.1.S1_at		secondary metabolism.N misc.alkaloid-like	-16.12	0	0	-8.78	0	0	0	0	0	0	0	0	-4.03	0	0	0	0	0	0	0	0	0	3	ABC transporter permease protein-like protein [Oryza sativa (japonica cultivar-group)] dbj|BAC16494.1| ABC transporter permease protein-like /REP_ORG=Citrus	XP_479148	2e-50
578	Cit.23645.1.S1_at	AT1G02190.1	secondary metabolism.wax	0	3.51	0	0	0	0	0	0	0	0	0	0	0	0	0	0	0	0	0	0	0	0	1	CER1-like protein [Arabidopsis thaliana] /REP_ORG=Citrus	AAC24373	3e-44
579	Cit.23842.1.S1_s_at	AT5G23940.1	secondary metabolism.flavonoids.anthocyanins	-8.44	0	0	-2.4	0	0	0	0	0	0	0	0	-3.07	0	0	0	0	0	0	0	0	0	3	acyltransferase homolog [Petunia x hybrida] /REP_ORG=Citrus	BAA93453	9e-39
580	Cit.39162.1.S1_at	AT5G39050.1	secondary metabolism.flavonoids.anthocyanins.anthocyanin 5-aromatic acyltransferase	0	7.61	0	4.78	0	0	0	0	0	0	0	0	0	0	0	0	0	0	0	0	0	0	2	anthocyanin acyltransferase-like protein [Arabidopsis thaliana] /REP_ORG=Citrus	BAB10829	8e-33
581	Cit.26587.1.S1_at	AT5G39050.1	secondary metabolism.flavonoids.anthocyanins.anthocyanin 5-aromatic acyltransferase	0	5.52	0	3.96	0	0	0	0	0	0	0	0	0	0	0	0	0	0	-2.9	0	0	0	3	AT5g39050/MXF12_60 [Arabidopsis thaliana] gb|AAN72280.1| At5g39050/MXF12_60 [Arabidopsis thaliana] /REP_ORG=Citrus	AAK96528	7e-34
582	Cit.3656.1.S1_at	AT3G29590.1	secondary metabolism.flavonoids.anthocyanins.anthocyanin 5-aromatic acyltransferase	-2.01	0	0	0	0	0	0	0	0	0	0	0	-1.04	0	0	0	0	0	0	0	0	0	2	At5g39090 [Arabidopsis thaliana] dbj|BAB10831.1| anthocyanin acyltransferase-like protein [Arabidopsis thaliana] gb|AAM20656.1| acyltransfer /REP_ORG=Citrus	AAP49516	5e-54
583	Cit.15753.1.S1_at	AT5G39050.1	secondary metabolism.flavonoids.anthocyanins.anthocyanin 5-aromatic acyltransferase	-2.93	0	0	0	0	0	0	0	0	0	0	0	-1.6	0	0	0	0	0	-3.5	0	0	-2.1	4	AT5g39050/MXF12_60 [Arabidopsis thaliana] gb|AAN72280.1| At5g39050/MXF12_60 [Arabidopsis thaliana] /REP_ORG=Citrus	AAK96528	8e-31
584	Cit.14131.1.S1_at	AT3G29590.1	secondary metabolism.flavonoids.anthocyanins.anthocyanin 5-aromatic acyltransferase	2.34	-2.25	0	0	0	0	0	0	0	0	0	0	0	0	0	0	0	0	0	0	0	0	2	transferase family protein [Arabidopsis thaliana] dbj|BAB01191.1| anthocyanin 5-aromatic acyltransfe	NP_189600	2e-44
585	Cit.31118.1.S1_at	AT1G03495.1	secondary metabolism.flavonoids.anthocyanins.anthocyanin 5-aromatic acyltransferase	0	-2.21	0	-3.31	0	0	0	0	0	0	0	0	0	0	0	0	2.8	4.1	5.8	0	2.4	2.6	7	anthocyanin acyltransferase [Phaseolus vulgaris] /REP_ORG=Citrus	AAR13301	1e-27
586	Cit.6998.1.S1_at	AT1G03940.1	secondary metabolism.flavonoids.anthocyanins.anthocyanin 5-aromatic acyltransferase	-5.12	0	0	-3.51	0	0	0	0	0	0	0	0	-2.29	0	0	0	0	0	-2.3	0	0	0	4	anthocyanin acyltransferase [Phaseolus vulgaris] /REP_ORG=Citrus	AAR13301	3e-35
587	Cit.3291.1.S1_s_at	AT3G29590.1	secondary metabolism.flavonoids.anthocyanins.anthocyanin 5-aromatic acyltransferase	0	0	0	0	0	0	0	0	0	0	-1.02	0	0	0	0	0	0	0	0	0	0	0	1	anthocyanin 5-aromatic acyltransferase-like protein [Arabidopsis thaliana] ref|NP_189600.1| transferase family protein [Arabidopsis thaliana /REP_ORG=Citrus	BAB01191	1e-58
588	Cit.23994.1.S1_s_at	AT5G39050.1	secondary metabolism.flavonoids.anthocyanins.anthocyanin 5-aromatic acyltransferase	-3.13	0	0	0	0	0	0	0	0	0	0	0	-1.72	0	0	0	-3.3	-2.1	-3.6	0	0	-2.4	6	AT5g39050/MXF12_60 [Arabidopsis thaliana] gb|AAN72280.1| At5g39050/MXF12_60 [Arabidopsis thaliana] /REP_ORG=Citrus	AAK96528	4e-33
589	Cit.21179.1.S1_at	AT5G13930.1	secondary metabolism.flavonoids.chalcones	-9.61	6.56	0	0	0	0	0	0	0	0	0	0	0	0	0	0	2.1	0	-10	11.9	3.2	0	6	-36 Chalcone synthase 2 (Naringenin-chalcone synthase 2) dbj|BAA81664.1| chalcone synthase [Citrus	Q9XJ57	1e-36
590	Cit.21599.1.S1_at	AT1G59960.1	secondary metabolism.flavonoids.chalcones	-2.34	0	0	-4.24	0	0	0	0	0	0	0	0	-1.25	0	0	0	0	0	0	0	0	0	3	reductase 2 [Hydrangea macrophylla] gb|AAR89808.1| reductase 2 [Hydrangea macrophylla] /REP_ORG=Citrus	AAR89810	1e-29
591	Cit.13366.1.S1_at	AT5G13930.1	secondary metabolism.flavonoids.chalcones	0	-2.57	0	-28.25	0	-2.03	-4.02	0	0	0	0	0	-3.22	0	0	0	0	0	0	0	0	0	5	chalcone synthase [Cardamine amara] sp|Q9SEP2|CHSY_CARAN Chalcone synthase (Naringenin-chalcone synthase) /REP_ORG=Citrus	AAF23560	1e-108
592	Cit.1966.1.S1_s_at	AT5G13930.1	secondary metabolism.flavonoids.chalcones	7.35	3.93	0	2	0	0	0	0	0	0	0	0	2.89	0	0	0	0	0	0	0	0	0	4	acridone synthase [Ruta graveolens] sp|Q9FSC0|ACS2_RUTGR Acridone synthase II /REP_ORG=Citrus	CAC14058	1e-126
593	Cit.22677.1.S1_x_at	AT5G13930.1	secondary metabolism.flavonoids.chalcones	-5.18	4.08	0	0	0	0	0	0	0	0	0	0	-2.29	0	0	0	0	0	0	0	0	0	3	-55 Chalcone synthase 2 (Naringenin-chalcone synthase 2) dbj|BAA81664.1| chalcone synthase [Citrus	Q9XJ57	6e-55
594	Cit.7322.1.S1_at	AT2G45400.1	secondary metabolism.flavonoids.dihydroflavonols	0	0	0	0	0	0	-2.04	0	0	0	0	0	0	0	0	0	0	-2	-3	0	-2	0	4	2 -hydroxy isoflavone/dihydroflavonol reductase homolog [Glycine max] /REP_ORG=Citrus	AAF17576	1e-108
595	Cit.2453.1.S1_s_at	AT5G58490.1	secondary metabolism.flavonoids.dihydroflavonols	0	0	0	0	0	0	0	0	1.47	0	0	0	0	0	0	0	0	0	0	0	0	0	1	cinnamoyl-CoA reductase family [Arabidopsis thaliana] dbj|BAB10264.1| dihydroflavonol 4-reductase-like [Arabidopsis thaliana] /REP_ORG=Citrus	NP_200657	6e-77
596	Cit.17821.1.S1_s_at	AT4G01070.1	secondary metabolism.flavonoids.dihydroflavonols	0	0	0	0	0	0	0	0	0	0	-1.02	0	0	0	0	0	0	0	0	0	0	0	1	arbutin synthase [Rauvolfia serpentina] sp|Q9AR73|HQGT_RAUSE Hydroquinone glucosyltransferase (Arbutin synthase) /REP_ORG=Citrus	CAC35167	5e-20
597	Cit.2889.1.S1_at	AT3G51240.1	secondary metabolism.flavonoids.dihydroflavonols	-3.43	0	0	-2.46	0	0	0	0	0	0	0	0	0	0	0	0	0	-2	-2.6	0	0	0	4	flavanone 3-hydroxylase [Citrus sinensis] /REP_ORG=Citrus	BAA36553	1e-163
598	Cit.37371.1.S1_at	AT5G54000.1	secondary metabolism.flavonoids.flavonols	13.32	0	0	4.01	0	0	0	0	0	0	0	0	3.54	0	0	0	0	0	0	0	0	0	3	ethylene-forming-enzyme-like dioxygenase [Arabidopsis thaliana] ref|NP_200211.1| oxidoreductase	BAB10730	2e-35
599	Cit.39117.1.S1_at	AT2G44800.1	secondary metabolism.flavonoids.flavonols	9.9	0	0	0	0	0	0	0	0	0	0	0	3.22	0	0	0	0	0	2.3	0	0	0	3	putative flavonol synthase [Oryza sativa (japonica cultivar-group)] dbj|BAD10270.1| putative flavonol synthase [Oryza sativa (japonica culti /REP_ORG=Citrus	XP_482984	7e-32
600	Cit.16617.1.S1_at	AT5G08640.1	secondary metabolism.flavonoids.flavonols	0	-2.17	0	0	0	0	0	0	0	0	0	0	0	0	0	0	0	0	0	0	0	0	1	Flavonol synthase (FLS) (CitFLS) dbj|BAA36554.1| flavonol synthase [Citrus unshiu] /REP_ORG=Citrus	Q9ZWQ9	1e-103
601	Cit.9373.1.S1_s_at	AT4G39230.1	secondary metabolism.flavonoids.isoflavonols	0	4.9	0	-4.91	0	0	0	0	0	0	0	0	0	-1.26	0	0	0	0	0	0	0	0	3	isoflavone reductase homolog 2 [Glycine max] /REP_ORG=Citrus	AAF17578	1e-129
602	Cit.19552.1.S1_s_at	AT1G75280.1	secondary metabolism.flavonoids.isoflavonols	0	2.27	0	0	0	0	0	0	0	0	-2.8	5.28	0	0	0	0	0	0	0	0	0	-2.1	4	allergenic isoflavone reductase-like protein Bet v 6.0102 [Betula pendula] /REP_ORG=Citrus	AAG22740	3e-39
603	Cit.19552.1.S1_at	AT1G75290.1	secondary metabolism.flavonoids.isoflavonols	-2.72	0	0	0	0	0	0	0	0	0	-1.73	2.14	0	0	0	0	0	0	0	0	0	0	3	allergenic isoflavone reductase-like protein Bet v 6.0102 [Betula pendula] /REP_ORG=Citrus	AAG22740	3e-39
604	Cit.6145.1.S1_at	AT1G32100.1	secondary metabolism.flavonoids.isoflavonols	-7.04	0	0	0	0	0	0	0	0	2.03	0	0	-2.76	0	0	0	0	0	0	0	0	0	3	Forsythia x intermedia (+)-pinoresinol/(+)-lariciresinol reductase (PLR) protein	AAC49608	1e-133
605	Cit.9373.1.S1_x_at	AT4G39230.1	secondary metabolism.flavonoids.isoflavonols	0	3.79	0	-4.27	0	0	0	0	0	0	0	0	0	-1.08	0	0	0	0	0	0	0	0	3	isoflavone reductase homolog 2 [Glycine max] /REP_ORG=Citrus	AAF17578	1e-129
606	Cit.9371.1.S1_at	AT4G39230.1	secondary metabolism.flavonoids.isoflavonols	0	0	0	-7.2	0	0	0	0	0	0	0	0	0	-2.15	0	0	-2.3	-2.8	0	-2.5	0	-2.1	6	isoflavone reductase homolog 2 [Glycine max] /REP_ORG=Citrus	AAF17578	1e-123
607	Cit.16287.1.S1_at	AT4G39230.1	secondary metabolism.flavonoids.isoflavonols	0	0	0	0	0	0	-2.34	0	0	0	0	1.35	0	0	0	0	0	0	0	0	0	0	2	allergenic isoflavone reductase-like protein Bet v 6.0102 [Betula pendula] /REP_ORG=Citrus	AAG22740	2e-94
608	Cit.26774.1.S1_at	AT5G04620.1	secondary metabolism.unspecified	-3.78	0	0	-2.2	0	0	0	0	0	0	0	0	-1.84	0	0	0	0	0	0	0	0	0	3	putative 8-amino-7-oxononanoate synthase [Arabidopsis thaliana] ref|NP_196082.2| aminotransferase class I and II family protein [Arabidopsis /REP_ORG=Citrus	BAC43668	1e-106
609	Cit.3274.1.S1_s_at	AT5G42560.1	hormone metabolism.abscisic acid.synthesis-degradation	0	0	0	-2.13	0	0	0	0	0	0	0	0	0	0	0	0	0	0	0	0	0	0	1	abscisic acid-responsive HVA22 family protein [Arabidopsis thaliana] /REP_ORG=Citrus	NP_568606	2e-77
610	Cit.13915.1.S1_at	AT3G14440.1	hormone metabolism.abscisic acid.synthesis-degradation.synthesis.9-cis-epoxycarotenoid dioxygenase	0	0	0	-3.82	0	0	0	0	0	0	1.72	0	0	0	2.10933	0	0	0	0	0	0	0	3	9-cis-epoxy-carotenoid dioxygenase 1 [Solanum tuberosum] /REP_ORG=Citrus	AAT75151	1e-140
611	Cit.8156.1.S1_at	AT4G19170.1	hormone metabolism.abscisic acid.synthesis-degradation.synthesis.9-cis-epoxycarotenoid dioxygenase	0	0	0	-10.3	0	0	0	0	0	0	0	0	0	0	0	0	-5.7	-2	-8.9	0	-2	-5.5	6	nine-cis-epoxycarotenoid dioxygenase4 [Pisum sativum] /REP_ORG=Citrus	BAC10552	2e-85
612	Cit.29734.1.S1_s_at	AT1G30100.1	hormone metabolism.abscisic acid.synthesis-degradation.synthesis.9-cis-epoxycarotenoid dioxygenase	0	0	0	-3.08	0	0	0	0	0	0	0	0	0	1.61	2.10933	0	0	0	0	0	0	0	3	9-cis-epoxycarotenoid dioxygenase 2 [Vitis vinifera] /REP_ORG=Citrus	AAR11194	2e-87
613	Cit.17235.1.S1_s_at	AT1G30100.1	hormone metabolism.abscisic acid.synthesis-degradation.synthesis.9-cis-epoxycarotenoid dioxygenase	-9.68	-2.39	0	-5.88	0	0	0	0	0	0	0	0	-3.24	0	0	0	0	0	0	0	0	0	4	9-cis-epoxycarotenoid dioxygenase 2 [Vitis vinifera] /REP_ORG=Citrus	AAR11194	5e-25
614	Cit.13166.1.S1_at	AT5G13200.1	hormone metabolism.abscisic acid.induced-regulated-responsive-activated	0	0	0	-4.61	0	0	0	0	0	0	0	-1.08	0	0	0	0	0	-2.2	-2	0	0	0	4	At5g13200 [Arabidopsis thaliana] emb|CAB86627.1| ABA-responsive protein-like [Arabidopsis thaliana] ref|NP_196824.1| GRAM domain-containing /REP_ORG=Citrus	AAR20771	1e-68
615	Cit.34429.1.S1_s_at	AT5G08350.1	hormone metabolism.abscisic acid.induced-regulated-responsive-activated	0	0	0	-2.61	0	0	0	0	0	0	0	0	0	0	0	0	0	0	0	0	0	0	1	unnamed protein product [Arabidopsis thaliana] ref|NP_197728.1| GRAM domain-containing protein / ABA-responsive protein-related [Arabidopsis /REP_ORG=Citrus	BAB11192	2e-32
616	Cit.13263.1.S1_s_at	AT5G50720.1	hormone metabolism.abscisic acid.induced-regulated-responsive-activated	0	0	0	0	0	0	0	0	0	0	1.22	0	0	0	0	0	0	0	3	0	0	0	2	abscisic acid-induced-like protein [Arabidopsis thaliana] gb|AAG33060.1| AtHVA22e [Arabidopsis thaliana] ref|NP_568744.1| ABA-responsive pro /REP_ORG=Citrus	AAM61494	4e-43
617	Cit.34429.1.S1_at	AT5G23370.1	hormone metabolism.abscisic acid.induced-regulated-responsive-activated	0	0	0	-2.45	0	0	0	0	0	0	0	0	0	0	0	0	0	0	0	0	0	0	1	unnamed protein product [Arabidopsis thaliana] ref|NP_197728.1| GRAM domain-containing protein / ABA-responsive protein-related [Arabidopsis /REP_ORG=Citrus	BAB11192	2e-32
618	Cit.17514.1.S1_at	AT2G42820.1	hormone metabolism.abscisic acid.induced-regulated-responsive-activated	0	6.42	0	0	0	0	0	0	0	2.24	0	2.08	0	0	0	0	0	0	0	0	0	0	3	abscisic acid-responsive HVA22 family protein [Arabidopsis thaliana] dbj|BAD43160.1| unnamed protein product [Arabidopsis thaliana] /REP_ORG=Citrus	NP_181810	4e-60
619	Cit.36875.1.S1_at	AT5G56660.1	hormone metabolism.auxin.synthesis-degradation	0	0	0	-3.19	0	0	0	0	0	0	0	0	0	0	0	0	0	0	0	0	0	0	1	putative IAA-Ala hydrolase [Oryza sativa (japonica cultivar-group)] dbj|BAB85405.1| putative auxin amidohydrolase [Oryza sativa (japonica cu /REP_ORG=Citrus	NP_918395	1e-74
620	Cit.24415.1.S1_at	AT1G77690.1	hormone metabolism.auxin.signal transduction	-6.58	0	0	-2.83	0	0	0	0	0	1.73	0	0	0	0	0	0	0	-2.1	0	0	0	0	4	At1g77690/T32E8_2 [Arabidopsis thaliana] gb|AAN02284.1| putative AUX1-like permease [Arabidopsis th	AAP37659	4e-57
621	Cit.31888.1.S1_at	AT4G02980.1	hormone metabolism.auxin.signal transduction	0	0	0	0	0	-2.21	0	0	0	0	0	0	0	0	0	0	0	0	0	0	0	0	1	auxin binding protein [Citrus sinensis] /REP_ORG=Citrus	AAS47816	1e-60
622	Cit.25129.1.S1_at	AT5G49980.1	hormone metabolism.auxin.signal transduction	0	0	0	0	0	0	0	0	0	0	-1.22	0	0	0	0	0	0	0	0	0	0	0	1	F-box containing protein TIR1 [Populus tremula x Populus tremuloides] /REP_ORG=Citrus	AAK16647	6e-60
623	Cit.7536.1.S1_at	AT1G73590.1	hormone metabolism.auxin.signal transduction	0	0	0	0	0	0	0	0	0	1.14	0	1.16	0	0	0	-2.2834	0	0	0	0	0	0	3	PIN1-like auxin transport protein [Cucumis sativus] /REP_ORG=Citrus	BAC41319	1e-112
624	Cit.3448.1.S1_s_at	AT2G38120.1	hormone metabolism.auxin.signal transduction	0	0	0	0	0	0	0	0	0	0	-1.14	1.1	0	0	0	0	0	0	0	0	0	0	2	putative AUX1-like permease [Populus tremula x Populus tremuloides] /REP_ORG=Citrus	AAG17171	1e-138
625	Cit.36572.1.S1_at	AT1G70940.1	hormone metabolism.auxin.signal transduction	0	0	0	0	0	0	0	0	0	0	-2.19	1.95	0	0	0	0	0	0	0	0	2.2	0	3	PIN1-like auxin transport protein [Populus tremula x Populus tremuloides] /REP_ORG=Citrus	AAM54033	1e-107
626	Cit.32178.1.S1_at	AT4G16650.1	hormone metabolism.auxin.induced-regulated-responsive-activated	-4.41	0	0	0	0	0	0	0	0	1.2	0	0	-2.14	0	0	0	0	0	0	0	0	0	3	growth regulator like protein [Arabidopsis thaliana] emb|CAB10440.1| growth regulator like protein	CAB78707	2e-60
627	Cit.11178.1.S1_s_at	AT5G35735.1	hormone metabolism.auxin.induced-regulated-responsive-activated	0	3.27	0	0	0	2.92	0	0	0	0	0	-1	0	0	0	0	0	-2.4	-2	0	0	0	5	putative membrane protein [Solanum tuberosum] /REP_ORG=Citrus	CAC37357	4e-79
628	Cit.37294.1.S1_at	AT3G07570.1	hormone metabolism.auxin.induced-regulated-responsive-activated	-2.37	0	0	0	0	0	0	0	0	0	0	1.85	0	0	0	0	0	0	0	0	0	0	2	auxin-induced protein-related [Arabidopsis thaliana] /REP_ORG=Citrus	NP_566313	5e-38
629	Cit.23947.1.S1_at	AT1G29200.3	hormone metabolism.auxin.induced-regulated-responsive-activated	0	0	0	0	0	0	0	0	0	0	0	1.76	0	0	0	0	0	0	0	0	0	0	1	putative growth regulator [Gossypium hirsutum] /REP_ORG=Citrus	AAT64033	2e-62
630	Cit.26243.1.S1_at	AT4G27260.1	hormone metabolism.auxin.induced-regulated-responsive-activated	-4.13	0	0	0	0	0	0	0	0	0	0	1.3	-2.02	0	0	0	0	0	0	-2	4.6	0	5	auxin-responsive GH3 family protein [Arabidopsis thaliana] pir||T05750 auxin-regulated protein GH3 h	NP_194456	1e-41
631	Cit.5213.1.S1_at	AT4G34760.1	hormone metabolism.auxin.induced-regulated-responsive-activated	-4.56	-2.4	0	0	0	0	0	0	0	0	0	0	-2.21	0	0	0	0	0	0	0	0	0	3	auxin-induced (indole-3-acetic acid induced) protein family [Arabidopsis thaliana] /REP_ORG=Citrus	NP_195202	2e-42
632	Cit.15712.1.S1_at	AT1G72430.1	hormone metabolism.auxin.induced-regulated-responsive-activated	-2.91	0	0	0	0	0	0	0	0	1.49	0	0	-1.5	0	0	0	0	0	0	0	0	0	3	unknown [Arabidopsis thaliana] gb|AAG52573.1| hypothetical protein; 47720-48079 [Arabidopsis thalia	AAM67240	7e-28
633	Cit.9562.1.S1_x_at	AT1G60710.1	hormone metabolism.auxin.induced-regulated-responsive-activated	6.06	0	0	0	0	0	0	0	0	0	0	0	2.59	0	0	0	0	0	0	0	0	0	2	auxin-induced protein [Nicotiana tabacum] pir||S16390 auxin-induced protein - common tobacco sp|P40691|A115_TOBAC Auxin-induced protein PCNT /REP_ORG=Citrus	CAA39708	1e-132
634	Cit.12691.1.S1_s_at	AT2G46370.2	hormone metabolism.auxin.induced-regulated-responsive-activated	2.94	0	0	0	0	0	0	0	0	0	0	0	1.5	0	0	0	0	-2.7	0	0	0	0	3	putative auxin-responsive protein [Arabidopsis thaliana] gb|AAD23040.2| putative auxin-responsive protein [Arabidopsis thaliana] ref|NP_8504 /REP_ORG=Citrus	AAN12979	1e-120
635	Cit.3662.1.S1_s_at	AT1G60710.1	hormone metabolism.auxin.induced-regulated-responsive-activated	2.59	0	0	0	0	0	0	0	0	0	0	0	0	0	0	0	0	0	0	0	0	0	1	putative polyprotein [Oryza sativa (japonica cultivar-group)] gb|AAP53790.1| putative polyprotein [Oryza sativa (japonica cultivar-group)] /REP_ORG=Citrus	NP_921503	2e-90
636	Cit.12252.1.S1_at	AT2G14960.1	hormone metabolism.auxin.induced-regulated-responsive-activated	0	0	0	-2.66	0	0	0	0	0	0	0	0	0	0	0	2.17095	0	2	0	2	2.2	-3.4	6	Nt-gh3 deduced protein [Nicotiana tabacum] /REP_ORG=Citrus	AAD32141	1e-120
637	Cit.24971.1.S1_at	AT1G60680.1	hormone metabolism.auxin.induced-regulated-responsive-activated	3.06	0	0	0	0	0	0	0	0	0	0	0	1.56	0	0	0	0	0	0	0	0	0	2	putative polyprotein [Oryza sativa (japonica cultivar-group)] ref|NP_921503.1| putative polyprotein [Oryza sativa (japonica cultivar-group)] /REP_ORG=Citrus	AAP53790	2e-37
638	Cit.5615.1.S1_s_at	AT1G75590.1	hormone metabolism.auxin.induced-regulated-responsive-activated	0	0	0	3.18	0	0	0	0	0	0	0	0	0	0	0	0	0	0	0	0	0	0	1	auxin-responsive family protein [Arabidopsis thaliana] /REP_ORG=Citrus	NP_565113	1e-40
639	Cit.1249.1.S1_at	AT5G43830.1	hormone metabolism.auxin.induced-regulated-responsive-activated	0	0	0	-2.18	0	0	0	0	0	0	0	0	0	0	0	0	0	0	0	0	0	0	1	unnamed protein product [Arabidopsis thaliana] gb|AAM47942.1| unknown protein [Arabidopsis thaliana] gb|AAL62377.1| unknown protein [Arabido /REP_ORG=Citrus	BAB03030	8e-58
640	Cit.7665.1.S1_s_at	AT1G60690.1	hormone metabolism.auxin.induced-regulated-responsive-activated	2.1	0	0	0	0	0	0	0	0	0	0	0	1.01	0	0	0	0	0	0	0	0	0	2	auxin-induced protein [Nicotiana tabacum] pir||S16390 auxin-induced protein - common tobacco sp|P40691|A115_TOBAC Auxin-induced protein PCNT /REP_ORG=Citrus	CAA39708	3e-62
641	Cit.9562.1.S1_at	AT1G60710.1	hormone metabolism.auxin.induced-regulated-responsive-activated	5.88	0	0	0	0	0	0	0	0	0	0	0	2.58	0	0	0	0	0	0	0	0	0	2	auxin-induced protein [Nicotiana tabacum] pir||S16390 auxin-induced protein - common tobacco sp|P40691|A115_TOBAC Auxin-induced protein PCNT /REP_ORG=Citrus	CAA39708	1e-132
642	Cit.35499.1.S1_at	AT4G22620.1	hormone metabolism.auxin.induced-regulated-responsive-activated	0	-2.27	0	0	0	0	0	0	0	0	0	0	0	0	0	0	0	0	0	0	2.2	0	2	auxin-responsive family protein [Arabidopsis thaliana] pir||T04557 hypothetical protein T12H17.10 - Arabidopsis thaliana /REP_ORG=Citrus	NP_193993	2e-42
643	Cit.15257.1.S1_at	AT1G60680.1	hormone metabolism.auxin.induced-regulated-responsive-activated	2.62	0	0	0	0	2.85	0	0	0	0	0	0	1.38	0	0	0	0	0	0	0	0	0	3	putative polyprotein [Oryza sativa (japonica cultivar-group)] gb|AAP53790.1| putative polyprotein [Oryza sativa (japonica cultivar-group)] /REP_ORG=Citrus	NP_921503	1e-123
644	Cit.23843.1.S1_at	AT1G60680.1	hormone metabolism.auxin.induced-regulated-responsive-activated	6.22	4.03	0	11.31	0	0	0	0	0	1.46	0	0	0	0	0	0	0	5.1	-2	0	0	0	6	At1g60680 [Arabidopsis thaliana] ref|NP_176267.3| aldo/keto reductase family protein [Arabidopsis thaliana] /REP_ORG=Citrus	AAP21270	7e-44
645	Cit.14413.1.S1_at	AT5G16010.1	hormone metabolism.brassinosteroid.synthesis-degradation.BRs.DET2	0	0	0	2.11	0	0	0	0	0	0	0	-1.05	0	0	0	0	0	0	-2.2	0	0	0	3	3-oxo-5-alpha-steroid 4-dehydrogenase family protein / steroid 5-alpha-reductase family protein [Ara	NP_197105	2e-55
646	Cit.17372.1.S1_at	AT1G20050.1	hormone metabolism.brassinosteroid.synthesis-degradation.sterols.HYD1	-2.41	0	0	0	0	0	0	0	0	0	0	0	-1.33	0	0	-2.84084	0	0	0	2.2	-2	0	5	putative C-8	AAG50111	7e-40
647	Cit.12369.1.S1_s_at	AT1G20050.1	hormone metabolism.brassinosteroid.synthesis-degradation.sterols.HYD1	-2.11	0	2.75	0	2.68	0	0	0	0	1.07	0	0	-1.07	0	0	-2.84084	0	0	0	0	0	0	6	phenylalkylamine binding protein homolog [Arabidopsis thaliana] /REP_ORG=Citrus	AAD04752	8e-55
648	Cit.26842.1.S1_at	AT3G19820.2	hormone metabolism.brassinosteroid.synthesis-degradation.sterols.DWF1	-2.18	0	0	0	0	0	0	0	0	0	0	0	-1.12	0	0	0	0	0	0	0	0	0	2	ovule/fiber cell elongation protein Ghfe1 [Gossypium hirsutum] /REP_ORG=Citrus	AAM47602	6e-90
649	Cit.1266.1.S1_at	AT4G37760.1	hormone metabolism.brassinosteroid.synthesis-degradation.sterols.other	-4.84	0	0	0	0	0	0	0	0	0	0	0	-2.23	0	0	0	0	0	0	0	0	0	2	squalene monooxygenase 2 [Medicago truncatula] /REP_ORG=Citrus	CAD23248	2e-91
650	Cit.1266.1.S1_s_at	AT4G37760.1	hormone metabolism.brassinosteroid.synthesis-degradation.sterols.other	-4.77	0	0	0	0	0	0	0	0	0	0	0	-2.18	0	0	0	0	0	0	0	0	0	2	squalene monooxygenase 2 [Medicago truncatula] /REP_ORG=Citrus	CAD23248	2e-91
651	Cit.6445.1.S1_at	AT1G58440.1	hormone metabolism.brassinosteroid.synthesis-degradation.sterols.other	-2.81	0	0	0	0	0	0	0	0	0	0	0	-1.48	0	0	0	0	0	2.5	0	0	0	3	squalene monooxygenase 2 [Medicago truncatula] /REP_ORG=Citrus	CAD23248	7e-65
652	Cit.6445.1.S1_s_at	AT1G58440.1	hormone metabolism.brassinosteroid.synthesis-degradation.sterols.other	-2.36	0	0	0	0	0	0	0	0	0	0	0	-1.13	0	0	0	0	0	0	0	0	0	2	squalene monooxygenase 2 [Medicago truncatula] /REP_ORG=Citrus	CAD23248	7e-65
653	Cit.16699.1.S1_at	AT3G51740.1	hormone metabolism.brassinosteroid.signal transduction.BRI	0	0	0	0	0	0	0	0	0	1.59	0	0	0	0	0	0	0	0	0	0	0	0	1	At3g51740/T18N14_120 [Arabidopsis thaliana] emb|CAB63160.1| putative protein [Arabidopsis thaliana] gb|AAK96706.1| putative protein [Arabido /REP_ORG=Citrus	AAP21158	3e-31
654	Cit.5729.1.S1_at	AT1G75450.1	hormone metabolism.cytokinin.synthesis-degradation	4.39	0	0	3.64	0	0	0	0	0	0	-1.06	0	2.1	0	0	0	0	0	-3	0	0	-2	6	cytokinin oxidase [Fagopyrum esculentum] /REP_ORG=Citrus	AAS48511	1e-26
655	Cit.18362.1.S1_at	AT1G75450.1	hormone metabolism.cytokinin.synthesis-degradation	2.8	0	0	2.92	0	0	0	0	0	0	-1.35	0	1.49	0	0	0	0	0	0	0	0	0	4	FAD-binding domain-containing protein / cytokinin oxidase family protein [Arabidopsis thaliana] /REP	NP_177678	4e-27
656	Cit.26822.1.S1_at	AT5G19040.1	hormone metabolism.cytokinin.synthesis-degradation	2.71	0	0	0	0	0	0	0	0	0	0	0	0	0	0	0	0	0	0	0	0	0	1	cytokinin synthase [Arabidopsis thaliana] /REP_ORG=Citrus	BAB59032	4e-76
657	Cit.18742.1.S1_at	AT5G19040.1	hormone metabolism.cytokinin.synthesis-degradation	4.65	0	0	0	0	0	0	0	0	0	0	0	0	0	0	0	0	0	0	0	0	0	1	adenylate isopentenyltransferase [Arabidopsis thaliana] ref|NP_197405.1| adenylate isopentenyltransferase 5 / cytokinin synthase (IPT5) [Ara /REP_ORG=Citrus	BAB59041	2e-19
658	Cit.22644.1.S1_at	AT3G63110.1	hormone metabolism.cytokinin.synthesis-degradation	0	-13.37	0	3.49	0	0	0	2.25	0	0	0	0	0	0	0	0	0	-12	0	0	0	0	4	tRNA isopentenyl transferase -related protein [Arabidopsis thaliana] /REP_ORG=Citrus	NP_567138	3e-77
659	Cit.27555.1.S1_at	AT5G56970.1	hormone metabolism.cytokinin.synthesis-degradation	0	3.76	0	0	0	0	0	0	0	0	0	0	0	0	0	0	0	0	0	0	0	0	1	cytokinin oxidase [Arabidopsis thaliana] gb|AAG30906.1| cytokinin oxidase [Arabidopsis thaliana] ref|NP_200507.1| FAD-binding domain-contain /REP_ORG=Citrus	BAA97027	4e-57
660	Cit.17149.1.S1_s_at	AT2G17820.1	hormone metabolism.cytokinin.signal transduction	0	0	0	0	0	0	0	0	0	1.89	0	0	0	0	0	-2.72303	0	-2.4	-2	0	2.7	0	5	putative histidine kinase [Arabidopsis thaliana] pir||T00842 probable histidine kinase [imported] - Arabidopsis thaliana /REP_ORG=Citrus	AAD03576	5e-18
661	Cit.1236.1.S1_at	AT1G05010.1	hormone metabolism.ethylene.synthesis-degradation	0	-2.05	0	0	0	0	0	0	0	0	0	0	0	0	0	0	0	-6.6	-4	-3.9	0	0	4	1-aminocyclopropane-1-carboxylate oxidase [Carica papaya] emb|CAH68522.1| 1-aminocyclopropane-1-carboxylate oxidase [Carica papaya] gb|AAC98 /REP_ORG=Citrus	CAE53415	1e-143
662	Cit.5288.1.S1_at	AT1G14130.1	hormone metabolism.ethylene.synthesis-degradation	0	2.16	0	0	0	0	0	0	0	0	0	0	0	0	0	0	0	0	0	0	0	0	1	oxygenase ARRO-1	T17000	1e-100
663	Cit.28144.1.S1_at	AT1G17020.1	hormone metabolism.ethylene.synthesis-degradation	0	0	0	0	0	2.32	0	0	0	0	0	0	0	0	0	0	0	0	0	0	0	0	1	SRG1 Protein [Arabidopsis thaliana] gb|AAM98100.1| At1g17020/F6I1.30 [Arabidopsis thaliana] emb|CAA55654.1| SRG1 [Arabidopsis thaliana] /REP_ORG=Citrus	AAD50032	1e-61
664	Cit.9545.1.S1_s_at	AT1G17020.1	hormone metabolism.ethylene.synthesis-degradation	0	0	0	0	0	2.03	0	0	0	0	0	0	0	0	0	0	0	0	0	0	0	0	1	SRG1 Protein [Arabidopsis thaliana] gb|AAM98100.1| At1g17020/F6I1.30 [Arabidopsis thaliana] emb|CAA55654.1| SRG1 [Arabidopsis thaliana] /REP_ORG=Citrus	AAD50032	2e-94
665	Cit.21723.1.S1_s_at	AT1G05010.1	hormone metabolism.ethylene.synthesis-degradation	0	2.08	0	0	0	0	0	0	0	0	0	0	0	1.1	0	0	0	2	-8	0	3.2	-3.5	6	ACC oxidase [Citrus sinensis] /REP_ORG=Citrus	AAG49361	2e-31
666	Cit.4491.1.S1_at	AT4G11280.1	hormone metabolism.ethylene.synthesis-degradation	-2.67	0	0	-2.37	0	-3.38	0	0	0	0	0	0	-1.36	1.02	0	0	0	0	0	0	0	0	5	CC synthase [Citrus sinensis] emb|CAB60721.1| ACC synthase [Citrus sinensis] /REP_ORG=Citrus	CAB60722	0.0 A
667	Cit.1718.1.S1_s_at	AT2G19590.1	hormone metabolism.ethylene.synthesis-degradation	0	0	0	2.54	0	0	0	0	0	0	0	0	0	0	0	0	0	0	0	0	0	0	1	putative 1-aminocyclopropane-1-carboxylate oxidase [Arabidopsis thaliana] gb|AAK44010.1| putative 1-aminocyclopropane-1-carboxylate oxidase /REP_ORG=Citrus	AAL33783	9e-87
668	Cit.6852.1.S1_at	AT2G36690.1	hormone metabolism.ethylene.synthesis-degradation	6.48	0	0	0	0	0	0	0	0	0	0	0	2.59	0	0	0	0	0	0	0	0	0	2	putative flavonol synthase [Oryza sativa (japonica cultivar-group)] dbj|BAD10270.1| putative flavonol synthase [Oryza sativa (japonica culti /REP_ORG=Citrus	XP_482984	1e-44
669	Cit.26788.1.S1_at	AT2G25450.1	hormone metabolism.ethylene.synthesis-degradation	2.67	0	0	0	0	0	0	0	0	0	0	0	1.4	0	0	0	0	0	0	0	0	0	2	putative dioxygenase [Arabidopsis thaliana] gb|AAK92722.1| putative dioxygenase [Arabidopsis thaliana] gb|AAD20704.1| putative dioxygenase [ /REP_ORG=Citrus	AAM45103	1e-34
670	Cit.5282.1.S1_at	AT5G05600.1	hormone metabolism.ethylene.synthesis-degradation	0	0	0	-3.98	0	0	0	0	0	0	0	0	0	0	0	0	0	0	0	0	0	0	1	AT5g05600/MOP10_14 [Arabidopsis thaliana] dbj|BAB11549.1| leucoanthocyanidin dioxygenase-like protein [Arabidopsis thaliana] ref|NP_196179.1 /REP_ORG=Citrus	AAM91495	5e-88
671	Cit.6548.1.S1_at	AT1G35190.1	hormone metabolism.ethylene.synthesis-degradation	2.58	0	0	0	0	0	0	0	0	0	0	0	1.36	0	0	0	0	0	0	0	0	0	2	oxidoreductase	NP_174753	1e-105
672	Cit.18154.1.S1_at	AT5G20400.1	hormone metabolism.ethylene.synthesis-degradation	0	0	0	2.52	0	0	0	0	0	0	0	0	0	0	0	0	0	0	-3.6	0	0	0	2	ethylene-forming-enzyme-like dioxygenase [Prunus armeniaca] /REP_ORG=Citrus	AAB88878	1e-52
673	Cit.26254.1.S1_at	AT1G04350.1	hormone metabolism.ethylene.synthesis-degradation	2.64	0	0	0	0	0	0	0	0	0	0	0	1.36	0	0	0	0	0	2.5	0	0	0	3	2-oxoglutarate-dependent dioxygenase	NP_171930	8e-40
674	Cit.9541.1.S1_s_at	AT1G17020.1	hormone metabolism.ethylene.synthesis-degradation	3.13	0	0	0	0	0	0	0	0	0	0	0	0	0	0	0	0	0	0	0	0	0	1	SRG1 Protein [Arabidopsis thaliana] gb|AAM98100.1| At1g17020/F6I1.30 [Arabidopsis thaliana] emb|CAA55654.1| SRG1 [Arabidopsis thaliana] /REP_ORG=Citrus	AAD50032	3e-95
675	Cit.28162.1.S1_at	AT1G17020.1	hormone metabolism.ethylene.synthesis-degradation	7.46	0	0	2.08	0	0	0	0	0	0	0	0	2.81	0	0	0	0	0	0	0	0	0	3	SRG1 Protein [Arabidopsis thaliana] gb|AAM98100.1| At1g17020/F6I1.30 [Arabidopsis thaliana] emb|CAA55654.1| SRG1 [Arabidopsis thaliana] /REP_ORG=Citrus	AAD50032	2e-61
676	Cit.23448.1.S1_s_at	AT1G49390.1	hormone metabolism.ethylene.synthesis-degradation	12.2	0	0	4.11	0	0	0	0	0	0	0	0	3.49	0	0	0	0	0	0	0	0	0	3	ethylene-forming-enzyme-like dioxygenase [Prunus armeniaca] /REP_ORG=Citrus	AAB88878	9e-34
677	Cit.13941.1.S1_s_at	AT1G06620.1	hormone metabolism.ethylene.synthesis-degradation	-2.31	0	0	0	0	0	0	0	0	0	0	0	-1.16	0	0	0	0	0	0	0	0	0	2	oxidoreductase	NP_200762	5e-67
678	Cit.6827.1.S1_x_at	AT1G17010.1	hormone metabolism.ethylene.synthesis-degradation	81.24	0	0	11.66	0	0	0	0	0	0	0	0	6.24	0	0	0	0	0	0	0	0	0	3	Very similar to SRG1 [Arabidopsis thaliana] pir||G86305 SRG1 homolog [imported] - Arabidopsis thaliana /REP_ORG=Citrus	AAD50034	2e-79
679	Cit.36855.1.S1_s_at	AT2G36690.1	hormone metabolism.ethylene.synthesis-degradation	2.27	0	0	0	0	0	0	0	0	0	0	0	1.17	0	0	0	0	0	0	0	0	0	2	Fe2+ dioxygenase-like [Sisymbrium irio] /REP_ORG=Citrus	AAR15425	2e-41
680	Cit.5281.1.S1_at	AT5G05600.1	hormone metabolism.ethylene.synthesis-degradation	0	0	0	-4.87	0	0	0	0	0	0	0	0	0	0	0	0	0	0	0	0	0	0	1	AT5g05600/MOP10_14 [Arabidopsis thaliana] dbj|BAB11549.1| leucoanthocyanidin dioxygenase-like protein [Arabidopsis thaliana] ref|NP_196179.1 /REP_ORG=Citrus	AAM91495	8e-89
681	Cit.5641.1.S1_at	AT1G06620.1	hormone metabolism.ethylene.synthesis-degradation	2.87	0	0	0	0	0	0	0	0	0	0	0	1.5	0	0	0	0	0	0	0	0	0	2	At1g06620 [Arabidopsis thaliana] ref|NP_172147.2| 2-oxoglutarate-dependent dioxygenase	AAP21238	3e-88
682	Cit.939.1.S1_s_at	AT3G13610.1	hormone metabolism.ethylene.synthesis-degradation	0	2.05	0	0	0	0	0	0	0	0	0	0	0	0	0	0	0	0	0	0	0	0	1	At1g55290 [Arabidopsis thaliana] gb|AAG51560.1| leucoanthocyanidin dioxygenase 2	AAS76251	1e-104
683	Cit.15355.1.S1_at	AT4G10490.1	hormone metabolism.ethylene.synthesis-degradation	0	3.18	3.11	25.57	0	28.83	0	0	2.1	4.04	-2.59	0	0	0	2.80527	0	0	3.4	3.4	0	-2.2	-2.4	12	oxidoreductase	NP_192787	7e-78
684	Cit.9538.1.S1_x_at	AT1G17020.1	hormone metabolism.ethylene.synthesis-degradation	2.8	0	0	0	0	0	0	0	0	0	0	0	1.39	0	0	0	0	0	0	0	0	0	2	oxidoreductase	NP_173145	4e-53
685	Cit.5316.1.S1_at	AT5G05600.1	hormone metabolism.ethylene.synthesis-degradation	0	0	0	0	0	9.23	0	0	1.25	1.08	-1.05	0	0	0	0	0	0	2.7	0	0	0	0	5	oxidoreductase	NP_196179	1e-109
686	Cit.11435.1.S1_s_at	AT3G19000.1	hormone metabolism.ethylene.synthesis-degradation	0	10.17	0	-6.7	0	0	0	0	0	0	0	0	0	-2.93	0	0	0	0	0	0	0	0	3	oxidoreductase	NP_566623	9e-69
687	Cit.13128.1.S1_s_at	AT5G24530.1	hormone metabolism.ethylene.synthesis-degradation	0	2.57	0	3.79	0	6.98	0	0	0	0	0	0	0	0	0	0	0	0	3.2	0	0	-2	5	flavanone 3-hydroxylase-like protein [Arabidopsis thaliana] gb|AAM10017.1| flavanone 3-hydroxylase-like protein [Arabidopsis thaliana] ref|N /REP_ORG=Citrus	BAB11205	4e-93
688	Cit.23448.1.S1_x_at	AT1G49390.1	hormone metabolism.ethylene.synthesis-degradation	3.01	0	0	0	0	0	0	0	0	0	0	0	1.49	0	0	0	0	0	0	0	0	0	2	ethylene-forming-enzyme-like dioxygenase [Prunus armeniaca] /REP_ORG=Citrus	AAB88878	9e-34
689	Cit.16845.1.S1_at	AT1G28360.1	hormone metabolism.ethylene.signal transduction	0	0	0	0	0	0	0	0	0	0	0	0	0	1.11	0	0	0	0	-4.1	0	0	0	2	ethylene responsive element binding factor	AAM20649	5e-41
690	Cit.13517.1.S1_s_at	AT1G47740.2	hormone metabolism.ethylene.signal transduction	-2.22	0	0	0	0	0	0	0	0	0	0	0	-1.13	0	0	0	0	0	0	0	0	0	2	T2E6.19 [Arabidopsis thaliana] /REP_ORG=Citrus	AAF99798	4e-72
691	Cit.16636.1.S1_at	AT4G17500.1	hormone metabolism.ethylene.signal transduction	24.73	2.79	0	11.1	0	0	0	0	0	0	0	0	4.52	0	0	0	0	0	0	0	3.8	-2.3	6	ethylene-responsive element binding protein [Nicotiana tabacum] pir||T02590 DNA binding protein EREBP-2 - common tobacco /REP_ORG=Citrus	BAA07324	2e-52
692	Cit.15228.1.S1_at	AT2G44840.1	hormone metabolism.ethylene.signal transduction	-4.71	0	0	-2.31	0	0	0	0	0	1.03	0	0	-2.23	0	0	0	0	2.6	-3.7	2.1	0	0	7	putative ethylene response element binding protein (EREBP) [Arabidopsis thaliana] /REP_ORG=Citrus	AAM65925	2e-35
693	Cit.1269.1.S1_at	AT5G61600.1	hormone metabolism.ethylene.signal transduction	0	0	0	2.11	0	0	0	0	0	0	0	0	0	0	0	0	0	0	0	0	0	0	1	ethylene-responsive element binding protein [Nicotiana tabacum] pir||T02434 DNA binding protein EREBP-4 - common tobacco sp|Q40478|ERF5_TOBA /REP_ORG=Citrus	BAA07323	6e-42
694	Cit.18892.1.S1_at	AT5G11290.1	hormone metabolism.ethylene.signal transduction	0	2.72	0	0	0	2.95	0	0	0	1.51	0	0	0	0	0	3.34531	0	0	0	0	0	0	4	putative protein [Arabidopsis thaliana] /REP_ORG=Citrus	CAB96664	2e-24
695	Cit.5984.1.S1_at	AT3G23240.1	hormone metabolism.ethylene.signal transduction	3.36	0	0	-2.69	0	0	0	0	0	0	0	0	1.92	0	0	2.56986	0	0	3.9	0	0	-2	6	ethylene responsive element binding protein [Lycopersicon esculentum] /REP_ORG=Citrus	AAN77067	7e-47
696	Cit.17142.1.S1_s_at	AT5G44210.1	hormone metabolism.ethylene.signal transduction	0	0	0	0	0	0	0	0	0	0	0	-1.46	0	0	0	0	0	0	0	0	0	0	1	ethylene-responsive element binding factor [Nicotiana sylvestris] sp|Q9LW49|ERF4_NICSY Ethylene-responsive transcription factor 4 (Ethylene- /REP_ORG=Citrus	BAA97123	1e-39
697	Cit.22763.1.S1_s_at	AT3G23240.1	hormone metabolism.ethylene.signal transduction	7.82	-2.55	0	-3.3	0	0	0	0	0	0	-1.09	0	3.04	0	0	2.56986	0	0	0	0	0	0	6	ethylene responsive element binding protein [Lycopersicon esculentum] /REP_ORG=Citrus	AAN77067	9e-50
698	Cit.13517.1.S1_at	AT1G47740.2	hormone metabolism.ethylene.signal transduction	0	0	0	0	0	0	0	0	1.08	0	0	0	0	0	0	0	0	0	0	0	0	0	1	T2E6.19 [Arabidopsis thaliana] /REP_ORG=Citrus	AAF99798	4e-72
699	Cit.16316.1.S1_at	AT4G31980.1	hormone metabolism.ethylene.signal transduction	0	0	0	0	0	0	0	0	0	1.54	0	0	0	0	0	0	0	0	0	0	0	0	1	putative protein [Arabidopsis thaliana] /REP_ORG=Citrus	CAB96664	1e-32
700	Cit.6634.1.S1_at	AT1G47740.2	hormone metabolism.ethylene.signal transduction	-4.2	0	0	0	0	0	0	0	0	0	0	0	-2.02	0	0	0	0	0	0	0	0	0	2	T2E6.19 [Arabidopsis thaliana] /REP_ORG=Citrus	AAF99798	4e-81
701	Cit.29533.1.S1_s_at	AT5G47230.1	hormone metabolism.ethylene.signal transduction	0	0	0	0	0	0	0	2.46	0	0	0	-2.09	0	0	0	0	2.8	6.3	0	0	3.4	0	5	ethylene responsive element binding factor 5 (ATERF5) [Arabidopsis thaliana] /REP_ORG=Citrus	BAA97157	9e-47
702	Cit.17124.1.S1_s_at	AT2G44840.1	hormone metabolism.ethylene.signal transduction	-2.4	0	0	0	0	-2.08	0	0	0	0	0	0	-1.32	0	0	0	0	0	0	0	0	0	3	ethylene-responsive element-binding protein	NP_182011	3e-27
703	Cit.2675.1.S1_s_at	AT5G51190.1	hormone metabolism.ethylene.signal transduction	3.07	0	0	0	0	0	0	0	0	0	0	0	1.58	0	0	0	2.8	6.3	2.5	2	3.7	0	7	AP2 domain-containing transcription factor	NP_568755	8e-47
704	Cit.17124.1.S1_at	AT2G44840.1	hormone metabolism.ethylene.signal transduction	0	0	0	0	0	-2.4	0	0	0	1.19	0	0	0	0	0	0	0	0	0	0	0	0	2	ethylene-responsive element-binding protein	NP_182011	3e-27
705	Cit.2677.1.S1_at	AT5G51190.1	hormone metabolism.ethylene.signal transduction	4.06	0	0	0	0	0	0	0	0	0	0	0	1.97	0	0	0	0	0	0	0	0	0	2	ethylene-responsive element binding protein [Nicotiana tabacum] pir||T02434 DNA binding protein EREBP-4 - common tobacco sp|Q40478|ERF5_TOBA /REP_ORG=Citrus	BAA07323	1e-43
706	Cit.5891.1.S1_at	AT4G17500.1	hormone metabolism.ethylene.signal transduction	3.69	0	0	-2.64	0	0	0	0	0	0	0	0	1.93	0	0	0	0	0	0	0	0	0	3	-62 Ethylene responsive element binding factor 1 (AtERF1) (EREBP-2 protein) /REP_ORG=Citrus	O80337	5e-62
707	Cit.25611.1.S1_at	AT3G20640.1	hormone metabolism.ethylene.induced-regulated-responsive-activated	0	-2.15	0	3.43	0	0	0	0	-1.37	0	0	0	0	0	0	0	0	0	0	0	0	0	3	bHLH transcription factor-like protein [Oryza sativa (japonica cultivar-group)] /REP_ORG=Citrus	BAC06965	3e-45
708	Cit.11386.1.S1_s_at	AT1G05710.3	hormone metabolism.ethylene.induced-regulated-responsive-activated	0	0	0	0	0	-2.06	0	0	0	0	0	0	0	0	0	0	0	0	0	0	0	0	1	bHLH transcription factor [Arabidopsis thaliana] ref|NP_563746.1| ethylene-responsive protein	CAE09167	2e-47
709	Cit.5117.1.S1_at	AT3G62550.1	hormone metabolism.ethylene.induced-regulated-responsive-activated	3.96	0	0	0	0	5.68	0	0	1.98	0	0	0	1.98	0	0	0	2.3	0	3.3	0	0	0	6	unknown protein [Arabidopsis thaliana] gb|AAK59650.1| unknown protein [Arabidopsis thaliana] ref|NP_191814.1| universal stress protein (USP) /REP_ORG=Citrus	AAL15185	3e-52
710	Cit.25357.1.S1_at	AT4G21200.1	hormone metabolism.gibberelin.synthesis-degradation	0	0	0	2.05	0	10.99	0	0	0	0	0	0	0	0	0	0	0	0	0	0	0	0	2	OSJNBa0019D11.23 [Oryza sativa (japonica cultivar-group)] ref|XP_473226.1| OSJNBa0019D11.23 [Oryza sativa (japonica cultivar-group)] /REP_ORG=Citrus	CAE03751	7e-24
711	Cit.26276.1.S1_at	AT4G21200.1	hormone metabolism.gibberelin.synthesis-degradation	-13.45	0	0	0	0	0	-6.31	0	0	0	0	0	-3.64	0	0	0	0	0	-3.6	7.1	2.1	0	6	oxidoreductase	NP_193852	3e-30
712	Cit.18318.1.S1_at	AT4G25420.1	hormone metabolism.gibberelin.synthesis-degradation.GA20 oxidase	0	-4.61	0	2	0	0	0	0	0	0	0	0	0	0	0	0	0	0	0	0	0	0	2
713	Cit.18766.1.S1_at	AT1G30040.1	hormone metabolism.gibberelin.synthesis-degradation.GA2 oxidase	0	0	0	0	0	0	0	0	0	1.17	0	0	0	0	0	0	0	-2.8	0	0	3.8	0	3	gibberellin 2-oxidase No1 [Lactuca sativa] /REP_ORG=Citrus	BAB12442	8e-55
714	Cit.2192.1.S1_s_at	AT1G14920.1	hormone metabolism.gibberelin.signal transduction	-6.98	0	0	0	0	0	0	0	0	0	0	0	-2.7	0	0	0	0	0	0	0	0	0	2	GAI protein [Oryza sativa] /REP_ORG=Citrus	AAR31213	4e-65
715	Cit.2191.1.S1_at	AT1G14920.1	hormone metabolism.gibberelin.signal transduction	-8.12	0	0	0	0	0	0	0	0	0	0	0	-2.96	0	0	0	0	0	0	0	0	0	2	GAI protein [Oryza sativa] /REP_ORG=Citrus	AAR31213	1e-103
716	Cit.15574.1.S1_s_at	AT1G14920.1	hormone metabolism.gibberelin.signal transduction	-2.02	0	0	0	0	0	0	0	0	0	0	0	0	0	0	0	0	0	0	0	0	0	1	At1g14920/F10B6_15 [Arabidopsis thaliana] gb|AAF79228.1| F10B6.34 [Arabidopsis thaliana] gb|AAL25607.1| At1g14920/F10B6_15 [Arabidopsis thal /REP_ORG=Citrus	AAM98266	6e-82
717	Cit.22261.1.S1_x_at		hormone metabolism.gibberelin.induced-regulated-responsive-activated	0	0	2.4	0	0	0	0	0	0	0	0	0	0	0	0	0	0	0	0	0	0	0	1	cold-regulated LTCOR12 [Lavatera thuringiaca] /REP_ORG=Citrus	AAC15460	2e-30
718	Cit.35768.1.S1_s_at	AT3G02885.1	hormone metabolism.gibberelin.induced-regulated-responsive-activated	0	6.67	3.7	0	0	0	9.54	0	0	1.96	-1.94	1.57	0	0	0	0	0	0	0	2.9	0	5.4	8	-23 GASA5-like protein [imported] - Picea mariana gb|AAC32128.1| GASA5-like protein [Picea mariana]	T51963	2e-23
719	Cit.3665.1.S1_s_at	AT1G75750.1	hormone metabolism.gibberelin.induced-regulated-responsive-activated	0	4.49	0	0	0	0	0	0	0	0	0	0	1.36	0	0	0	0	-4.5	-5	-2.3	0	-2	6	GEG protein [Gerbera hybrid cultivar] /REP_ORG=Citrus	CAB45241	7e-34
720	Cit.19396.1.S1_s_at	AT3G10185.1	hormone metabolism.gibberelin.induced-regulated-responsive-activated	-62.24	0	0	-34.92	0	0	0	0	0	0	0	0	0	0	0	0	0	0	-2.1	0	0	0	3	GAST1 protein precursor pir||S22151 gibberellin-regulated protein GAST1 - tomato /REP_ORG=Citrus	P27057	7e-39
721	Cit.14748.1.S1_at	AT2G30810.1	hormone metabolism.gibberelin.induced-regulated-responsive-activated	-8.67	0	0	-3.93	0	0	0	0	0	0	0	0	0	0	0	0	0	0	0	0	0	0	2	gibberellin-induced protein 1 [Petunia x hybrida] emb|CAD10103.1| putative gibberellin induced protein 2 [Petunia x hybrida] /REP_ORG=Citrus	AAG43509	3e-40
722	Cit.3665.1.S1_at	AT1G75750.1	hormone metabolism.gibberelin.induced-regulated-responsive-activated	0	17.02	2.34	-6.38	0	0	0	0	0	0	0	0	0	0	0	0	0	-3.1	0	-2.3	0	-2	6	GEG protein [Gerbera hybrid cultivar] /REP_ORG=Citrus	CAB45241	7e-34
723	Cit.19471.1.S1_s_at	AT5G14920.1	hormone metabolism.gibberelin.induced-regulated-responsive-activated	-14.67	2.48	0	0	0	0	0	0	0	0	0	0	-3.71	0	0	0	0	0	-5.2	-2.2	0	0	5	gibberellin-regulated family protein [Arabidopsis thaliana] pir||T51437 hypothetical protein F2G14_4	NP_196996	1e-39
724	Cit.19872.1.S1_s_at	AT5G15230.1	hormone metabolism.gibberelin.induced-regulated-responsive-activated	-17.19	4.39	0	-10.5	0	0	0	0	0	0	0	0	0	0	0	0	0	0	0	0	0	0	3	gibberellin-regulated protein 4 (GASA4) / gibberellin-responsive protein 4 [Arabidopsis thaliana] /R	NP_197027	1e-38
725	Cit.18244.1.S1_at	AT1G22690.1	hormone metabolism.gibberelin.induced-regulated-responsive-activated	0	0	0	0	0	0	0	0	1.14	1.43	0	0	0	0	0	0	0	0	0	0	0	0	2	gibberellin-responsive protein	NP_173683	2e-26
726	Cit.17762.1.S1_at	AT3G45140.1	hormone metabolism.jasmonate.synthesis-degradation.lipoxygenase	0	0	0	0	0	0	0	0	0	0	0	-1.07	0	0	0	0	0	0	0	0	0	0	1	lipoxygenase [Citrus jambhiri] /REP_ORG=Citrus	BAB84352	3e-44
727	Cit.6636.1.S1_at	AT3G22400.1	hormone metabolism.jasmonate.synthesis-degradation.lipoxygenase	2.73	2.24	0	0	0	0	0	0	1.29	0	0	0	0	0	0	0	0	-3.7	0	2.2	-2	0	6	lipoxygenase [Fragaria x ananassa] /REP_ORG=Citrus	CAE17327	1e-69
728	Cit.35787.1.S1_at	AT1G55020.1	hormone metabolism.jasmonate.synthesis-degradation.lipoxygenase	0	2.22	0	0	0	0	0	0	0	1.31	0	0	0	0	0	0	0	0	4.5	0	4.5	0	4	lipoxygenase [Corylus avellana] /REP_ORG=Citrus	CAD10740	3e-40
729	Cit.12474.1.S1_s_at	AT1G72520.1	hormone metabolism.jasmonate.synthesis-degradation.lipoxygenase	0	0	0	-2.35	0	0	0	0	0	0	0	0	0	0	0	0	0	0	0	0	0	0	1	putative lipoxygenase	AAG51846	4e-74
730	Cit.4573.1.S1_at	AT3G45140.1	hormone metabolism.jasmonate.synthesis-degradation.lipoxygenase	0	0	0	-4.09	0	0	0	0	0	0	-2.68	0	0	0	0	0	0	0	0	0	0	0	2	lipoxygenase [Citrus jambhiri] /REP_ORG=Citrus	BAB84352	1e-103
731	Cit.3911.1.S1_s_at	AT3G45140.1	hormone metabolism.jasmonate.synthesis-degradation.lipoxygenase	0	3.74	0	3.27	0	0	0	0	0	1.37	0	0	1.8	0	0	0	0	0	0	0	0	0	4	lipoxygenase [Nicotiana attenuata] /REP_ORG=Citrus	AAP83137	3e-98
732	Cit.11856.1.S1_at		hormone metabolism.jasmonate.synthesis-degradation.allene oxidase synthase	-2.6	0	0	0	0	0	0	0	0	0	0	0	-1.4	0	0	0	0	0	-4.7	0	0	0	3	llene oxide synthase [Citrus sinensis] /REP_ORG=Citrus	AAO72741	0.0 a
733	Cit.11857.1.S1_s_at	AT5G42650.1	hormone metabolism.jasmonate.synthesis-degradation.allene oxidase synthase	-2.14	0	0	0	0	0	0	0	0	0	0	0	-1.09	0	0	0	0	0	0	0	0	0	2	allene oxide synthase [Citrus sinensis] /REP_ORG=Citrus	AAO72741	1e-119
734	Cit.15986.1.S1_at	AT1G76690.1	hormone metabolism.jasmonate.synthesis-degradation.12-Oxo-PDA-reductase	0	9.13	0	2.54	0	8.56	0	0	0	1.72	-1.66	1.26	0	1.5	0	2.12645	0	0	0	0	0	0	8	LEDI-5c protein [Lithospermum erythrorhizon] /REP_ORG=Citrus	BAD06575	1e-106
735	Cit.36935.1.S1_s_at	AT1G19640.1	hormone metabolism.salicylic acid.synthesis-degradation	0	10.82	3.92	3.33	0	32.18	0	0	0	3.8	-3.06	0	0	0	0	0	0	2.7	0	0	0	-4.9	8	S-adenosyl-L-methionine:salicylic acid carboxyl methyltransferase [Stephanotis floribunda] /REP_ORG	CAC33768	3e-93
736	Cit.17242.1.S1_at	AT5G37970.1	hormone metabolism.salicylic acid.synthesis-degradation	0	2.12	0	0	0	0	0	0	0	0	0	0	0	0	0	0	0	0	0	0	0	0	1	S-adenosyl-L-methionine:carboxyl methyltransferase family protein [Arabidopsis thaliana] gb|AAG51997.1| putative S-adenosyl-L-methionine:sal /REP_ORG=Citrus	NP_176971	6e-48
737	Cit.31216.1.S1_at	AT5G38020.1	hormone metabolism.salicylic acid.synthesis-degradation	-3.36	0	0	-5.39	0	0	0	0	0	0	0	0	0	0	0	0	0	0	0	0	0	0	2	S-adenosyl-L-methionine:salicylic acid carboxyl methyltransferase [Atropa belladonna] /REP_ORG=Citrus	BAB39396	6e-64
738	Cit.6942.1.S1_at	AT5G38780.1	hormone metabolism.salicylic acid.synthesis-degradation	4.29	0	0	0	0	0	0	0	0	0	0	0	1.99	0	0	0	0	0	0	0	0	0	2	defense-related protein [Brassica carinata] /REP_ORG=Citrus	AAK50345	5e-75
739	Cit.12979.1.S1_at	AT5G66430.1	hormone metabolism.salicylic acid.synthesis-degradation	4.13	0	0	2.34	0	0	0	0	0	0	0	0	1.86	0	0	0	0	0	0	0	0	0	3	S-adenosyl-L-methionine:benzoic acid/salicylic acid carboxyl methyltransferase [Petunia x hybrida] /REP_ORG=Citrus	AAO45013	5e-62
740	Cit.4886.1.S1_s_at	AT2G43760.3	Co-factor and vitamine metabolism.molybdenum cofactor	2.27	0	0	0	0	0	0	0	0	0	0	0	1.14	0	0	0	0	0	0	0	0	0	2	molybdopterin biosynthesis MoaE family protein [Arabidopsis thaliana] /REP_ORG=Citrus	NP_181904	9e-72
741	Cit.4886.1.S1_at	AT2G43760.3	Co-factor and vitamine metabolism.molybdenum cofactor	2.1	0	0	0	0	0	0	0	0	0	0	0	1.01	0	0	0	0	0	0	0	0	0	2	molybdopterin biosynthesis MoaE family protein [Arabidopsis thaliana] /REP_ORG=Citrus	NP_181904	9e-72
742	Cit.29313.1.S1_s_at	AT5G54770.1	Co-factor and vitamine metabolism.thiamine	0	0	0	3.99	0	0	0	0	1.57	1.82	0	0	0	0	0	0	0	0	0	0	0	0	3	Thiazole biosynthetic enzyme	O23787	1e-112
743	Cit.377.1.S1_x_at	AT5G54770.1	Co-factor and vitamine metabolism.thiamine	0	0	0	3.17	0	0	0	0	1.59	1.56	0	0	0	0	0	0	0	0	0	0	0	0	3	thi [Citrus sinensis] pir||T10474 thiamin biosynthesis protein thi1 - sweet orange sp|O23787|THI4_CITSI Thiazole biosynthetic enzyme	CAB05370	7e-47
744	Cit.465.1.S1_s_at	AT5G54770.1	Co-factor and vitamine metabolism.thiamine	0	3.86	2.43	0	0	8.24	0	2.45	3.08	1.4	0	0	0	0	0	0	0	-2.2	0	0	0	2.6	8	thi [Citrus sinensis] pir||T10474 thiamin biosynthesis protein thi1 - sweet orange sp|O23787|THI4_CITSI Thiazole biosynthetic enzyme	CAB05370	1e-139
745	Cit.28317.1.S1_at	AT2G29630.1	Co-factor and vitamine metabolism.thiamine	2.75	0	0	0	0	0	0	0	2.02	1.02	1.07	0	0	0	0	0	0	0	0	0	0	0	4
746	Cit.23117.1.S1_x_at	AT5G54770.1	Co-factor and vitamine metabolism.thiamine	0	0	0	5.35	0	0	0	0	1.54	1.48	0	0	0	0	0	0	0	0	0	0	0	0	3	unknown protein [Arabidopsis thaliana] sp|Q9ZPV5|YU20_ARATH Hypothetical UPF0120 protein At2g18220 pir||G84561 hypothetical protein At2g1822 /REP_ORG=Citrus	AAD15514	1e-37
747	Cit.24359.1.S1_at	AT5G64300.1	Co-factor and vitamine metabolism.riboflavin.GTP cyclohydrolase II	0	-4.13	0	0	0	0	-2.24	0	0	-1.01	0	0	0	0	0	0	0	0	0	0	0	0	3	GTP cyclohydrolase II/3	XP_475368	3e-26
748	Cit.26975.1.S1_at	AT2G31955.2	Co-factor and vitamine metabolism.biotin	2.23	0	0	0	0	0	0	0	0	0	0	0	1.27	0	0	0	0	0	0	0	0	0	2	molybdopterin synthase (CNX2) [Arabidopsis thaliana] /REP_ORG=Citrus	AAM64798	4e-75
749	Cit.11261.1.S1_at	AT2G43360.1	Co-factor and vitamine metabolism.biotin.biotin synthase	0	0	0	0	0	0	0	0	0	0	0	1.2	0	0	0	0	0	0	0	0	0	0	1	putative biotin synthase (Bio B) [Arabidopsis thaliana] /REP_ORG=Citrus	AAO41898	8e-69
750	Cit.11262.1.S1_s_at	AT2G43360.1	Co-factor and vitamine metabolism.biotin.biotin synthase	0	0	0	0	0	0	0	0	0	0	0	1.2	0	0	0	0	0	0	0	0	0	0	1	putative biotin synthase (Bio B) [Arabidopsis thaliana] /REP_ORG=Citrus	AAO41898	2e-92
751	Cit.13939.1.S1_at	AT1G58290.1	tetrapyrrole synthesis.glu-tRNA reductase	-3.49	0	0	0	0	0	0	0	0	0	0	0	-1.81	0	0	0	0	0	0	0	0	0	2	glutamyl-tRNA reductase precursor [Glycine max] /REP_ORG=Citrus	AAD16897	1e-115
752	Cit.13939.1.S1_s_at	AT1G58290.1	tetrapyrrole synthesis.glu-tRNA reductase	-2.94	0	0	0	0	0	0	0	0	0	0	0	-1.54	0	0	0	0	0	0	0	0	0	2	glutamyl-tRNA reductase precursor [Glycine max] /REP_ORG=Citrus	AAD16897	1e-115
753	Cit.28432.1.S1_at		tetrapyrrole synthesis.glu-tRNA reductase	-2.78	0	0	0	0	0	0	0	0	0	0	0	-1.46	0	0	0	0	0	0	0	0	0	2	glutamyl-tRNA reductase (EC 1.2.1.-) - cucumber sp|P93111|HMA1_CUCSA Glutamyl-tRNA reductase 1	T10186	2e-71
754	Cit.15933.1.S1_at	AT1G54790.2	tetrapyrrole synthesis.porphobilinogen deaminase	0	0	0	0	0	0	0	0	0	0	-1.07	0	0	0	0	0	0	0	0	0	0	0	1		ZP_00172379.
755	Cit.7569.1.S1_at	AT2G26540.1	tetrapyrrole synthesis.uroporphyrinogen III synthase	-2.33	0	0	0	0	0	0	0	0	0	0	0	-1.23	0	0	0	0	0	0	0	0	0	2	uroporphyrinogen III synthase [Arabidopsis thaliana] /REP_ORG=Citrus	CAC85287	1e-53
756	Cit.13126.1.S1_s_at	AT4G25080.2	tetrapyrrole synthesis.magnesium protoporphyrin IX methyltransferase	-3.56	0	0	0	0	0	-2.09	0	0	0	0	0	-1.79	0	0	0	2.1	2.3	3.6	0	2.1	2.6	8	S-adenosyl-L-methionine Mg-protoporphyrin IX methyltranserase [Nicotiana tabacum] /REP_ORG=Citrus	AAF70243	1e-104
757	Cit.38994.1.S1_at	AT1G44446.3	tetrapyrrole synthesis.chlorophyll b synthase	0	-2.54	0	0	0	0	0	0	0	0	0	0	0	0	0	0	0	0	0	0	-3	0	2	putative chlorophyll synthase [Oryza sativa (japonica cultivar-group)] ref|NP_922786.1| putative chlorophyll synthase [Oryza sativa (japonic /REP_ORG=Citrus	AAP55073	1e-125
758	Cit.39755.1.S1_at	AT5G40850.1	tetrapyrrole synthesis.urogen III methylase	0	0	0	3.18	0	0	0	0	0	0	-1.01	0	0	0	0	0	0	0	-3.6	0	0	0	3	At5g40850/MHK7_8 [Arabidopsis thaliana] dbj|BAB11347.1| urophorphyrin III methylase [Arabidopsis th	AAM98294	2e-82
759	Cit.6324.1.S1_at	AT5G43860.1	tetrapyrrole synthesis.unspecified	3.12	0	0	0	0	0	0	0	0	0	0	0	1.59	0	0	0	0	0	0	0	0	0	2	chlorophyllase 2 [Brassica oleracea] /REP_ORG=Citrus	AAN51934	4e-99
760	Cit.7154.1.S1_at	AT3G10980.1	stress	0	0	0	0	0	-2.38	0	0	0	0	0	0	0	0	0	0	0	0	0	0	0	0	1	Cys-rich domain protein [Poncirus trifoliata] /REP_ORG=Citrus	AAW83327	1e-125
761	Cit.31464.1.S1_at	AT1G74180.1	stress.biotic	3.49	0	0	0	0	0	0	0	0	0	0	0	1.76	0	0	2.34732	0	0	0	0	0	0	3	disease resistance protein-like [Arabidopsis thaliana] ref|NP_199740.1| leucine-rich repeat family protein [Arabidopsis thaliana] /REP_ORG=Citrus	BAB10347	7e-24
762	Cit.11548.1.S1_at	AT1G20030.2	stress.biotic	0	15.42	0	0	0	0	0	0	0	0	0	0	0	0	0	0	0	0	0	0	0	0	1	Thaumatin-like protein 1 precursor emb|CAB62167.1| thaumatin-like protein [Castanea sativa] /REP_ORG=Citrus	Q9SMH2	2e-89
763	Cit.23129.1.S1_at	AT5G66590.1	stress.biotic	-15.37	0	0	0	0	0	0	0	0	0	0	0	-3.84	0	0	0	0	0	0	0	0	0	2	sts14 [Solanum tuberosum] sp|Q41495|ST14_SOLTU STS14 protein precursor gb|AAG32153.1| pistil-specific; similar to PR-1 proteins	CAA57976	3e-52
764	Cit.1366.1.S1_x_at	AT3G16920.1	stress.biotic	0	0	0	0	0	0	0	0	0	0	0	4.12	0	0	0	0	0	0	0	0	0	0	1	chitinase-like protein [Gossypium hirsutum] /REP_ORG=Citrus	AAQ56598	1e-161
765	Cit.17799.1.S1_at	AT1G32210.1	stress.biotic	-2.99	0	0	0	0	0	0	0	0	0	0	0	-1.52	0	0	0	0	0	0	0	0	0	2	Defender against cell death 1 (DAD-1) (CitDAD-1-1) dbj|BAA36555.1| homolog to defender against apoptotic death 1 [Citrus unshiu] /REP_ORG=Citrus	Q9ZWQ7	4e-58
766	Cit.15962.1.S1_at	AT4G38660.1	stress.biotic	0	0	0	0	0	0	0	0	0	0	-1	1.5	0	0	0	0	0	0	0	0	0	0	2	thaumatin-like protein [Arabidopsis thaliana] emb|CAB45053.1| thaumatin-like protein [Arabidopsis t	CAB79328	3e-78
767	Cit.8277.1.S1_x_at	AT3G12500.1	stress.biotic	0	2.28	0	3.38	0	0	0	0	0	2.56	0	0	0	0	0	-3.06399	0	0	0	0	0	0	4	chitinase [Citrus sinensis] pir||T10106 chitinase (EC 3.2.1.14) (class II	CAA93847	1e-163
768	Cit.15962.1.S1_a_at	AT4G38660.1	stress.biotic	-3.48	0	0	0	0	0	0	0	0	0	0	2.62	0	0	0	0	0	0	0	0	0	0	2	thaumatin-like protein [Arabidopsis thaliana] emb|CAB45053.1| thaumatin-like protein [Arabidopsis t	CAB79328	3e-78
769	Cit.4661.1.S1_s_at	AT5G17540.1	stress.biotic	-2.17	0	0	0	0	8.2	0	0	0	0	0	0	-1.1	1.13	0	0	0	0	0	0	0	0	4	benzoyl coenzyme A: benzyl alcohol benzoyl transferase [Petunia x hybrida] /REP_ORG=Citrus	AAT68601	1e-118
770	Cit.1366.1.S1_at	AT3G16920.1	stress.biotic	0	0	0	0	0	0	0	0	0	0	0	4.1	0	0	0	0	0	0	0	0	0	0	1	chitinase-like protein [Gossypium hirsutum] /REP_ORG=Citrus	AAQ56598	1e-161
771	Cit.22311.1.S1_s_at	AT5G24090.1	stress.biotic	-6.06	0	0	-2.9	0	0	0	0	0	1.25	0	0	-2.62	0	0	0	0	0	0	0	0	0	4	chitinase [Hevea brasiliensis] /REP_ORG=Citrus	CAA09110	4e-72
772	Cit.19521.1.S1_s_at	AT5G17540.1	stress.biotic	0	0	0	-6.31	0	0	0	0	0	0	0	0	2.68	0	0	0	0	0	0	0	0	0	2	alcohol acyl transferase [Pyrus communis] /REP_ORG=Citrus	AAS48090	6e-51
773	Cit.16221.1.S1_x_at	AT1G74170.1	stress.biotic	3.34	0	0	0	0	4.5	0	0	0	0	0	0	0	0	0	3.34121	0	0	2.5	0	0	2.1	5	leucine-rich repeat family protein [Arabidopsis thaliana] pir||H96769 hypothetical protein F9E11.7 [imported] - Arabidopsis thaliana gb|AAG5 /REP_ORG=Citrus	NP_177557	2e-22
774	Cit.24331.1.S1_s_at	AT4G38660.1	stress.biotic	-12.75	2.35	0	-2.1	0	0	0	0	0	0	0	0	-3.54	0	0	0	0	0	0	0	0	0	4	putative thaumatin-like protein [Arabidopsis thaliana] /REP_ORG=Citrus	AAM64698	5e-32
775	Cit.9474.1.S1_at		stress.biotic	-5.83	0	0	0	0	0	0	0	0	0	0	0	-2.58	0	0	0	0	0	0	0	0	0	2	NTGP4 [Nicotiana tabacum] /REP_ORG=Citrus	AAD09518	2e-83
776	Cit.22457.1.S1_at	AT4G19040.2	stress.biotic	2.06	0	0	0	0	0	0	0	0	0	0	0	1.13	0	0	0	0	0	0	0	0	0	2	pleckstrin homology (PH) domain-containing protein / lipid-binding START domain-containing protein [Arabidopsis thaliana] gb|AAL57642.1| AT5 /REP_ORG=Citrus	NP_199369	1e-31
777	Cit.421.1.S1_s_at	AT2G28790.1	stress.biotic	-2.3	0	0	0	0	0	0	0	0	1.15	0	0	0	0	0	0	0	0	0	0	0	0	2	-117 Osmotin-like protein precursor gb|AAB41124.1| osmotin-like protein [Lycopersicon esculentum] p	Q41350	1e-117
778	Cit.31368.1.S1_at	AT5G02140.1	stress.biotic	-3.08	4.17	0	0	0	0	0	0	0	1.48	0	0	-1.6	0	0	0	0	0	0	0	0	0	4	thaumatin-like protein [Arabidopsis thaliana] ref|NP_195834.1| thaumatin-like protein	CAB82987	3e-83
779	Cit.7265.1.S1_at		stress.biotic	0	0	0	2.25	0	0	0	0	0	0	1.39	0	0	0	0	0	0	0	0	0	0	0	2	expressed protein [Arabidopsis thaliana] gb|AAM66077.1| pathogenesis-related protein-like protein [Arabidopsis thaliana] /REP_ORG=Citrus	NP_565189	5e-41
780	Cit.8262.1.S1_x_at	AT3G12500.1	stress.biotic	0	2.93	0	10.47	0	0	0	0	0	0	0	0	0	0	0	-3.06399	0	0	0	0	0	0	3	acidic class II chitinase [Citrus jambhiri] /REP_ORG=Citrus	BAC20285	1e-178
781	Cit.21654.1.S1_s_at	AT3G54420.1	stress.biotic	5.07	0	0	3.79	0	0	0	0	0	0	0	0	2.44	0	0	0	0	0	0	0	0	0	3	chitinase CHI1 [Citrus sinensis] /REP_ORG=Citrus	AAC35981	5e-27
782	Cit.14913.1.S1_s_at	AT5G24090.1	stress.biotic	0	4.85	0	0	0	2.93	0	0	0	0	0	0	0	0	0	0	0	0	0	0	0	0	2	acidic chitinase III [Nicotiana tabacum] pir||S23544 chitinase (EC 3.2.1.14) class III	CAA77656	6e-73
783	Cit.31825.1.S1_at	AT4G25780.1	stress.biotic	-12.25	0	0	-2.74	0	0	0	0	0	0	0	0	-3.58	0	0	0	0	0	0	0	0	0	3	pathogenesis-related protein	NP_194308	6e-30
784	Cit.8276.1.S1_x_at	AT3G12500.1	stress.biotic	0	2.21	0	13.21	0	0	0	0	0	0	0	0	0	0	0	-3.06399	0	0	0	0	0	0	3	chitinase [Citrus sinensis] pir||T10106 chitinase (EC 3.2.1.14) (class II	CAA93847	1e-160
785	Cit.13551.1.S1_s_at	AT5G17540.1	stress.biotic	0	0	0	5.11	0	0	0	0	0	0	0	0	0	0	0	0	0	0	0	0	0	0	1	benzoyl-CoA:benzyl alcohol/phenylethanol benzoyltransferase; BPBT [Petunia x hybrida] gb|AAT68601.1| benzoyl coenzyme A: benzyl alcohol benz /REP_ORG=Citrus	AAU06226	2e-73
786	Cit.1727.1.S1_s_at	AT3G54420.1	stress.biotic	0	6.52	0	5.39	0	0	0	0	0	0	0	0	0	0	0	0	0	0	0	0	0	0	2	chitinase CHI1 [Citrus sinensis] /REP_ORG=Citrus	AAC35981	1e-133
787	Cit.8773.1.S1_s_at	AT1G05850.1	stress.biotic	0	0	0	0	0	0	0	0	0	0	-1.09	1.48	0	0	0	0	0	0	0	0	0	0	2	class1 chitinase [Pisum sativum] /REP_ORG=Citrus	BAC81645	1e-125
788	Cit.6569.1.S1_at	AT4G19810.1	stress.biotic	0	0	0	2.09	0	0	0	0	0	0	0	0	1.3	0	0	0	0	0	0	0	0	0	2	receptor-like kinase CHRK1 [Nicotiana tabacum] /REP_ORG=Citrus	AAD52097	2e-62
789	Cit.18432.1.S1_at	AT3G54420.1	stress.biotic	2.69	0	0	0	0	0	0	0	0	0	0	0	1.37	0	0	0	0	0	0	0	0	0	2	At3g54420 [Arabidopsis thaliana] emb|CAB81807.1| class IV chitinase (CHIV) [Arabidopsis thaliana] ref|NP_191010.1| class IV chitinase (CHIV) /REP_ORG=Citrus	AAQ62423	1e-35
790	Cit.15242.1.S1_at	AT3G54420.1	stress.biotic	0	0	0	0	0	0	0	0	1.7	0	0	0	0	0	0	0	0	0	0	0	0	0	1	chitinase CHI1 [Citrus sinensis] /REP_ORG=Citrus	AAC35981	1e-101
791	Cit.23259.1.S1_s_at	AT1G18250.2	stress.biotic	-5.88	2.83	2.23	0	0	0	-3.8	0	0	2.14	0	0	-2.51	0	0	0	0	0	-4.9	0	0	0	7	pathogenesis-related group 5 protein [Brassica rapa] pir||T14428 thaumatin-like protein - turnip /R	AAB95118	3e-88
792	Cit.1365.1.S1_x_at	AT3G16920.1	stress.biotic	0	0	0	2.35	0	0	0	0	0	0	0	5.31	0	0	0	0	0	0	0	-5.3	0	0	3	chitinase-like protein [Gossypium hirsutum] /REP_ORG=Citrus	AAQ56599	1e-152
793	Cit.22589.1.S1_s_at	AT2G38870.1	stress.biotic	0	0	0	2.71	0	2.74	0	0	0	0	0	0	0	0	0	0	0	0	0	0	0	0	2	type I proteinase inhibitor-like protein [Citrus x paradisi] /REP_ORG=Citrus	AAN76363	3e-50
794	Cit.3746.1.S1_s_at	AT5G17540.1	stress.biotic	0	0	0	-9.76	0	0	0	0	0	0	0	0	0	0	0	0	0	0	0	0	0	0	1	benzoyl coenzyme A: benzyl alcohol benzoyl transferase [Nicotiana tabacum] /REP_ORG=Citrus	AAN09798	1e-98
795	Cit.232.1.S1_at	AT3G12500.1	stress.biotic	0	0	0	-3.02	0	0	0	0	0	0	0	0	0	0	0	-3.06399	0	0	0	0	0	0	2	chitinase [Vitis vinifera] /REP_ORG=Citrus	CAC14015	1e-134
796	Cit.2116.1.S1_s_at	AT4G11650.1	stress.biotic	-2.94	3.32	0	0	0	0	0	0	0	0	0	0	0	0	0	0	0	0	0	0	0	0	2	pathogenesis-related protein 5-1 [Helianthus annuus] /REP_ORG=Citrus	AAM21199	3e-97
797	Cit.8259.1.S1_x_at	AT3G12500.1	stress.biotic	0	2.2	2.46	7.18	0	0	0	0	0	2.25	0	0	0	0	0	-3.06399	0	2.2	2.8	2	-4.3	-2	10	acidic class I chitinase [Citrus jambhiri] /REP_ORG=Citrus	BAC20284	1e-165
798	Cit.6364.1.S1_s_at	AT2G15220.1	stress.biotic	2.44	0	0	0	0	0	0	0	0	0	0	0	1.2	0	0	0	0	0	0	0	0	0	2	NtPRp27 [Nicotiana tabacum] /REP_ORG=Citrus	BAA81904	4e-98
799	Cit.2333.1.S1_at		stress.biotic.respiratory burst	0	0	0	-2.29	0	0	0	0	1.03	0	0	0	0	0	0	0	0	0	0	0	0	0	2	NADPH oxidase [Nicotiana tabacum] /REP_ORG=Citrus	AAM28891	1e-125
800	Cit.14158.1.S1_at	AT1G61560.1	stress.biotic.signalling	4.3	0	0	-2.71	0	0	0	0	0	0	0	0	1.94	0	0	0	-2	0	0	0	0	0	4	seven transmembrane MLO family protein / MLO-like protein 6 (MLO6) [Arabidopsis thaliana] /REP_ORG=C	NP_176350	4e-85
801	Cit.25392.1.S1_s_at	AT5G53760.2	stress.biotic.signalling	0	0	0	-2.03	0	0	0	0	0	0	0	0	0	0	0	0	0	0	0	0	0	0	1	putative protein [Arabidopsis thaliana] dbj|BAB09548.1| unnamed protein product [Arabidopsis thaliana] gb|AAK53804.1| membrane protein Mlo11 /REP_ORG=Citrus	AAN17411	6e-50
802	Cit.29252.1.S1_at	AT3G48090.2	stress.biotic.signalling	5.67	0	0	0	0	0	0	0	0	0	0	0	2.52	0	0	0	0	0	0	0	0	0	2	EDS1 [Nicotiana tabacum] /REP_ORG=Citrus	AAM62411	6e-54
803	Cit.29252.1.S1_s_at	AT3G48090.2	stress.biotic.signalling	6.34	0	0	0	0	0	0	0	0	0	0	0	2.55	0	0	0	0	0	0	0	0	0	2	EDS1 [Nicotiana tabacum] /REP_ORG=Citrus	AAM62411	6e-54
804	Cit.14683.1.S1_s_at	AT5G23400.1	stress.biotic.PR-proteins	-8.58	3.23	2.08	-6.8	0	0	7.74	0	0	1.91	-1.99	0	-3.01	0	0	0	0	0	0	0	0	0	8	disease resistance family protein / LRR family protein [Arabidopsis thaliana] /REP_ORG=Citrus	NP_197731	7e-71
805	Cit.2849.1.S1_at	AT3G20820.1	stress.biotic.PR-proteins	-3.07	0	0	-2.35	0	0	0	0	0	0	0	0	-2.17	0	0	0	0	0	0	0	0	0	3	unknown protein [Arabidopsis thaliana] gb|AAL36278.1| unknown protein [Arabidopsis thaliana] dbj|BAB02490.1| polygalacturonase inhibitor-lik /REP_ORG=Citrus	AAM51409	2e-97
806	Cit.4233.1.S1_s_at	AT1G74190.1	stress.biotic.PR-proteins	5.59	0	0	0	0	2.68	0	0	0	0	0	0	2.56	0	0	2.79641	0	0	0	0	0	0	4	disease resistance protein	AAG51871	3e-43
807	Cit.4413.1.S1_at	AT4G33300.2	stress.biotic.PR-proteins	0	0	0	0	0	0	0	0	0	0	0	0	1.02	0	0	0	0	0	0	0	0	0	1	disease resistance protein (CC-NBS-LRR class)	NP_195056	3e-97
808	Cit.2113.1.S1_at	AT1G58170.1	stress.biotic.PR-proteins	0	2.36	0	3.52	0	0	0	0	0	1.16	-1.09	0	0	0	0	0	0	0	0	0	0	0	4	disease resistance-responsive protein-related / dirigent protein-related [Arabidopsis thaliana] /REP	NP_176113	2e-59
809	Cit.34714.1.S1_at	AT4G27190.1	stress.biotic.PR-proteins	2.58	0	0	0	0	0	0	0	0	0	0	0	1.21	0	0	0	0	0	0	0	0	0	2	CC-NB-LRR protein [Solanum tuberosum] /REP_ORG=Citrus	BAD16724	1e-32
810	Cit.7344.1.S1_at		stress.biotic.PR-proteins	0	0	0	3.06	0	0	0	0	0	0	0	0	0	0	0	2.79641	0	0	2.1	3.6	0	0	4	disease resistance protein	AAG51871	1e-64
811	Cit.19571.1.S1_s_at	AT1G58170.1	stress.biotic.PR-proteins	0	2.37	0	4.51	0	0	0	0	0	0	-1.63	0	0	0	0	0	0	0	0	0	0	0	3	disease resistance-responsive protein-related / dirigent protein-related [Arabidopsis thaliana] /REP	NP_176113	9e-59
812	Cit.2848.1.S1_at	AT3G20820.1	stress.biotic.PR-proteins	-25.95	0	0	-7.46	0	0	0	0	0	0	0	0	-4.54	0	0	0	0	0	0	0	0	0	3	leucine-rich repeat family protein [Arabidopsis thaliana] dbj|BAB02490.1| polygalacturonase inhibitor-like protein [Arabidopsis thaliana] /REP_ORG=Citrus	NP_188718	1e-97
813	Cit.24438.1.S1_s_at	AT4G33300.2	stress.biotic.PR-proteins	2.82	0	0	0	0	0	0	0	0	0	0	0	1.42	0	0	0	0	0	0	0	0	0	2	putative protein [Arabidopsis thaliana] emb|CAB38788.1| putative protein [Arabidopsis thaliana] sp|Q9SZA7|DR29_ARATH Probable disease resist /REP_ORG=Citrus	CAB80047	3e-84
814	Cit.4414.1.S1_s_at	AT4G33300.2	stress.biotic.PR-proteins	3.4	0	0	0	0	0	0	0	0	0	0	0	1.73	0	0	0	0	0	0	0	0	0	2	disease resistance protein (CC-NBS-LRR class)	NP_195056	3e-82
815	Cit.15937.1.S1_at	AT1G69545.1	stress.biotic.PR-proteins	2.6	0	0	0	0	0	0	0	0	0	0	0	1.34	0	0	0	0	0	0	0	0	0	2	nematode resistance-like protein [Solanum tuberosum] /REP_ORG=Citrus	AAP44393	3e-47
816	Cit.17757.1.S1_at	AT4G23690.1	stress.biotic.PR-proteins	0	0	0	-8.46	0	0	0	0	0	3.33	0	0	0	0	0	0	0	0	0	0	0	0	2	dirigent protein [Forsythia x intermedia] /REP_ORG=Citrus	AAF25357	2e-76
817	Cit.31991.1.S1_at	AT1G47890.1	stress.biotic.PR-proteins	13.38	0	0	0	0	0	0	0	0	0	0	0	3.7	0	0	3.74108	0	0	3.1	0	0	0	4	SC0A [Lycopersicon esculentum] /REP_ORG=Citrus	AAD13305	2e-40
818	Cit.25413.1.S1_at	AT5G17680.1	stress.biotic.PR-proteins	2.27	0	0	0	0	0	0	0	0	0	0	0	1.16	0	0	2.27867	0	0	0	0	0	0	3	nematode resistance-like protein [Solanum tuberosum] /REP_ORG=Citrus	AAP44393	1e-67
819	Cit.2114.1.S1_at	AT1G58170.1	stress.biotic.PR-proteins	0	0	0	6	0	0	0	0	0	0	0	0	0	0	0	0	0	0	-2	3.5	0	0	3	unknown protein [Arabidopsis thaliana] gb|AAO39937.1| At1g58170 [Arabidopsis thaliana] ref|NP_176113.1| disease resistance-responsive protei /REP_ORG=Citrus	BAC42538	3e-57
820	Cit.6469.1.S1_at	AT4G27220.1	stress.biotic.PR-proteins	2.46	0	0	0	0	0	0	0	0	0	0	0	1.36	0	0	0	0	0	0	0	0	0	2	NBS-LRR type disease resistance protein [Poncirus trifoliata] /REP_ORG=Citrus	AAN62351	3e-33
821	Cit.31147.1.S1_at	AT3G46710.1	stress.biotic.PR-proteins	2.13	0	0	0	0	0	0	0	0	0	0	0	1.14	0	0	0	0	0	0	0	0	0	2	disease resistance protein (CC-NBS-LRR class)	NP_190255	6e-20
822	Cit.27214.1.S1_at	AT1G12210.1	stress.biotic.PR-proteins	0	0	0	2.12	0	0	0	0	0	0	0	0	0	0	0	0	0	0	0	0	0	0	1	NBS-LRR type disease resistance protein [Poncirus trifoliata] /REP_ORG=Citrus	AAN62348	2e-97
823	Cit.14222.1.S1_at	AT1G58170.1	stress.biotic.PR-proteins	3.47	7.54	0	0	0	0	0	3.06	1.06	1.08	-1.03	1.61	1.88	0	0	0	0	0	0	0	0	0	8	disease resistance-responsive protein-related / dirigent protein-related [Arabidopsis thaliana] /REP	NP_176113	1e-53
824	Cit.16814.1.S1_at	AT3G47110.1	stress.biotic.PR-proteins	0	0	0	2.17	0	0	0	0	0	0	0	0	0	0	0	0	0	0	0	0	0	0	1	putative leucine rich repeat containing protein kinase [Oryza sativa (japonica cultivar-group)] dbj|BAC10699.1| putative leucine rich repeat /REP_ORG=Citrus	NP_917058	3e-51
825	Cit.23472.1.S1_at	AT4G12010.1	stress.biotic.PR-proteins	0	0	0	0	0	-2.81	0	0	0	0	0	0	0	0	0	2.94103	0	0	0	0	0	0	2	putative disease resistance protein (TMV N-like) [Arabidopsis thaliana] emb|CAB78244.1| putative disease resistance protein (TMV N-like) [Ar /REP_ORG=Citrus	CAB40942	2e-20
826	Cit.6121.1.S1_at	AT4G11170.1	stress.biotic.PR-proteins	3.72	0	0	0	0	0	0	0	0	0	0	0	1.9	0	0	0	0	0	0	0	0	0	2	resistance gene-like [Solanum tuberosum subsp. andigena] /REP_ORG=Citrus	CAC82811	8e-46
827	Cit.14411.1.S1_at	AT1G12280.1	stress.biotic.PR-proteins	0	0	0	2.15	0	0	0	0	0	0	0	0	0	0	0	0	0	0	0	0	0	0	1	NBS-LRR type disease resistance protein [Poncirus trifoliata] /REP_ORG=Citrus	AAN62353	1e-130
828	Cit.14962.1.S1_at	AT5G63020.1	stress.biotic.PR-proteins	0	0	0	0	0	0	0	0	0	0	0	0	1.06	0	0	0	0	0	0	0	0	0	1	NBS-LRR type disease resistance protein [Poncirus trifoliata] /REP_ORG=Citrus	AAN62353	4e-60
829	Cit.12682.1.S1_at	AT3G14460.1	stress.biotic.PR-proteins	0	0	0	-3.68	0	0	0	0	0	0	0	-1.48	0	0	0	0	0	0	0	0	0	0	2	NBS-LRR-like protein cD7 [Phaseolus vulgaris] /REP_ORG=Citrus	AAD13036	5e-18
830	Cit.2848.1.S1_s_at	AT3G20820.1	stress.biotic.PR-proteins	-19.77	0	0	-5.97	0	0	0	0	0	0	0	0	0	0	0	0	0	0	0	0	0	0	2	leucine-rich repeat family protein [Arabidopsis thaliana] dbj|BAB02490.1| polygalacturonase inhibitor-like protein [Arabidopsis thaliana] /REP_ORG=Citrus	NP_188718	1e-97
831	Cit.27793.1.S1_at	AT1G74190.1	stress.biotic.PR-proteins	0	2.17	0	0	0	0	0	0	0	0	0	0	0	0	0	2.79641	0	0	0	0	0	0	2	putative disease resistance protein [Arabidopsis thaliana] pir||G84648 probable disease resistance protein [imported] - Arabidopsis thaliana /REP_ORG=Citrus	AAD20706	1e-51
832	Cit.7991.1.S1_x_at	AT1G17860.1	stress.biotic.PR-proteins.proteinase inhibitors	9.37	0	0	8.06	0	0	0	0	0	0	0	0	0	0	0	0	0	0	0	0	0	0	2	miraculin-like protein 2 [Citrus x paradisi] /REP_ORG=Citrus	AAG38518	7e-33
833	Cit.57.1.S1_x_at	AT1G17860.1	stress.biotic.PR-proteins.proteinase inhibitors	0	0	0	0	0	10.77	0	0	0	0	0	0	0	0	0	0	0	0	0	0	0	0	1	miraculin-like protein 2 [Citrus x paradisi] /REP_ORG=Citrus	AAG38518	8e-57
834	Cit.7969.1.S1_x_at	AT1G17860.1	stress.biotic.PR-proteins.proteinase inhibitors	17.06	0	0	15.92	0	0	0	0	0	0	0	0	0	0	0	0	0	0	11.9	2.7	0	2.3	5	miraculin-like protein 2 [Citrus x paradisi] /REP_ORG=Citrus	AAG38518	9e-44
835	Cit.72.1.S1_s_at	AT1G04985.1	stress.biotic.PR-proteins.proteinase inhibitors	0	5.89	0	0	0	9.28	9.26	0	1.54	0	0	0	0	0	0	0	0	0	0	0	0	0	4	miraculin-like protein 3 [Citrus x paradisi] /REP_ORG=Citrus	AAG38519	1e-112
836	Cit.29321.1.S1_x_at	AT1G17860.1	stress.biotic.PR-proteins.proteinase inhibitors	0	0	0	0	0	0	0	0	0	0	-2.9	0	0	0	0	0	0	0	0	0	0	0	1	miraculin-like protein 2 [Citrus x paradisi] /REP_ORG=Citrus	AAG38518	3e-59
837	Cit.556.1.S1_at		stress.biotic.PR-proteins.proteinase inhibitors	0	0	2.78	0	0	0	0	0	0	0	0	0	0	0	0	0	0	0	0	0	0	0	1	miraculin-like protein 2 [Citrus x paradisi] /REP_ORG=Citrus	AAG38518	2e-58
838	Cit.29325.1.S1_x_at	AT1G17860.1	stress.biotic.PR-proteins.proteinase inhibitors	0	4.18	2.02	2.15	0	0	0	0	0	1.85	-1.33	0	0	0	0	0	0	0	0	0	0	0	5	miraculin-like protein 2 [Citrus x paradisi] /REP_ORG=Citrus	AAG38518	1e-131
839	Cit.22421.1.S1_x_at	AT1G17860.1	stress.biotic.PR-proteins.proteinase inhibitors	0	0	0	0	0	2.88	0	0	0	0	0	0	0	0	0	0	0	0	0	0	0	0	1	miraculin-like protein 2 [Citrus x paradisi] /REP_ORG=Citrus	AAG38518	2e-36
840	Cit.81.1.S1_at	AT1G17860.1	stress.biotic.PR-proteins.proteinase inhibitors	0	74.3	2.22	0	0	0	0	0	0	2.16	0	0	0	0	0	0	0	0	0	0	0	0	3	miraculin-like protein 2 [Citrus x paradisi] /REP_ORG=Citrus	AAG38518	1e-129
841	Cit.16962.1.S1_x_at	AT1G17860.1	stress.biotic.PR-proteins.proteinase inhibitors	0	64.23	0	0	0	0	0	0	0	2.38	0	0	0	0	0	0	0	0	0	0	0	0	2	miraculin-like protein 2 [Citrus x paradisi] /REP_ORG=Citrus	AAG38518	1e-127
842	Cit.29356.1.S1_x_at	AT1G17860.1	stress.biotic.PR-proteins.proteinase inhibitors	0	2.58	0	0	0	4.45	0	0	0	0	-4.12	0	0	0	0	0	0	0	0	0	0	0	3	miraculin-like protein 2 [Citrus x paradisi] /REP_ORG=Citrus	AAG38518	1e-61
843	Cit.35442.1.S1_x_at	AT1G17860.1	stress.biotic.PR-proteins.proteinase inhibitors	0	3.86	0	0	0	0	0	0	0	0	-3.78	0	0	0	0	0	0	0	0	0	0	0	2	miraculin-like protein 2 [Citrus x paradisi] /REP_ORG=Citrus	AAG38518	3e-59
844	Cit.16882.1.S1_x_at	AT1G17860.1	stress.biotic.PR-proteins.proteinase inhibitors	0	6.79	0	2.11	0	0	0	0	0	1.87	0	0	0	0	0	0	0	0	0	0	0	0	3	miraculin-like protein 2 [Citrus x paradisi] /REP_ORG=Citrus	AAG38518	1e-133
845	Cit.19362.1.S1_x_at	AT1G17860.1	stress.biotic.PR-proteins.proteinase inhibitors	0	28.74	0	2.36	0	0	0	0	0	2.49	0	0	0	0	0	0	0	0	0	0	0	0	3	miraculin-like protein 2 [Citrus x paradisi] /REP_ORG=Citrus	AAG38518	1e-128
846	Cit.29368.1.S1_x_at	AT1G17860.1	stress.biotic.PR-proteins.proteinase inhibitors	0	2.65	0	0	0	0	0	0	0	0	-3.11	0	0	0	0	0	0	0	0	0	0	0	2	miraculin-like protein 3 [Citrus x paradisi] /REP_ORG=Citrus	AAG38519	2e-53
847	Cit.7966.1.S1_x_at	AT1G17860.1	stress.biotic.PR-proteins.proteinase inhibitors	18.04	0	0	5.09	0	0	0	0	0	0	0	0	0	0	0	0	0	0	0	0	0	0	2	miraculin-like protein 2 [Citrus x paradisi] /REP_ORG=Citrus	AAG38518	3e-46
848	Cit.17581.1.S1_x_at	AT1G17860.1	stress.biotic.PR-proteins.proteinase inhibitors	0	-2.55	0	10.08	0	0	0	0	0	0	0	0	0	0	0	0	0	0	0	0	0	0	2	miraculin-like protein 2 [Citrus x paradisi] /REP_ORG=Citrus	AAG38518	2e-42
849	Cit.28354.1.S1_at	AT5G09590.1	stress.abiotic.heat	0	0	0	0	0	0	0	0	0	0	0	-1.17	0	0	0	0	0	0	0	0	0	0	1	70 kDa heat shock protein [Phaseolus vulgaris] pir||S25005 dnaK-type molecular chaperone precursor	CAA47345	1e-131
850	Cit.29334.1.S1_at	AT5G28540.1	stress.abiotic.heat	0	3.11	0	0	0	0	0	0	0	0	0	0	0	0	0	0	0	0	0	0	0	0	1	glucose regulated protein homolog 4 precursor [Picea abies] /REP_ORG=Citrus	CAC27138	1e-82
851	Cit.21982.1.S1_at	AT2G17880.1	stress.abiotic.heat	9.65	0	0	3	0	0	0	0	0	0	0	0	3.18	0	0	2.73405	0	2	2.9	0	0	2	7	DnaJ protein homolog - kidney bean (fragment) gb|AAB36543.1| DnaJ-like protein [Phaseolus vulgaris] /REP_ORG=Citrus	T11855	1e-36
852	Cit.9464.1.S1_at	AT2G29500.1	stress.abiotic.heat	0	0	0	0	0	-2.3	0	0	-1.05	0	0	0	0	0	0	0	0	0	0	0	0	0	2	heat shock protein [Pisum sativum] /REP_ORG=Citrus	AAN74634	9e-64
853	Cit.32564.1.S1_s_at	AT1G80920.1	stress.abiotic.heat	0	-2.4	0	0	0	0	0	0	0	0	0	0	0	0	0	0	2.8	3.2	18	0	0	2.4	5	putative DnaJ protein [Malus x domestica] /REP_ORG=Citrus	AAQ54533	3e-32
854	Cit.15489.1.S1_at	AT4G27670.1	stress.abiotic.heat	0	0	0	2.64	0	0	0	0	-1.26	-2.48	0	-1.22	0	0	0	0	0	0	0	0	0	0	4	small heat shock protein [Lycopersicon esculentum] gb|AAM96944.1| small heat shock protein [Lycoper	AAM96945	4e-56
855	Cit.26433.1.S1_s_at	AT1G52560.1	stress.abiotic.heat	0	-4.37	0	-11.33	0	0	0	0	0	0	0	0	0	-1.72	0	0	0	0	0	0	0	0	3	26.5 kDa class I small heat shock protein-like (HSP26.5-P) [Arabidopsis thaliana] /REP_ORG=Citrus	NP_175665	3e-67
856	Cit.9462.1.S1_x_at	AT1G07400.1	stress.abiotic.heat	0	0	0	0	0	-2.34	0	0	0	0	0	0	0	0	0	0	0	0	0	0	0	0	1	heat shock protein [Pisum sativum] /REP_ORG=Citrus	AAN74634	2e-67
857	Cit.113.1.S1_s_at	AT5G12020.1	stress.abiotic.heat	0	0	0	0	0	0	0	0	-1.09	0	0	-1.72	0	-1.97	0	0	0	0	0	0	0	0	3	cytosolic class II low molecular weight heat shock protein [Prunus dulcis] /REP_ORG=Citrus	AAD41409	6e-72
858	Cit.2424.1.S1_at	AT2G20560.1	stress.abiotic.heat	0	0	0	0	0	0	0	0	-1.07	0	0	0	0	0	0	0	0	0	0	0	0	0	1	DNAJ heat shock family protein [Arabidopsis thaliana] pir||G84590 probable heat shock protein [imported] - Arabidopsis thaliana /REP_ORG=Citrus	NP_179646	1e-120
859	Cit.38338.1.S1_s_at	AT1G21080.2	stress.abiotic.heat	2.16	0	0	0	0	0	0	0	0	0	0	0	0	0	0	0	0	0	0	0	0	0	1	DNAJ heat shock N-terminal domain-containing protein [Arabidopsis thaliana] /REP_ORG=Citrus	NP_177828	1e-35
860	Cit.16335.1.S1_at	AT2G47440.1	stress.abiotic.heat	-7.69	0	0	0	0	0	0	0	0	1.04	0	0	-3.02	0	0	0	0	0	0	0	0	0	3	At4g02100 [Arabidopsis thaliana] ref|NP_192119.2| DNAJ heat shock N-terminal domain-containing prot	AAO42881	9e-44
861	Cit.9638.1.S1_s_at	AT4G27670.1	stress.abiotic.heat	3.96	0	0	0	0	0	0	0	0	0	0	0	0	-2.23	0	0	0	0	0	0	0	0	2	-75 heat shock protein 26a	T02018	6e-75
862	Cit.9459.1.S1_at	AT1G07400.1	stress.abiotic.heat	-3.83	0	0	0	0	-4.34	0	0	0	0	0	0	-1.92	1.35	0	0	0	0	0	0	0	0	4	heat shock protein [Pisum sativum] /REP_ORG=Citrus	AAN74634	5e-67
863	Cit.14356.1.S1_at	AT5G12030.1	stress.abiotic.heat	0	0	0	-2.39	0	-2.72	0	0	0	0	-1.82	0	0	0	0	0	0	0	0	0	0	0	3	17.7 kDa class II heat shock protein 17.6A (HSP17.7-CII) [Arabidopsis thaliana] /REP_ORG=Citrus	NP_196764	1e-55
864	Cit.7989.1.S1_s_at	AT3G12580.1	stress.abiotic.heat	2.26	0	0	0	0	0	0	0	-1.19	0	0	0	1.11	0	0	0	0	0	0	0	0	0	3	Hsc70 pir||JC4786 dnaK-type molecular chaperone hsc70-3 - tomato /REP_ORG=Citrus	AAB42159	1e-136
865	Cit.1779.1.S1_at	AT2G29500.1	stress.abiotic.heat	-2.41	0	0	-2.07	0	0	0	0	0	0	0	-1.89	-1.26	1.32	0	0	0	0	0	0	0	0	5	heat shock protein [Pisum sativum] /REP_ORG=Citrus	AAN74634	7e-59
866	Cit.15412.1.S1_at	AT2G04030.2	stress.abiotic.heat	0	0	0	2.2	0	0	0	0	0	0	0	0	0	0	0	0	0	0	0	0	0	0	1	heat-shock protein [Secale cereale] pir||S49340 heat-shock protein	CAA82945	5e-81
867	Cit.13969.1.S1_s_at	AT5G52640.1	stress.abiotic.heat	0	0	0	0	0	0	0	0	-1.82	0	0	-1.89	0	-2.54	0	0	0	0	-3.1	0	0	-2.6	5	heat shock protein [Hevea brasiliensis] /REP_ORG=Citrus	AAQ08597	4e-98
868	Cit.6382.1.S1_at	AT4G09350.1	stress.abiotic.heat	2.81	0	0	0	0	0	0	0	0	-1.04	0	0	1.44	0	0	0	0	0	0	0	0	-2.7	4	putative protein [Arabidopsis thaliana] emb|CAB55698.1| putative protein [Arabidopsis thaliana] pir	CAB78058	4e-80
869	Cit.35376.1.S1_at	AT4G13830.1	stress.abiotic.heat	2.15	0	0	0	0	0	0	0	0	0	0	0	0	0	0	0	0	0	0	-2	0	0	2	DNAJ heat shock N-terminal domain-containing protein (J20) [Arabidopsis thaliana] /REP_ORG=Citrus	NP_849376	2e-36
870	Cit.19496.1.S1_at	AT5G37670.1	stress.abiotic.heat	0	0	0	0	0	0	0	0	0	0	0	-1.45	0	0	0	0	0	0	0	0	0	0	1	15.7 kDa class I-related small heat shock protein-like (HSP15.7-CI) [Arabidopsis thaliana] /REP_ORG=Citrus	NP_198583	6e-43
871	Cit.9461.1.S1_at	AT1G07400.1	stress.abiotic.heat	-3.87	2.32	0	-2.67	0	-3.9	0	0	-1.59	0	-1.11	0	-1.89	0	0	0	0	0	-4.5	0	-2	-2.2	10	heat shock protein [Pisum sativum] /REP_ORG=Citrus	AAN74634	2e-67
872	Cit.1871.1.S1_at	AT4G36040.1	stress.abiotic.heat	0	-3.66	0	-2.19	0	0	0	0	0	0	0	0	0	0	0	0	2.5	3.3	12.4	0	0	0	5	DnaJ protein homolog - kidney bean (fragment) gb|AAB36543.1| DnaJ-like protein [Phaseolus vulgaris] /REP_ORG=Citrus	T11855	9e-29
873	Cit.15338.1.S1_at	AT3G46230.1	stress.abiotic.heat	0	0	0	0	0	0	0	0	0	0	-2.3	0	0	0	0	0	0	0	0	0	0	0	1	Hsp20.1 protein [Lycopersicon peruvianum] /REP_ORG=Citrus	CAA12387	2e-42
874	Cit.13969.1.S1_at	AT5G52640.1	stress.abiotic.heat	0	0	0	0	0	0	0	0	0	0	0	0	0	-2.4	0	0	0	0	0	0	0	0	1	heat shock protein [Hevea brasiliensis] /REP_ORG=Citrus	AAQ08597	4e-98
875	Cit.33267.1.S1_x_at	AT4G21870.1	stress.abiotic.heat	0	0	0	0	0	0	0	0	1.02	1.55	0	0	1.57	0	0	0	0	0	0	0	0	0	3	heat shock protein-like [Arabidopsis thaliana] emb|CAB79142.1| heat shock protein-like [Arabidopsis thaliana] emb|CAA17154.1| heat shock pro /REP_ORG=Citrus	AAM64345	4e-26
876	Cit.8447.1.S1_at	AT1G53540.1	stress.abiotic.heat	0	0	0	0	0	0	0	0	0	0	-1.76	0	0	0	0	0	0	0	0	0	0	0	1	heat shock protein 18p - common tobacco emb|CAA50022.1| Nthsp18p [Nicotiana tabacum] /REP_ORG=Citrus	T03958	2e-68
877	Cit.13194.1.S1_at	AT5G52640.1	stress.abiotic.heat	-3.83	2.3	0	0	0	0	0	0	-1.6	0	0	0	-1.98	1.28	0	0	0	0	0	0	0	0	5	heat shock protein [Hevea brasiliensis] /REP_ORG=Citrus	AAQ08597	1e-123
878	Cit.913.1.S1_at	AT5G59720.1	stress.abiotic.heat	0	0	0	0	0	0	2.95	0	0	0	0	0	0	0	0	0	0	0	0	0	0	0	1	heat shock protein 17.4 [Quercus suber] /REP_ORG=Citrus	CAB36910	7e-70
879	Cit.31457.1.S1_at	AT5G59610.1	stress.abiotic.heat	2.01	0	0	0	0	0	0	0	0	0	0	0	0	0	0	0	0	0	0	0	0	0	1	unnamed protein product [Arabidopsis thaliana] ref|NP_200769.1| DNAJ heat shock N-terminal domain-containing protein [Arabidopsis thaliana] /REP_ORG=Citrus	BAB09499	1e-38
880	Cit.12593.1.S1_at	AT1G52560.1	stress.abiotic.heat	0	-3.95	0	-8.62	0	0	0	0	0	0	0	0	0	-1.8	0	0	0	0	0	0	0	0	3	26.5 kDa class I small heat shock protein-like (HSP26.5-P) [Arabidopsis thaliana] /REP_ORG=Citrus	NP_175665	1e-71
881	Cit.39833.1.S1_at	AT5G54660.1	stress.abiotic.heat	0	0	0	0	0	0	0	0	-1.55	0	0	0	1.27	0	0	0	0	0	0	0	0	0	2	unnamed protein product [Arabidopsis thaliana] ref|NP_568810.1| heat shock protein-related [Arabido	BAB09345	3e-35
882	Cit.913.1.S1_s_at	AT5G59720.1	stress.abiotic.heat	0	0	0	0	0	0	4.1	0	0	0	0	0	0	0	0	0	0	-2	-3.8	0	2	-5	5	heat shock protein 17.4 [Quercus suber] /REP_ORG=Citrus	CAB36910	7e-70
883	Cit.1779.1.S1_s_at	AT2G29500.1	stress.abiotic.heat	-2.29	0	0	-2.07	0	0	0	0	0	0	0	-1.34	-1.17	0	0	0	0	0	0	0	0	0	4	heat shock protein [Pisum sativum] /REP_ORG=Citrus	AAN74634	7e-59
884	Cit.15528.1.S1_at	AT1G74310.1	stress.abiotic.heat	0	0	0	0	0	-4.35	0	0	-2.14	0	0	0	0	0	0	0	0	0	0	0	0	0	2	heat shock protein 101 (HSP101) [Arabidopsis thaliana] gb|AAF26423.1| heat shock protein 101 [Arabidopsis thaliana] sp|P42730|H101_ARATH Hea /REP_ORG=Citrus	NP_565083	1e-118
885	Cit.2424.1.S1_s_at	AT2G20560.1	stress.abiotic.heat	0	0	0	0	0	0	0	0	-1.02	-1.03	0	0	0	0	0	0	0	0	0	0	0	0	2	DNAJ heat shock family protein [Arabidopsis thaliana] pir||G84590 probable heat shock protein [imported] - Arabidopsis thaliana /REP_ORG=Citrus	NP_179646	1e-120
886	Cit.33267.1.S1_at	AT4G21870.1	stress.abiotic.heat	0	0	0	0	0	0	0	0	0	1.96	0	0	1.76	0	0	0	0	0	0	0	0	0	2	heat shock protein-like [Arabidopsis thaliana] emb|CAB79142.1| heat shock protein-like [Arabidopsis thaliana] emb|CAA17154.1| heat shock pro /REP_ORG=Citrus	AAM64345	4e-26
887	Cit.14665.1.S1_at	AT2G32120.2	stress.abiotic.heat	0	0	0	0	0	-2.58	0	0	-1.39	0	0	0	0	-1.01	0	0	0	0	-2.9	0	-2	-2	6	At2g32120/F22D22.13 [Arabidopsis thaliana] gb|AAM74502.1| At2g32120/F22D22.13 [Arabidopsis thaliana] gb|AAD15393.1| 70kD heat shock protein /REP_ORG=Citrus	AAN46859	7e-93
888	Cit.1782.1.S1_s_at	AT1G06460.1	stress.abiotic.heat	0	0	0	0	0	0	0	0	1.91	0	0	0	0	0	0	0	0	0	0	0	0	0	1	31.2 kDa small heat shock family protein / hsp20 family protein [Arabidopsis thaliana] /REP_ORG=Citrus	NP_172134	1e-39
889	Cit.6556.1.S1_at	AT1G07200.2	stress.abiotic.heat	3.13	-2.07	0	0	0	0	0	0	0	0	0	0	0	0	0	0	0	-2.1	-2.2	0	0	0	4	unknown protein [Arabidopsis thaliana] /REP_ORG=Citrus	AAK64026	1e-33
890	Cit.14662.1.S1_at	AT5G23240.1	stress.abiotic.heat	4.93	0	0	0	0	2.57	0	0	1.91	0	1.07	0	0	0	0	0	0	0	0	0	0	0	4	unnamed protein product [Arabidopsis thaliana] ref|NP_197715.1| DNAJ heat shock N-terminal domain-containing protein [Arabidopsis thaliana] /REP_ORG=Citrus	BAB11179	6e-57
891	Cit.17725.1.S1_s_at	AT1G07400.1	stress.abiotic.heat	0	0	0	0	0	-2.67	0	0	-1.03	0	0	0	0	0	0	0	0	0	0	0	0	0	2	heat shock protein [Pisum sativum] /REP_ORG=Citrus	AAN74634	3e-67
892	Cit.8444.1.S1_s_at	AT3G46230.1	stress.abiotic.heat	0	0	0	-9.62	0	0	0	0	0	0	0	-2.66	0	-3.16	0	0	0	0	0	0	0	0	3	chloroplast small heat shock protein class I [Capsicum frutescens] /REP_ORG=Citrus	AAQ19680	8e-70
893	Cit.9458.1.S1_s_at	AT3G22270.1	stress.abiotic.heat	0	0	0	0	0	-2.25	0	0	-1.01	0	0	0	0	0	0	0	0	0	0	0	0	0	2	heat shock protein [Pisum sativum] /REP_ORG=Citrus	AAN74634	9e-71
894	Cit.38338.1.S1_at	AT1G77020.1	stress.abiotic.heat	2.02	0	0	0	0	0	0	0	0	0	0	0	1.1	0	0	0	0	0	0	0	0	0	2	DNAJ heat shock N-terminal domain-containing protein [Arabidopsis thaliana] /REP_ORG=Citrus	NP_177828	1e-35
895	Cit.8267.1.S1_s_at	AT3G44110.1	stress.abiotic.heat	0	2.73	0	0	0	0	0	0	0	0	0	-1.09	0	0	0	0	0	0	0	0	0	0	2	-164 DnaJ protein homolog ANJ1 pir||JQ2142 chaperone ANJ1 protein - Atriplex nummularia /REP_ORG=Ci	P43644	1e-164
896	Cit.25374.1.S1_s_at	AT4G25200.1	stress.abiotic.heat	0	3.39	0	0	0	-2.86	0	0	-1.74	0	0	-1.42	0	0	0	0	0	0	0	0	0	0	4	putative mitochondrion-localized small heat shock protein [Arabidopsis thaliana] gb|AAO63293.1| At4	BAC43689	7e-59
897	Cit.39721.1.S1_x_at	AT3G46230.1	stress.abiotic.heat	0	0	0	-6.34	0	0	0	0	0	0	0	-2	0	-2.2	0	0	0	0	0	0	0	0	3	chloroplast small heat shock protein class I [Capsicum frutescens] /REP_ORG=Citrus	AAQ19680	1e-69
898	Cit.185.1.S1_s_at	AT4G10250.1	stress.abiotic.heat	0	0	0	-6.63	0	0	0	0	0	0	0	-1.01	0	0	0	0	0	-2	-3.6	0	0	-2.3	5	heat shock protein [Glycine max] sp|P30236|HS41_SOYBN 22.0 kDa class IV heat shock protein precursor pir||B48113 heat shock protein HSP22.0 /REP_ORG=Citrus	CAA44882	2e-65
899	Cit.35378.1.S1_s_at	AT2G20560.1	stress.abiotic.heat	0	2.75	0	0	0	2.18	0	0	0	1.09	0	1.13	0	0	0	0	0	0	3.6	0	0	0	5	DNAJ heat shock family protein [Arabidopsis thaliana] pir||G84590 probable heat shock protein [imported] - Arabidopsis thaliana /REP_ORG=Citrus	NP_179646	2e-96
900	Cit.16161.1.S1_at	AT5G06410.1	stress.abiotic.heat	2.17	0	0	0	0	0	0	0	0	0	0	0	1.06	0	0	0	0	0	0	0	0	0	2	DNAJ heat shock N-terminal domain-containing protein [Arabidopsis thaliana] /REP_ORG=Citrus	NP_196259	6e-60
901	Cit.4227.1.S1_s_at	AT3G52490.1	stress.abiotic.heat	0	2.25	0	0	0	0	0	0	0	1.65	0	0	0	0	0	0	0	0	0	0	0	0	2	OJ991214_12.16 [Oryza sativa (japonica cultivar-group)] emb|CAD40931.3| OSJNBa0033G16.3 [Oryza sativa (japonica cultivar-group)] /REP_ORG=Citrus	CAE01527	1e-18
902	Cit.13558.1.S1_s_at	AT1G16030.1	stress.abiotic.heat	0	0	0	-13.21	0	0	0	0	0	0	-1.21	0	0	0	0	0	0	-2	-2.9	0	0	-2.8	5	dnaK-type molecular chaperone Nthsp70 - common tobacco (fragment) emb|CAA44820.1| heat shock protein 70 [Nicotiana tabacum] /REP_ORG=Citrus	S18181	1e-110
903	Cit.12199.1.S1_s_at	AT5G22080.1	stress.abiotic.heat	3.33	0	0	0	0	0	0	0	0	0	0	0	1.74	0	0	0	0	0	0	0	0	0	2	unknown protein [Arabidopsis thaliana] emb|CAC34501.1| putative protein [Arabidopsis thaliana] ref|NP_680194.1| DNAJ heat shock N-terminal d /REP_ORG=Citrus	BAC43703	1e-115
904	Cit.29917.1.S1_s_at	AT5G06910.1	stress.abiotic.heat	2.31	0	0	0	0	0	0	0	0	0	0	0	1.05	0	0	0	0	0	0	0	0	0	2	DNAJ heat shock protein	NP_196308	2e-98
905	Cit.38819.1.S1_at	AT5G21430.1	stress.abiotic.heat	0	-2.41	0	0	0	0	0	0	0	-1.08	0	0	0	0	0	0	0	0	0	0	0	2	3	DNAJ heat shock N-terminal domain-containing protein [Arabidopsis thaliana] /REP_ORG=Citrus	NP_850862	5e-32
906	Cit.11985.1.S1_at	AT5G52300.2	stress.abiotic.cold	0	0	0	0	0	0	0	0	0	0	2.54	0	0	0	0	0	0	0	0	0	0	0	1	seed maturation protein PM39 [Glycine max] /REP_ORG=Citrus	AAD51627	8e-38
907	Cit.5584.1.S1_at	AT5G12300.1	stress.abiotic.cold	-2.01	0	0	0	0	0	0	0	0	0	0	0	0	0	0	0	0	0	0	0	0	0	1	putative protein [Arabidopsis thaliana] ref|NP_568263.1| C2 domain-containing protein [Arabidopsis thaliana] gb|AAT06476.1| At5g12300 [Arabi /REP_ORG=Citrus	CAC42891	4e-57
908	Cit.5584.1.S1_s_at	AT5G12300.1	stress.abiotic.cold	-2.44	0	0	0	0	0	0	0	0	0	0	0	-1.26	0	0	0	0	0	0	0	0	0	2	putative protein [Arabidopsis thaliana] ref|NP_568263.1| C2 domain-containing protein [Arabidopsis thaliana] gb|AAT06476.1| At5g12300 [Arabi /REP_ORG=Citrus	CAC42891	4e-57
909	Cit.9435.1.S1_s_at	AT2G41430.2	stress.abiotic.drought/salt	0	0	0	0	0	0	0	0	1.33	0	0	0	0	0	0	0	0	0	0	0	0	0	1	dehydration-induced protein ERD15 [Lycopersicon esculentum] /REP_ORG=Citrus	AAF75749	6e-38
910	Cit.8395.1.S1_x_at	AT3G05890.1	stress.abiotic.drought/salt	5.02	0	0	0	0	3.99	0	0	2.29	0	1.76	0	2.39	0	0	0	0	0	0	0	0	0	5	Clt1 [Poncirus trifoliata] /REP_ORG=Citrus	AAQ84111	2e-22
911	Cit.17637.1.S1_at	AT3G05890.1	stress.abiotic.drought/salt	0	0	0	0	0	0	0	0	1.34	0	0	0	0	0	0	0	0	0	0	0	0	0	1
912	Cit.37942.1.S1_at	AT1G19430.1	stress.abiotic.drought/salt	0	0	0	0	0	0	0	0	0	0	0	1.21	0	0	0	0	0	0	0	0	0	0	1	dehydration-induced protein-related [Arabidopsis thaliana] gb|AAF79446.1| F18O14.20 [Arabidopsis thaliana] /REP_ORG=Citrus	NP_564084	8e-49
913	Cit.1592.1.S1_at	AT4G22120.5	stress.abiotic.drought/salt	0	0	0	-2.42	0	0	0	0	0	0	0	0	0	0	0	0	0	0	0	0	0	0	1	early-responsive to dehydration protein-related / ERD protein-related [Arabidopsis thaliana] /REP_ORG=Citrus	NP_193943	7e-51
914	Cit.8394.1.S1_x_at	AT3G05890.1	stress.abiotic.drought/salt	4.19	0	0	0	0	0	0	0	1.89	0	0	0	1.98	0	0	0	0	0	0	0	0	0	3	Clt1 [Poncirus trifoliata] /REP_ORG=Citrus	AAQ84111	3e-22
915	Cit.9722.1.S1_x_at	AT4G20260.3	stress.abiotic.drought/salt	0	0	0	2.66	0	0	0	0	0	0	0	0	1.18	0	0	0	0	0	0	0	0	0	2	plasma membrane polypeptide [Nicotiana tabacum] pir||T03678 plasma membrane protein - common tobacco /REP_ORG=Citrus	CAA69900	4e-45
916	Cit.25961.1.S1_s_at	AT1G26850.2	stress.abiotic.drought/salt	-2.08	0	0	0	0	0	0	0	0	0	0	0	-1.02	0	0	0	0	0	0	0	0	0	2	dehydration-responsive family protein [Arabidopsis thaliana] ref|NP_849710.1| dehydration-responsive family protein [Arabidopsis thaliana] g /REP_ORG=Citrus	NP_564265	7e-52
917	Cit.4893.1.S1_s_at	AT4G18030.1	stress.abiotic.drought/salt	0	0	0	0	0	0	0	0	0	0	0	1.59	0	0	0	0	0	0	0	0	0	0	1	putative protein [Arabidopsis thaliana] emb|CAA17146.1| putative protein [Arabidopsis thaliana] pir||T05089 hypothetical protein T6K21.210 - /REP_ORG=Citrus	CAB78805	3e-77
918	Cit.31449.1.S1_at	AT1G78240.2	stress.abiotic.drought/salt	0	0	0	0	0	0	0	0	0	1.4	-1.38	1.69	0	0	0	0	-2	-2	-2.2	0	0	0	6	dehydration-responsive protein-related [Arabidopsis thaliana] /REP_ORG=Citrus	NP_177948	2e-41
919	Cit.5961.1.S1_at	AT2G38905.1	stress.abiotic.drought/salt	0	-2.06	0	0	0	0	0	0	0	0	2.31	0	0	0	0	0	0	0	2.6	0	0	0	3	hydrophobic protein	NP_565897	2e-24
920	Cit.18111.1.S1_at	AT5G64030.1	stress.abiotic.drought/salt	-2.85	0	0	0	0	0	0	0	0	0	0	0	-1.47	0	0	0	0	0	0	0	0	0	2	AT5g64030/MBM17_13 [Arabidopsis thaliana] gb|AAO23578.1| At5g64030/MBM17_13 [Arabidopsis thaliana] ref|NP_201208.2| dehydration-responsive p /REP_ORG=Citrus	AAM78114	2e-26
921	Cit.1592.1.S1_s_at	AT4G22120.5	stress.abiotic.drought/salt	0	0	0	-2.01	0	0	0	0	0	0	0	0	0	0	0	0	0	-2.8	0	0	0	0	2	early-responsive to dehydration protein-related / ERD protein-related [Arabidopsis thaliana] /REP_ORG=Citrus	NP_193943	7e-51
922	Cit.11488.1.S1_s_at	AT3G23300.1	stress.abiotic.drought/salt	0	0	0	0	0	0	0	0	0	0	0	1.12	0	0	0	0	0	0	0	0	0	0	1	ankyrin-like protein [Arabidopsis thaliana] ref|NP_566725.2| dehydration-responsive protein-related [Arabidopsis thaliana] /REP_ORG=Citrus	BAB02273	1e-111
923	Cit.4467.1.S1_s_at	AT1G13860.3	stress.abiotic.drought/salt	-2.13	0	0	0	0	0	0	0	0	0	0	0	-1.08	0	0	0	0	0	0	0	0	0	2	dehydration-responsive protein-related [Arabidopsis thaliana] /REP_ORG=Citrus	NP_973410	5e-75
924	Cit.15573.1.S1_at	AT2G34300.2	stress.abiotic.drought/salt	-4.03	0	0	0	0	0	0	0	0	0	0	0	0	0	0	0	0	0	0	0	0	0	1	dehydration-responsive protein-related [Arabidopsis thaliana] gb|AAR23721.1| At1g29470 [Arabidopsis thaliana] /REP_ORG=Citrus	NP_174240	3e-66
925	Cit.29866.1.S1_at	AT2G39750.1	stress.abiotic.drought/salt	-2.24	0	0	0	0	0	0	0	0	0	0	0	-1.1	0	0	0	0	0	0	0	0	0	2	At5g06050 [Arabidopsis thaliana] ref|NP_196224.1| dehydration-responsive protein-related [Arabidopsis thaliana] gb|AAW80868.1| At5g06050 [Ar /REP_ORG=Citrus	AAU05491	1e-109
926	Cit.26473.1.S1_s_at	AT1G26850.2	stress.abiotic.drought/salt	-2.03	0	0	0	0	0	0	0	0	0	0	0	-1.01	0	0	0	0	0	0	0	0	0	2	dehydration-responsive family protein [Arabidopsis thaliana] ref|NP_849710.1| dehydration-responsive family protein [Arabidopsis thaliana] g /REP_ORG=Citrus	NP_564265	2e-83
927	Cit.4468.1.S1_at	AT1G13860.3	stress.abiotic.drought/salt	-2.16	0	0	0	0	0	0	0	0	0	0	0	-1.16	0	0	0	0	0	0	0	0	0	2	At2g03480/T4M8.9 [Arabidopsis thaliana] /REP_ORG=Citrus	AAK63953	1e-137
928	Cit.9434.1.S1_at	AT2G41430.2	stress.abiotic.drought/salt	0	0	0	0	0	0	0	0	1.43	0	0	0	0	0	0	0	0	0	0	0	0	0	1	dehydration-induced protein ERD15 [Lycopersicon esculentum] /REP_ORG=Citrus	AAF75749	7e-38
929	Cit.1299.1.S1_x_at	AT4G24220.1	stress.abiotic.touch/wounding	-4.28	0	0	0	0	0	0	0	0	0	0	0	-2.01	0	0	0	0	0	0	0	0	0	2	At4g24220 [Arabidopsis thaliana] gb|AAM64873.1| induced upon wounding stress [Arabidopsis thaliana] emb|CAB79332.1| putative protein [Arabid /REP_ORG=Citrus	AAP37838	1e-109
930	Cit.836.1.S1_s_at	AT3G10985.1	stress.abiotic.touch/wounding	-2.16	0	0	0	0	0	0	0	0	0	0	0	-1.05	0	0	0	0	0	0	0	0	0	2	unknown protein [Arabidopsis thaliana] /REP_ORG=Citrus	AAF01523	7e-53
931	Cit.6847.1.S1_at	AT3G04720.1	stress.abiotic.touch/wounding	0	0	0	2.16	0	0	0	0	0	0	1.59	0	0	0	0	-2.51319	0	0	0	0	0	0	3	pathogenesis-related protein 4b [Capsicum chinense] /REP_ORG=Citrus	BAD11073	9e-51
932	Cit.21717.1.S1_at	AT3G04720.1	stress.abiotic.touch/wounding	0	3.42	0	0	0	0	0	0	0	0	0	-1.45	0	0	0	-2.51319	0	2.8	3.2	0	0	0	5	pathogenesis-related protein 4b [Capsicum chinense] /REP_ORG=Citrus	BAD11073	2e-52
933	Cit.753.1.S1_x_at	AT3G04720.1	stress.abiotic.touch/wounding	0	3.68	0	2.95	0	0	0	0	0	0	0	0	0	0	0	-2.51319	0	0	0	0	0	0	3	pathogenesis-related protein 4A [Nicotiana tabacum] pir||S23799 pathogenesis-related protein 4A - common tobacco /REP_ORG=Citrus	CAA41437	1e-59
934	Cit.23988.1.S1_s_at	AT1G75380.3	stress.abiotic.touch/wounding	0	-2.41	0	0	0	0	0	0	0	0	0	0	0	0	0	0	0	2.1	3.7	0	0	0	3	wound-responsive protein	AAM64965	1e-114
935	Cit.24228.1.S1_s_at	AT4G24220.2	stress.abiotic.touch/wounding	0	0	0	0	0	0	0	0	0	0	0	0	1.16	0	0	0	0	0	0	0	0	0	1	expressed protein [Arabidopsis thaliana] pir||T09885 hypothetical protein T22A6.50 - Arabidopsis thaliana /REP_ORG=Citrus	NP_194153	4e-40
936	Cit.22179.1.S1_s_at	AT4G08685.1	stress.abiotic.unspecified	-4.41	2.16	0	0	0	0	0	0	0	1.17	-1.19	0	-2.13	0	0	0	0	0	0	0	0	0	5	putative SAH7 protein [Gossypium raimondii] /REP_ORG=Citrus	AAM78186	6e-20
937	Cit.7644.1.S1_at	AT1G69080.1	stress.abiotic.unspecified	-4.78	2.06	0	0	0	0	0	0	0	0	0	0	-1.92	0	0	0	0	0	0	0	0	0	3	F4N2.5 [Arabidopsis thaliana] ref|NP_564951.1| universal stress protein (USP) family protein [Arabi	AAF27072	1e-47
938	Cit.3982.1.S1_at	AT5G15780.1	stress.abiotic.unspecified	-30.2	0	0	0	0	0	0	0	0	0	-2.6	0	-4.87	0	0	0	0	0	0	0	0	0	3	pollen Ole e 1 allergen and extensin family protein [Arabidopsis thaliana] /REP_ORG=Citrus	NP_197082	7e-61
939	Cit.35736.1.S1_s_at	AT1G72610.1	stress.abiotic.unspecified	-2.57	0	0	0	0	0	0	0	0	0	-1.61	0	-1.4	0	0	0	0	0	0	0	0	-3.3	4	Auxin-binding protein ABP19a precursor gb|AAD00295.1| auxin-binding protein ABP19 [Prunus persica] /REP_ORG=Citrus	Q9ZRA4	9e-76
940	Cit.8648.1.S1_at		stress.abiotic.unspecified	0	0	0	3.81	0	0	0	0	0	0	0	0	0	0	0	-2.08522	0	0	0	0	0	0	2	germin-like protein [Arabidopsis thaliana] ref|NP_198731.1| germin-like protein	BAB10836	3e-89
941	Cit.7663.1.S1_at	AT5G39110.1	stress.abiotic.unspecified	0	0	0	0	0	0	0	0	0	1.08	0	0	0	0	0	0	0	0	0	0	0	0	1	germin-like protein [Arabidopsis thaliana] ref|NP_198731.1| germin-like protein	BAB10836	2e-61
942	Cit.35435.1.S1_x_at	AT5G39110.1	stress.abiotic.unspecified	0	0	0	2.01	0	5.25	0	0	0	0	0	0	0	0	0	-2.08522	-3.9	-2.3	-2	2.7	-2.3	0	8	germin-like protein	NP_198727	2e-77
943	Cit.8842.1.S1_at	AT4G08685.1	stress.abiotic.unspecified	-16.96	0	0	-2.91	0	0	0	0	0	0	0	0	0	0	0	0	0	0	0	0	0	0	2	unknown protein [Arabidopsis thaliana] gb|AAL69502.1| unknown protein [Arabidopsis thaliana] gb|AAM62935.1| allergen-like protein BRSn20 [Ar /REP_ORG=Citrus	AAM45117	1e-53
944	Cit.19454.1.S1_x_at	AT4G08685.1	stress.abiotic.unspecified	-2.76	0	0	0	0	0	0	0	0	1.1	0	0	-1.51	0	0	0	0	0	0	0	0	0	3	pollen Ole e 1 allergen and extensin family protein [Arabidopsis thaliana] /REP_ORG=Citrus	NP_567338	1e-53
945	Cit.19428.1.S1_x_at	AT4G08685.1	stress.abiotic.unspecified	-4.65	0	0	0	0	0	0	0	0	1.21	-1.19	0	-2.24	0	0	0	0	0	0	0	0	0	4	pollen Ole e 1 allergen and extensin family protein [Arabidopsis thaliana] /REP_ORG=Citrus	NP_567338	5e-54
946	Cit.4629.1.S1_s_at	AT3G62020.1	stress.abiotic.unspecified	0	0	0	0	0	0	0	0	0	0	-2.74	4.31	0	0	0	0	0	0	-5	-6.4	0	0	4	germin-like protein (GLP10) [Arabidopsis thaliana] ref|NP_191761.1| germin-like protein (GLP10) [Ar	CAB71909	2e-88
947	Cit.14449.1.S1_at	AT2G38310.1	stress.abiotic.unspecified	0	0	0	0	0	3.15	0	0	0	0	0	-1.84	0	0	0	0	0	0	0	0	0	0	2	expressed protein [Arabidopsis thaliana] pir||T02514 hypothetical protein At2g38310 [imported] - Ara	NP_565887	3e-67
948	Cit.16343.1.S1_at	AT1G44760.1	stress.abiotic.unspecified	-7.65	0	0	0	0	0	0	0	0	0	0	0	-2.73	0	0	0	0	0	0	0	0	0	2	unknown protein [Arabidopsis thaliana] gb|AAP04046.1| unknown protein [Arabidopsis thaliana] gb|AAF78259.1| Contains similarity to hypotheti /REP_ORG=Citrus	AAL36218	5e-71
949	Cit.8878.1.S1_at	AT1G06550.1	stress.abiotic.unspecified	7.15	0	0	0	0	2.34	0	0	0	0	0	0	2.88	0	0	0	0	0	0	0	0	0	3	F12K11.12 [Arabidopsis thaliana] /REP_ORG=Citrus	AAF24814	8e-29
950	Cit.11578.1.S1_s_at	AT2G21620.1	stress.abiotic.unspecified	0	-2.08	0	0	0	0	0	0	0	0	0	0	0	0	0	0	0	0	0	0	0	0	1	putative universal stress protein [Cicer arietinum] /REP_ORG=Citrus	CAG14983	3e-76
951	Cit.8838.1.S1_s_at	AT1G24020.1	stress.abiotic.unspecified	-77.55	0	0	-3.63	0	0	0	0	0	4.46	0	0	0	0	0	0	0	0	0	0	0	0	3	pollen allergen-like protein [Arabidopsis thaliana] /REP_ORG=Citrus	AAM65899	1e-48
952	Cit.5856.1.S1_at	AT5G06690.1	redox.thioredoxin	2.51	0	0	0	0	0	0	0	3.53	0	1.08	0	0	0	0	0	0	0	2	2.1	0	2.2	6	thioredoxin family protein [Arabidopsis thaliana] /REP_ORG=Citrus	NP_568172	2e-51
953	Cit.718.1.S1_at	AT3G51030.1	redox.thioredoxin	0	3.07	0	0	0	0	0	0	0	0	0	0	0	0	0	0	0	0	0	0	0	0	1	thioredoxin [Ricinus communis] sp|Q43636|TRXH_RICCO Thioredoxin H-type (TRX-H) pir||T10170 thioredoxin - castor bean /REP_ORG=Citrus	CAA94534	4e-55
954	Cit.356.1.S1_s_at	AT3G51030.1	redox.thioredoxin	0	0	0	0	0	0	2.54	0	0	0	0	-1.8	0	0	0	0	0	0	0	0	0	-2.6	3	thioredoxin H [Citrus x paradisi] /REP_ORG=Citrus	AAP33009	5e-61
955	Cit.11658.1.S1_at	AT2G04700.1	redox.thioredoxin	0	0	0	0	0	0	0	0	0	0	0	0	0	-1.27	0	0	0	0	0	0	0	0	1	ferredoxin-thioredoxin-reductase catalytic subunit B [Solanum tuberosum] /REP_ORG=Citrus	CAC39620	5e-60
956	Cit.13632.1.S1_s_at	AT3G06730.1	redox.thioredoxin	0	2.03	0	0	0	0	0	0	0	0	0	-1.92	0	0	0	0	0	0	0	0	0	0	2	thioredoxin	AAF63825	2e-62
957	Cit.24563.1.S1_at	AT1G53300.1	redox.thioredoxin	-5.88	0	0	0	0	0	0	0	0	0	0	0	-2.44	0	0	0	0	0	0	0	0	0	2	At1g53300 [Arabidopsis thaliana] gb|AAF69536.1| F12M16.20 [Arabidopsis thaliana] ref|NP_175737.1| thioredoxin family protein [Arabidopsis th /REP_ORG=Citrus	AAP21252	3e-29
958	Cit.17316.1.S1_s_at	AT5G06690.1	redox.thioredoxin	2.94	0	0	0	0	0	0	0	4.4	1.02	1.03	0	0	0	0	0	0	0	0	0	0	0	4	thioredoxin family protein [Arabidopsis thaliana] /REP_ORG=Citrus	NP_568172	1e-53
959	Cit.16865.1.S1_at	AT3G51030.1	redox.thioredoxin	0	0	0	0	0	0	0	0	0	0	0	-2.03	0	0	0	0	0	0	0	0	0	0	1	thioredoxin H [Citrus x paradisi] /REP_ORG=Citrus	AAP33009	2e-63
960	Cit.3228.1.S1_at	AT5G60640.1	redox.thioredoxin	0	0	0	0	0	0	0	0	0	0	0	0	-1.01	0	0	0	0	0	0	0	0	0	1	protein disulphide isomerase [Elaeis guineensis] /REP_ORG=Citrus	AAO26314	3e-94
961	Cit.31451.1.S1_s_at	AT1G11530.1	redox.thioredoxin	6.12	-5.22	0	0	0	0	0	0	0	-2.61	0	2.44	2.54	0	0	0	2.8	8.6	31.5	0	4.7	3.9	10	thioredoxin h [Hevea brasiliensis] /REP_ORG=Citrus	AAD33596	8e-44
962	Cit.22418.1.S1_s_at	AT4G35460.1	redox.thioredoxin	0	0	0	-2.77	0	0	0	0	0	0	0	0	0	0	0	0	0	0	0	0	0	0	1	9 Structure Of Nadph Dependent Thioredoxin Reductase /REP_ORG=Citrus	1VDC	0.004
963	Cit.18521.1.S1_at	AT3G19000.1	redox.ascorbate and glutathione	0	14.47	4.4	0	0	0	0	0	0	2.1	0	0	0	0	0	0	0	0	0	0	0	0	3	putative oxidoreductase [Oryza sativa (japonica cultivar-group)] /REP_ORG=Citrus	AAT77035	9e-40
964	Cit.6455.1.S1_at	AT4G18260.1	redox.ascorbate and glutathione	3.45	0	0	0	0	0	0	0	0	0	0	0	1.75	0	0	0	0	0	0	0	0	0	2	unknown protein [Arabidopsis thaliana] emb|CAA16798.1| unknown protein [Arabidopsis thaliana] pir||T04928 hypothetical protein T9A21.110 - A /REP_ORG=Citrus	CAB78828	6e-68
965	Cit.585.1.S1_s_at	AT2G32720.1	redox.ascorbate and glutathione	-16.18	0	0	0	0	0	0	0	0	0	0	0	-3.94	0	0	0	0	0	0	0	0	0	2	cytochrome b5 isoform Cb5-B [Vernicia fordii] /REP_ORG=Citrus	AAT84459	1e-45
966	Cit.8637.1.S1_s_at	AT5G21105.1	redox.ascorbate and glutathione.ascorbate	-3.26	2.17	2.36	0	0	0	0	0	0	1.26	0	0	-1.78	0	0	0	0	-2	0	0	0	0	6	-123 L-ascorbate oxidase precursor (Ascorbase) (ASO) pir||S66353 L-ascorbate oxidase (EC 1.10.3.3)	Q40588	1e-123
967	Cit.39713.1.S1_s_at	AT3G09640.2	redox.ascorbate and glutathione.ascorbate	0	0	0	0	0	0	0	0	0	0	0	-2.03	0	-2.36	0	0	0	0	0	0	0	0	2	ascorbate peroxidase [Hevea brasiliensis] /REP_ORG=Citrus	AAO14118	3e-79
968	Cit.37464.1.S1_at	AT4G39830.1	redox.ascorbate and glutathione.ascorbate	0	0	0	0	0	0	0	0	0	0	0	-1.08	0	0	0	0	0	0	-3.5	0	0	0	2	syringolide-induced protein B13-1-1 [Glycine max] /REP_ORG=Citrus	BAB86897	5e-35
969	Cit.3426.1.S1_s_at	AT4G09010.1	redox.ascorbate and glutathione.ascorbate	-2.2	0	0	0	0	0	0	0	0	0	0	0	-1.14	0	0	0	0	0	0	0	0	0	2	putative ascorbate peroxidase (TL29) [Lycopersicon esculentum] sp|Q9THX6|TL29_LYCES Putative L-ascorbate peroxidase	CAB64343	1e-114
970	Cit.5497.1.S1_at	AT4G35000.1	redox.ascorbate and glutathione.ascorbate	0	0	0	0	0	0	0	0	0	1.46	0	0	0	0	0	0	0	0	0	0	0	0	1	ascorbate peroxidase [Capsicum annuum] /REP_ORG=Citrus	AAL35365	1e-113
971	Cit.8235.1.S1_at	AT1G07890.8	redox.ascorbate and glutathione.ascorbate	-2.01	0	0	0	0	0	0	0	0	0	0	-1.09	-1.02	0	0	0	0	0	0	0	0	0	3	cytosolic ascorbate peroxidase [Nicotiana tabacum] /REP_ORG=Citrus	BAA12918	1e-124
972	Cit.3426.1.S1_at	AT4G09010.1	redox.ascorbate and glutathione.ascorbate	-2.27	0	0	0	0	0	0	0	0	0	0	0	-1.29	0	0	0	0	0	0	0	0	0	2	putative ascorbate peroxidase (TL29) [Lycopersicon esculentum] sp|Q9THX6|TL29_LYCES Putative L-ascorbate peroxidase	CAB64343	1e-114
973	Cit.3427.1.S1_at	AT4G09010.1	redox.ascorbate and glutathione.ascorbate	-2.95	0	0	0	0	0	-2.14	0	0	0	0	0	-1.52	0	0	0	0	0	0	0	0	0	3	putative ascorbate peroxidase (TL29) [Lycopersicon esculentum] sp|Q9THX6|TL29_LYCES Putative L-ascorbate peroxidase	CAB64343	6e-71
974	Cit.7984.1.S1_s_at	AT5G28840.1	redox.ascorbate and glutathione.ascorbate.GME	0	0	0	0	0	0	0	0	0	0	0	0	-1.07	0	0	0	0	0	0	0	0	0	1	putative epimerase/dehydratase [Oryza sativa (japonica cultivar-group)] gb|AAP53779.1| putative epimerase/dehydratase [Oryza sativa (japonic /REP_ORG=Citrus	NP_921492	1e-138
975	Cit.36985.1.S1_s_at	AT3G47930.1	redox.ascorbate and glutathione.ascorbate.L-Galactono-1;4-lactone dehydrogenase	0	0	-2.1	0	0	0	0	0	0	0	0	0	0	0	0	0	0	0	0	0	0	0	1	mitochondrial L-galactono-1	AAT67210	4e-53
976	Cit.26287.1.S1_at	AT4G29210.1	redox.ascorbate and glutathione.glutathione	-2.27	0	0	-3.77	0	0	0	0	0	0	0	0	0	0	0	0	0	0	0	0	0	0	2	gamma-glutamyltranspeptidase family protein [Arabidopsis thaliana] pir||T13432 gamma-glutamyltransferase homolog T17A13.30 - Arabidopsis tha /REP_ORG=Citrus	NP_194650	1e-36
977	Cit.5913.1.S1_at	AT4G29210.1	redox.ascorbate and glutathione.glutathione	0	0	0	0	0	0	0	0	0	0	0	0	-1.02	0	0	0	0	0	0	0	0	0	1	putative gamma-glutamyltransferase [Arabidopsis thaliana] emb|CAB79679.1| gamma-glutamyltransferase-like protein [Arabidopsis thaliana] ref| /REP_ORG=Citrus	AAO64159	1e-119
978	Cit.39953.1.S1_s_at	AT2G48150.1	redox.ascorbate and glutathione.glutathione	0	0	0	0	0	0	0	0	0	0	0	0	1.01	0	0	0	0	0	0	0	0	0	1	probable glutathione peroxidase [Arabidopsis thaliana] emb|CAB87753.1| glutathione peroxidase-like protein [Arabidopsis thaliana] gb|AAO5067 /REP_ORG=Citrus	AAM61670	5e-60
979	Cit.16594.1.S1_at	AT4G39640.2	redox.ascorbate and glutathione.glutathione	-7.03	0	0	-2.11	0	0	0	0	0	0	0	0	-2.77	0	0	0	0	0	0	0	0	0	3	OSJNBa0036B21.10 [Oryza sativa (japonica cultivar-group)] ref|XP_472730.1| OSJNBa0036B21.10 [Oryza sativa (japonica cultivar-group)] /REP_ORG=Citrus	CAD40892	1e-118
980	Cit.8683.1.S1_s_at	AT2G16060.1	redox.heme	0	0	0	2.29	0	0	0	0	0	0	0	0	0	0	0	0	0	0	0	0	0	0	1	Hemoglobin II pir||S13378 hemoglobin II - swamp oak /REP_ORG=Citrus	P23244	5e-72
981	Cit.8686.1.S1_at	AT2G16060.1	redox.heme	0	0	0	2.59	0	0	0	0	0	0	0	0	0	0	0	0	0	0	0	0	0	0	1	hemoglobin - Trema tomentosa prf||1402313A hemoglobin /REP_ORG=Citrus	S00838	2e-37
982	Cit.12183.1.S1_at	AT4G32690.1	redox.heme	0	3.95	0	11.28	0	0	0	0	0	0	0	-1.27	0	0	0	0	0	2.1	2	0	0	0	5	2-on-2 hemoglobin [Datisca glomerata] /REP_ORG=Citrus	CAD33536	5e-78
983	Cit.24626.1.S1_x_at	AT2G16060.1	redox.heme	0	0	0	2.25	0	0	0	0	0	0	0	0	0	0	0	0	0	0	0	0	0	0	1	hemoglobin [Casuarina glauca] pir||S13378 hemoglobin II - swamp oak sp|P23244|HBP2_CASGL Hemoglobin II /REP_ORG=Citrus	CAA37898	1e-71
984	Cit.2141.1.S1_s_at	AT2G16060.1	redox.heme	3.03	0	0	0	0	0	0	0	0	0	0	0	1.56	0	0	0	0	0	-2.9	0	0	-2.1	4	non-symbiotic hemoglobin class 1 [Citrus unshiu] /REP_ORG=Citrus	AAK07675	3e-97
985	Cit.19393.1.S1_s_at	AT1G03020.1	redox.glutaredoxins	5.06	-2.08	2.21	-3.51	0	0	0	0	0	0	0	0	2.35	0	0	0	0	0	0	0	3.6	0	6	glutaredoxin family protein [Arabidopsis thaliana] gb|AAM67033.1| glutaredoxin-like protein [Arabido	NP_197361	4e-31
986	Cit.27666.1.S1_at	AT2G41330.1	redox.glutaredoxins	-8.63	0	0	0	0	0	0	0	0	0	0	0	-2.9	0	0	0	0	0	0	0	0	0	2	unknown protein [Arabidopsis thaliana] gb|AAL69460.1| At2g41330/F13H10.12 [Arabidopsis thaliana] pir||D84840 hypothetical protein At2g41330 /REP_ORG=Citrus	AAC78540	8e-53
987	Cit.19393.1.S1_at	AT1G03020.1	redox.glutaredoxins	8.47	-2.3	2.02	-4.46	0	0	0	0	0	0	0	0	3.28	0	0	0	0	0	0	0	0	0	5	glutaredoxin family protein [Arabidopsis thaliana] gb|AAM67033.1| glutaredoxin-like protein [Arabido	NP_197361	4e-31
988	Cit.15711.1.S1_at	AT1G28480.1	redox.glutaredoxins	-2.67	2.04	0	0	0	0	2.09	0	0	2.8	-1.58	0	-1.34	0	0	0	0	0	0	0	0	0	6	glutaredoxin family protein [Arabidopsis thaliana] pir||H86410 protein F3M18.8 [imported] - Arabidop	NP_174170	2e-34
989	Cit.13824.1.S1_at	AT1G64500.1	redox.glutaredoxins	0	0	0	0	0	0	0	0	0	-1.1	0	0	0	0	0	0	0	0	0	0	0	0	1	putative peptide transporter protein [Arabidopsis thaliana] gb|AAO22579.1| putative peptide transporter protein [Arabidopsis thaliana] pir|| /REP_ORG=Citrus	AAL07109	3e-62
990	Cit.18719.1.S1_at	AT5G18600.1	redox.glutaredoxins	0	-22.56	0	-10.61	0	0	0	0	0	0	2.04	0	0	0	0	0	0	0	2.4	0	2.4	0	5	glutaredoxin-like protein [Arabidopsis thaliana] dbj|BAC42196.1| putative glutaredoxin [Arabidopsis	AAM67033	2e-19
991	Cit.994.1.S1_s_at	AT5G20500.1	redox.glutaredoxins	3.76	0	0	0	0	0	0	0	0	0	0	0	1.86	0	0	0	0	0	0	0	0	0	2	glutaredoxin [Populus tremula x Populus tremuloides] /REP_ORG=Citrus	AAL90750	3e-44
992	Cit.19718.1.S1_s_at	AT2G30540.1	redox.glutaredoxins	0	0	2.86	3.63	0	0	0	0	0	0	0	0	0	0	0	0	0	-6	-2	0	0	0	4	glutaredoxin family protein [Arabidopsis thaliana] pir||F84709 probable glutaredoxin [imported] - Arabidopsis thaliana /REP_ORG=Citrus	NP_180612	2e-37
993	Cit.21156.1.S1_s_at	AT3G52960.1	redox.peroxiredoxin	-3.22	0	0	0	0	0	0	0	0	0	0	0	-1.67	0	0	0	0	0	0	0	0	0	2	putative thioredoxin peroxidase [Oryza sativa (japonica cultivar-group)] ref|XP_506741.1| PREDICTED P0453H10.33 gene product [Oryza sativa ( /REP_ORG=Citrus	XP_464429	1e-18
994	Cit.4885.1.S1_at	AT1G12520.3	redox.dismutases and catalases	0	-2.92	0	-2.79	0	0	0	0	0	0	0	0	0	0	0	0	0	0	0	0	0	0	2	Cu/Zn-superoxide dismutase copper chaperone precursor [Glycine max] /REP_ORG=Citrus	AAK01931	3e-72
995	Cit.8344.1.S1_s_at	AT4G35090.1	redox.dismutases and catalases	0	0	0	0	0	0	0	0	0	0	0	0	1.02	0	0	0	0	0	0	0	0	0	1	unnamed protein product [Gossypium hirsutum] sp|P17598|CAT1_GOSHI Catalase isozyme 1 pir||S10770 catalase (EC 1.11.1.6) - upland cotton /REP_ORG=Citrus	CAA36380	1e-122
996	Cit.3949.1.S1_s_at	AT2G28190.1	redox.dismutases and catalases	0	-7.14	0	-33.81	0	0	0	0	0	0	0	0	0	0	0	0	0	0	0	0	0	0	2	superoxidase dismutase [Lycopersicon esculentum] /REP_ORG=Citrus	AAQ09007	4e-88
997	Cit.29692.1.S1_s_at	AT1G12520.1	redox.dismutases and catalases	0	-3.81	0	-3.09	0	0	0	0	0	0	0	0	0	0	0	0	0	0	0	0	0	0	2	Cu/Zn-superoxide dismutase copper chaperone precursor [Glycine max] /REP_ORG=Citrus	AAK01931	1e-69
998	Cit.16668.1.S1_at	AT5G51100.1	redox.dismutases and catalases	0	0	0	6.03	0	0	0	0	0	0	0	-1.18	0	0	0	0	0	0	0	0	0	0	2	Fe-superoxide dismutase precursor [Arabidopsis thaliana] dbj|BAA97372.1| unnamed protein product [A	AAM61633	3e-95
999	Cit.29376.1.S1_s_at	AT5G51100.1	redox.dismutases and catalases	2.82	0	0	3.4	0	0	0	0	0	0	0	0	1.53	0	0	0	0	0	0	0	0	0	3	Fe-superoxide dismutase precursor [Medicago sativa] /REP_ORG=Citrus	AAL32441	1e-104
1000	Cit.8351.1.S1_s_at	AT4G35090.1	redox.dismutases and catalases	0	0	0	0	0	0	0	0	0	0	0	0	1.6	-1.53	0	0	0	0	0	0	0	0	2	catalase [Brassica juncea] /REP_ORG=Citrus	AAD17934	1e-132
1001	Cit.28102.1.S1_s_at	AT1G08830.2	redox.dismutases and catalases	84.58	27.32	4.2	37.93	0	0	0	0	0	0	0	0	6.38	0	0	0	0	0	0	0	0	0	5	Cu/Zn superoxide dismutase [Citrus sinensis] pir||T10450 superoxide dismutase (EC 1.15.1.1) (Cu-Zn) - sweet orange (fragment) /REP_ORG=Citrus	CAA03881	7e-67
1002	Cit.9229.1.S1_x_at	AT4G34710.2	polyamine metabolism.synthesis.arginine decarboxylase	0	0	0	0	0	0	0	0	0	0	1.03	0	0	0	0	0	0	0	0	0	0	0	1	arginine decarboxylase [Vitis vinifera] /REP_ORG=Citrus	CAA65585	1e-54
1003	Cit.14666.1.S1_at	AT5G19530.1	polyamine metabolism.synthesis.spermidine synthase	0	0	0	0	0	0	0	0	0	0	0	0	-1.38	0	0	0	0	0	0	0	0	0	1	spermine synthase [Arabis gemmifera] /REP_ORG=Citrus	BAB83654	1e-122
1004	Cit.12728.1.S1_at	AT1G30820.1	nucleotide metabolism.synthesis.pyrimidine.CTP synthetase	0	0	0	-4.89	0	0	0	0	0	0	0	0	0	0	0	0	0	0	0	0	0	0	1	CTP synthase	NP_174368	1e-130
1005	Cit.6468.1.S1_at	AT3G21110.2	nucleotide metabolism.synthesis.purine.SAICAR synthetase	0	0	0	0	0	0	0	0	0	0	0	-1.05	0	0	0	0	0	0	0	0	0	0	1	SAICAR synthetase [Nicotiana tabacum] /REP_ORG=Citrus	AAR06292	1e-132
1006	Cit.13998.1.S1_s_at	AT1G63660.1	nucleotide metabolism.synthesis.purine.GMP synthetase	0	2.33	0	0	0	2.54	2.47	0	0	0	0	-1.57	0	0	0	0	0	0	0	0	0	0	4	putative GMP synthetase [Oryza sativa (japonica cultivar-group)] /REP_ORG=Citrus	BAC22314	1e-133
1007	Cit.22358.1.S1_at	AT1G63660.1	nucleotide metabolism.synthesis.purine.GMP synthetase	0	0	0	0	0	0	0	0	0	0	0	-1.16	0	0	0	0	0	0	0	0	0	0	1	putative GMP synthase [Arabidopsis thaliana] /REP_ORG=Citrus	AAO42053	6e-62
1008	Cit.2768.1.S1_s_at	AT2G35390.2	nucleotide metabolism.synthesis.PRS-PP	0	0	0	0	0	2.62	0	0	0	0	0	0	0	0	0	0	0	0	0	0	0	0	1	phosphoribosyl pyrophosphate synthase [Spinacia oleracea] /REP_ORG=Citrus	CAB43599	4e-48
1009	Cit.2767.1.S1_at	AT2G35390.2	nucleotide metabolism.synthesis.PRS-PP	0	0	0	-2.04	0	2.36	0	0	0	0	0	-1.25	0	0	0	0	0	0	-2.6	0	2.4	-2.3	6	phosphoribosyl pyrophosphate synthase [Spinacia oleracea] /REP_ORG=Citrus	CAB43599	1e-120
1010	Cit.5918.1.S1_at	AT4G04955.1	nucleotide metabolism.degradation	0	0	0	0	0	2.32	0	0	0	-1.21	0	0	0	0	0	0	0	0	-2.4	0	0	0	3	putative allantoinase [Solanum tuberosum] /REP_ORG=Citrus	BAC23046	4e-97
1011	Cit.5895.1.S1_at	AT2G36310.1	nucleotide metabolism.degradation	-2.23	0	0	0	0	0	0	0	0	0	0	0	0	0	0	0	0	0	0	0	0	0	1	putative inosine-uridine nucleoside N-ribohydrolase [Oryza sativa (japonica cultivar-group)] dbj|BAD09089.1| putative inosine-uridine nucleo /REP_ORG=Citrus	XP_483754	1e-107
1012	Cit.17487.1.S1_at	AT2G19570.1	nucleotide metabolism.degradation	0	2.1	0	0	0	0	0	0	0	0	0	1.01	0	0	0	0	0	2.1	0	0	3.6	2	5	cytidine deaminase 1 [Arabidopsis thaliana] /REP_ORG=Citrus	AAF03356	2e-80
1013	Cit.34899.1.S1_s_at	AT2G26230.1	nucleotide metabolism.degradation	2.2	0	0	0	0	0	0	0	0	0	0	0	1.06	0	0	0	0	0	0	0	0	0	2	Uricase II (Urate oxidase) (Nodule specific uricase) gb|AAB97726.1| uricase II [Phaseolus vulgaris] /REP_ORG=Citrus	P53763	3e-21
1014	Cit.25164.1.S1_s_at	AT5G18280.1	nucleotide metabolism.degradation	0	0	0	0	0	0	0	0	0	0	0	0	-1.15	0	0	0	0	0	-2	0	0	0	2	apyrase-like protein [Medicago truncatula] /REP_ORG=Citrus	AAO23007	9e-60
1015	Cit.7615.1.S1_at	AT4G22570.1	nucleotide metabolism.salvage.phosphoribosyltransferases.aprt	0	0	0	0	0	0	0	0	0	1.24	0	0	0	0	0	0	0	0	2.3	0	0	3.2	3	MtN30 [Medicago truncatula] /REP_ORG=Citrus	CAA77094	1e-55
1016	Cit.8685.1.S1_s_at	AT5G03300.1	nucleotide metabolism.salvage.nucleoside kinases.adenosine kinase	0	2.54	0	0	0	0	0	0	0	1.02	0	0	0	0	0	0	0	0	0	0	0	0	2	PREDICTED B1215B07.34 gene product [Oryza sativa (japonica cultivar-group)] ref|XP_466836.1| putative adenosine kinase [Oryza sativa (japoni /REP_ORG=Citrus	XP_506873	1e-114
1017	Cit.13276.1.S1_at	AT1G03030.1	nucleotide metabolism.salvage.nucleoside kinases.uridine kinase	2.03	0	0	0	0	0	0	0	0	0	0	0	0	0	0	0	0	0	0	0	0	0	1	phosphoribulokinase/uridine kinase family protein [Arabidopsis thaliana] /REP_ORG=Citrus	NP_171802	3e-20
1018	Cit.13278.1.S1_s_at	AT1G03030.1	nucleotide metabolism.salvage.nucleoside kinases.uridine kinase	2.21	0	0	0	0	0	0	0	0	0	0	0	1.17	0	0	0	0	0	0	0	0	0	2	phosphoribulokinase/uridine kinase family protein [Arabidopsis thaliana] /REP_ORG=Citrus	NP_171802	1e-72
1019	Cit.38119.1.S1_at	AT3G07800.1	nucleotide metabolism.salvage.nucleoside kinases.thymidine kinase	-3.2	0	0	0	0	0	0	0	0	0	-1.04	0	0	0	0	0	0	0	0	0	0	0	2	Putative thymidine kinase [Oryza sativa (japonica cultivar-group)] /REP_ORG=Citrus	AAO17013	1e-33
1020	Cit.6867.1.S1_at	AT3G07800.1	nucleotide metabolism.salvage.nucleoside kinases.thymidine kinase	-3.74	2.84	0	0	0	0	0	0	0	2.27	0	0	0	0	0	0	0	0	0	0	0	0	3	TK1-like deoxyribonucleoside kinase [Lycopersicon esculentum] /REP_ORG=Citrus	AAQ08180	1e-20
1021	Cit.3591.1.S1_at	AT3G10030.1	nucleotide metabolism.phosphotransfer and pyrophosphatases.uridylate kinase	0	-2.15	0	0	0	0	0	0	0	0	0	0	0	0	0	0	2	0	0	0	0	0	2	AT3g10030/T22K18_15 [Arabidopsis thaliana] gb|AAK53015.1| AT3g10030/T22K18_15 [Arabidopsis thaliana] ref|NP_566366.1| aspartate/glutamate/ur /REP_ORG=Citrus	AAM52230	2e-32
1022	Cit.1125.1.S1_at		nucleotide metabolism.phosphotransfer and pyrophosphatases.uridylate kinase	-2.33	0	0	0	0	0	0	0	0	0	0	0	-1.24	0	0	0	0	0	0	0	0	0	2	uridylate kinase / uridine monophosphate kinase / UMP kinase (PYR6) [Arabidopsis thaliana] /REP_ORG=Citrus	NP_850867	7e-72
1023	Cit.13182.1.S1_s_at	AT4G25280.1	nucleotide metabolism.phosphotransfer and pyrophosphatases.uridylate kinase	2.24	0	0	0	0	0	0	0	0	0	0	0	1.12	0	0	0	0	0	0	0	0	0	2	adenylate kinase homolog [Prunus armeniaca] sp|O24464|KAD_PRUAR Adenylate kinase (ATP-AMP transphosphorylase) /REP_ORG=Citrus	AAB68604	6e-85
1024	Cit.5337.1.S1_s_at	AT2G21790.1	nucleotide metabolism.deoxynucleotide metabolism.ribonucleoside-diphosphate reductase	0	0	0	0	0	0	0	0	0	0	0	0	-1.05	0	0	0	0	0	0	0	0	0	1	ribonucleotide reductase [Nicotiana tabacum] /REP_ORG=Citrus	CAA71816	1e-133
1025	Cit.5299.1.S1_s_at	AT3G46940.1	nucleotide metabolism.deoxynucleotide metabolism.dUTP diphosphatase	-2.79	0	0	0	0	0	0	0	0	0	0	0	-1.5	0	0	0	0	0	0	0	0	0	2	putative dUTP pyrophosphatase [Arabidopsis thaliana] gb|AAK44149.1| putative dUTP pyrophosphatase [Arabidopsis thaliana] emb|CAB51171.1| dUT /REP_ORG=Citrus	AAL34163	2e-68
1026	Cit.12543.1.S1_at	AT1G15380.2	Biodegradation of Xenobiotics.lactoylglutathione lyase	2.92	0	0	0	0	0	0	0	0	0	0	0	1.45	0	0	0	0	0	0	0	0	0	2	Hypothetical protein [Arabidopsis thaliana] pir||C96833 hypothetical protein F18B13.24 [imported] - Arabidopsis thaliana /REP_ORG=Citrus	AAD55473	4e-69
1027	Cit.3652.1.S1_s_at	AT1G15380.2	Biodegradation of Xenobiotics.lactoylglutathione lyase	0	-7.11	0	0	0	0	0	0	0	0	0	0	-2.76	0	0	0	0	0	0	0	0	0	2	unknown protein [Oryza sativa (japonica cultivar-group)] /REP_ORG=Citrus	AAU44337	6e-45
1028	Cit.12541.1.S1_s_at	AT1G15380.2	Biodegradation of Xenobiotics.lactoylglutathione lyase	6.05	0	0	0	0	0	2.21	0	0	1.2	0	0	2.52	0	0	0	0	0	0	0	0	0	4	unknown [Arabidopsis thaliana] gb|AAM47938.1| unknown protein [Arabidopsis thaliana] ref|NP_563973.1| lactoylglutathione lyase family protei /REP_ORG=Citrus	AAM65839	5e-69
1029	Cit.16767.1.S1_at	AT1G80160.1	Biodegradation of Xenobiotics.lactoylglutathione lyase	0	0	0	0	-2.65	0	0	0	0	0	1.2	0	1.35	0	0	0	2.6	0	0	0	0	0	4	hypothetical protein [Oryza sativa (japonica cultivar-group)] dbj|BAB62552.1| hypothetical protein [	NP_916470	1e-20
1030	Cit.29598.1.S1_s_at	AT1G50480.1	C1-metabolism	0	0	0	0	0	0	0	0	0	0	-1.1	0	0	0	0	0	0	0	0	0	0	0	1	10-formyltetrahydrofolate synthetase [Arabidopsis thaliana] ref|NP_564571.1| formate--tetrahydrofolate ligase / 10-formyltetrahydrofolate sy /REP_ORG=Citrus	AAM10111	1e-104
1031	Cit.3775.1.S1_at	AT1G50480.1	C1-metabolism	0	0	0	0	0	0	0	0	0	0	0	1.14	0	0	0	0	0	0	0	0	0	0	1	formate-tetrahydrofolate ligase (EC 6.3.4.3) - spinach gb|AAA34046.1| 10-formyltetrahydrofolate synthetase sp|P28723|FTHS_SPIOL Formate--tet /REP_ORG=Citrus	A43350	1e-143
1032	Cit.22727.1.S1_at	AT3G59970.3	C1-metabolism	-2.15	0	0	0	0	0	0	0	0	0	0	0	-1.1	0	0	0	0	0	0	0	0	0	2	probable methylenetetrahydrofolate reductase [imported] - Arabidopsis thaliana /REP_ORG=Citrus	T00696	4e-34
1033	Cit.4355.1.S1_s_at	AT2G16370.1	C1-metabolism	0	0	0	2.26	0	0	0	0	0	0	0	0	0	0	0	0	0	0	0	0	0	0	1	Bifunctional dihydrofolate reductase-thymidylate synthase (DHFR-TS) [Includes: Dihydrofolate reductase ; Thymidylate synthase ] /REP_ORG=Citrus	P51820	1e-111
1034	Cit.6257.1.S1_at	AT2G45630.2	C1-metabolism	0	2.05	0	0	0	0	0	0	0	0	0	0	0	0	0	0	0	0	0	0	0	0	1	putative glycerate dehydrogenase [Arabidopsis thaliana] /REP_ORG=Citrus	BAD44667	4e-83
1035	Cit.24591.1.S1_s_at	AT2G44160.1	C1-metabolism	0	0	0	0	0	0	0	0	0	0	-1.2	0	0	0	0	0	0	0	0	0	0	0	1	methylenetetrahydrofolate reductase	AAR01748	9e-61
1036	Cit.8174.1.S1_s_at	AT2G44160.1	C1-metabolism	0	0	0	0	0	0	0	0	0	1.02	0	0	0	0	0	0	0	0	-2.5	0	0	0	2	putative methylenetetrahydrofolate reductase [Arabidopsis thaliana] gb|AAD55788.1| methylenetetrahydrofolate reductase MTHFR2 [Arabidopsis t /REP_ORG=Citrus	AAC23420	1e-135
1037	Cit.8153.1.S1_s_at	AT2G44160.1	C1-metabolism	-2.09	0	0	0	0	0	0	0	0	0	0	0	0	0	0	0	0	0	0	0	0	0	1	putative methylenetetrahydrofolate reductase MTHFR1 [Arabidopsis thaliana] gb|AAL49791.1| putative methylenetetrahydrofolate reductase MTHFR /REP_ORG=Citrus	AAM67455	2e-79
1038	Cit.21116.1.S1_s_at	AT4G13930.1	C1-metabolism.glycine hydroxymethyltransferase	-2.2	0	0	0	0	0	0	0	0	0	0	0	-1.11	0	0	0	0	0	0	0	0	0	2	hydroxymethyltransferase [Arabidopsis thaliana] emb|CAB10172.1| hydroxymethyltransferase [Arabidopsis thaliana] gb|AAM16248.1| AT4g13930/dl3 /REP_ORG=Citrus	CAB78435	3e-72
1039	Cit.6892.1.S1_at	AT1G76730.1	C1-metabolism.5-formyltetrahydrofolate cyclo-ligase	0	-2.68	0	0	0	0	0	0	0	0	0	0	0	0	0	0	0	0	0	0	0	0	1	unknown protein [Arabidopsis thaliana] /REP_ORG=Citrus	BAC43679	1e-47
1040	Cit.38282.1.S1_s_at	AT3G07270.1	C1-metabolism.GTP cyclohydrolase I	0	-2.27	0	0	0	0	0	0	0	0	0	0	0	0	0	0	0	-2	-3.5	0	0	0	3	GTP cyclohydrolase I [Lycopersicon esculentum] /REP_ORG=Citrus	AAL49957	7e-27
1041	Cit.4778.1.S1_s_at	AT3G05600.1	misc.misc2	0	0	0	0	0	0	0	0	0	0	0	-1.22	0	0	0	0	0	0	0	0	0	0	1	unnamed protein product [Oryza sativa (japonica cultivar-group)] dbj|BAA85202.1| unnamed protein product [Oryza sativa (japonica cultivar-gr /REP_ORG=Citrus	NP_912788	4e-82
1042	Cit.25458.1.S1_s_at	AT3G18270.1	misc.misc2	-5.6	0	0	0	0	0	0	0	0	0	0	0	-2.48	0	0	0	0	0	0	0	0	0	2	cis	XP_550069	3e-69
1043	Cit.14734.1.S1_at	AT2G26740.1	misc.misc2	-8.66	0	0	-2.25	0	0	0	0	0	0	-2.29	0	-3	0	0	0	0	0	0	0	0	0	4	epoxide hydrolase [Glycine max] pir||T07145 epoxide hydrolase homolog - soybean dbj|BAA09852.1| Epoxide hydrolase [Glycine max] /REP_ORG=Citrus	CAA55293	3e-82
1044	Cit.5127.1.S1_at	AT3G51000.1	misc.misc2	15.42	0	0	2.68	0	0	0	0	1.56	0	0	0	3.93	0	0	0	0	0	0	0	0	0	4	epoxide hydrolase	NP_190669	7e-81
1045	Cit.26688.1.S1_at	AT3G18270.1	misc.misc2	-6.28	0	0	0	0	0	0	0	0	0	0	0	-2.67	0	0	0	0	0	0	0	0	0	2	putative muconate cycloisomerase-like protein [Oryza sativa (japonica cultivar-group)] /REP_ORG=Citrus	XP_462763	2e-56
1046	Cit.9424.1.S1_s_at	AT5G58240.1	misc.misc2	2.1	0	0	0	0	0	0	0	0	0	0	0	1.11	0	0	0	0	0	0	0	0	0	2	At5g58240 [Arabidopsis thaliana] /REP_ORG=Citrus	AAO24535	3e-55
1047	Cit.4715.1.S1_s_at	AT4G37550.1	misc.misc2	2.53	0	0	0	0	0	0	0	0	0	0	0	1.33	0	0	0	0	0	0	0	0	0	2	formamidase	NP_568028	1e-109
1048	Cit.29982.1.S1_at	AT3G11340.1	misc.UDP glucosyl and glucoronyl transferases	0	-2.88	0	0	0	0	0	0	0	0	0	0	0	0	0	0	0	0	0	0	0	0	1	glucosyl transferase	AAG50970	9e-50
1049	Cit.4525.1.S1_at	AT4G34131.1	misc.UDP glucosyl and glucoronyl transferases	2.33	2.54	0	0	0	0	0	0	0	0	0	0	0	0	0	0	0	0	2.4	0	0	0	3	UDP-glucose glucosyltransferase [Rhodiola sachalinensis] /REP_ORG=Citrus	AAS55083	2e-31
1050	Cit.6542.1.S1_at	AT2G38650.1	misc.UDP glucosyl and glucoronyl transferases	-2.46	0	0	-2.7	0	0	0	0	0	0	0	0	-1.26	0	0	0	0	0	0	0	0	0	3	unknown protein [Arabidopsis thaliana] gb|AAK93659.1| unknown protein [Arabidopsis thaliana] gb|AAC67353.2| expressed protein [Arabidopsis t /REP_ORG=Citrus	AAM14387	1e-47
1051	Cit.18687.1.S1_s_at	AT3G02100.1	misc.UDP glucosyl and glucoronyl transferases	0	0	0	0	0	0	0	0	0	0	0	-1.27	0	0	0	0	0	0	0	0	0	0	1	putative glucosyl transferase [Sorghum bicolor] /REP_ORG=Citrus	AAM47593	4e-48
1052	Cit.37281.1.S1_at	AT1G24100.1	misc.UDP glucosyl and glucoronyl transferases	2.03	0	0	0	0	0	0	0	0	0	0	0	1.01	0	0	0	2.1	2.3	3.4	0	0	2	6	UDP-glucose:salicylic acid glucosyltransferase [Nicotiana tabacum] /REP_ORG=Citrus	AAF61647	3e-32
1053	Cit.21798.1.S1_at	AT2G36760.1	misc.UDP glucosyl and glucoronyl transferases	0	-2.12	0	0	0	0	0	0	1.78	0	0	0	0	0	0	0	2.2	2	2.2	2	0	2	7	putative glucosyl transferase [Arabidopsis thaliana] ref|NP_181214.1| UDP-glucoronosyl/UDP-glucosyl	AAD20152	2e-49
1054	Cit.9555.1.S1_s_at	AT3G02100.1	misc.UDP glucosyl and glucoronyl transferases	-2.21	0	0	0	0	0	0	0	0	0	0	0	-1.12	0	0	0	0	0	0	0	0	0	2	putative glucosyltransferase [Oryza sativa (japonica cultivar-group)] ref|XP_469831.1| putative glucosyltransferase [Oryza sativa (japonica /REP_ORG=Citrus	AAK16175	6e-68
1055	Cit.17228.1.S1_at	AT4G34135.1	misc.UDP glucosyl and glucoronyl transferases	0	0	0	0	0	-3.97	0	0	0	0	0	-2.38	0	0	0	0	0	0	0	0	0	0	2	immediate-early salicylate-induced glucosyltransferase pir||T03745 glucosyltransferase IS10a (EC 2.4.1.-)	AAB36652	1e-101
1056	Cit.4721.1.S1_s_at	AT2G36970.1	misc.UDP glucosyl and glucoronyl transferases	0	0	0	0	0	0	0	0	1.34	0	0	0	0	0	0	0	0	0	0	0	0	0	1	At2g36970/T1J8.15 [Arabidopsis thaliana] gb|AAD31582.1| putative glucosyltransferase [Arabidopsis thaliana] gb|AAL06924.1| At2g36970/T1J8.15 /REP_ORG=Citrus	AAM91353	7e-21
1057	Cit.37373.1.S1_at	AT2G18570.1	misc.UDP glucosyl and glucoronyl transferases	3.1	0	0	2.18	0	0	2.21	0	0	0	0	0	1.56	0	0	0	0	0	0	0	0	0	4	UTP-glucose glucosyltransferase [Manihot esculenta] sp|Q40287|UFO5_MANES Flavonol 3-O-glucosyltransferase 5 (UDP-glucose flavonoid 3-O-gluco /REP_ORG=Citrus	CAA54612	2e-54
1058	Cit.17228.1.S1_x_at	AT4G34135.1	misc.UDP glucosyl and glucoronyl transferases	0	0	0	0	0	-3.79	0	0	0	0	0	-2.35	0	0	0	0	0	-2.7	-2.2	2.1	0	0	5	immediate-early salicylate-induced glucosyltransferase pir||T03745 glucosyltransferase IS10a (EC 2.4.1.-)	AAB36652	1e-101
1059	Cit.18193.1.S1_at	AT1G27440.1	misc.UDP glucosyl and glucoronyl transferases	0	0	0	2.2	0	0	0	0	0	0	0	3.32	0	0	0	0	0	0	0	0	0	0	2	exostosin family protein [Arabidopsis thaliana] gb|AAF99743.1| F17L21.23 [Arabidopsis thaliana] /REP_ORG=Citrus	NP_174064	1e-107
1060	Cit.4882.1.S1_s_at	AT3G50740.1	misc.UDP glucosyl and glucoronyl transferases	0	0	0	-2.6	0	0	0	0	0	0	0	0	0	0	0	0	0	0	0	3.3	0	0	2	UTP-glucose glucosyltransferase like protein [Arabidopsis thaliana] emb|CAB62443.1| UTP-glucose glucosyltransferase-like protein [Arabidopsi /REP_ORG=Citrus	CAB42903	2e-76
1061	Cit.352.1.S1_s_at	AT2G23250.1	misc.UDP glucosyl and glucoronyl transferases	7.25	0	0	0	0	0	0	0	0	0	0	0	2.77	0	0	0	0	0	0	0	0	0	2	putative glucosyltransferase [Arabidopsis thaliana] ref|NP_179906.1| UDP-glucoronosyl/UDP-glucosyl transferase family protein [Arabidopsis t /REP_ORG=Citrus	AAB87106	7e-64
1062	Cit.23463.1.S1_s_at	AT4G01070.1	misc.UDP glucosyl and glucoronyl transferases	0	0	0	0	0	2.07	0	0	0	0	0	0	0	0	0	0	0	0	0	0	0	0	1	arbutin synthase [Rauvolfia serpentina] sp|Q9AR73|HQGT_RAUSE Hydroquinone glucosyltransferase (Arbutin synthase) /REP_ORG=Citrus	CAC35167	2e-83
1063	Cit.4617.1.S1_at	AT3G55700.1	misc.UDP glucosyl and glucoronyl transferases	-4.32	0	0	0	0	0	0	0	0	0	0	0	-2.06	0	0	0	0	0	0	0	0	0	2	glucuronosyl transferase-like protein [Arabidopsis thaliana] ref|NP_191129.1| UDP-glucoronosyl/UDP-glucosyl transferase family protein [Arab /REP_ORG=Citrus	CAB81595	1e-86
1064	Cit.21962.1.S1_at	AT2G36760.1	misc.UDP glucosyl and glucoronyl transferases	0	-3.23	0	0	0	0	0	0	0	-1.47	0	0	0	0	0	0	0	0	0	0	0	0	2	glucosyltransferase-14 [Vigna angularis] /REP_ORG=Citrus	BAB86932	2e-61
1065	Cit.23784.1.S1_x_at	AT5G17050.1	misc.UDP glucosyl and glucoronyl transferases	-5.24	0	0	-2.25	0	0	0	0	0	0	0	0	-2.4	0	0	0	0	0	0	0	0	0	3	UDP-glucose-flavonoid-3-O-glucosyl transferase [Citrus sinensis] /REP_ORG=Citrus	AAS00612	1e-111
1066	Cit.3432.1.S1_at	AT2G20370.1	misc.UDP glucosyl and glucoronyl transferases	0	0	0	-2.02	0	-2.01	0	0	0	0	0	0	0	0	0	0	0	0	0	0	0	0	2	xyloglucan galactosyltransferase [Arabidopsis thaliana] ref|NP_179627.2| exostosin family protein [Arabidopsis thaliana] /REP_ORG=Citrus	AAO39815	1e-139
1067	Cit.4816.1.S1_s_at	AT5G12890.1	misc.UDP glucosyl and glucoronyl transferases	-4.33	0	0	0	0	0	0	0	0	0	0	0	0	0	0	0	0	0	0	0	0	0	1	glucosyltransferase-like protein [Crocus sativus] /REP_ORG=Citrus	AAQ56280	9e-57
1068	Cit.6699.1.S1_at	AT2G22590.1	misc.UDP glucosyl and glucoronyl transferases	0	-2.08	0	0	0	-2.12	0	0	0	0	0	0	0	0	0	0	0	0	-3.9	-2.3	-3.2	-3.3	6	putative anthocyanidine rhamnosyl-transferase [Capsicum annuum] /REP_ORG=Citrus	AAM12787	2e-71
1069	Cit.14733.1.S1_at	AT1G13250.1	misc.UDP glucosyl and glucoronyl transferases	-7.01	0	0	-3.87	0	-2.23	0	0	0	0	-1.44	0	-2.72	0	0	0	0	0	0	0	0	0	5	putative glycosyl transferase [Arabidopsis thaliana] /REP_ORG=Citrus	AAM61338	1e-102
1070	Cit.29728.1.S1_at	AT3G61130.1	misc.UDP glucosyl and glucoronyl transferases	0	0	0	0	0	0	0	0	0	0	-1.07	0	-1.75	0	0	0	0	0	0	0	0	0	2	68 kDa protein [Cicer arietinum] /REP_ORG=Citrus	CAB81547	1e-115
1071	Cit.14614.1.S1_s_at	AT5G47780.1	misc.UDP glucosyl and glucoronyl transferases	0	0	0	0	0	0	0	0	0	0	0	1.07	0	0	0	0	0	0	0	0	0	0	1	unnamed protein product [Arabidopsis thaliana] /REP_ORG=Citrus	BAB11325	1e-115
1072	Cit.23784.1.S1_s_at	AT5G17050.1	misc.UDP glucosyl and glucoronyl transferases	-4.11	0	0	-2.13	0	0	0	0	0	0	0	0	-2	0	0	0	0	0	0	0	0	0	3	UDP-glucose-flavonoid-3-O-glucosyl transferase [Citrus sinensis] /REP_ORG=Citrus	AAS00612	1e-111
1073	Cit.38764.1.S1_at	AT2G43820.1	misc.UDP glucosyl and glucoronyl transferases	3.76	0	0	2.24	0	0	0	0	0	0	0	0	1.92	0	0	0	0	0	0	0	0	0	3	UDP-glucoronosyl/UDP-glucosyl transferase family protein [Arabidopsis thaliana] /REP_ORG=Citrus	NP_181910	9e-50
1074	Cit.8939.1.S1_s_at	AT4G15480.1	misc.UDP glucosyl and glucoronyl transferases	3.56	0	0	4.01	0	0	2.78	0	0	0	0	-1.59	1.87	0	0	0	0	0	0	0	0	0	5	-173 Limonoid UDP-glucosyltransferase (Limonoid glucosyltransferase) (Limonoid GTase) (LGTase) dbj|	Q9MB73	1e-173
1075	Cit.15258.1.S1_at	AT5G03795.1	misc.UDP glucosyl and glucoronyl transferases	21.65	-8.11	0	3.49	0	0	0	0	0	-2.43	0	0	4.32	0	0	0	0	0	0	0	0	0	5	unnamed protein product [Arabidopsis thaliana] /REP_ORG=Citrus	BAB08605	1e-119
1076	Cit.17543.1.S1_at	AT4G13990.1	misc.UDP glucosyl and glucoronyl transferases	-2.08	2.01	0	0	0	0	0	0	0	0	0	0	0	0	0	0	0	0	0	0	0	0	2	exostosin family protein [Arabidopsis thaliana] gb|AAP04155.1| unknown protein [Arabidopsis thaliana	NP_193135	7e-76
1077	Cit.4526.1.S1_at	AT4G34135.2	misc.UDP glucosyl and glucoronyl transferases	2.33	0	0	0	0	-3.09	0	0	0	0	0	-1.74	0	0	0	0	0	0	0	0	0	0	3	phenylpropanoid:glucosyltransferase 1 [Nicotiana tabacum] /REP_ORG=Citrus	AAK28303	1e-74
1078	Cit.26446.1.S1_at	AT2G36790.1	misc.UDP glucosyl and glucoronyl transferases	-2.42	2.4	0	0	0	0	0	0	0	0	0	0	-1.2	0	0	0	0	0	0	0	0	0	3	UDP-glucoronosyl/UDP-glucosyl transferase family protein [Arabidopsis thaliana] /REP_ORG=Citrus	NP_181217	8e-76
1079	Cit.13568.1.S1_at	AT1G71070.1	misc.UDP glucosyl and glucoronyl transferases	-2.29	0	0	0	0	0	0	0	0	0	0	0	-1.15	0	0	0	0	0	0	0	0	0	2	glycosyltransferase family 14 protein / core-2/I-branching enzyme family protein [Arabidopsis thaliana] /REP_ORG=Citrus	NP_565009	1e-106
1080	Cit.35345.1.S1_s_at	AT3G28340.1	misc.UDP glucosyl and glucoronyl transferases	0	0	0	-2.86	0	0	0	2.16	0	0	0	-1.92	0	0	0	0	0	0	-3	2.1	2.2	0	6	galactinol synthase	NP_189474	1e-73
1081	Cit.5294.1.S1_at	AT3G61130.1	misc.UDP glucosyl and glucoronyl transferases	-4.66	0	0	0	0	0	0	0	0	0	0	0	-2.14	0	0	0	0	0	0	0	0	0	2	glycosyl transferase family 8 protein-like [Oryza sativa (japonica cultivar-group)] dbj|BAD46018.1| glycosyl transferase family 8 protein-li /REP_ORG=Citrus	BAD46265	1e-126
1082	Cit.5371.1.S1_at	AT5G03490.1	misc.UDP glucosyl and glucoronyl transferases	0	2.08	0	0	0	0	0	0	0	0	0	0	0	0	0	0	0	0	0	0	0	0	1	UDPG glucosyltransferase-like protein [Arabidopsis thaliana] ref|NP_195969.1| UDP-glucoronosyl/UDP-glucosyl transferase family protein [Arab /REP_ORG=Citrus	CAB83309	2e-64
1083	Cit.14552.1.S1_at	AT3G21760.1	misc.UDP glucosyl and glucoronyl transferases	0	2.12	0	0	0	0	0	0	0	0	0	0	0	0	0	0	0	0	0	0	0	0	1	Flavonol 3-O-glucosyltransferase 2 (UDP-glucose flavonoid 3-O-glucosyltransferase 2) /REP_ORG=Citrus	Q40285	9e-77
1084	Cit.16727.1.S1_at	AT3G11340.1	misc.UDP glucosyl and glucoronyl transferases	4.77	2.94	0	5.72	0	2.08	0	0	0	0	0	0	2.19	0	0	0	0	0	0	0	0	0	5	putative UDP-glucuronosyltransferase	AAG51429	1e-69
1085	Cit.1347.1.S1_s_at	AT3G11340.1	misc.UDP glucosyl and glucoronyl transferases	0	-2.07	0	0	0	0	-2.4	0	0	0	0	0	0	0	0	0	0	0	0	0	0	0	2	UDP-glucoronosyl/UDP-glucosyl transferase family protein [Arabidopsis thaliana] /REP_ORG=Citrus	NP_196207	4e-22
1086	Cit.14552.1.S1_s_at	AT3G21760.1	misc.UDP glucosyl and glucoronyl transferases	0	2.09	0	0	0	0	0	0	0	0	0	0	0	0	0	0	0	0	0	0	0	0	1	Flavonol 3-O-glucosyltransferase 2 (UDP-glucose flavonoid 3-O-glucosyltransferase 2) /REP_ORG=Citrus	Q40285	9e-77
1087	Cit.17249.1.S1_at	AT3G50740.1	misc.UDP glucosyl and glucoronyl transferases	0	0	0	-2.25	0	0	0	0	0	0	0	0	-1.05	0	0	0	0	0	0	0	0	0	2	UTP-glucose glucosyltransferase like protein [Arabidopsis thaliana] emb|CAB62443.1| UTP-glucose glucosyltransferase-like protein [Arabidopsi /REP_ORG=Citrus	CAB42903	1e-74
1088	Cit.4965.1.S1_at	AT3G02100.1	misc.UDP glucosyl and glucoronyl transferases	0	0	0	2.22	0	2.37	0	0	0	0	0	0	0	0	0	0	2	4.7	3.2	0	0	-2.5	6	putative glucosyltransferase [Oryza sativa (japonica cultivar-group)] gb|AAK16175.1| putative glucosyltransferase [Oryza sativa (japonica /REP_ORG=Citrus	XP_469831	7e-72
1089	Cit.478.1.S1_at	AT2G23250.1	misc.UDP glucosyl and glucoronyl transferases	3.99	0	0	0	0	0	0	0	0	0	0	0	1.98	0	0	0	0	0	0	0	0	0	2	UDP-glucoronosyl/UDP-glucosyl transferase family protein [Arabidopsis thaliana] /REP_ORG=Citrus	NP_179907	2e-59
1090	Cit.7164.1.S1_at	AT4G01070.1	misc.UDP glucosyl and glucoronyl transferases	0	-2.18	0	0	0	0	0	0	0	0	0	0	0	0	0	0	0	-2.2	0	2.3	2.1	0	4	arbutin synthase [Rauvolfia serpentina] sp|Q9AR73|HQGT_RAUSE Hydroquinone glucosyltransferase (Arbutin synthase) /REP_ORG=Citrus	CAC35167	6e-70
1091	Cit.13882.1.S1_s_at	AT5G17050.1	misc.UDP glucosyl and glucoronyl transferases	-4.15	0	0	-2.21	0	0	0	0	0	0	0	0	-1.99	0	0	0	0	0	-3.7	0	0	0	4	UDP-glucose-flavonoid-3-O-glucosyl transferase [Citrus sinensis] /REP_ORG=Citrus	AAS00612	7e-97
1092	Cit.5439.1.S1_at	AT5G49690.1	misc.UDP glucosyl and glucoronyl transferases	-2.55	3.28	0	2.22	0	0	0	0	0	0	0	0	-1.36	0	0	0	0	0	0	0	0	0	4	putative anthocyanidin-3-glucoside rhamnosyltransferase [Arabidopsis thaliana] dbj|BAA98157.1| anth	BAC41828	1e-60
1093	Cit.7232.1.S1_at	AT1G34270.1	misc.UDP glucosyl and glucoronyl transferases	0	0	0	-2.24	0	0	0	0	0	0	0	0	0	0	0	0	0	0	0	0	0	0	1	OSJNBa0043A12.35 [Oryza sativa (japonica cultivar-group)] emb|CAE02830.1| OSJNBa0043A12.35 [Oryza sativa (japonica cultivar-group)] /REP_ORG=Citrus	XP_474298	6e-97
1094	Cit.4526.1.S1_s_at	AT4G34135.1	misc.UDP glucosyl and glucoronyl transferases	2.42	0	0	0	0	0	0	0	0	0	0	-1.58	0	0	0	0	0	0	0	0	0	0	2	phenylpropanoid:glucosyltransferase 1 [Nicotiana tabacum] /REP_ORG=Citrus	AAK28303	1e-74
1095	Cit.1322.1.S1_s_at	AT1G22360.1	misc.UDP glucosyl and glucoronyl transferases	0	4.79	0	0	0	0	0	0	0	1.48	0	0	0	0	0	0	0	0	0	0	0	0	2	UDP-glucoronosyl/UDP-glucosyl transferase family protein [Arabidopsis thaliana] /REP_ORG=Citrus	NP_173653	3e-87
1096	Cit.7388.1.S1_at	AT3G22250.1	misc.UDP glucosyl and glucoronyl transferases	0	0	0	-4.83	0	0	0	0	0	0	0	0	0	0	0	0	0	0	0	0	0	0	1	UDP-glucose glucosyltransferase-like protein [Arabidopsis thaliana] ref|NP_188864.1| UDP-glucoronosyl/UDP-glucosyl transferase family protei /REP_ORG=Citrus	BAB01943	1e-48
1097	Cit.4934.1.S1_at	AT1G22360.1	misc.UDP glucosyl and glucoronyl transferases	0	3.7	0	0	0	0	0	0	0	0	0	0	0	0	0	0	0	0	0	0	0	0	1	putative UDP-glucose glucosyltransferase [Arabidopsis thaliana] dbj|BAA34687.1| UDP-glucose glucosyltransferase [Arabidopsis thaliana] ref|N /REP_ORG=Citrus	AAG48781	9e-82
1098	Cit.9555.1.S1_at	AT3G02100.1	misc.UDP glucosyl and glucoronyl transferases	-3.33	0	0	0	0	0	-2.06	0	0	0	0	0	-1.82	0	0	0	0	0	0	0	0	0	3	putative glucosyltransferase [Oryza sativa (japonica cultivar-group)] ref|XP_469831.1| putative glucosyltransferase [Oryza sativa (japonica /REP_ORG=Citrus	AAK16175	6e-68
1099	Cit.35157.1.S1_at	AT1G73880.1	misc.UDP glucosyl and glucoronyl transferases	0	5.73	0	0	0	0	0	0	0	0	0	0	0	0	0	0	0	-2.2	-2.5	0	0	0	3	UDP-glycosyltransferase 89B2 [Stevia rebaudiana] /REP_ORG=Citrus	AAR06921	2e-65
1100	Cit.39321.1.S1_s_at	AT1G70090.2	misc.UDP glucosyl and glucoronyl transferases	-3.9	0	0	0	0	-2.73	0	0	0	0	0	0	-1.92	0	0	0	0	0	0	0	0	0	3	putative glycosyl transferase [Arabidopsis thaliana] ref|NP_173827.1| glycosyl transferase family 8 protein [Arabidopsis thaliana] pir||T006 /REP_ORG=Citrus	BAC43645	4e-25
1101	Cit.3277.1.S1_s_at	AT3G11340.1	misc.UDP glucosyl and glucoronyl transferases	0	0	0	0	0	0	2.14	0	0	0	0	0	0	0	0	0	0	0	0	0	0	0	1	glucosyl transferase	AAG50970	4e-89
1102	Cit.15123.1.S1_at	AT4G36890.1	misc.UDP glucosyl and glucoronyl transferases	-2.29	0	0	0	0	0	0	0	0	0	0	1.45	0	0	0	0	0	0	0	0	0	0	2	UDP-glucuronyltransferase-like protein [Arabidopsis thaliana] emb|CAB80355.1| UDP-glucuronyltransfe	CAB16800	1e-55
1103	Cit.6322.1.S1_at	AT3G50740.1	misc.UDP glucosyl and glucoronyl transferases	0	2.04	0	2.32	0	0	0	0	0	0	0	0	1.05	0	0	0	0	0	0	0	0	0	3	UTP-glucose glucosyltransferase [Manihot esculenta] sp|Q40287|UFO5_MANES Flavonol 3-O-glucosyltransferase 5 (UDP-glucose flavonoid 3-O-gluco /REP_ORG=Citrus	CAA54612	3e-73
1104	Cit.28346.1.S1_s_at	AT4G01070.1	misc.UDP glucosyl and glucoronyl transferases	0	0	0	0	0	0	0	0	0	0	-1.51	0	0	0	0	0	0	0	0	0	0	0	1	arbutin synthase [Rauvolfia serpentina] sp|Q9AR73|HQGT_RAUSE Hydroquinone glucosyltransferase (Arbutin synthase) /REP_ORG=Citrus	CAC35167	5e-75
1105	Cit.18687.1.S1_at	AT1G05680.1	misc.UDP glucosyl and glucoronyl transferases	0	0	0	0	0	3.5	0	0	0	0	0	-2.02	0	0	0	0	0	0	0	0	0	0	2	putative glucosyl transferase [Sorghum bicolor] /REP_ORG=Citrus	AAM47593	4e-48
1106	Cit.24936.1.S1_x_at	AT1G45191.2	misc.gluco-; galacto- and mannosidases	-3.96	0	0	-2.76	0	0	0	0	0	1.49	0	0	-2.03	0	0	0	0	0	0	0	0	0	4	glycosyl hydrolase family 1 protein [Arabidopsis thaliana] /REP_ORG=Citrus	NP_176217	1e-23
1107	Cit.29571.1.S1_at	AT1G02850.2	misc.gluco-; galacto- and mannosidases	0	0	0	7.89	0	0	0	0	0	1.14	0	0	0	0	0	0	0	0	0	0	0	0	2	F22D16.15 protein - Arabidopsis thaliana gb|AAF02882.1| Similar to beta-glucosidases [Arabidopsis thaliana] /REP_ORG=Citrus	G86158	1e-94
1108	Cit.13252.1.S1_at	AT1G70710.1	misc.gluco-; galacto- and mannosidases	0	7.52	3.44	0	0	0	3.15	0	0	0	-1.21	0	0	0	0	0	0	0	0	0	0	0	4	putative cellulase [Fragaria x ananassa] /REP_ORG=Citrus	AAD12577	1e-130
1109	Cit.23967.1.S1_s_at	AT1G68560.1	misc.gluco-; galacto- and mannosidases	-9.19	0	0	-3.52	0	0	0	0	0	0	0	0	-3.11	0	0	0	0	0	0	3.2	2	0	5	alpha-D-xylosidase [Tropaeolum majus] /REP_ORG=Citrus	CAA10382	4e-60
1110	Cit.252.1.S1_s_at	AT3G18080.1	misc.gluco-; galacto- and mannosidases	0	0	0	-2.1	0	0	0	0	0	2.28	0	0	-2.28	0	0	0	0	0	0	0	0	0	3	beta-mannosidase enzyme [Lycopersicon esculentum] gb|AAL37719.1| beta-mannosidase [Lycopersicon es	AAL37714	1e-121
1111	Cit.8214.1.S1_s_at	AT4G36360.1	misc.gluco-; galacto- and mannosidases	0	2.46	0	0	0	0	0	0	0	1.74	0	2.57	0	0	0	0	0	4.4	-4.2	3.3	0	2.8	7	putative beta-galactosidase BG1 [Vitis vinifera] /REP_ORG=Citrus	AAK81874	2e-65
1112	Cit.14522.1.S1_at	AT1G68560.1	misc.gluco-; galacto- and mannosidases	-9.34	0	0	-2.34	0	0	0	0	0	0	0	0	-3.12	0	0	0	0	0	0	0	0	0	3	alpha-D-xylosidase [Tropaeolum majus] /REP_ORG=Citrus	CAA10382	1e-82
1113	Cit.26969.1.S1_s_at	AT2G28470.1	misc.gluco-; galacto- and mannosidases	0	0	0	0	0	0	0	0	0	0	0	3.29	0	0	0	0	0	0	0	0	0	0	1	beta-galactosidase [Fragaria x ananassa] /REP_ORG=Citrus	CAC44501	1e-98
1114	Cit.2945.1.S1_s_at	AT1G64390.1	misc.gluco-; galacto- and mannosidases	-7.04	2.27	2.02	-3.4	0	0	4.09	0	0	0	0	0	0	0	0	0	0	0	0	3.4	0	0	6	endo-beta-1	CAC94006	1e-148
1115	Cit.28426.1.S1_s_at	AT5G63810.1	misc.gluco-; galacto- and mannosidases	-6.75	2.02	0	0	0	0	0	0	0	0	0	0	-2.78	0	0	0	0	0	-2.6	0	-2	-2.1	6	putative beta-galactosidase [Arabidopsis thaliana] /REP_ORG=Citrus	CAB64746	3e-50
1116	Cit.2392.1.S1_at	AT1G02800.1	misc.gluco-; galacto- and mannosidases	0	0	0	0	0	0	9.34	0	0	-1.54	0	0	0	0	0	0	0	0	0	0	0	0	2	cidic cellulase [Citrus sinensis] pir||T07883 cellulase (EC 3.2.1.4) - sweet orange /REP_ORG=Citrus	AAB65155	0.0 a
1117	Cit.5926.1.S1_s_at	AT3G13750.1	misc.gluco-; galacto- and mannosidases	-5.66	0	0	-2.04	0	0	-2.16	0	0	0	-1.22	0	-2.43	0	0	0	0	0	0	0	0	0	5	beta-galactosidase [Arabidopsis thaliana] emb|CAB64737.1| putative beta-galactosidase [Arabidopsis thaliana] ref|NP_187988.1| beta-galactosi /REP_ORG=Citrus	BAB01923	2e-74
1118	Cit.6642.1.S1_at	AT5G49720.1	misc.gluco-; galacto- and mannosidases	0	0	0	0	0	0	0	0	0	0	0	1.38	0	0	0	0	0	0	0	0	0	0	1	membrane-anchored endo-1	AAS87601	3e-88
1119	Cit.17155.1.S1_at	AT1G02850.5	misc.gluco-; galacto- and mannosidases	0	3.15	0	14.02	0	0	0	0	0	0	0	0	0	0	0	0	2.3	0	3.2	0	0	0	4	Similar to beta-glucosidases [Arabidopsis thaliana] pir||G86158 F22D16.15 protein - Arabidopsis thaliana /REP_ORG=Citrus	AAF02882	3e-36
1120	Cit.8165.1.S1_at	AT1G45976.1	misc.gluco-; galacto- and mannosidases	-3.74	0	0	0	0	0	0	0	0	0	0	1.44	-1.84	0	0	0	0	0	0	0	0	0	3	S-ribonuclease binding protein SBP1 [Petunia x hybrida] /REP_ORG=Citrus	AAF28357	1e-80
1121	Cit.31337.1.S1_at	AT1G68560.1	misc.gluco-; galacto- and mannosidases	-9.77	0	0	-3.12	0	0	0	0	0	1.72	0	0	-3.17	0	0	0	0	0	0	0	0	0	4	alpha-D-xylosidase [Tropaeolum majus] /REP_ORG=Citrus	CAA10382	7e-92
1122	Cit.17155.1.S1_s_at	AT1G02850.2	misc.gluco-; galacto- and mannosidases	8.94	3.3	0	10.72	0	0	0	0	0	0	0	0	0	0	0	0	0	0	0	0	0	0	3	Similar to beta-glucosidases [Arabidopsis thaliana] pir||G86158 F22D16.15 protein - Arabidopsis thaliana /REP_ORG=Citrus	AAF02882	3e-36
1123	Cit.24586.1.S1_at	AT5G66150.1	misc.gluco-; galacto- and mannosidases	0	2.43	0	0	0	0	0	0	0	0	0	0	0	0	0	0	0	0	0	0	0	0	1	alpha-mannosidase [Arabidopsis thaliana] ref|NP_201416.1| glycosyl hydrolase family 38 protein [Arabidopsis thaliana] /REP_ORG=Citrus	BAB10420	2e-56
1124	Cit.3554.1.S1_s_at	AT1G22880.1	misc.gluco-; galacto- and mannosidases	0	5.48	2.71	0	0	0	7.86	0	0	1.68	-1.86	1.39	0	0	0	0	0	-3.6	0	0	0	0	7	-124 cellulase (EC 3.2.1.4) - sweet orange gb|AAB65156.1| basic cellulase [Citrus sinensis] /REP_OR	T07885	1e-124
1125	Cit.27966.1.S1_s_at	AT4G36360.2	misc.gluco-; galacto- and mannosidases	-2.38	3.19	0	0	0	0	0	0	0	0	0	0	0	0	0	0	0	0	0	0	0	0	2	putative beta-galactosidase BG1 [Vitis vinifera] /REP_ORG=Citrus	AAK81874	2e-91
1126	Cit.15433.1.S1_at	AT5G11720.1	misc.gluco-; galacto- and mannosidases	3.36	0	0	0	0	0	0	0	0	0	0	0	1.6	0	0	0	0	0	0	0	0	0	2	alpha-glucosidase (EC 3.2.1.20) - spinach dbj|BAA19924.1| alpha-glucosidase precoursor [Spinacia oleracea] sp|O04893|AGLU_SPIOL Alpha-glucos /REP_ORG=Citrus	T09143	1e-74
1127	Cit.5926.1.S1_at	AT3G13750.1	misc.gluco-; galacto- and mannosidases	-5.69	0	0	-2	0	0	-2.1	0	0	0	-1.12	0	-2.44	0	0	0	0	0	0	0	0	0	5	beta-galactosidase [Arabidopsis thaliana] emb|CAB64737.1| putative beta-galactosidase [Arabidopsis thaliana] ref|NP_187988.1| beta-galactosi /REP_ORG=Citrus	BAB01923	2e-74
1128	Cit.24936.1.S1_at	AT1G45191.2	misc.gluco-; galacto- and mannosidases	-5.2	0	0	-2.75	0	0	0	0	0	0	0	0	-2.3	0	0	0	0	0	-2	0	0	0	4	glycosyl hydrolase family 1 protein [Arabidopsis thaliana] /REP_ORG=Citrus	NP_176217	1e-23
1129	Cit.19558.1.S1_at	AT2G44480.2	misc.gluco-; galacto- and mannosidases	0	0	0	0	0	0	0	0	0	0	0	1.36	0	0	0	-2.51998	0	0	0	0	0	0	2	glycosyl hydrolase family 1 protein [Arabidopsis thaliana] pir||T02403 probable beta-glucosidase At2g44480 [imported] - Arabidopsis /REP_ORG=Citrus	NP_181976	2e-48
1130	Cit.6975.1.S1_at	AT1G09010.1	misc.gluco-; galacto- and mannosidases	-3.06	0	0	0	0	0	0	0	0	0	0	0	-1.55	0	0	0	0	0	0	0	0	0	2
1131	Cit.515.1.S1_at	AT1G61820.1	misc.gluco-; galacto- and mannosidases	0	0	0	0	0	0	0	0	0	0	-1.06	1.43	0	0	0	0	0	0	0	0	0	-2	3	At1g61820 [Arabidopsis thaliana] gb|AAU05454.1| At1g61820 [Arabidopsis thaliana] /REP_ORG=Citrus	AAU45206	1e-109
1132	Cit.24383.1.S1_x_at	AT3G55430.1	misc.beta 1;3 glucan hydrolases	0	0	0	0	0	0	0	0	0	1.23	0	0	0	0	0	0	0	0	0	0	0	0	1	allergen Ole e 10 [Olea europaea] /REP_ORG=Citrus	AAL92578	3e-31
1133	Cit.37293.1.S1_at	AT5G35740.1	misc.beta 1;3 glucan hydrolases	-2.15	4.01	0	0	0	0	0	0	0	1.17	0	0	0	0	0	0	0	0	0	0	0	0	3	glycosyl hydrolase family 17 [Arabidopsis thaliana] dbj|BAB09273.1| contains similarity to beta-1	NP_198423	2e-44
1134	Cit.16422.1.S1_at	AT5G58480.1	misc.beta 1;3 glucan hydrolases	-3.28	0	0	0	0	0	0	0	0	0	0	0	-1.74	0	0	0	0	0	0	0	0	0	2	beta-1	BAB10263	6e-75
1135	Cit.23223.1.S1_s_at	AT5G58090.1	misc.beta 1;3 glucan hydrolases	-4.31	0	0	-2.2	0	-2.19	0	0	0	0	0	0	-2.07	0	0	0	0	0	0	0	0	0	4	At5g58090/k21l19_70 [Arabidopsis thaliana] gb|AAL24251.1| AT5g58090/k21l19_70 [Arabidopsis thaliana] /REP_ORG=Citrus	AAN18179	5e-41
1136	Cit.23364.1.S1_at	AT5G24318.1	misc.beta 1;3 glucan hydrolases	-3.93	0	0	0	0	0	0	0	0	0	0	0	-1.97	0	0	0	0	0	0	0	0	0	2	beta-1	CAB85903	4e-58
1137	Cit.25122.1.S1_s_at	AT3G57270.1	misc.beta 1;3 glucan hydrolases	0	4.11	0	0	0	0	0	0	0	0	0	0	0	0	0	0	0	0	3.5	-2.5	0	0	3	beta-1	CAA03908	5e-64
1138	Cit.7161.1.S1_at	AT4G13600.1	misc.beta 1;3 glucan hydrolases	0	0	0	0	0	0	0	0	0	1.15	0	0	0	0	0	0	0	0	0	0	0	0	1	glycosyl hydrolase family protein 17 [Arabidopsis thaliana] /REP_ORG=Citrus	NP_193096	2e-33
1139	Cit.36825.1.S1_at	AT5G20870.1	misc.beta 1;3 glucan hydrolases	0	4.69	0	-2.33	0	0	0	0	0	1.4	0	0	0	0	0	0	0	0	0	0	0	0	3	glycosyl hydrolase family 17 protein [Arabidopsis thaliana] /REP_ORG=Citrus	NP_197587	3e-92
1140	Cit.4284.1.S1_at	AT3G07320.1	misc.beta 1;3 glucan hydrolases	-10.25	2.26	0	0	0	0	0	0	0	1.41	0	0	-3.32	0	0	0	0	0	0	0	0	0	4	putative glucan endo-1-3-beta-glucosidase [Arabidopsis thaliana] /REP_ORG=Citrus	AAM65039	4e-95
1141	Cit.27888.1.S1_at	AT5G58090.1	misc.beta 1;3 glucan hydrolases	-4.47	0	0	0	0	0	0	0	0	0	0	0	-2.22	0	0	0	0	0	0	0	0	0	2	At5g58090/k21l19_70 [Arabidopsis thaliana] gb|AAL24251.1| AT5g58090/k21l19_70 [Arabidopsis thaliana] /REP_ORG=Citrus	AAN18179	9e-80
1142	Cit.31956.1.S1_at	AT2G19440.1	misc.beta 1;3 glucan hydrolases	0	0	0	-2.36	0	0	0	0	0	0	0	0	0	0	0	0	0	0	0	0	0	2.1	2	putative beta-1	AAD10143	3e-61
1143	Cit.1877.1.S1_at		misc.beta 1;3 glucan hydrolases	-2.32	0	0	0	0	0	0	0	0	0	0	0	-1.25	0	0	0	0	0	0	0	0	0	2	unknown protein [Arabidopsis thaliana] gb|AAM53290.1| unknown protein [Arabidopsis thaliana] ref|NP_172838.2| beta-1	AAN15673	1e-36
1144	Cit.15483.1.S1_s_at	AT2G01630.1	misc.beta 1;3 glucan hydrolases	-3.48	0	0	0	0	0	0	0	0	0	0	0	-1.67	0	0	0	0	0	0	0	0	0	2	beta-1	AAK85402	1e-45
1145	Cit.24163.1.S1_s_at	AT3G07320.1	misc.beta 1;3 glucan hydrolases	-10.75	2.94	0	0	0	0	0	0	0	1.79	0	0	-3.34	0	0	0	0	0	0	0	0	0	4	beta-1	BAA89481	3e-71
1146	Cit.5649.1.S1_at	AT5G42100.1	misc.beta 1;3 glucan hydrolases	-2.42	2.88	0	0	0	0	0	0	0	0	0	0	0	0	0	0	0	0	0	0	0	0	2	At5g42100 [Arabidopsis thaliana] dbj|BAB08443.1| beta-1	AAP68302	1e-20
1147	Cit.15483.1.S1_at	AT2G01630.1	misc.beta 1;3 glucan hydrolases	-4.39	0	0	0	0	0	0	0	0	0	0	0	-2.05	0	0	0	0	0	0	0	0	0	2	beta-1	AAK85402	1e-45
1148	Cit.16196.1.S1_at	AT1G64760.2	misc.beta 1;3 glucan hydrolases	0	0	0	-2.54	0	0	0	0	0	0	0	0	0	0	0	0	0	0	0	0	0	2.1	2	Similar to glucan endo-1	AAD38251	6e-49
1149	Cit.37231.1.S1_at	AT4G01130.1	misc.acyl transferases	-3.52	0	0	0	0	0	0	0	0	0	0	0	0	0	0	0	0	0	0	0	0	0	1	acetylesterase	NP_192022	7e-40
1150	Cit.32487.1.S1_at	AT1G77530.1	misc.O-methyl transferases	0	2.04	0	0	0	0	0	0	0	0	0	0	0	0	0	0	0	0	0	0	0	0	1	caffeic acid O-methyltransferase [Rosa chinensis var. spontanea] /REP_ORG=Citrus	BAC78828	5e-28
1151	Cit.6275.1.S1_at	AT5G42760.1	misc.O-methyl transferases	0	0	0	2.65	0	-2.04	0	0	-1.4	-1.09	0	0	0	0	0	0	0	0	0	0	0	0	4	unnamed protein product [Arabidopsis thaliana] /REP_ORG=Citrus	BAB10632	9e-78
1152	Cit.12172.1.S1_at	AT4G35160.1	misc.O-methyl transferases	13.36	20.79	0	13.24	0	13.25	7.11	0	0	0	0	0	3.65	0	0	-2.50878	0	0	0	0	0	0	7	putative orcinol O-methyltransferase [Rosa gallica] /REP_ORG=Citrus	CAH05079	2e-91
1153	Cit.16765.1.S1_at	AT4G35160.1	misc.O-methyl transferases	0	0	0	0	0	0	0	0	0	-1.11	0	0	0	0	0	-2.50878	0	0	0	0	0	0	2	orcinol O-methyltransferase [Rosa hybrid cultivar] emb|CAD29459.1| orcinol O-methyltransferase [Rosa chinensis] emb|CAH05078.1| orcinol O-me /REP_ORG=Citrus	AAM23005	5e-63
1154	Cit.18461.1.S1_at	AT1G65560.1	misc.oxidases - copper; flavone etc.	-2.18	0	0	0	0	0	0	0	0	0	0	0	-1.07	0	0	0	0	0	0	0	0	0	2	putative allyl alcohol dehydrogenase [Oryza sativa (japonica cultivar-group)] dbj|BAB90185.1| putative allyl alcohol dehydrogenase [Oryza sa /REP_ORG=Citrus	NP_915113	5e-37
1155	Cit.31476.1.S1_s_at	AT3G03080.1	misc.oxidases - copper; flavone etc.	0	0	0	0	0	0	0	0	0	1.02	0	0	0	0	0	0	0	0	-2	-2	0	0	3	allyl alcohol dehydrogenase [Nicotiana tabacum] /REP_ORG=Citrus	BAA89423	1e-109
1156	Cit.29217.1.S1_at	AT2G42490.1	misc.oxidases - copper; flavone etc.	0	-2.98	0	0	0	0	0	-2.14	0	0	0	0	0	0	0	0	0	0	0	0	0	0	2	putative copper amine oxidase [Arabidopsis thaliana] gb|AAM53275.1| putative copper amine oxidase [Arabidopsis thaliana] ref|NP_181777.2| co /REP_ORG=Citrus	AAN15348	5e-49
1157	Cit.11918.1.S1_x_at	AT4G38540.1	misc.oxidases - copper; flavone etc.	2.18	3.99	0	0	0	0	0	0	0	0	0	0	0	0	0	0	0	0	0	0	0	0	2	OSJNBb0088C09.8 [Oryza sativa (japonica cultivar-group)] /REP_ORG=Citrus	CAE05949	3e-58
1158	Cit.22527.1.S1_s_at	AT1G76160.1	misc.oxidases - copper; flavone etc.	-22.41	4.83	2.68	-3.19	0	0	0	0	0	0	0	0	0	0	0	0	0	0	0	0	0	0	4	PS60 [Nicotiana tabacum] /REP_ORG=Citrus	CAA65634	1e-28
1159	Cit.2932.1.S1_s_at	AT4G12420.1	misc.oxidases - copper; flavone etc.	-7.74	0	0	0	0	0	0	0	0	0	0	0	0	0	0	0	0	0	0	0	0	0	1	multi-copper oxidase-related protein [Arabidopsis thaliana] emb|CAB41712.1| putative pollen-specific protein [Arabidopsis thaliana] emb|CAB7 /REP_ORG=Citrus	AAL62306	1e-126
1160	Cit.11172.1.S1_s_at	AT5G66920.1	misc.oxidases - copper; flavone etc.	-5.6	6.31	2.94	-2.92	0	0	9.1	0	0	2.2	-2.16	0	0	0	0	0	0	-2.1	0	0	0	0	8	At5g66920/MUD21_18 [Arabidopsis thaliana] gb|AAM19780.1| AT5g66920/MUD21_18 [Arabidopsis thaliana]	AAN38699	1e-101
1161	Cit.281.1.S1_x_at	AT5G11330.1	misc.oxidases - copper; flavone etc.	0	0	0	-2.27	0	0	0	0	0	0	0	0	0	0	0	0	0	0	-4.9	0	0	0	2	unknown protein [Arabidopsis thaliana] gb|AAO63408.1| At5g11330 [Arabidopsis thaliana] emb|CAB96668.1| putative protein [Arabidopsis thalian /REP_ORG=Citrus	BAC41845	3e-82
1162	Cit.4229.1.S1_s_at	AT2G42490.1	misc.oxidases - copper; flavone etc.	0	-2.52	0	0	0	0	0	0	0	0	0	0	0	0	0	0	0	0	0	0	0	0	1	peroxisomal copper-containing amine oxidase [Glycine max] /REP_ORG=Citrus	AAD40979	1e-110
1163	Cit.6948.1.S1_at	AT4G38540.1	misc.oxidases - copper; flavone etc.	0	0	0	0	0	0	0	0	0	0	0	0	1.18	0	0	0	0	0	0	0	0	0	1	monooxygenase [Arabidopsis thaliana] emb|CAB80518.1| monooxygenase 2 (MO2) [Arabidopsis thaliana] emb|CAB37510.1| monooxygenase 2 (MO2) [Ara /REP_ORG=Citrus	CAA07575	5e-73
1164	Cit.31476.1.S1_at	AT3G03080.1	misc.oxidases - copper; flavone etc.	0	0	0	0	0	0	0	0	0	1.56	0	0	0	-1.1	0	0	0	0	0	0	0	0	2	allyl alcohol dehydrogenase [Nicotiana tabacum] /REP_ORG=Citrus	BAA89423	1e-109
1165	Cit.23327.1.S1_at	AT1G19250.1	misc.oxidases - copper; flavone etc.	0	0	0	0	0	0	0	0	1	0	0	0	0	0	0	0	0	0	0	0	0	0	1	OSJNBb0072N21.3 [Oryza sativa (japonica cultivar-group)] ref|XP_474946.1| OSJNBb0072N21.3 [Oryza sativa (japonica cultivar-group)] /REP_ORG=Citrus	CAD39837	4e-69
1166	Cit.381.1.S1_s_at	AT5G11330.1	misc.oxidases - copper; flavone etc.	0	3.58	2.2	0	0	0	0	0	0	0	0	0	0	0	0	0	0	0	0	0	0	0	2	unknown protein [Arabidopsis thaliana] gb|AAO63408.1| At5g11330 [Arabidopsis thaliana] emb|CAB96668.1| putative protein [Arabidopsis thalian /REP_ORG=Citrus	BAC41845	7e-96
1167	Cit.6273.1.S1_at	AT2G17970.2	misc.oxidases - copper; flavone etc.	0	0	0	-3.33	0	0	0	0	0	0	0	0	0	0	0	0	0	0	0	0	0	0	1	At4g36090 [Arabidopsis thaliana] /REP_ORG=Citrus	AAV66092	1e-106
1168	Cit.26919.1.S1_s_at	AT1G49670.1	misc.oxidases - copper; flavone etc.	2.1	0	0	0	0	0	0	0	0	0	0	0	1.01	0	0	0	0	0	0	0	0	0	2	NADPH oxidoreductase homolog [Cicer arietinum] /REP_ORG=Citrus	BAA78050	2e-50
1169	Cit.11918.1.S1_at	AT4G38540.1	misc.oxidases - copper; flavone etc.	2.4	3.43	0	0	0	0	0	0	0	0	0	0	0	0	0	0	0	0	-2.2	0	2.3	0	4	OSJNBb0088C09.8 [Oryza sativa (japonica cultivar-group)] /REP_ORG=Citrus	CAE05949	3e-58
1170	Cit.31759.1.S1_s_at	AT4G22010.1	misc.oxidases - copper; flavone etc.	0	6.02	0	0	0	0	0	0	0	1.98	-1.13	0	0	0	0	0	0	-2	-2.3	0	0	0	5	putative PS60 [Oryza sativa (japonica cultivar-group)] /REP_ORG=Citrus	BAC83966	1e-31
1171	Cit.661.1.S1_s_at	AT5G11330.1	misc.oxidases - copper; flavone etc.	0	4.16	2.22	0	0	0	0	0	0	1.43	0	0	0	0	0	0	0	0	0	0	0	0	3	unknown protein [Arabidopsis thaliana] gb|AAO63408.1| At5g11330 [Arabidopsis thaliana] emb|CAB96668.1| putative protein [Arabidopsis thalian /REP_ORG=Citrus	BAC41845	5e-98
1172	Cit.7918.1.S1_at	AT1G31690.1	misc.oxidases - copper; flavone etc.	67.7	2.81	0	2.24	0	0	0	0	0	0	2.98	0	6.09	0	-2.13227	2.31028	0	0	2.1	0	0	0	8	copper amine oxidase	AAG60148	7e-83
1173	Cit.4216.1.S1_s_at	AT4G38540.1	misc.oxidases - copper; flavone etc.	4	0	0	0	0	0	0	0	0	0	0	0	1.91	0	0	0	0	0	2.3	0	0	0	3	monooxygenase [Arabidopsis thaliana] emb|CAB80518.1| monooxygenase 2 (MO2) [Arabidopsis thaliana] emb|CAB37510.1| monooxygenase 2 (MO2) [Ara /REP_ORG=Citrus	CAA07575	3e-81
1174	Cit.13213.1.S1_at	AT5G16990.1	misc.oxidases - copper; flavone etc.	0	0	0	0	0	0	0	0	0	1.69	0	0	0	0	0	0	0	0	0	0	0	0	1	allyl alcohol dehydrogenase [Nicotiana tabacum] /REP_ORG=Citrus	BAA89423	1e-121
1175	Cit.26161.1.S1_at	AT1G49670.1	misc.oxidases - copper; flavone etc.	0	0	0	0	0	0	0	0	0	0	0	1.43	0	0	0	0	0	0	0	0	0	0	1	NADPH oxidoreductase homolog [Cicer arietinum] /REP_ORG=Citrus	BAA78050	1e-23
1176	Cit.18726.1.S1_at	AT1G31710.1	misc.oxidases - copper; flavone etc.	29.28	0	0	0	0	0	0	0	0	0	1.15	0	4.69	0	0	0	0	0	0	0	0	0	3	At1g31700 [Arabidopsis thaliana] gb|AAG60145.1| copper amine oxidase	AAS76741	1e-18
1177	Cit.13214.1.S1_s_at	AT5G16990.1	misc.oxidases - copper; flavone etc.	0	0	0	0	0	0	0	0	0	1.72	0	0	0	0	0	0	0	0	0	0	0	0	1	allyl alcohol dehydrogenase [Nicotiana tabacum] /REP_ORG=Citrus	BAA89423	1e-115
1178	Cit.26649.1.S1_at	AT4G29720.1	misc.oxidases - copper; flavone etc.	-2.34	0	0	0	0	0	0	0	0	0	0	0	0	0	0	0	0	0	0	0	0	0	1	putative polyamine oxidase [Brassica juncea] /REP_ORG=Citrus	AAO16558	4e-60
1179	Cit.15543.1.S1_at	AT5G44390.1	misc.nitrilases; *nitrile lyases; berberine bridge enzymes; reticuline oxidases; troponine reductases	-2.84	0	0	0	0	0	0	0	0	0	-1.58	1.5	0	0	0	0	0	0	0	0	0	0	3	berberine bridge enzyme-like protein [Arabidopsis thaliana] gb|AAL24314.1| berberine bridge enzyme-	AAN15688	2e-21
1180	Cit.29610.1.S1_s_at	AT4G34880.1	misc.nitrilases; *nitrile lyases; berberine bridge enzymes; reticuline oxidases; troponine reductases	0	2.06	0	0	0	0	0	0	0	2.32	-2.12	0	0	0	0	0	0	0	0	0	0	0	3	putative amidase [Solanum demissum] /REP_ORG=Citrus	AAK91890	2e-70
1181	Cit.39386.1.S1_s_at	AT3G10870.1	misc.nitrilases; *nitrile lyases; berberine bridge enzymes; reticuline oxidases; troponine reductases	0	0	0	3.48	0	0	0	0	-1.31	0	-1.15	-1.13	0	0	0	0	0	0	0	0	0	0	4	putative alpha-hydroxynitrile lyase [Arabidopsis thaliana] gb|AAM20326.1| putative alpha-hydroxynit	AAF19562	1e-73
1182	Cit.34464.1.S1_at	AT3G50440.1	misc.nitrilases; *nitrile lyases; berberine bridge enzymes; reticuline oxidases; troponine reductases	4.97	0	0	0	0	0	0	0	0	0	0	0	2.16	0	0	0	0	0	0	0	0	0	2	At3g50440/T20E23_40 [Arabidopsis thaliana] gb|AAL75909.1| AT3g50440/T20E23_40 [Arabidopsis thaliana] ref|NP_566932.2| hydrolase	AAM98295	1e-33
1183	Cit.22187.1.S1_at	AT1G12570.1	misc.nitrilases; *nitrile lyases; berberine bridge enzymes; reticuline oxidases; troponine reductases	0	0	0	2.32	0	0	0	0	0	0	0	0	0	0	0	0	0	0	0	0	0	0	1	OSJNBa0019K04.7 [Oryza sativa (japonica cultivar-group)] emb|CAD41660.3| OSJNBa0019K04.7 [Oryza sativa (japonica cultivar-group)] /REP_ORG=Citrus	XP_473573	1e-108
1184	Cit.22288.1.S1_x_at	AT5G44380.1	misc.nitrilases; *nitrile lyases; berberine bridge enzymes; reticuline oxidases; troponine reductases	0	0	0	0	0	2.17	0	0	0	0	0	0	0	0	2.45564	0	0	0	0	0	0	0	2	nectarin 5 [Nicotiana langsdorffii x Nicotiana sanderae] /REP_ORG=Citrus	AAP30841	2e-40
1185	Cit.3874.1.S1_s_at	AT4G34880.1	misc.nitrilases; *nitrile lyases; berberine bridge enzymes; reticuline oxidases; troponine reductases	0	0	0	0	0	0	0	0	0	2.09	-1.68	0	-1.73	0	0	0	0	0	2.1	0	0	0	4	amidase-like protein [Arabidopsis thaliana] emb|CAB45449.1| amidase-like protein [Arabidopsis thali	CAB80205	1e-92
1186	Cit.7679.1.S1_at	AT4G20820.1	misc.nitrilases; *nitrile lyases; berberine bridge enzymes; reticuline oxidases; troponine reductases	0	0	0	3.14	0	0	0	0	0	0	0	0	0	0	0	0	0	0	0	0	0	0	1	CPRD2 [Vigna unguiculata] /REP_ORG=Citrus	BAB33033	9e-77
1187	Cit.14889.1.S1_at	AT2G23620.1	misc.nitrilases; *nitrile lyases; berberine bridge enzymes; reticuline oxidases; troponine reductases	0	0	0	0	0	0	0	0	0	1.09	0	0	0	0	0	0	0	0	0	0	0	0	1	ethylene-induced esterase [Citrus sinensis] /REP_ORG=Citrus	AAK58599	1e-103
1188	Cit.5965.1.S1_at	AT4G34880.1	misc.nitrilases; *nitrile lyases; berberine bridge enzymes; reticuline oxidases; troponine reductases	0	0	0	0	0	2.42	0	0	0	0	0	0	0	0	0	0	0	0	0	0	0	0	1	amidase-like protein [Arabidopsis thaliana] emb|CAB45449.1| amidase-like protein [Arabidopsis thaliana] ref|NP_195214.1| amidase family prot /REP_ORG=Citrus	CAB80205	2e-50
1189	Cit.15146.1.S1_at	AT1G30700.1	misc.nitrilases; *nitrile lyases; berberine bridge enzymes; reticuline oxidases; troponine reductases	-2.2	0	0	0	0	0	-2.58	0	0	0	0	-1.44	-1.07	0	0	0	0	0	-6	0	0	-2.1	6	At1g30700 [Arabidopsis thaliana] gb|AAM98220.1| putative reticuline oxidase-like protein [Arabidopsis thaliana] ref|NP_174357.1| FAD-binding /REP_ORG=Citrus	AAQ56827	5e-79
1190	Cit.3339.1.S1_at	AT1G12570.1	misc.nitrilases; *nitrile lyases; berberine bridge enzymes; reticuline oxidases; troponine reductases	0	0	0	0	0	0	0	0	0	2.17	0	0	0	0	0	0	0	0	0	0	0	0	1	OSJNBa0019K04.7 [Oryza sativa (japonica cultivar-group)] ref|XP_473573.1| OSJNBa0019K04.7 [Oryza sativa (japonica cultivar-group)] /REP_ORG=Citrus	CAD41660	1e-113
1191	Cit.2691.1.S1_at	AT4G20860.1	misc.nitrilases; *nitrile lyases; berberine bridge enzymes; reticuline oxidases; troponine reductases	0	0	0	0	0	0	0	3.99	0	0	0	-2.09	0	0	0	0	0	0	0	0	0	0	2	nectarin 5 [Nicotiana langsdorffii x Nicotiana sanderae] /REP_ORG=Citrus	AAP30841	6e-48
1192	Cit.7118.1.S1_at	AT2G29170.1	misc.nitrilases; *nitrile lyases; berberine bridge enzymes; reticuline oxidases; troponine reductases	0	0	0	0	0	2	0	0	0	0	0	0	0	0	0	0	0	0	0	0	0	0	1	short-chain dehydrogenase/reductase (SDR) family protein / tropinone reductase	NP_180480	2e-18
1193	Cit.22187.1.S1_s_at	AT1G12570.1	misc.nitrilases; *nitrile lyases; berberine bridge enzymes; reticuline oxidases; troponine reductases	0	0	0	0	0	0	0	0	0	2.48	0	0	-2.83	0	0	0	0	0	0	0	0	0	2	OSJNBa0019K04.7 [Oryza sativa (japonica cultivar-group)] emb|CAD41660.3| OSJNBa0019K04.7 [Oryza sat	XP_473573	1e-108
1194	Cit.5612.1.S1_at	AT1G72970.1	misc.nitrilases; *nitrile lyases; berberine bridge enzymes; reticuline oxidases; troponine reductases	-24.57	0	0	-17.11	0	0	0	0	0	0	0	0	-4.63	0	0	0	0	0	0	0	0	0	3	adhesion of calyx edges protein ACE [imported] - Arabidopsis thaliana dbj|BAA77842.1| ACE [Arabidopsis thaliana] /REP_ORG=Citrus	T50764	5e-49
1195	Cit.5964.1.S1_s_at	AT4G34880.1	misc.nitrilases; *nitrile lyases; berberine bridge enzymes; reticuline oxidases; troponine reductases	0	2.32	0	0	0	2.25	0	0	0	0	0	0	0	0	0	0	0	0	0	0	0	0	2	amidase-like protein [Arabidopsis thaliana] emb|CAB45449.1| amidase-like protein [Arabidopsis thaliana] ref|NP_195214.1| amidase family prot /REP_ORG=Citrus	CAB80205	6e-53
1196	Cit.12516.1.S1_x_at	AT5G44380.1	misc.nitrilases; *nitrile lyases; berberine bridge enzymes; reticuline oxidases; troponine reductases	4.99	0	0	5.76	0	3.9	0	0	0	0	0	-2.26	2.4	0	2.45564	0	0	0	3.5	0	0	0	7	nectarin 5 [Nicotiana langsdorffii x Nicotiana sanderae] /REP_ORG=Citrus	AAP30841	5e-33
1197	Cit.5613.1.S1_s_at	AT1G72970.1	misc.nitrilases; *nitrile lyases; berberine bridge enzymes; reticuline oxidases; troponine reductases	-62.13	0	0	-40.44	0	0	0	0	0	0	0	0	0	0	0	0	0	0	0	16.8	2.1	0	4	adhesion of calyx edges protein ACE [imported] - Arabidopsis thaliana dbj|BAA77842.1| ACE [Arabidopsis thaliana] /REP_ORG=Citrus	T50764	4e-65
1198	Cit.3529.1.S1_s_at	AT1G30760.1	misc.nitrilases; *nitrile lyases; berberine bridge enzymes; reticuline oxidases; troponine reductases	0	0	0	0	0	0	2.69	0	0	0	0	0	0	0	0	0	0	-2.3	-2.7	2	-2	0	5	putative FAD-linked oxidoreductase [Arabidopsis thaliana] gb|AAO42058.1| putative FAD-linked oxidoreductase [Arabidopsis thaliana] gb|AAC128 /REP_ORG=Citrus	AAO50720	1e-125
1199	Cit.19437.1.S1_at	AT2G23620.1	misc.nitrilases; *nitrile lyases; berberine bridge enzymes; reticuline oxidases; troponine reductases	0	0	0	0	0	0	0	0	0	0	1.01	0	0	0	0	0	0	0	0	0	0	0	1	ethylene-induced esterase [Citrus sinensis] /REP_ORG=Citrus	AAK58599	1e-112
1200	Cit.9573.1.S1_s_at	AT2G29350.1	misc.nitrilases; *nitrile lyases; berberine bridge enzymes; reticuline oxidases; troponine reductases	0	0	0	-2.97	0	0	0	-2.53	0	0	0	0	0	0	0	0	0	0	0	0	0	0	2	putative tropinone reductase [Arabidopsis thaliana] pir||C84693 probable tropinone reductase [imported] - Arabidopsis thaliana /REP_ORG=Citrus	AAC95218	1e-100
1201	Cit.12768.1.S1_at	AT2G34790.1	misc.nitrilases; *nitrile lyases; berberine bridge enzymes; reticuline oxidases; troponine reductases	0	4.21	0	4.57	0	0	0	0	0	0	0	0	0	0	0	0	0	0	2.9	0	-2	-3	5	nectarin 5 [Nicotiana langsdorffii x Nicotiana sanderae] /REP_ORG=Citrus	AAP30841	8e-55
1202	Cit.2499.1.S1_s_at	AT3G09270.1	misc.glutathione S transferases	4.13	0	0	0	0	0	0	0	1.01	0	0	0	1.99	0	0	2.56052	0	0	0	0	0	0	4	glutathione S-transferase GST 14 [Glycine max] /REP_ORG=Citrus	AAG34804	3e-77
1203	Cit.9516.1.S1_s_at	AT2G30860.1	misc.glutathione S transferases	0	0	2.19	0	0	0	0	0	0	0	0	0	0	0	0	0	0	0	0	0	0	0	1	glutathione S-transferase GST 22 [Glycine max] /REP_ORG=Citrus	AAG34812	4e-88
1204	Cit.6342.1.S1_at	AT3G09270.1	misc.glutathione S transferases	2.76	0	0	0	0	0	0	0	0	0	0	0	1.47	0	0	0	0	0	0	0	0	0	2	glutathione S-transferase [Cucurbita maxima] /REP_ORG=Citrus	BAC21263	1e-65
1205	Cit.4372.1.S1_at	AT3G62760.1	misc.glutathione S transferases	-6.13	0	0	0	0	0	0	0	0	0	0	0	-2.64	0	0	0	0	0	0	0	0	0	2	glutathione S-transferase GST 21 [Glycine max] /REP_ORG=Citrus	AAG34811	5e-86
1206	Cit.11419.1.S1_at	AT2G29420.1	misc.glutathione S transferases	2.03	0	0	0	0	0	0	0	0	0	0	0	1.03	0	0	0	0	0	0	0	0	0	2	putative glutathione S-transferase T3 [Lycopersicon esculentum] /REP_ORG=Citrus	AAG16758	2e-82
1207	Cit.2498.1.S1_at	AT3G09270.1	misc.glutathione S transferases	3.6	0	0	0	0	0	0	0	0	0	0	0	1.74	0	0	2.56052	0	0	0	0	0	0	3	glutathione S-transferase GST 14 [Glycine max] /REP_ORG=Citrus	AAG34804	4e-75
1208	Cit.9587.1.S1_x_at	AT1G10370.1	misc.glutathione S transferases	-2.02	0	0	0	0	0	0	0	0	0	0	0	0	0	0	0	0	0	0	0	0	0	1	glutathione S-transferase [Arabidopsis thaliana] /REP_ORG=Citrus	AAG30140	7e-82
1209	Cit.35373.1.S1_s_at	AT1G78380.1	misc.glutathione S transferases	0	0	0	3.46	0	0	0	0	0	0	0	0	0	0	0	0	0	0	0	0	0	0	1	PROBABLE GLUTATHIONE S-TRANSFERASE (AUXIN-INDUCED PROTEIN PCNT107) emb|CAA39707.1| auxin-induced protein [Nicotiana tabacum] /REP_ORG=Citrus	Q03666	1e-95
1210	Cit.31341.1.S1_at	AT2G29420.1	misc.glutathione S transferases	0	3.74	0	0	0	0	0	0	0	0	0	-2.59	0	0	0	0	0	0	3.3	0	2.3	-2	5	glutathione S-transferase [Cucurbita maxima] /REP_ORG=Citrus	BAC21263	2e-51
1211	Cit.9584.1.S1_x_at	AT1G10370.1	misc.glutathione S transferases	-2.25	0	0	0	0	0	0	0	0	0	0	0	-1.12	1.01	0	0	0	-2	-2.1	0	0	0	5	glutathione S-transferase [Arabidopsis thaliana] /REP_ORG=Citrus	AAG30140	9e-83
1212	Cit.4439.1.S1_s_at	AT2G02390.1	misc.glutathione S transferases	2.98	2.46	0	3.44	0	0	0	0	0	0	0	0	1.45	0	0	0	0	2.1	2.3	0	0	0	6	glutathione S-transferase [Euphorbia esula] sp|P57108|GSTZ_EUPES Glutathione S-transferase zeta class /REP_ORG=Citrus	AAF72197	1e-85
1213	Cit.17645.1.S1_s_at	AT2G47730.1	misc.glutathione S transferases	0	0	0	0	0	0	0	0	0	0	0	0	0	1.02	0	0	0	0	0	0	0	0	1	glutathione S-transferase [Euphorbia esula] /REP_ORG=Citrus	AAF65767	2e-80
1214	Cit.11394.1.S1_s_at	AT2G29420.1	misc.glutathione S transferases	0	7.02	0	6.49	0	0	0	0	0	0	0	-2.24	0	0	0	0	0	3.4	2.7	2	2.3	0	7	glutathione S-transferase [Cucurbita maxima] /REP_ORG=Citrus	BAC21263	8e-76
1215	Cit.12743.1.S1_at	AT2G29420.1	misc.glutathione S transferases	20.7	0	0	0	0	0	0	0	0	0	0	0	4.26	0	0	0	0	0	0	0	0	0	2	putative glutathione S-transferase T3 [Lycopersicon esculentum] /REP_ORG=Citrus	AAG16758	1e-64
1216	Cit.9677.1.S1_at	AT1G78380.1	misc.glutathione S transferases	-2.01	0	0	0	0	0	0	0	0	0	0	0	-1	0	0	0	0	0	0	0	0	0	2	PROBABLE GLUTATHIONE S-TRANSFERASE (AUXIN-INDUCED PROTEIN PCNT107) emb|CAA39707.1| auxin-induced protein [Nicotiana tabacum] /REP_ORG=Citrus	Q03666	7e-97
1217	Cit.9510.1.S1_s_at	AT2G30860.1	misc.glutathione S transferases	2.22	0	0	0	0	0	0	0	0	0	0	0	1.18	0	0	0	0	0	0	0	0	0	2	glutathione S-transferase GST 22 [Glycine max] /REP_ORG=Citrus	AAG34812	2e-89
1218	Cit.6954.1.S1_at	AT2G29420.1	misc.glutathione S transferases	7.93	0	0	0	0	0	0	0	0	0	0	0	2.98	0	0	2.56052	0	0	0	0	0	0	3	putative glutathione S-transferase T3 [Lycopersicon esculentum] /REP_ORG=Citrus	AAG16758	3e-57
1219	Cit.11964.1.S1_at	AT2G27690.1	misc.cytochrome P450	0	0	0	-11.4	0	0	0	0	0	0	0	0	0	0	0	0	0	0	0	0	0	0	1	putative cytochrome P450 [Arabidopsis thaliana] gb|AAL58931.1| At2g27690/F15K20.21 [Arabidopsis thaliana] gb|AAK43912.1| putative cytochrome /REP_ORG=Citrus	AAC73031	1e-106
1220	Cit.24211.1.S1_s_at	AT3G26310.1	misc.cytochrome P450	3.77	0	0	0	0	0	0	0	0	0	0	0	1.86	0	0	0	0	0	0	0	0	0	2	cytochrome P450 [Citrus sinensis] /REP_ORG=Citrus	AAL24049	5e-79
1221	Cit.5945.1.S1_at	AT4G31950.1	misc.cytochrome P450	0	4.43	0	2.08	0	0	0	0	0	0	0	0	0	0	0	0	0	2	2.5	0	0	0	4	cytochrome P450 [Ammi majus] /REP_ORG=Citrus	AAS90126	4e-54
1222	Cit.12598.1.S1_s_at	AT2G45550.1	misc.cytochrome P450	5.4	-2.08	0	0	0	0	0	0	0	0	0	0	2.33	0	0	0	0	0	0	0	0	0	3	putative ripening-related P-450 enzyme [Vitis vinifera] /REP_ORG=Citrus	CAB85635	1e-45
1223	Cit.6765.1.S1_at	AT3G26330.1	misc.cytochrome P450	4.16	0	0	2.32	0	3.66	0	0	0	0	0	0	2.09	0	0	3.20335	0	0	0	0	0	0	5	cytochrome P450 [Asparagus officinalis] /REP_ORG=Citrus	BAB40324	2e-68
1224	Cit.14534.1.S1_at	AT2G45570.1	misc.cytochrome P450	2.16	0	0	2.18	0	0	0	0	0	1.3	0	0	1.1	0	0	0	0	-3.7	-3.3	4.5	-2.6	-3.4	9	putative ripening-related P-450 enzyme [Vitis vinifera] /REP_ORG=Citrus	CAB85635	5e-67
1225	Cit.7448.1.S1_at	AT4G31940.1	misc.cytochrome P450	7.81	-2.06	0	0	0	0	0	0	0	0	0	0	2.87	0	0	0	0	0	0	0	0	0	3	cytochrome P-450-like protein [Vitis vinifera] /REP_ORG=Citrus	AAP49697	5e-60
1226	Cit.37992.1.S1_at	AT3G19270.1	misc.cytochrome P450	0	0	0	6.11	0	0	0	0	0	0	-1.11	0	0	-1.82	0	0	3.3	0	0	-2.3	-3.5	0	6	cytochrome P450 [Arabidopsis thaliana] /REP_ORG=Citrus	BAB02968	2e-26
1227	Cit.2475.1.S1_at	AT5G06900.1	misc.cytochrome P450	-3.43	2.48	0	0	0	0	0	0	0	0	0	0	0	0	0	0	0	0	-5.5	0	0	0	3	cytochrome P450 [Antirrhinum majus] /REP_ORG=Citrus	BAA84071	1e-66
1228	Cit.24517.1.S1_s_at	AT4G12330.1	misc.cytochrome P450	-3.11	0	0	0	0	0	0	0	0	0	0	0	-1.6	0	0	-2.21228	0	0	0	0	0	0	3	At4g12320 [Arabidopsis thaliana] /REP_ORG=Citrus	AAU05534	3e-28
1229	Cit.3666.1.S1_at	AT3G61880.1	misc.cytochrome P450	0	0	0	-2.27	0	0	0	0	0	0	0	0	0	0	0	0	0	0	0	0	0	0	1	hypothetical protein [Oryza sativa (japonica cultivar-group)] dbj|BAD30264.1| hypothetical protein [Oryza sativa (japonica cultivar-group)] /REP_ORG=Citrus	XP_479321	4e-57
1230	Cit.5655.1.S1_at	AT2G26170.2	misc.cytochrome P450	-2.23	0	0	0	0	0	0	0	0	0	0	0	-1.06	0	0	0	0	0	0	0	0	0	2	putative thromboxane-A synthase [Arabidopsis thaliana] gb|AAC14532.2| putative thromboxane-A synthase [Arabidopsis thaliana] ref|NP_850074.1 /REP_ORG=Citrus	AAM15001	1e-103
1231	Cit.26661.1.S1_at	AT5G25900.1	misc.cytochrome P450	-2.31	0	0	0	0	0	0	0	0	0	0	1.73	-1.25	0	0	0	0	2	0	0	0	0	4	ent-kaurene oxidase [Prunus persica] /REP_ORG=Citrus	AAO85520	1e-86
1232	Cit.15523.1.S1_at	AT3G26330.1	misc.cytochrome P450	0	0	0	2.2	0	0	0	0	0	1.12	0	0	0	0	0	0	0	2.2	0	0	0	0	3	Cytochrome P450 71A1 (CYPLXXIA1) (ARP-2) pir||A35867 cytochrome P450 71A1 - avocado /REP_ORG=Citrus	P24465	3e-69
1233	Cit.26263.1.S1_at	AT4G31940.1	misc.cytochrome P450	0	4.07	0	0	0	0	0	0	0	0	0	2.84	0	0	0	0	0	0	0	0	0	0	2	cytochrome P450 82C1 - soybean gb|AAB94590.1| CYP82C1p [Glycine max] /REP_ORG=Citrus	T05942	1e-40
1234	Cit.11965.1.S1_at	AT2G27690.1	misc.cytochrome P450	0	0	0	-19.68	0	0	0	0	0	0	-1.09	-1.96	0	0	0	0	0	0	0	0	0	0	3	cytochrome P450	NP_180337	3e-88
1235	Cit.31488.1.S1_at	AT4G12310.1	misc.cytochrome P450	0	2.06	0	-2.98	0	0	0	0	0	2.63	0	0	0	0	0	0	0	0	-5.5	0	0	0	4	P450 monooxygenase [Gossypium arboreum] /REP_ORG=Citrus	AAK60517	2e-41
1236	Cit.29478.1.S1_s_at	AT4G31940.1	misc.cytochrome P450	-4	-2.78	0	0	0	0	0	0	0	2.39	0	0	0	0	0	0	0	0	0	0	0	0	3	Cytochrome P450-like protein [Arabidopsis thaliana] emb|CAA16595.1| Cytochrome P450-like protein [A	CAB79912	2e-81
1237	Cit.1814.1.S1_s_at	AT3G26210.1	misc.cytochrome P450	-2.35	0	0	0	0	0	0	0	0	0	0	1.36	0	0	0	0	0	0	-3.6	0	-2.2	-2.2	5	-83 Cytochrome P450 71D11 gb|AAB69644.1| putative cytochrome P450 [Lotus japonicus] /REP_ORG=Citrus	O22307	8e-83
1238	Cit.22448.1.S1_s_at	AT2G45550.1	misc.cytochrome P450	0	0	0	-2.5	0	0	0	0	0	0	0	0	0	0	0	0	0	0	0	0	0	0	1	putative ripening-related P-450 enzyme [Vitis vinifera] /REP_ORG=Citrus	CAB85635	1e-59
1239	Cit.2476.1.S1_at	AT5G06900.1	misc.cytochrome P450	0	0	0	2.08	0	0	0	0	0	0	0	0	0	0	0	0	0	0	0	0	0	0	1	flavone synthase II [Callistephus chinensis] /REP_ORG=Citrus	AAF04115	1e-103
1240	Cit.11158.1.S1_at	AT3G26310.1	misc.cytochrome P450	2.9	0	0	0	0	0	0	0	0	0	0	0	1.52	0	0	0	0	0	0	0	0	0	2	cytochrome P450 [Citrus sinensis] /REP_ORG=Citrus	AAL24049	1e-101
1241	Cit.5769.1.S1_at	AT1G33730.1	misc.cytochrome P450	2.34	4.93	0	0	0	4.33	0	0	0	0	0	0	1.27	0	0	0	0	0	0	0	2.6	0	5	elicitor-inducible cytochrome P450 [Nicotiana tabacum] /REP_ORG=Citrus	AAK62346	3e-57
1242	Cit.27468.1.S1_s_at	AT2G45550.1	misc.cytochrome P450	4.5	0	0	0	0	0	0	0	0	0	0	0	2.13	0	0	0	0	0	0	0	0	0	2	putative ripening-related P-450 enzyme [Vitis vinifera] /REP_ORG=Citrus	CAB85635	6e-75
1243	Cit.26356.1.S1_s_at	AT4G00360.1	misc.cytochrome P450	-16.85	0	0	0	0	0	0	0	0	0	0	0	-3.91	0	0	0	0	0	0	0	0	0	2	probable cytochrome P450 [Arabidopsis thaliana] gb|AAF02801.1| belongs to the cytochrome p450 family [Arabidopsis thaliana] sp|O23066|C862_A /REP_ORG=Citrus	CAB80794	6e-53
1244	Cit.27468.1.S1_at		misc.cytochrome P450	6.15	0	0	0	0	0	0	0	0	0	0	0	2.68	0	0	0	0	0	0	0	0	0	2	putative ripening-related P-450 enzyme [Vitis vinifera] /REP_ORG=Citrus	CAB85635	6e-75
1245	Cit.11242.1.S1_at	AT2G45560.1	misc.cytochrome P450	-5.06	0	0	0	0	0	0	0	0	0	0	0	-2.42	0	0	0	0	0	-4.1	0	0	0	3	elicitor-inducible cytochrome P450 [Nicotiana tabacum] /REP_ORG=Citrus	AAK62346	4e-99
1246	Cit.11243.1.S1_at	AT5G07990.1	misc.cytochrome P450	-22.73	0	0	-5.84	0	0	0	0	0	0	0	0	-4.38	0	0	0	0	2	-9.1	2.5	0	0	6	elicitor-inducible cytochrome P450 [Nicotiana tabacum] /REP_ORG=Citrus	AAK62346	1e-80
1247	Cit.1951.1.S1_x_at	AT2G45550.1	misc.cytochrome P450	-3.53	2.06	0	-2.59	0	0	0	0	0	1	0	0	-1.75	0	0	0	0	0	0	0	0	0	5	putative ripening-related P-450 enzyme [Vitis vinifera] /REP_ORG=Citrus	CAB85635	2e-84
1248	Cit.2994.1.S1_s_at	AT3G26210.1	misc.cytochrome P450	-4.79	2.12	0	0	0	0	0	0	0	1.7	0	0	0	0	0	0	0	0	0	0	0	0	3	putative cytochrome P450 [Glycine max] sp|O81974|C7D8_SOYBN Cytochrome P450 71D8 (P450 CP7) pir||T0	CAA71517	1e-83
1249	Cit.24582.1.S1_at		misc.cytochrome P450	0	0	0	0	0	0	0	0	0	0	0	1.07	0	0	0	0	0	0	0	0	0	0	1	p-coumaroyl shikimate 3 -hydroxylase isoform 1 [Ocimum basilicum] /REP_ORG=Citrus	AAL99200	1e-105
1250	Cit.13838.1.S1_at	AT3G26300.1	misc.cytochrome P450	0	2.78	0	0	0	0	0	0	0	0	0	0	0	0	0	0	0	0	-3.4	0	-2.8	-2	4	Cytochrome P450 71A1 (CYPLXXIA1) (ARP-2) pir||A35867 cytochrome P450 71A1 - avocado /REP_ORG=Citrus	P24465	2e-43
1251	Cit.11964.1.S1_s_at	AT2G27690.1	misc.cytochrome P450	0	0	0	-11.28	0	0	0	0	0	0	0	-1.8	0	0	0	0	3.8	0	0	0	0	0	3	putative cytochrome P450 [Arabidopsis thaliana] gb|AAL58931.1| At2g27690/F15K20.21 [Arabidopsis thaliana] gb|AAK43912.1| putative cytochrome /REP_ORG=Citrus	AAC73031	1e-106
1252	Cit.9325.1.S1_at	AT3G14690.1	misc.cytochrome P450	17.19	0	0	8.69	0	0	3.16	0	0	0	0	0	3.93	0	0	0	0	0	0	0	0	0	4	cytochrome P450	NP_188079	4e-82
1253	Cit.12776.1.S1_at	AT3G61040.1	misc.cytochrome P450	2.07	0	0	0	0	0	0	0	1.01	0	0	0	0	0	0	0	0	0	0	0	0	0	2	cytochrome P450 [Petunia x hybrida] /REP_ORG=Citrus	BAC53892	2e-44
1254	Cit.9325.1.S1_s_at	AT3G14690.1	misc.cytochrome P450	11.32	0	0	3.61	0	0	0	0	0	0	0	0	3.43	0	0	0	0	0	0	0	-2.8	-2.8	5	cytochrome P450	NP_188079	4e-82
1255	Cit.4610.1.S1_s_at	AT5G07990.1	misc.cytochrome P450	-8.15	0	0	-2.73	0	0	0	0	0	0	0	0	0	0	0	0	0	0	0	0	0	0	2	elicitor-inducible cytochrome P450 [Nicotiana tabacum] /REP_ORG=Citrus	AAK62346	1e-104
1256	Cit.11889.1.S1_s_at	AT2G32440.1	misc.cytochrome P450	0	3.15	2.29	0	0	3.06	0	0	0	0	0	1.75	0	0	0	0	0	0	0	0	0	0	4	ent-kaurenoic acid oxidase [Cucurbita maxima] /REP_ORG=Citrus	AAG41777	4e-76
1257	Cit.13287.1.S1_s_at	AT2G29090.1	misc.cytochrome P450	0	0	0	-2.23	0	0	0	0	0	-1.23	0	0	0	0	0	0	0	-13	-2.5	0	0	-2	5	putative cytochrome P450 [Arabidopsis thaliana] ref|NP_180473.1| cytochrome P450 family protein [Arabidopsis thaliana] pir||T02739 probable /REP_ORG=Citrus	AAC33235	1e-115
1258	Cit.14813.1.S1_s_at	AT4G36220.1	misc.cytochrome P450	3.75	0	0	4.03	0	0	0	0	0	0	0	0	1.83	0	0	0	0	0	0	0	0	-2.3	4	ferulate 5-hydroxylase [Camptotheca acuminata] /REP_ORG=Citrus	AAT39511	1e-103
1259	Cit.11976.1.S1_s_at	AT1G11680.1	misc.cytochrome P450	-2.27	0	0	0	0	0	0	0	0	0	0	0	-1.28	0	0	0	0	0	0	0	0	0	2	obtusifoliol 14alpha-demethylase [Solanum chacoense] /REP_ORG=Citrus	AAT12274	1e-136
1260	Cit.7191.1.S1_at	AT5G23190.1	misc.cytochrome P450	0	0	0	0	0	0	0	0	0	0	-1.05	0	0	0	0	0	0	0	0	0	0	0	1	cytochrome P450 family protein [Arabidopsis thaliana] dbj|BAB11174.1| cytochrome P450-like protein [Arabidopsis thaliana] gb|AAK29622.1| CYP /REP_ORG=Citrus	NP_197710	2e-78
1261	Cit.14829.1.S1_at	AT5G36110.1	misc.cytochrome P450	0	4.12	3.02	0	0	0	0	0	0	1.54	0	2.48	0	0	0	-2.22874	0	0	0	0	0	0	5	cytochrome P450 family protein [Arabidopsis thaliana] dbj|BAA96885.1| cytochrome P450-like [Arabidopsis thaliana] /REP_ORG=Citrus	NP_198460	1e-58
1262	Cit.2993.1.S1_at	AT3G26210.1	misc.cytochrome P450	-5.51	0	0	0	0	0	0	0	0	0	0	0	-2.42	0	0	0	2	-2.5	-4.7	0	-2.4	0	6	elicitor-inducible cytochrome P450 [Nicotiana tabacum] /REP_ORG=Citrus	AAK62343	9e-64
1263	Cit.26612.1.S1_at	AT3G14680.1	misc.cytochrome P450	0	0	0	0	0	0	0	0	0	1.02	0	0	0	0	0	0	0	0	0	0	0	0	1	cytochrome P450	NP_188086	5e-83
1264	Cit.24517.1.S1_at	AT4G12320.1	misc.cytochrome P450	-3.49	0	0	0	0	0	-2.07	0	0	0	0	0	-1.81	0	0	-2.21228	0	0	0	0	0	0	4	At4g12320 [Arabidopsis thaliana] /REP_ORG=Citrus	AAU05534	3e-28
1265	Cit.4425.1.S1_at	AT5G05260.1	misc.cytochrome P450	0	0	0	0	0	0	0	0	0	0	0	-1.5	0	0	0	0	0	0	-5.9	0	0	0	2	cytochrome P450 [Arabidopsis thaliana] sp|Q9FLC8|C792_ARATH Cytochrome P450 79A2 /REP_ORG=Citrus	BAB09969	4e-68
1266	Cit.26116.1.S1_at	AT1G12740.1	misc.cytochrome P450	6.97	0	0	4.67	0	0	0	0	0	0	0	0	0	0	0	2.31174	0	0	0	0	0	0	3	OSJNBa0088I22.16 [Oryza sativa (japonica cultivar-group)] /REP_ORG=Citrus	CAD41584	9e-58
1267	Cit.12774.1.S1_s_at	AT2G45570.1	misc.cytochrome P450	3.53	0	0	2.34	0	0	0	0	1.41	0	0	0	1.77	0	0	0	0	0	0	0	0	0	4	cytochrome P450 [Petunia x hybrida] /REP_ORG=Citrus	BAC53892	2e-69
1268	Cit.28142.1.S1_s_at	AT3G13730.1	misc.cytochrome P450	0	0	0	0	0	0	0	0	0	0	0	1.22	0	0	0	0	0	0	0	0	0	0	1	CYP90D [Arabidopsis thaliana] gb|AAO50626.1| putative cytochrome P450 [Arabidopsis thaliana] gb|AAO42111.1| putative cytochrome P450 [Arabid /REP_ORG=Citrus	BAB62109	3e-85
1269	Cit.28253.1.S1_at	AT3G26220.1	misc.cytochrome P450	0	0	0	0	0	0	0	0	0	0	0	0	2.14	0	0	0	0	0	0	0	0	0	1	CYP71A10 [Glycine max] pir||T05735 cytochrome P450 71A10 - soybean /REP_ORG=Citrus	AAB94584	8e-63
1270	Cit.29489.1.S1_at	AT5G06900.1	misc.cytochrome P450	-3.35	2.48	0	0	0	0	0	0	0	0	0	0	0	0	0	0	0	-3.2	-5.6	0	-2.2	0	5	flavone synthase II [Callistephus chinensis] /REP_ORG=Citrus	AAF04115	6e-87
1271	Cit.28881.1.S1_s_at	AT4G00360.1	misc.cytochrome P450	-17.19	0	0	-4.13	0	0	0	0	0	0	0	0	-4.02	0	0	0	0	0	2.9	2.1	0	0	5	cytochrome P450 [Triticum aestivum] /REP_ORG=Citrus	AAG17470	1e-30
1272	Cit.28765.1.S1_s_at	AT5G63450.1	misc.cytochrome P450	0	0	0	-2.56	0	0	0	0	0	0	0	0	0	0	0	0	0	-4.5	-2.7	-2.2	0	0	4	cytochrome P450	NP_201150	7e-62
1273	Cit.2373.1.S1_s_at	AT4G31940.1	misc.cytochrome P450	-4.36	-2.84	0	0	0	0	0	0	0	2.09	0	0	-2.15	0	0	0	0	0	0	0	0	0	4	cytochrome P450	NP_194922	2e-78
1274	Cit.3915.1.S1_s_at	AT5G36110.1	misc.cytochrome P450	0	0	0	0	0	2.24	0	0	0	2.3	0	0	0	0	0	-2.22874	0	-2.2	-4.1	0	-2.2	0	6	cytochrome P450-like [Arabidopsis thaliana] ref|NP_198460.1| cytochrome P450 family protein [Arabidopsis thaliana] /REP_ORG=Citrus	BAA96885	2e-61
1275	Cit.23527.1.S1_at	AT5G63450.1	misc.cytochrome P450	0	0	0	-2.83	0	0	0	0	0	0	0	0	0	0	0	0	0	0	0	0	0	0	1	cytochrome P450-like protein [Arabidopsis thaliana] /REP_ORG=Citrus	AAM60854	3e-76
1276	Cit.15643.1.S1_s_at	AT4G31940.1	misc.cytochrome P450	0	2.78	0	0	0	0	0	0	0	0	0	2.46	0	0	0	0	0	0	0	0	0	0	2	(S)-N-methylcoclaurine 3 -hydroxylase [Eschscholzia californica] pir||T07964 (S)-N-methylcoclaurine 3 -hydroxylase (EC 1.1.3.-) - California /REP_ORG=Citrus	AAC39454	4e-60
1277	Cit.2458.1.S1_s_at	AT3G14640.1	misc.cytochrome P450	7.96	0	0	0	0	0	0	0	0	0	0	0	2.95	0	0	0	0	2.1	0	2.1	0	0	4	putative cytochrome P450 protein [Arabidopsis thaliana] gb|AAK92762.1| putative cytochrome P450 protein [Arabidopsis thaliana] dbj|BAB02401. /REP_ORG=Citrus	AAM20382	2e-85
1278	Cit.11226.1.S1_at	AT3G26330.1	misc.cytochrome P450	4.05	0	0	0	0	0	0	0	0	0	0	0	1.98	0	0	0	0	2	2.1	0	0	0	4	ytochrome P450 [Citrus sinensis] /REP_ORG=Citrus	AAL24049	0.0 c
1279	Cit.11976.1.S1_at	AT1G11680.1	misc.cytochrome P450	-3.16	0	0	0	0	0	0	0	0	0	0	0	-1.61	0	0	0	0	0	0	0	0	0	2	obtusifoliol 14alpha-demethylase [Solanum chacoense] /REP_ORG=Citrus	AAT12274	1e-136
1280	Cit.27152.1.S1_at	AT2G45510.1	misc.cytochrome P450	-2.09	0	0	0	0	0	0	0	0	0	0	0	-1.1	0	0	0	0	0	0	0	0	0	2	ESTs AU056036(S20239)	NP_910387	2e-24
1281	Cit.37665.1.S1_at	AT5G24960.1	misc.cytochrome P450	0	0	0	-2.4	0	0	0	0	1.2	0	0	0	-1.08	0	0	0	0	0	0	0	0	0	3	-56 Cytochrome P450 71D11 gb|AAB69644.1| putative cytochrome P450 [Lotus japonicus] /REP_ORG=Citrus	O22307	1e-56
1282	Cit.5377.1.S1_at	AT4G37370.1	misc.cytochrome P450	4.17	0	0	0	0	0	0	0	0	0	0	0	2.06	0	0	0	3	0	0	0	0	0	3	cytochrome P450-like protein [Arabidopsis thaliana] emb|CAB80400.1| cytochrome P450-like protein [Arabidopsis thaliana] ref|NP_195451.1| cyt /REP_ORG=Citrus	CAB16769	2e-99
1283	Cit.37665.1.S1_x_at	AT5G24960.1	misc.cytochrome P450	0	0	0	-2.02	0	0	0	0	0	0	0	0	0	0	0	0	0	0	0	0	0	0	1	Cytochrome P450 71D11 gb|AAB69644.1| putative cytochrome P450 [Lotus japonicus] /REP_ORG=Citrus	O22307	1e-56
1284	Cit.31279.1.S1_at	AT3G25180.2	misc.cytochrome P450	8.86	0	0	6.38	0	7.41	2.36	0	0	0	-1.15	0	3.05	0	0	0	-2.5	0	0	0	-3	-2.5	9	Cytochrome P450-like protein [Arabidopsis thaliana] emb|CAA16592.1| Cytochrome P450-like protein [A	CAB79915	1e-44
1285	Cit.25526.1.S1_s_at	AT3G14620.1	misc.cytochrome P450	2.88	-2.1	0	0	0	0	0	0	0	0	0	0	1.54	0	0	0	0	0	0	0	0	0	3	cytochrome P450-like [Oryza sativa (japonica cultivar-group)] dbj|BAD61188.1| cytochrome P450-like	BAD61160	5e-56
1286	Cit.38329.1.S1_at	AT5G10600.1	misc.cytochrome P450	3.1	0	0	0	0	0	0	0	0	0	0	0	1.7	0	0	0	0	0	0	0	0	0	2	cytochrome P450-like protein - Arabidopsis thaliana emb|CAB89383.1| cytochrome P450-like protein [Arabidopsis thaliana] /REP_ORG=Citrus	T49979	1e-37
1287	Cit.17456.1.S1_at	AT5G05260.1	misc.cytochrome P450	0	0	0	0	0	0	0	0	0	0	0	-2.09	0	0	0	0	0	0	0	0	0	0	1	Cytochrome P450 79A1 (Tyrosine N-monooxygenase) (Cytochrome P450Tyr) pir||S68203 tyrosine N-monooxygenase (EC 1.14.13.41) cytochrome P450tyr /REP_ORG=Citrus	Q43135	1e-42
1288	Cit.13424.1.S1_at	AT4G19230.1	misc.cytochrome P450	0	0	0	-9.72	0	-4.97	0	0	0	0	0	-1.72	0	0	0	0	0	0	0	3.7	2	0	5	putative cytochrome P450 protein [Arabidopsis thaliana] gb|AAK93657.1| putative cytochrome P450 protein [Arabidopsis thaliana] ref|NP_567581 /REP_ORG=Citrus	AAM14385	1e-108
1289	Cit.29725.1.S1_at	AT3G14690.1	misc.cytochrome P450	0	0	0	0	0	0	0	0	0	1.04	0	0	0	0	0	0	0	0	0	0	0	0	1	cytochrome P450	NP_188087	1e-67
1290	Cit.11552.1.S1_s_at	AT3G26210.1	misc.cytochrome P450	0	0	0	0	0	0	0	0	0	1.3	0	1.86	0	0	0	0	0	0	0	0	0	0	2	putative cytochrome P450 [Oryza sativa (japonica cultivar-group)] dbj|BAD15430.1| putative cytochrome P450 [Oryza sativa (japonica cultivar- /REP_ORG=Citrus	XP_464360	7e-61
1291	Cit.12119.1.S1_s_at	AT2G32440.1	misc.cytochrome P450	0	2.23	0	0	0	0	0	0	0	1.29	0	0	0	0	0	0	0	0	0	0	0	0	2	ent-kaurenoic acid oxidase [Pisum sativum] /REP_ORG=Citrus	AAO23063	4e-80
1292	Cit.5767.1.S1_at	AT1G11600.1	misc.cytochrome P450	-62.33	0	0	-7.15	0	0	0	0	0	0	0	0	-5.95	0	0	0	0	0	0	0	0	0	3	putative cytochrome P450 [Arabidopsis thaliana] ref|NP_172626.1| cytochrome P450	AAM61354	1e-105
1293	Cit.5568.1.S1_s_at	AT5G24910.1	misc.cytochrome P450	2.48	2.97	0	0	0	2.19	0	0	0	0	0	0	1.3	0	0	0	0	0	0	0	0	0	4	cytochrome P450 family [Arabidopsis thaliana] gb|AAL24168.1| AT5g24910/F6A4_120 [Arabidopsis thaliana] /REP_ORG=Citrus	NP_568463	3e-85
1294	Cit.12345.1.S1_s_at	AT4G12320.1	misc.cytochrome P450	2.96	-2.12	0	0	0	0	0	0	0	0	0	0	1.53	-1.14	0	-2.21228	0	0	0	0	0	0	5	putative cytochrome P450 [Matthiola incana] /REP_ORG=Citrus	AAG34695	1e-68
1295	Cit.16263.1.S1_at	AT5G38970.2	misc.cytochrome P450	0	0	0	2.3	0	0	-2.02	0	0	2.65	0	0	0	0	0	0	0	0	0	0	0	0	3	-96 Cytochrome P450 85 (Dwarf protein) gb|AAB17070.1| cytochrome P450 homolog [Lycopersicon esculen	Q43147	2e-96
1296	Cit.6972.1.S1_at	AT4G36380.1	misc.cytochrome P450	0	0	0	0	0	0	0	0	0	1.29	0	0	0	0	0	0	0	0	0	0	0	0	1	Cytochrome P450 90C1 (ROTUNDIFOLIA3) dbj|BAA37167.1| cytochrome P450 [Arabidopsis thaliana] /REP_ORG=Citrus	Q9M066	1e-95
1297	Cit.28572.1.S1_at	AT1G13710.1	misc.cytochrome P450	0	-6.67	0	0	0	0	0	0	0	-1.76	0	0	0	0	0	0	0	0	0	0	0	0	2	Cytochrome P450 78A4 gb|AAC05148.1| cytochrome P450 [Pinus radiata] pir||T08114 cytochrome P450 - Monterey pine /REP_ORG=Citrus	O65012	2e-59
1298	Cit.25526.1.S1_at	AT3G14620.1	misc.cytochrome P450	0	0	0	0	0	0	0	0	0	0	0	0	1.1	0	0	0	0	0	3.6	0	0	0	2	cytochrome P450-like [Oryza sativa (japonica cultivar-group)] dbj|BAD61188.1| cytochrome P450-like [Oryza sativa (japonica cultivar-group)] /REP_ORG=Citrus	BAD61160	5e-56
1299	Cit.16759.1.S1_at		misc.cytochrome P450	2.6	0	0	0	0	0	0	0	1.58	0	0	0	1.33	0	0	0	2	0	2.1	0	0	2.2	6	Cytochrome P450 71D11 gb|AAB69644.1| putative cytochrome P450 [Lotus japonicus] /REP_ORG=Citrus	O22307	6e-53
1300	Cit.821.1.S1_at	AT2G45550.1	misc.cytochrome P450	4.08	0	0	0	0	0	0	0	0	0	0	0	1.89	0	0	0	0	0	0	0	0	0	2	putative ripening-related P-450 enzyme [Vitis vinifera] /REP_ORG=Citrus	CAB85635	6e-86
1301	Cit.2895.1.S1_at	AT1G09480.1	misc.alcohol dehydrogenases	3.73	0	0	0	0	0	0	0	0	0	0	0	1.83	0	0	0	0	2	2.2	0	0	0	4	probable cinnamyl-alcohol dehydrogenase (EC 1.1.1.195) CPRD14 - cowpea dbj|BAA12161.1| CPRD14 protein [Vigna unguiculata] /REP_ORG=Citrus	T11610	4e-43
1302	Cit.2131.1.S1_s_at	AT5G19440.1	misc.alcohol dehydrogenases	14.28	3.23	0	7.84	0	0	0	0	0	0	0	0	3.83	0	0	0	0	0	0	0	0	0	4	putative cinnamyl alcohol dehydrogenase [Malus x domestica] pir||T16995 probable cinnamyl-alcohol dehydrogenase (EC 1.1.1.195) - apple tree /REP_ORG=Citrus	AAC06319	1e-123
1303	Cit.2894.1.S1_at	AT5G19440.1	misc.alcohol dehydrogenases	3.01	0	0	0	0	0	0	0	0	0	0	0	1.52	0	0	0	0	0	0	0	0	0	2	NADPH-dependent cinnamyl alcohol dehydrogenase [Quercus suber] /REP_ORG=Citrus	AAQ88099	4e-82
1304	Cit.2133.1.S1_at	AT1G51410.1	misc.alcohol dehydrogenases	0	0	0	2.39	0	0	0	0	0	0	0	-1.96	0	0	0	0	0	0	0	0	0	0	2	-107 probable cinnamyl-alcohol dehydrogenase (EC 1.1.1.195) - apple tree gb|AAC06319.1| putative ci	T16995	1e-107
1305	Cit.2894.1.S1_s_at	AT5G19440.1	misc.alcohol dehydrogenases	3.15	0	0	0	0	0	0	0	0	0	0	0	1.6	0	0	0	0	0	0	0	0	0	2	NADPH-dependent cinnamyl alcohol dehydrogenase [Quercus suber] /REP_ORG=Citrus	AAQ88099	4e-82
1306	Cit.29695.1.S1_s_at	AT1G22440.1	misc.alcohol dehydrogenases	0	0	0	0	0	2.54	0	0	0	0	0	0	0	0	0	0	0	2	2.2	0	2.5	0	4	alcohol dehydrogenase [Arabidopsis thaliana] dbj|BAB10198.1| alcohol dehydrogenase [Arabidopsis thaliana] gb|AAL91221.1| alcohol dehydrogena /REP_ORG=Citrus	AAM91227	7e-34
1307	Cit.29695.1.S1_at	AT5G42250.1	misc.alcohol dehydrogenases	0	0	0	0	0	0	0	0	0	0	0	1.33	0	0	0	0	0	0	0	0	0	0	1	alcohol dehydrogenase [Arabidopsis thaliana] dbj|BAB10198.1| alcohol dehydrogenase [Arabidopsis thaliana] gb|AAL91221.1| alcohol dehydrogena /REP_ORG=Citrus	AAM91227	7e-34
1308	Cit.14113.1.S1_s_at	AT5G40150.1	misc.peroxidases	-8.84	0	2.12	0	0	0	2.22	0	0	0	0	0	-3.13	0	0	0	0	-2.8	-2	0	0	0	6	peroxidase ATP26a homolog [Arabidopsis thaliana] dbj|BAC43229.1| putative peroxidase ATP26a [Arabid	BAB10896	6e-96
1309	Cit.8515.1.S1_x_at	AT5G06730.1	misc.peroxidases	0	0	0	-6.31	0	0	0	0	0	0	0	0	0	0	0	0	0	0	3.6	0	0	-2	3	peroxidase [Populus balsamifera subsp. trichocarpa] /REP_ORG=Citrus	CAA66037	2e-83
1310	Cit.1827.1.S1_s_at	AT5G06730.1	misc.peroxidases	0	-2.01	0	0	0	0	0	0	0	0	0	0	0	0	0	0	0	0	0	0	0	0	1	peroxidase [Populus balsamifera subsp. trichocarpa] /REP_ORG=Citrus	CAA66037	2e-94
1311	Cit.8391.1.S1_x_at	AT4G21960.1	misc.peroxidases	0	0	0	0	0	0	0	0	0	0	0	2.51	0	0	0	0	0	0	-2.6	0	-2	0	3	peroxidase pir||T10790 peroxidase (EC 1.11.1.7) - upland cotton /REP_ORG=Citrus	AAA99868	1e-138
1312	Cit.6498.1.S1_at	AT4G33420.1	misc.peroxidases	-5.3	4.69	2.63	0	0	0	0	0	0	1.71	0	0	-2.32	0	0	0	0	0	0	0	0	0	5	peroxidase ATP17a-like protein [Arabidopsis thaliana] emb|CAB38800.1| peroxidase ATP17a-like protei	CAB80059	3e-79
1313	Cit.3966.1.S1_s_at	AT2G37130.1	misc.peroxidases	0	2.56	0	0	0	0	0	0	0	0	0	0	1.58	0	0	0	2	0	0	2	2.5	0	5	putative peroxidase ATP2a [Arabidopsis thaliana] /REP_ORG=Citrus	AAM65003	4e-62
1314	Cit.858.1.S1_s_at	AT1G71695.1	misc.peroxidases	-4	2.36	0	0	0	0	0	0	0	2.58	0	0	-2.01	0	0	0	0	2.8	4.6	0	2	0	7	peroxidase [Nicotiana tabacum] /REP_ORG=Citrus	AAK52084	1e-110
1315	Cit.27169.1.S1_x_at	AT2G18140.1	misc.peroxidases	0	0	0	-2.02	0	0	0	0	0	0	0	0	0	0	0	0	0	0	0	0	0	0	1	anionic peroxidase H [Zea mays] /REP_ORG=Citrus	AAC79953	1e-50
1316	Cit.11854.1.S1_at	AT5G05340.1	misc.peroxidases	0	5.57	0	0	0	0	0	0	0	1.86	0	0	0	0	0	0	0	0	0	0	0	0	2	peroxidase [Spinacia oleracea] pir||T09165 probable peroxidase (EC 1.11.1.7) (clone PC18) - spinach (fragment) /REP_ORG=Citrus	CAA71492	5e-98
1317	Cit.5262.1.S1_at	AT5G05340.1	misc.peroxidases	0	0	0	2.71	0	0	0	0	0	0	0	0	0	0	0	0	0	0	4.2	0	2	0	3	class III peroxidase [Gossypium hirsutum] /REP_ORG=Citrus	AAP76387	3e-98
1318	Cit.1827.1.S1_at	AT5G06730.1	misc.peroxidases	0	-2.12	0	0	0	0	0	0	0	0	0	0	0	0	0	0	0	0	0	0	0	0	1	peroxidase [Populus balsamifera subsp. trichocarpa] /REP_ORG=Citrus	CAA66037	2e-94
1319	Cit.11855.1.S1_s_at	AT5G05340.1	misc.peroxidases	0	4.67	0	0	0	0	0	0	0	1.71	0	3.23	0	0	0	0	0	0	0	0	0	0	3	peroxidase [Spinacia oleracea] pir||T09165 probable peroxidase (EC 1.11.1.7) (clone PC18) - spinach (fragment) /REP_ORG=Citrus	CAA71492	2e-98
1320	Cit.23268.1.S1_s_at	AT5G05340.1	misc.peroxidases	-2.12	2.96	3.88	-2.27	0	0	5.14	0	0	1.68	0	0	0	0	0	0	0	0	0	0	0	0	6	bacterial-induced peroxidase precursor [Gossypium hirsutum] /REP_ORG=Citrus	AAD43561	2e-58
1321	Cit.8515.1.S1_s_at	AT5G06720.1	misc.peroxidases	0	0	0	-8.72	0	0	0	0	0	0	0	0	0	0	0	0	0	0	0	0	0	0	1	peroxidase [Populus balsamifera subsp. trichocarpa] /REP_ORG=Citrus	CAA66037	2e-83
1322	Cit.26455.1.S1_at	AT5G67400.1	misc.peroxidases	0	0	0	2.18	0	0	0	0	0	0	0	0	0	0	0	0	0	0	0	-2.1	-2.2	0	3	peroxidase 1 [Artemisia annua] /REP_ORG=Citrus	AAO45182	3e-68
1323	Cit.8515.1.S1_at	AT5G06730.1	misc.peroxidases	0	0	0	-2.85	0	0	0	0	0	0	0	0	0	0	0	0	0	0	0	0	0	0	1	peroxidase [Populus balsamifera subsp. trichocarpa] /REP_ORG=Citrus	CAA66037	2e-83
1324	Cit.8282.1.S1_s_at	AT1G05260.1	misc.peroxidases	-4.32	4.17	2.4	0	0	0	0	0	0	0	0	0	0	0	0	0	0	0	0	0	0	0	3	peroxidase precursor [Glycine max] /REP_ORG=Citrus	AAD11482	1e-106
1325	Cit.8519.1.S1_x_at	AT2G38380.1	misc.peroxidases	0	0	0	-2.41	0	0	0	0	0	0	0	0	0	0	0	0	0	0	0	0	0	0	1	peroxidase [Populus balsamifera subsp. trichocarpa] /REP_ORG=Citrus	CAA66037	1e-105
1326	Cit.5743.1.S1_s_at	AT5G42180.1	misc.peroxidases	0	2.03	0	0	0	0	0	0	0	1.75	0	4.13	0	0	0	0	0	0	0	0	0	0	3	peroxidase [Glycine max] /REP_ORG=Citrus	AAD11484	3e-44
1327	Cit.8514.1.S1_x_at	AT2G38380.1	misc.peroxidases	0	-2.18	0	-2.27	0	0	0	0	0	0	0	0	0	0	0	0	0	2	4.4	0	0	0	4	apoplastic anionic gaiacol peroxidase [Gossypium hirsutum] /REP_ORG=Citrus	AAL92037	4e-92
1328	Cit.6978.1.S1_at	AT1G73010.1	misc.acid and other phosphatases	3.31	0	0	2.74	2.11	3.14	0	0	0	0	0	0	1.82	0	0	0	0	0	0	0	0	0	5	putative phosphatase [Lycopersicon esculentum] /REP_ORG=Citrus	CAD30864	9e-62
1329	Cit.12617.1.S1_s_at	AT3G15820.1	misc.acid and other phosphatases	-4.63	0	0	-5.21	0	0	0	0	0	1.38	0	0	0	0	0	0	0	0	-2	0	0	0	4	At3g15820/MSJ11_22 [Arabidopsis thaliana] gb|AAK49592.1| AT3g15820/MSJ11_22 [Arabidopsis thaliana]	AAO42798	2e-89
1330	Cit.16187.1.S1_at	AT2G16430.2	misc.acid and other phosphatases	0	0	0	0	0	2.29	0	0	0	1.17	0	0	0	0	0	0	0	0	2.4	2	0	0	4	purple acid phosphatase [Ipomoea batatas] pir||T51094 acid phosphatase (EC 3.1.3.2) purple 1	CAA06921	1e-110
1331	Cit.36664.1.S1_at	AT2G28890.1	misc.acid and other phosphatases	0	0	0	-2.42	0	0	0	0	0	0	0	0	0	0	0	0	0	0	0	0	0	0	1	unknown protein [Arabidopsis thaliana] gb|AAL38775.1| unknown protein [Arabidopsis thaliana] gb|AAC79593.1| unknown protein [Arabidopsis tha /REP_ORG=Citrus	AAM20090	7e-53
1332	Cit.24484.1.S1_at	AT3G01510.1	misc.acid and other phosphatases	0	0	0	0	0	0	0	0	1.36	0	1.21	0	0	0	0	0	0	0	0	0	0	0	2	5 -AMP-activated protein kinase beta-1 subunit-related [Arabidopsis thaliana] /REP_ORG=Citrus	NP_566139	4e-38
1333	Cit.24426.1.S1_s_at	AT1G73010.1	misc.acid and other phosphatases	0	7.45	0	0	0	0	0	0	0	0	0	0	0	0	0	0	0	0	0	0	0	0	1	putative phosphatase [Lycopersicon esculentum] /REP_ORG=Citrus	CAD30864	2e-49
1334	Cit.16178.1.S1_at	AT3G07130.1	misc.acid and other phosphatases	-2.87	0	0	0	0	0	0	0	0	0	0	0	-1.48	0	0	2.67166	0	0	0	0	0	0	3	phytase [Glycine max] /REP_ORG=Citrus	AAK49438	1e-116
1335	Cit.6291.1.S1_at	AT5G50400.1	misc.acid and other phosphatases	0	0	0	0	0	0	2.1	0	0	0	0	0	0	0	0	0	0	0	0	0	0	0	1	putative purple acid phosphatase [Arabidopsis thaliana] ref|NP_199851.2| calcineurin-like phosphoesterase family protein [Arabidopsis thalia /REP_ORG=Citrus	AAW29951	1e-113
1336	Cit.2899.1.S1_s_at	AT1G73010.1	misc.acid and other phosphatases	0	6.78	0	0	0	0	0	0	0	0	0	0	0	0	0	0	0	-6.7	0	0	-2	-2.4	4	putative phosphatase [Lycopersicon esculentum] /REP_ORG=Citrus	CAD30863	1e-110
1337	Cit.12617.1.S1_at	AT3G15820.1	misc.acid and other phosphatases	-4.69	0	0	-3.73	0	0	0	0	0	1.41	0	0	0	0	0	0	0	0	0	0	0	0	3	At3g15820/MSJ11_22 [Arabidopsis thaliana] gb|AAK49592.1| AT3g15820/MSJ11_22 [Arabidopsis thaliana]	AAO42798	2e-89
1338	Cit.12431.1.S1_at	AT4G19840.1	misc.myrosinases-lectin-jacalin	0	0	0	-2.97	0	0	0	0	0	0	0	-1.11	0	0	0	0	0	-2.6	-2.1	0	0	0	4	lectin-like protein [Arabidopsis thaliana] /REP_ORG=Citrus	AAM62948	5e-29
1339	Cit.13467.1.S1_s_at	AT1G73040.1	misc.myrosinases-lectin-jacalin	0	0	0	0	0	0	0	2.23	0	0	0	0	0	0	0	0	0	-3.1	0	0	0	0	2	jacalin lectin family protein [Arabidopsis thaliana] gb|AAD55651.1| Similar to jacalin [Arabidopsis thaliana] pir||H96755 Similar to jacalin /REP_ORG=Citrus	NP_177447	2e-63
1340	Cit.1928.1.S1_s_at	AT1G78860.1	misc.myrosinases-lectin-jacalin	0	2.63	0	2.87	3.01	0	0	0	0	0	-1.55	0	0	0	0	0	0	0	0	0	0	0	4	SIEP1L protein [Beta vulgaris subsp. vulgaris] pir||T14580 SIEP1L protein precursor - beet /REP_ORG	CAA61158	4e-99
1341	Cit.15345.1.S1_at	AT5G01090.1	misc.myrosinases-lectin-jacalin	-6.88	0	0	-2.47	0	0	0	0	0	0	0	0	-2.7	0	0	0	0	0	0	2.6	0	0	4	lectin-like protein [Arabidopsis thaliana] pir||T45949 lectin-like protein - Arabidopsis thaliana ref|NP_195729.1| legume lectin family prot /REP_ORG=Citrus	CAB69837	1e-40
1342	Cit.12431.1.S1_s_at	AT4G19840.1	misc.myrosinases-lectin-jacalin	0	0	0	-2.5	0	0	0	0	0	0	0	-1.3	0	0	0	0	-2.2	-2.1	0	0	0	0	4	lectin-like protein [Arabidopsis thaliana] /REP_ORG=Citrus	AAM62948	5e-29
1343	Cit.12432.1.S1_at	AT4G19840.1	misc.myrosinases-lectin-jacalin	0	0	0	-2.11	0	0	0	0	0	0	0	-1.3	0	0	0	0	0	0	0	0	0	0	2	AT4g19840/T16H5_200 [Arabidopsis thaliana] emb|CAA19701.1| lectin like protein [Arabidopsis thaliana] emb|CAB78986.1| lectin like protein [A /REP_ORG=Citrus	AAM67439	2e-35
1344	Cit.7135.1.S1_at	AT1G73040.1	misc.myrosinases-lectin-jacalin	0	0	0	0	0	0	0	0	0	0	1.3	0	0	0	0	0	0	0	0	0	0	0	1	jacalin lectin family protein [Arabidopsis thaliana] gb|AAD55651.1| Similar to jacalin [Arabidopsis thaliana] pir||H96755 Similar to jacalin /REP_ORG=Citrus	NP_177447	9e-59
1345	Cit.18187.1.S1_at	AT5G64620.1	misc.invertase/pectin methylesterase inhibitor family protein	-8.11	0	0	0	0	0	0	0	0	0	0	0	-2.95	0	0	0	0	0	0	0	0	0	2	invertase/pectin methylesterase inhibitor family protein [Arabidopsis thaliana] /REP_ORG=Citrus	NP_201267	8e-40
1346	Cit.3421.1.S1_at	AT2G01610.1	misc.invertase/pectin methylesterase inhibitor family protein	-10.41	6.65	2.16	-4.54	0	0	4.69	0	0	3.76	0	0	0	0	0	0	0	0	0	0	0	0	6	pectinesterase family [Arabidopsis thaliana] pir||F86282 protein F10B6.30 [imported] - Arabidopsis t	NP_563960	2e-51
1347	Cit.35196.1.S1_s_at	AT5G62350.1	misc.invertase/pectin methylesterase inhibitor family protein	0	4.57	0	0	0	0	2.29	0	0	2.18	0	0	0	0	0	0	0	0	0	0	0	0	3	putative ripening-related protein [Vitis vinifera] /REP_ORG=Citrus	CAB85625	2e-60
1348	Cit.38794.1.S1_at	AT3G17130.1	misc.invertase/pectin methylesterase inhibitor family protein	-2.59	2.04	0	0	0	0	0	0	-1.29	0	0	0	-1.32	0	0	0	2	2.2	2.3	0	0	0	7	invertase/pectin methylesterase inhibitor family protein [Arabidopsis thaliana] /REP_ORG=Citrus	NP_188338	2e-39
1349	Cit.8564.1.S1_at	AT5G62350.1	misc.invertase/pectin methylesterase inhibitor family protein	-5.83	2.34	0	-2.77	0	0	0	0	0	2.6	0	0	0	0	0	0	0	0	2.6	2	0	0	6	putative ripening-related protein [Vitis vinifera] /REP_ORG=Citrus	CAB85625	9e-44
1350	Cit.1316.1.S1_at	AT5G62360.1	misc.invertase/pectin methylesterase inhibitor family protein	-2.66	0	0	-2.51	0	0	0	0	0	2.23	-2.07	2.1	-1.41	0	0	0	0	2	4.6	0	0	0	8	ripening-related protein-like; contains similarity to pectinesterase [Arabidopsis thaliana] gb|AAO4	BAA97200	4e-55
1351	Cit.34677.1.S1_at	AT5G38610.1	misc.invertase/pectin methylesterase inhibitor family protein	-4.61	-4.97	0	0	0	0	-4.53	0	0	0	0	0	-2.14	0	0	0	0	0	0	0	0	0	4	unnamed protein product [Arabidopsis thaliana] ref|NP_198677.1| invertase/pectin methylesterase inhibitor family protein [Arabidopsis thalia /REP_ORG=Citrus	BAB10151	3e-21
1352	Cit.1756.1.S1_s_at	AT1G10770.1	misc.invertase/pectin methylesterase inhibitor family protein	0	0	0	0	0	0	0	0	0	2.15	0	0	0	0	0	0	0	0	-12	0	0	0	2	invertase/pectin methylesterase inhibitor family protein [Arabidopsis thaliana] gb|AAD31336.1| T16B5.9 [Arabidopsis thaliana] /REP_ORG=Citrus	NP_563878	3e-19
1353	Cit.29566.1.S1_s_at	AT2G01610.1	misc.invertase/pectin methylesterase inhibitor family protein	-14.19	4.67	0	-6.19	0	0	3.86	0	0	3.54	0	0	0	0	0	0	0	0	0	0	0	0	5	invertase/pectin methylesterase inhibitor family protein [Arabidopsis thaliana] /REP_ORG=Citrus	NP_178270	1e-53
1354	Cit.22572.1.S1_s_at	AT2G02850.1	misc.plastocyanin-like	-6.2	0	0	0	0	0	0	-2.74	0	0	0	0	-2.52	0	0	0	0	0	0	0	0	0	3	chemocyanin [Lilium longiflorum] /REP_ORG=Citrus	AAR84219	1e-26
1355	Cit.19378.1.S1_s_at	AT2G02850.1	misc.plastocyanin-like	-12.2	3.02	2.01	-4.1	0	0	0	0	0	1.6	-1.35	0	-3.56	0	0	0	0	0	0	0	0	0	7	basic blue copper protein [Cicer arietinum] /REP_ORG=Citrus	CAA10134	7e-41
1356	Cit.28962.1.S1_s_at	AT4G31840.1	misc.plastocyanin-like	-3.44	7.04	3.73	0	0	0	3.22	0	0	3.11	-1.99	0	0	0	0	0	0	0	0	0	0	0	6	similar to early nodulins [Arabidopsis thaliana] emb|CAB40754.1| putative protein [Arabidopsis thal	AAM65916	2e-46
1357	Cit.3377.1.S1_at	AT5G20230.1	misc.plastocyanin-like	0	3.62	0	4.98	0	0	0	0	0	1.26	0	0	0	0	0	0	0	0	0	0	0	-2	4	phytocyanin homolog [Pinus taeda] /REP_ORG=Citrus	AAF75824	9e-36
1358	Cit.635.1.S1_at	AT1G22480.1	misc.plastocyanin-like	-3.69	0	0	0	0	0	0	0	0	0	0	0	-2.16	1.01	0	0	0	0	0	0	0	0	3	blue copper protein [Pisum sativum] sp|Q41001|BCP_PEA Blue copper protein precursor pir||T06555 blu	CAA80963	1e-45
1359	Cit.16526.1.S1_at	AT1G64640.1	misc.plastocyanin-like	-5.96	0	0	0	0	0	0	0	0	0	0	0	-2.48	0	0	0	0	0	0	0	0	0	2	At1g64640 [Arabidopsis thaliana] gb|AAS76697.1| At1g64640 [Arabidopsis thaliana] ref|NP_176645.3| plastocyanin-like domain-containing protei /REP_ORG=Citrus	AAS88787	1e-48
1360	Cit.39632.1.S1_at	AT1G08500.1	misc.plastocyanin-like	-4.44	0	0	0	0	0	0	0	0	0	0	0	-2.1	0	0	0	0	-2.6	-3.1	0	0	0	4	B1085F09.24 [Oryza sativa (japonica cultivar-group)] dbj|BAB44126.1| unknown protein [Oryza sativa (japonica cultivar-group)] dbj|BAB17752.1 /REP_ORG=Citrus	XP_462835	3e-24
1361	Cit.7727.1.S1_at	AT3G20570.1	misc.plastocyanin-like	0	11.2	2.9	-2.24	0	0	0	0	0	3.33	0	2.32	0	0	0	0	0	0	0	0	-3.8	0	6	At3g20570 [Arabidopsis thaliana] dbj|BAB01165.1| unnamed protein product [Arabidopsis thaliana] ref	AAP88350	1e-38
1362	Cit.4243.1.S1_at	AT5G15350.1	misc.plastocyanin-like	-4.95	0	0	0	0	0	0	0	0	0	0	0	-2.22	0	0	0	0	0	0	0	0	0	2	lamin [Arabidopsis thaliana] emb|CAB89345.1| putative protein [Arabidopsis thaliana] gb|AAN73305.1| At5g15350/F8M21_240 [Arabidopsis thalian /REP_ORG=Citrus	CAA65750	3e-50
1363	Cit.17337.1.S1_at	AT5G20230.1	misc.plastocyanin-like	0	0	0	-2.02	0	0	0	0	0	0	0	0	0	0	0	0	0	0	0	0	0	0	1	NtEIG-A1 [Nicotiana tabacum] /REP_ORG=Citrus	BAB16429	2e-18
1364	Cit.5585.1.S1_s_at	AT3G27200.1	misc.plastocyanin-like	-6.43	0	0	0	0	0	0	0	0	0	-2.87	3.99	0	0	0	0	0	0	0	-4.3	0	0	4	blue copper protein	AAM62707	7e-43
1365	Cit.425.1.S1_s_at	AT1G22480.1	misc.plastocyanin-like	-17.51	4.06	2.14	-2.58	0	0	0	0	0	0	0	3.51	-4.11	3.31	0	0	0	-4.7	0	0	0	0	8	blue copper protein [Pisum sativum] sp|Q41001|BCP_PEA Blue copper protein precursor pir||T06555 blu	CAA80963	4e-46
1366	Cit.9149.1.S1_s_at	AT2G24260.1	misc.protease inhibitor/seed storage/lipid transfer protein (LTP) family protein	0	0	0	0	0	0	0	0	0	0	0	1.44	1.15	0	-2.24335	0	0	-2	0	0	-3.1	0	5	probable lipid transfer protein family protein [Tamarix androssowii] /REP_ORG=Citrus	AAS79106	1e-26
1367	Cit.1481.1.S1_x_at	AT5G48490.1	misc.protease inhibitor/seed storage/lipid transfer protein (LTP) family protein	-5.81	0	2.05	0	0	0	0	0	0	0	0	0	-2.46	0	0	0	0	0	0	0	0	0	3	-17 probable nonspecific lipid transfer protein (clone PVR3) - kidney bean gb|AAC49370.1| non-speci	S72530	6e-17
1368	Cit.829.1.S1_s_at	AT3G18280.1	misc.protease inhibitor/seed storage/lipid transfer protein (LTP) family protein	7.33	0	0	5.34	0	0	0	0	0	0	0	0	2.96	0	-2.24335	0	0	0	0	0	-2.2	0	5	probable lipid transfer protein family protein [Tamarix androssowii] /REP_ORG=Citrus	AAS79106	7e-26
1369	Cit.11685.1.S1_s_at	AT1G62500.1	misc.protease inhibitor/seed storage/lipid transfer protein (LTP) family protein	0	0	0	0	0	0	0	0	0	0	0	0	-1.33	0	0	0	0	0	0	0	0	0	1	putative proline-rich cell wall protein [Arabidopsis thaliana] gb|AAL85077.1| putative proline-rich cell wall protein [Arabidopsis thaliana] /REP_ORG=Citrus	AAM65121	5e-74
1370	Cit.31131.1.S1_at	AT2G37870.1	misc.protease inhibitor/seed storage/lipid transfer protein (LTP) family protein	-5.57	29.83	0	0	0	0	0	0	0	1.7	-2.34	0	0	0	0	0	0	-6.6	0	0	0	0	5	protease inhibitor/seed storage/lipid transfer protein (LTP) family protein [Arabidopsis thaliana] /	NP_565872	5e-35
1371	Cit.5757.1.S1_at	AT3G53980.2	misc.protease inhibitor/seed storage/lipid transfer protein (LTP) family protein	-5.77	2.61	0	0	0	0	0	0	0	0	0	2.96	-2.56	0	0	0	0	0	0	0	0	0	4	protease inhibitor/seed storage/lipid transfer protein (LTP) family protein [Arabidopsis thaliana] /	NP_190966	7e-41
1372	Cit.12976.1.S1_at	AT3G43720.1	misc.protease inhibitor/seed storage/lipid transfer protein (LTP) family protein	-4.15	0	0	0	0	0	0	0	0	0	0	0	-1.98	0	0	0	0	0	0	0	0	0	2	P0432B10.23 [Oryza sativa (japonica cultivar-group)] dbj|BAD82688.1| protease inhibitor-like protein [Oryza sativa (japonica cultivar-group) /REP_ORG=Citrus	NP_915960	2e-33
1373	Cit.829.1.S1_at	AT3G18280.1	misc.protease inhibitor/seed storage/lipid transfer protein (LTP) family protein	3.65	0	0	4.87	0	0	0	0	0	0	0	0	0	0	-2.24335	0	0	0	0	0	0	0	3	probable lipid transfer protein family protein [Tamarix androssowii] /REP_ORG=Citrus	AAS79106	7e-26
1374	Cit.1194.1.S1_s_at	AT5G48485.1	misc.protease inhibitor/seed storage/lipid transfer protein (LTP) family protein	-31.32	2.09	0	-56.42	0	0	0	0	0	0	0	0	0	0	0	0	0	0	0	0	6.6	0	4	PVR3-like protein [Ananas comosus] /REP_ORG=Citrus	AAM28295	7e-18
1375	Cit.16657.1.S1_at	AT4G30880.1	misc.protease inhibitor/seed storage/lipid transfer protein (LTP) family protein	0	0	0	0	0	0	0	0	0	0	0	0	1.08	0	0	0	0	0	0	0	0	0	1	seed specific protein Bn15D18B [Brassica napus] /REP_ORG=Citrus	AAP37971	2e-15
1376	Cit.7449.1.S1_at	AT2G47140.1	misc.short chain dehydrogenase/reductase (SDR)	0	0	0	0	0	2.76	0	0	0	-1.04	0	0	0	0	0	2.91355	0	0	3	0	0	0	4	putative alcohol dehydrogenase [Arabidopsis thaliana] gb|AAK44134.1| putative alcohol dehydrogenase	AAL34280	2e-53
1377	Cit.15145.1.S1_at	AT3G55290.2	misc.short chain dehydrogenase/reductase (SDR)	-2.17	0	0	0	0	0	0	0	0	0	0	0	-1.19	0	0	0	0	0	0	0	0	0	2	putative short-chain type alcohol dehydrogenase [Solanum tuberosum] /REP_ORG=Citrus	AAK29646	1e-75
1378	Cit.25144.1.S1_at	AT2G24190.2	misc.short chain dehydrogenase/reductase (SDR)	4.63	0	0	2.34	0	0	0	0	0	-1.11	0	0	2.19	0	0	0	0	0	0	0	0	0	4	short-chain dehydrogenase/reductase (SDR) family protein [Arabidopsis thaliana] /REP_ORG=Citrus	NP_179996	4e-45
1379	Cit.9822.1.S1_s_at	AT2G47140.1	misc.short chain dehydrogenase/reductase (SDR)	0	0	0	0	0	0	0	0	0	0	0	-1.19	0	0	0	2.91355	0	0	0	0	0	0	2	wts2L [Citrullus lanatus] /REP_ORG=Citrus	BAA89230	3e-53
1380	Cit.13245.1.S1_at	AT1G52340.1	misc.short chain dehydrogenase/reductase (SDR)	-24.47	12.96	0	-4.2	0	0	-2.56	0	0	0	0	0	-4.63	0	0	0	0	0	-5	0	0	0	6	-93 probable short chain alcohol dehydrogenase CPRD12	T11579	1e-93
1381	Cit.15657.1.S1_at	AT3G50560.1	misc.short chain dehydrogenase/reductase (SDR)	-2.27	0	0	0	0	0	0	0	0	0	0	0	-1.13	0	0	0	0	0	2	0	2.3	0	4	AT3g50560/T20E23_160 [Arabidopsis thaliana] gb|AAL27518.1| AT3g50560/T20E23_160 [Arabidopsis thaliana] ref|NP_566935.1| short-chain dehydrog /REP_ORG=Citrus	AAM78077	7e-87
1382	Cit.9827.1.S1_s_at	AT2G47140.1	misc.short chain dehydrogenase/reductase (SDR)	-2.36	2.04	0	0	0	0	0	0	0	0	0	0	-1.2	0	0	2.91355	0	0	0	0	0	0	4	wts2L [Citrullus lanatus] /REP_ORG=Citrus	BAA89230	4e-73
1383	Cit.13136.1.S1_s_at	AT4G23430.2	misc.short chain dehydrogenase/reductase (SDR)	0	-2.8	0	0	0	-2.16	0	0	0	0	0	0	0	-1.39	0	0	0	0	0	0	0	0	3	short-chain dehydrogenase Tic32 [Pisum sativum] /REP_ORG=Citrus	AAS38575	3e-95
1384	Cit.15111.1.S1_at	AT5G50130.1	misc.short chain dehydrogenase/reductase (SDR)	4.03	0	0	0	0	0	0	0	0	0	0	0	0	0	0	0	0	0	2.4	0	0	0	2	ribitol dehydrogenase-like [Arabidopsis thaliana] ref|NP_568721.1| short-chain dehydrogenase/reductase (SDR) family protein [Arabidopsis tha /REP_ORG=Citrus	AAM13036	1e-101
1385	Cit.4331.1.S1_at	AT4G20760.1	misc.short chain dehydrogenase/reductase (SDR)	-2	0	0	0	0	0	0	0	0	0	0	0	0	0	0	0	0	0	0	0	0	0	1	At4g20760/F21C20_110 [Arabidopsis thaliana] gb|AAK96505.1| AT4g20760/F21C20_110 [Arabidopsis thaliana] ref|NP_193808.2| short-chain dehydrog /REP_ORG=Citrus	AAN38697	1e-107
1386	Cit.9825.1.S1_at	AT2G47140.1	misc.short chain dehydrogenase/reductase (SDR)	-3.41	2.91	0	0	0	0	0	0	0	0	0	0	-1.69	0	0	2.91355	0	0	0	0	0	0	4	wts2L [Citrullus lanatus] /REP_ORG=Citrus	BAA89230	1e-47
1387	Cit.12963.1.S1_s_at	AT4G27700.1	misc.rhodanese	0	0	0	0	0	0	0	0	1.18	0	0	0	0	0	0	0	0	0	0	0	0	0	1	AT4g27700/T29A15_190 [Arabidopsis thaliana] ref|NP_567785.1| rhodanese-like domain-containing protein [Arabidopsis thaliana] gb|AAK91353.1| /REP_ORG=Citrus	AAM16195	1e-78
1388	Cit.5362.1.S1_at	AT2G39020.1	misc.GCN5-related N-acetyltransferase	-2.31	2.21	0	0	0	0	0	0	0	0	0	0	-1.15	0	0	0	0	0	0	0	0	0	3	At2g39020 [Arabidopsis thaliana] gb|AAC79612.1| unknown protein [Arabidopsis thaliana] pir||B84812	AAO44047	6e-93
1389	Cit.16537.1.S1_at	AT2G32030.1	misc.GCN5-related N-acetyltransferase	0	0	0	0	0	-3.2	0	0	0	0	0	-1.19	0	0	0	0	0	0	-2.1	0	0	0	3	GCN5-related N-acetyltransferase (GNAT) family protein [Arabidopsis thaliana] /REP_ORG=Citrus	NP_180763	5e-52
1390	Cit.4566.1.S1_at	AT4G37580.1	misc.GCN5-related N-acetyltransferase	0	0	0	0	0	0	0	0	0	-1.32	1.3	0	0	0	0	0	0	0	0	0	0	0	2	probable N-acetyltransferase hookless 1 [Arabidopsis thaliana] emb|CAB38297.1| probable N-acetyltra	CAB80423	1e-68
1391	Cit.14639.1.S1_at	AT1G26220.1	misc.GCN5-related N-acetyltransferase	-2.26	0	0	0	0	0	0	0	0	0	0	0	-1.14	0	0	0	0	0	0	0	0	0	2	unknown protein [Arabidopsis thaliana] gb|AAO63282.1| At1g26220 [Arabidopsis thaliana] gb|AAG50691.1| unknown protein [Arabidopsis thaliana] /REP_ORG=Citrus	BAC42462	3e-67
1392	Cit.11674.1.S1_s_at	AT3G05190.1	misc.aminotransferases.aminotransferase class IV family protein	3.17	0	0	0	0	0	0	0	0	0	0	0	1.61	0	0	0	0	0	0	0	0	0	2	AT3g05190/T12H1_16 [Arabidopsis thaliana] gb|AAL58936.1| putative branched-chain amino acid aminotransferase [Arabidopsis thaliana] /REP_ORG=Citrus	AAL90940	1e-105
1393	Cit.37282.1.S1_at	AT5G22810.1	misc.GDSL-motif lipase	0	5.49	0	10.24	0	0	0	0	0	0	0	0	0	0	0	0	0	0	0	0	0	0	2	GDSL-motif lipase	NP_197672	5e-78
1394	Cit.4896.1.S1_s_at	AT1G09390.1	misc.GDSL-motif lipase	-6.84	0	0	0	0	0	0	0	0	1.06	0	0	-2.67	0	0	0	0	0	0	0	0	0	3	Similar to nodulins and lipase [Arabidopsis thaliana] gb|AAO42391.1| putative lipase [Arabidopsis	AAC33199	1e-104
1395	Cit.13692.1.S1_at	AT3G26430.1	misc.GDSL-motif lipase	0	0	0	-5.81	0	0	0	0	0	0	0	0	0	0	0	0	0	0	0	0	0	0	1	ENSP-like protein [Hevea brasiliensis] sp|Q7Y1X1|EST_HEVBR Esterase precursor (Early nodule-specific protein homolog) (Latex allergen Hev b /REP_ORG=Citrus	AAP37470	6e-71
1396	Cit.39287.1.S1_s_at	AT1G75880.1	misc.GDSL-motif lipase	10.34	0	0	3.8	0	0	0	0	-1.18	0	0	0	3.29	0	0	0	0	0	4.2	4.8	2.1	3.5	8	T4O12.12 [Arabidopsis thaliana] /REP_ORG=Citrus	AAF79814	6e-79
1397	Cit.15289.1.S1_at	AT3G11210.1	misc.GDSL-motif lipase	-6.61	0	0	-2.28	0	0	0	0	0	0	0	0	-2.66	0	0	0	0	0	0	0	0	0	3	CPRD49 [Arabidopsis thaliana] /REP_ORG=Citrus	AAM63310	1e-113
1398	Cit.14745.1.S1_at	AT5G03610.1	misc.GDSL-motif lipase	0	2.13	0	0	0	0	0	0	0	1.07	0	1.37	0	0	0	0	0	0	0	0	0	0	3	GDSL-motif lipase/hydrolase family protein [Arabidopsis thaliana] pir||T48388 hypothetical protein F17C15.30 - Arabidopsis thaliana /REP_ORG=Citrus	NP_195981	1e-94
1399	Cit.38686.1.S1_at	AT5G45950.1	misc.GDSL-motif lipase	-44.48	0	0	-11.13	0	0	0	0	0	0	0	0	0	0	0	0	0	0	0	0	0	0	2	GDSL-motif lipase/hydrolase family protein [Arabidopsis thaliana] dbj|BAB09323.1| GDSL-motif lipase/hydrolase-like protein [Arabidopsis thal /REP_ORG=Citrus	NP_199407	7e-34
1400	Cit.23237.1.S1_s_at	AT1G29670.1	misc.GDSL-motif lipase	-6.04	0	0	-6.5	0	0	0	0	0	0	0	0	-2.73	0	0	0	0	0	2.3	0	0	0	4	lipase/hydrolase	AAM64368	1e-39
1401	Cit.3255.1.S1_at	AT5G33370.1	misc.GDSL-motif lipase	-55.59	0	0	-4.52	0	0	0	0	0	0	0	0	0	0	0	0	0	0	0	0	0	0	2	putative GDSL-motif lipase/acylhydrolase [Arabidopsis thaliana] gb|AAO50514.1| unknown protein [Arabidopsis thaliana] gb|AAO42146.1| unknown /REP_ORG=Citrus	AAM64916	1e-91
1402	Cit.12954.1.S1_at	AT1G29670.1	misc.GDSL-motif lipase	-8.15	0	0	-5.63	0	0	0	0	0	0	0	0	-3.02	0	0	0	0	0	0	0	0	0	3	lipase/hydrolase	AAM64368	1e-107
1403	Cit.4177.1.S1_at	AT3G48460.1	misc.GDSL-motif lipase	-9.78	0	0	0	0	0	0	0	0	1.67	0	0	-3.24	0	0	0	0	0	0	0	0	0	3	putative lipase [Arabidopsis thaliana] gb|AAO41890.1| putative lipase [Arabidopsis thaliana] emb|C	AAO50725	1e-102
1404	Cit.5383.1.S1_at	AT5G45910.1	misc.GDSL-motif lipase	0	0	0	-2.82	0	0	0	0	0	0	-2.73	0	0	0	0	0	0	0	0	0	0	0	2	unnamed protein product [Oryza sativa (japonica cultivar-group)] dbj|BAA94228.1| putative esterase [Oryza sativa (japonica cultivar-group)] /REP_ORG=Citrus	NP_913336	2e-74
1405	Cit.15742.1.S1_at	AT1G75900.1	misc.GDSL-motif lipase	5.73	0	0	0	0	0	0	0	0	0	0	0	0	0	0	0	0	0	0	0	0	0	1	family II extracellular lipase 3 (EXL3) [Arabidopsis thaliana] gb|AAK30018.1| family II lipase EXL3 [Arabidopsis thaliana] /REP_ORG=Citrus	NP_177718	8e-72
1406	Cit.17513.1.S1_at	AT5G14450.1	misc.GDSL-motif lipase	-4.91	0	0	0	0	0	0	0	0	0	0	0	-2.4	0	0	0	0	0	0	0	0	0	2	putative early nodule-specific protein [Arabidopsis thaliana] gb|AAO63402.1| At5g14450 [Arabidopsis thaliana] emb|CAB87784.1| early nodule-s /REP_ORG=Citrus	BAC43003	1e-31
1407	Cit.2891.1.S1_at	AT3G27950.1	misc.GDSL-motif lipase	0	3.73	0	0	0	0	0	0	0	2.76	-2.47	4.46	0	0	0	0	0	0	0	0	0	0	4	unnamed protein product [Arabidopsis thaliana] /REP_ORG=Citrus	BAB01482	4e-88
1408	Cit.17157.1.S1_s_at	AT4G25650.1	misc. other Ferredoxins and Rieske domain	0	0	0	0	0	0	0	0	0	-1.04	0	0	0	0	0	0	0	-2	0	0	-2.5	-2.4	4	probable Rieske iron-sulfur protein L73G19.30 - Arabidopsis thaliana /REP_ORG=Citrus	T09557	8e-50
1409	Cit.2569.1.S1_at	AT1G80670.1	RNA.processing	2.86	0	0	0	0	0	0	0	0	0	0	0	1.36	0	0	0	0	0	0	0	-2.1	0	3	transducin family protein / WD-40 repeat family protein [Arabidopsis thaliana] /REP_ORG=Citrus	NP_178182	1e-46
1410	Cit.14971.1.S1_at	AT5G15390.1	RNA.processing	0	0	0	0	0	0	0	0	0	0	0	-1.12	0	0	0	0	0	0	0	0	0	0	1	rRNA methylase-like protein [Arabidopsis thaliana] pir||T49974 rRNA methylase-like protein - Arabidopsis thaliana ref|NP_197043.1| tRNA/rRNA /REP_ORG=Citrus	CAB89349	3e-67
1411	Cit.859.1.S1_s_at	AT5G52470.1	RNA.processing	0	0	0	0	0	0	0	0	0	0	0	-1.13	0	0	0	0	0	0	0	0	0	0	1	fibrillarin 1 (FBR1) (FIB1) (SKIP7) [Arabidopsis thaliana] gb|AAG10103.1| fibrillarin 1 [Arabidopsis thaliana] /REP_ORG=Citrus	NP_568772	1e-103
1412	Cit.15321.1.S1_at	AT2G25290.2	RNA.processing	0	0	0	-2.01	0	0	0	0	0	0	0	0	0	0	0	0	0	0	0	0	0	0	1	tetratricopeptide repeat protein-like [Oryza sativa (japonica cultivar-group)] /REP_ORG=Citrus	BAC92491	3e-75
1413	Cit.15857.1.S1_at	AT1G59760.1	RNA.processing	2.2	0	0	0	0	0	0	0	0	0	0	0	1.1	0	0	0	0	0	0	0	0	0	2	Very similar to helicases [Arabidopsis thaliana] ref|NP_176185.1| ATP-dependent RNA helicase	AAD39319	5e-42
1414	Cit.6843.1.S1_at	AT3G19330.1	RNA.processing	0	2.12	0	0	0	0	0	0	0	0	0	0	0	0	0	0	0	0	0	0	0	0	1	hypothetical protein [Arabidopsis thaliana] /REP_ORG=Citrus	NP_188564	9e-42
1415	Cit.31084.1.S1_at	AT3G17040.1	RNA.processing	2.22	0	0	0	0	0	0	0	0	0	0	0	1.12	0	0	0	0	-2	0	0	-5.2	-2	5	tetratricopeptide repeat (TPR)-containing protein [Arabidopsis thaliana] /REP_ORG=Citrus	NP_188329	4e-81
1416	Cit.28338.1.S1_at	AT4G25630.1	RNA.processing	0	0	0	0	0	0	0	0	0	0	0	-1.05	0	0	0	0	0	0	0	0	0	0	1	fibrillarin 2 (AtFib2) [Arabidopsis thaliana] gb|AAM61172.1| fibrillarin 2 (AtFib2) [Arabidopsis thaliana] emb|CAB81373.1| fibrillarin-like /REP_ORG=Citrus	AAN13105	9e-72
1417	Cit.4773.1.S1_at	AT2G23350.1	RNA.processing	-2.43	0	0	0	0	0	0	0	0	0	0	0	-1.28	0	0	0	0	0	0	0	0	0	2	poly(A)-binding protein [Nicotiana tabacum] /REP_ORG=Citrus	AAF66825	3e-75
1418	Cit.38722.1.S1_at	AT2G28480.1	RNA.processing.splicing	0	0	0	0	0	0	0	0	0	0	0	1.04	0	0	0	0	0	0	0	0	0	0	1	OJ1294_F06.20 [Oryza sativa (japonica cultivar-group)] /REP_ORG=Citrus	NP_914225	5e-27
1419	Cit.11672.1.S1_s_at	AT5G52040.2	RNA.processing.splicing	0	0	0	0	0	2.17	0	0	0	0	0	0	0	0	0	0	0	0	0	0	0	0	1	splicing factor-like protein [Vitis riparia] /REP_ORG=Citrus	AAS00039	7e-32
1420	Cit.16581.1.S1_s_at	AT1G10320.1	RNA.processing.splicing	3.43	0	0	0	0	0	0	0	0	0	0	0	1.95	0	0	0	0	0	0	0	0	0	2	U2 snRNP auxiliary factor-related [Arabidopsis thaliana] /REP_ORG=Citrus	NP_172503	9e-86
1421	Cit.898.1.S1_at	AT1G60830.1	RNA.processing.splicing	2.1	0	0	0	0	0	0	0	0	0	0	0	1.16	0	0	0	0	0	0	0	0	0	2	U2 snRNP auxiliary factor	CAA77136	1e-15
1422	Cit.23871.1.S1_at	AT4G02400.1	RNA.processing.splicing	2.35	0	0	0	0	0	0	0	0	0	0	0	1.26	0	0	0	0	0	0	0	0	0	2	U3 ribonucleoprotein (Utp) family protein [Arabidopsis thaliana] /REP_ORG=Citrus	NP_567232	2e-80
1423	Cit.17189.1.S1_at	AT4G14342.1	RNA.processing.splicing	0	0	0	-2.93	0	0	0	0	0	0	0	0	0	0	0	0	0	0	0	0	0	0	1	splicing factor 3B subunit 5-like protein [Oryza sativa (japonica cultivar-group)] dbj|BAD10044.1| splicing factor 3B subunit 5-like protein /REP_ORG=Citrus	XP_482648	5e-44
1424	Cit.11671.1.S1_at	AT5G52040.4	RNA.processing.splicing	0	0	0	0	0	2	0	0	0	0	0	0	0	0	0	0	0	0	0	0	0	0	1	splicing factor-like protein [Vitis riparia] /REP_ORG=Citrus	AAS00039	1e-109
1425	Cit.29788.1.S1_at	AT4G02400.1	RNA.processing.splicing	2.84	0	0	0	0	0	0	0	0	0	0	0	1.41	0	0	0	0	0	0	0	0	0	2	U3 ribonucleoprotein (Utp) family protein [Arabidopsis thaliana] /REP_ORG=Citrus	NP_567232	2e-53
1426	Cit.6439.1.S1_s_at	AT1G32490.1	RNA.processing.RNA helicase	3.77	0	-2.27	0	0	0	0	0	0	0	0	0	1.94	0	0	0	0	0	0	0	0	0	3	putative RNA helicase [Arabidopsis thaliana] gb|AAL67014.1| putative RNA helicase [Arabidopsis thal	AAM91806	3e-68
1427	Cit.5759.1.S1_s_at	AT3G26560.1	RNA.processing.RNA helicase	0	0	0	-3.14	0	0	0	0	0	0	0	-1.27	0	0	0	0	0	0	0	0	0	0	2	putative RNA helicase [Oryza sativa (japonica cultivar-group)] dbj|BAD23339.1| putative RNA helicase [Oryza sativa (japonica cultivar-group) /REP_ORG=Citrus	XP_465115	1e-123
1428	Cit.14977.1.S1_s_at	AT1G32490.1	RNA.processing.RNA helicase	2.95	0	0	0	0	0	0	0	0	0	0	0	1.58	0	0	0	0	0	0	0	0	0	2	putative RNA helicase [Arabidopsis thaliana] gb|AAL67014.1| putative RNA helicase [Arabidopsis thaliana] ref|NP_174527.2| RNA helicase	AAM91806	1e-125
1429	Cit.6439.1.S1_at	AT1G32490.1	RNA.processing.RNA helicase	3.43	0	0	0	0	0	0	0	0	0	0	0	1.9	0	0	0	0	0	0	0	0	0	2	putative RNA helicase [Arabidopsis thaliana] gb|AAL67014.1| putative RNA helicase [Arabidopsis thaliana] ref|NP_174527.2| RNA helicase	AAM91806	3e-68
1430	Cit.14977.1.S1_at	AT1G32490.1	RNA.processing.RNA helicase	2.84	0	0	0	0	0	0	0	0	0	0	0	1.48	0	0	0	0	0	0	0	0	0	2	putative RNA helicase [Arabidopsis thaliana] gb|AAL67014.1| putative RNA helicase [Arabidopsis thaliana] ref|NP_174527.2| RNA helicase	AAM91806	1e-125
1431	Cit.5759.1.S1_at	AT3G26560.1	RNA.processing.RNA helicase	0	0	0	-2.21	0	0	0	0	0	0	0	-1.14	0	0	0	0	0	0	0	0	0	0	2	putative RNA helicase [Oryza sativa (japonica cultivar-group)] dbj|BAD23339.1| putative RNA helicase [Oryza sativa (japonica cultivar-group) /REP_ORG=Citrus	XP_465115	1e-123
1432	Cit.35659.1.S1_at	AT2G40815.1	RNA.processing.ribonucleases	0	0	0	0	2.26	-2.13	0	0	0	0	0	0	0	0	0	0	0	0	0	0	0	0	2	proline-rich family protein [Arabidopsis thaliana] /REP_ORG=Citrus	NP_181614	1e-54
1433	Cit.7811.1.S1_at	AT1G14220.1	RNA.processing.ribonucleases	0	0	0	0	0	0	0	0	0	0	-1.44	1.92	0	0	0	0	0	0	0	0	0	0	2	S-like ribonuclease [Prunus dulcis] /REP_ORG=Citrus	AAG09465	3e-98
1434	Cit.17339.1.S1_at	ATCG00180.1	RNA.transcription	2.46	0	0	0	0	0	0	0	0	0	0	0	1.17	0	0	0	0	0	0	0	0	0	2	RNA polymerase beta I subunit [Panax ginseng] gb|AAT98500.1| RNA polymerase beta I subunit [Panax ginseng] /REP_ORG=Citrus	YP_086957	4e-84
1435	Cit.24449.1.S1_at	AT3G10330.1	RNA.transcription	-2.2	0	0	0	0	0	0	0	0	0	0	0	-1.14	0	0	0	0	0	0	0	0	0	2	TFIIB2 [Arabidopsis thaliana] gb|AAF02810.1| transcription initiation factor IIB (TFIIB) [Arabidopsis thaliana] gb|AAM65403.1| transcription /REP_ORG=Citrus	AAR28003	3e-62
1436	Cit.39192.1.S1_s_at	AT1G26665.1	RNA.transcription	2.2	0	0	0	0	0	0	0	0	0	0	0	1.13	0	0	0	0	0	0	0	0	0	2	expressed protein [Arabidopsis thaliana] gb|AAL15363.1| At1g26660/T24P13_4 [Arabidopsis thaliana] gb|AAK49628.1| At1g26660/T24P13_4 [Arabido /REP_ORG=Citrus	NP_564254	9e-73
1437	Cit.2598.1.S1_at	AT1G75510.1	RNA.transcription	3.27	0	0	0	0	0	0	0	0	0	0	0	1.64	0	0	0	0	0	0	0	0	0	2	TFIIF-beta 2 [Arabidopsis thaliana] gb|AAK00396.1| putative transcription initiation factor [Arabidopsis thaliana] gb|AAG42013.1| putative t /REP_ORG=Citrus	AAR28011	2e-89
1438	Cit.5889.1.S1_at	AT5G15700.1	RNA.transcription	2.29	0	0	0	0	0	0	0	0	0	0	0	1.25	0	0	0	0	0	0	0	0	0	2	phage-type RNA polymerase [Nicotiana sylvestris] /REP_ORG=Citrus	CAC82575	1e-102
1439	Cit.23356.1.S1_at	AT5G13730.1	RNA.transcription	0	0	0	0	0	0	0	0	1.13	0	0	0	0	0	0	0	0	0	0	0	0	0	1	RNA polymerase sigma subunit SigD [Arabidopsis thaliana] dbj|BAB08700.1| sigma-like factor [Arabidopsis thaliana] gb|AAC97954.1| sigma-like /REP_ORG=Citrus	BAA78110	6e-38
1440	Cit.33176.1.S1_s_at	AT5G15700.1	RNA.transcription	2.52	0	0	0	0	0	0	0	0	0	0	0	1.3	0	0	0	0	0	0	0	0	0	2	mitochondrial single-subunit DNA-dependent RNA polymerase [Chenopodium album] /REP_ORG=Citrus	CAA69305	1e-52
1441	Cit.15383.1.S1_s_at	AT3G10330.1	RNA.transcription	-2.35	0	0	0	0	0	0	0	0	0	0	0	-1.2	0	0	0	0	0	2.1	0	0	0	3	probable transcription initiation factor TFIIB - soybean gb|AAB09756.1| transcription factor TFIIB [Glycine max] sp|P48513|TF2B_SOYBN Transc /REP_ORG=Citrus	T06440	8e-86
1442	Cit.7995.1.S1_at	AT5G24120.1	RNA.transcription	2.64	0	0	0	0	0	0	0	0	0	0	0	1.41	0	0	0	0	0	0	0	0	0	2	sigma-like factor [Arabidopsis thaliana] dbj|BAA78109.1| RNA polymerase sigma subunit SigE [Arabidopsis thaliana] emb|CAA77213.1| sigma-like /REP_ORG=Citrus	BAB11572	3e-48
1443	Cit.18247.1.S1_at	AT5G15700.1	RNA.transcription	2.85	0	0	0	0	2.12	0	0	0	0	0	0	1.41	0	0	0	0	0	0	0	0	0	3	phage-type RNA polymerase [Nicotiana sylvestris] /REP_ORG=Citrus	CAC82575	9e-58
1444	Cit.33176.1.S1_at	AT2G24120.1	RNA.transcription	2.65	0	0	0	0	0	0	0	0	0	0	0	1.42	0	0	0	0	0	0	0	0	0	2	mitochondrial single-subunit DNA-dependent RNA polymerase [Chenopodium album] /REP_ORG=Citrus	CAA69305	1e-52
1445	Cit.25136.1.S1_at	AT1G68990.1	RNA.transcription	0	0	0	0	0	2.04	0	0	0	0	0	0	0	0	0	0	0	0	0	0	0	0	1	T7 bacteriophage-type single subunit RNA polymerase [Nicotiana sylvestris] sp|Q93Y94|RPO1_NICSY DNA-directed RNA polymerase 1	BAB69431	1e-36
1446	Cit.35333.1.S1_at	AT2G17525.1	RNA.regulation of transcription	0	-3.25	0	0	0	0	0	0	0	0	0	0	0	0	0	0	0	0	0	0	0	0	1	pentatricopeptide repeat-containing protein [Arabidopsis thaliana] /REP_ORG=Citrus	AAO72718	5e-50
1447	Cit.4713.1.S1_s_at	AT4G38150.2	RNA.regulation of transcription	0	0	0	0	0	0	0	0	0	0	0	-1.17	0	0	0	0	0	0	0	0	0	0	1	At4g38150/F20D10_270 [Arabidopsis thaliana] gb|AAL77701.1| AT4g38150/F20D10_270 [Arabidopsis thaliana] /REP_ORG=Citrus	AAN28791	1e-84
1448	Cit.23337.1.S1_s_at	AT1G14685.1	RNA.regulation of transcription	-2.01	0	0	0	0	0	0	0	0	0	0	0	0	0	0	0	0	0	0	0	0	0	1	At1g14680/F10B6_22 [Arabidopsis thaliana] gb|AAF79219.1| F10B6.5 [Arabidopsis thaliana] gb|AAL24181.1| At1g14680/F10B6_22 [Arabidopsis thali /REP_ORG=Citrus	AAL90966	5e-37
1449	Cit.3517.1.S1_at	AT1G14685.1	RNA.regulation of transcription	-3.01	0	0	0	0	0	0	0	0	0	0	0	-1.59	0	0	0	0	0	0	0	0	0	2	GAGA-binding protein [Glycine max] /REP_ORG=Citrus	AAM27201	3e-74
1450	Cit.12877.1.S1_s_at	AT5G09830.1	RNA.regulation of transcription	2.21	0	0	0	0	0	0	0	0	0	0	0	1.17	0	0	0	0	0	0	0	0	0	2	BolA-like family protein [Arabidopsis thaliana] dbj|BAB09404.1| unnamed protein product [Arabidopsis thaliana] /REP_ORG=Citrus	NP_568217	7e-32
1451	Cit.29314.1.S1_at	AT2G46870.1	RNA.regulation of transcription.ABI3/VP1-related B3-domain-containing transcription factor family	4.71	0	0	0	0	0	0	0	1	0	0	0	2.29	0	0	0	0	0	0	0	0	0	3	Putative RAV-like B3 domain DNA binding protein [Oryza sativa (japonica cultivar-group)] gb|AAM52315.1| Putative RAV-like B3 domain DNA bind /REP_ORG=Citrus	NP_912459	1e-58
1452	Cit.4757.1.S1_s_at	AT5G11590.1	RNA.regulation of transcription.AP2/EREBP; APETALA2/Ethylene-responsive element binding protein family	-5.79	0	0	0	0	0	-3.49	0	0	0	0	0	-2.46	0	0	0	0	0	0	0	0	0	3	transcription factor like protein [Arabidopsis thaliana] gb|AAT44918.1| putative AP2/EREBP transcription factor [Arabidopsis thaliana] pir|| /REP_ORG=Citrus	CAB87719	2e-68
1453	Cit.29538.1.S1_s_at	AT5G13330.1	RNA.regulation of transcription.AP2/EREBP; APETALA2/Ethylene-responsive element binding protein family	0	0	0	0	0	0	0	0	0	0	0	0	1.42	0	0	0	0	0	0	0	0	0	1	AP2 domain-containing transcription factor family protein [Arabidopsis thaliana] /REP_ORG=Citrus	NP_196837	2e-44
1454	Cit.32167.1.S1_at		RNA.regulation of transcription.AP2/EREBP; APETALA2/Ethylene-responsive element binding protein family	0	0	0	0	0	0	0	0	0	1.75	-2.03	0	-2.86	0	0	0	0	0	0	0	0	0	3	putative protein [Arabidopsis thaliana] ref|NP_196680.1| AP2 domain-containing transcription factor	CAB96654	2e-52
1455	Cit.8949.1.S1_s_at	AT1G78080.1	RNA.regulation of transcription.AP2/EREBP; APETALA2/Ethylene-responsive element binding protein family	0	0	0	3.45	0	0	0	0	0	0	0	0	0	0	0	0	0	0	0	0	0	0	1	dehydration-responsive element binding protein 3 [Lycopersicon esculentum] /REP_ORG=Citrus	AAO13360	2e-59
1456	Cit.3778.1.S1_at	AT1G19210.1	RNA.regulation of transcription.AP2/EREBP; APETALA2/Ethylene-responsive element binding protein family	0	0	0	0	2.69	0	0	0	0	0	0	-2.45	0	0	0	0	0	5.4	-2	0	2.5	0	5	putative AP2 domain transcription factor [Arabidopsis thaliana] ref|NP_173355.3| AP2 domain-contain	AAP06820	2e-44
1457	Cit.4757.1.S1_at	AT5G11590.1	RNA.regulation of transcription.AP2/EREBP; APETALA2/Ethylene-responsive element binding protein family	-4.49	0	0	0	0	0	-2.57	0	0	0	1.08	0	-2.14	0	0	0	0	0	0	0	0	0	4	transcription factor like protein [Arabidopsis thaliana] gb|AAT44918.1| putative AP2/EREBP transcri	CAB87719	2e-68
1458	Cit.5752.1.S1_at	AT2G41710.1	RNA.regulation of transcription.AP2/EREBP; APETALA2/Ethylene-responsive element binding protein family	2.31	0	0	0	0	0	0	0	0	0	1.13	0	1.14	0	0	0	0	0	0	0	0	0	3	putative AP2 domain transcription factor [Arabidopsis thaliana] /REP_ORG=Citrus	AAM65663	1e-116
1459	Cit.31429.1.S1_at	AT1G01250.1	RNA.regulation of transcription.AP2/EREBP; APETALA2/Ethylene-responsive element binding protein family	-5.4	0	0	0	0	0	0	0	0	0	0	0	-2.41	0	0	0	0	0	0	0	0	0	2	AP2 domain-containing transcription factor	NP_563624	7e-46
1460	Cit.6653.1.S1_at	AT1G51120.1	RNA.regulation of transcription.AP2/EREBP; APETALA2/Ethylene-responsive element binding protein family	0	-3.45	0	0	0	0	0	0	0	0	0	0	0	0	0	0	0	0	0	0	0	0	1	putative AP2/EREBP transcription factor [Arabidopsis thaliana] pir||F96548 probable DNA-binding protein RAV1 [imported] - Arabidopsis thalia /REP_ORG=Citrus	AAT44950	8e-52
1461	Cit.14895.1.S1_s_at	AT1G44830.1	RNA.regulation of transcription.AP2/EREBP; APETALA2/Ethylene-responsive element binding protein family	0	0	0	3.03	0	0	0	0	0	0	0	0	0	0	0	0	0	0	-12	2.6	0	0	3	T26F17.14 [Arabidopsis thaliana] ref|NP_173609.1| AP2 domain-containing transcription factor family protein [Arabidopsis thaliana] /REP_ORG=Citrus	AAF16532	9e-42
1462	Cit.2381.1.S1_s_at	AT4G36920.1	RNA.regulation of transcription.AP2/EREBP; APETALA2/Ethylene-responsive element binding protein family	0	0	0	-2.03	0	0	0	0	0	0	0	0	0	0	0	0	0	0	0	0	0	0	1	PHAP2A protein [Petunia x hybrida] /REP_ORG=Citrus	AAD39439	1e-117
1463	Cit.17128.1.S1_at	AT5G13330.1	RNA.regulation of transcription.AP2/EREBP; APETALA2/Ethylene-responsive element binding protein family	0	0	0	0	0	0	0	0	0	0	0	0	1.13	0	0	0	0	0	0	0	0	0	1	AP2 domain-containing transcription factor family protein [Arabidopsis thaliana] /REP_ORG=Citrus	NP_196837	2e-44
1464	Cit.6781.1.S1_at	AT4G25490.1	RNA.regulation of transcription.AP2/EREBP; APETALA2/Ethylene-responsive element binding protein family	0	0	0	-13.21	0	-2.72	0	0	0	0	0	0	0	0	0	0	0	-2.2	-4.9	2	0	2	6	Avr9/Cf-9 rapidly elicited protein 111B [Nicotiana tabacum] /REP_ORG=Citrus	AAG43549	4e-59
1465	Cit.15649.1.S1_at	AT4G25490.1	RNA.regulation of transcription.AP2/EREBP; APETALA2/Ethylene-responsive element binding protein family	0	0	0	-20.89	0	-3.39	0	0	0	0	0	-1.67	0	0	0	0	0	0	0	0	0	0	3	Avr9/Cf-9 rapidly elicited protein 111B [Nicotiana tabacum] /REP_ORG=Citrus	AAG43549	2e-60
1466	Cit.19199.1.S1_s_at	AT5G11590.1	RNA.regulation of transcription.AP2/EREBP; APETALA2/Ethylene-responsive element binding protein family	0	0	0	-3.25	0	0	0	0	0	0	0	1.84	0	0	0	0	0	-2.8	-2.9	0	-2	0	5	Similar to TINY [Arabidopsis thaliana] ref|NP_177844.1| AP2 domain-containing transcription factor	AAC34350	2e-37
1467	Cit.13972.1.S1_at	AT5G20730.2	RNA.regulation of transcription.ARF; Auxin Response Factor family	0	0	0	0	0	0	0	0	0	0	-1.02	0	0	0	0	0	0	0	0	2.4	0	0	2	auxin response factor 2 [Cucumis sativus] /REP_ORG=Citrus	BAD19062	3e-64
1468	Cit.4416.1.S1_at	AT1G10470.1	RNA.regulation of transcription.ARR	0	-2.22	0	0	0	0	0	0	0	0	0	0	0	0	0	0	0	0	0	0	0	0	1	response regulator1 (ATRR1) [Arabidopsis thaliana] pir||T48851 response regulator 1 [imported] - Arabidopsis thaliana /REP_ORG=Citrus	NP_172517	1e-51
1469	Cit.4415.1.S1_at	AT1G10470.1	RNA.regulation of transcription.ARR	0	-4.5	0	0	0	0	0	0	-1.58	0	0	0	0	0	0	0	0	0	0	0	0	0	2	response regulator protein [Dianthus caryophyllus] /REP_ORG=Citrus	AAK14395	2e-64
1470	Cit.4159.1.S1_s_at	AT1G74890.1	RNA.regulation of transcription.ARR	9.09	-3.92	0	2.08	0	0	0	0	-1.48	0	0	0	3.14	0	0	0	0	0	0	-2.1	0	-2	7	type-A response regulator [Catharanthus roseus] /REP_ORG=Citrus	AAQ10675	6e-57
1471	Cit.7647.1.S1_at	AT3G57040.1	RNA.regulation of transcription.ARR	4.81	-2.02	0	0	0	0	0	0	-1.13	0	0	0	2.16	0	0	0	0	-2	0	-2.1	0	0	6	At3g57040/F24I3_120 [Arabidopsis thaliana] emb|CAB72174.1| responce reactor 4 [Arabidopsis thaliana	AAM91401	2e-70
1472	Cit.11791.1.S1_s_at	AT2G46510.1	RNA.regulation of transcription.bHLH;Basic Helix-Loop-Helix family	0	0	0	-3.41	0	0	0	0	0	0	0	0	0	0	0	0	0	0	0	0	0	0	1	putative bHLH transcription factor [Arabidopsis thaliana] gb|AAD20162.2| putative bHLH transcription factor [Arabidopsis thaliana] ref|NP_56 /REP_ORG=Citrus	AAM15265	2e-61
1473	Cit.16136.1.S1_at	AT4G36930.1	RNA.regulation of transcription.bHLH;Basic Helix-Loop-Helix family	-3.79	0	0	-3.65	0	0	0	0	0	0	0	0	-1.88	0	0	0	0	0	0	0	0	0	3	SPATULA [Arabidopsis thaliana] ref|NP_568010.1| basic helix-loop-helix (bHLH) protein SPATULA (SPT) [Arabidopsis thaliana] /REP_ORG=Citrus	AAG33640	2e-30
1474	Cit.17215.1.S1_s_at	AT3G17100.2	RNA.regulation of transcription.bHLH;Basic Helix-Loop-Helix family	-2.06	0	0	0	0	0	0	0	0	0	0	0	0	0	0	0	0	0	0	0	0	0	1	expressed protein [Arabidopsis thaliana] ref|NP_850601.1| expressed protein [Arabidopsis thaliana] /REP_ORG=Citrus	NP_566567	2e-36
1475	Cit.15886.1.S1_at	AT4G00480.1	RNA.regulation of transcription.bHLH;Basic Helix-Loop-Helix family	-3.78	0	0	0	0	0	0	0	0	0	0	0	-1.9	0	0	0	0	0	0	0	0	0	2	myc-like regulatory protein [Lotus uliginosus] /REP_ORG=Citrus	AAM22476	3e-46
1476	Cit.5315.1.S1_s_at	AT2G42280.1	RNA.regulation of transcription.bHLH;Basic Helix-Loop-Helix family	2.14	0	0	0	0	2.37	0	0	0	0	0	0	1.1	0	0	0	0	0	0	0	0	0	3	putative transcription factor RAU1 [Oryza sativa (japonica cultivar-group)] dbj|BAD10188.1| putative transcription factor RAU1 [Oryza sativa /REP_ORG=Citrus	XP_483255	8e-53
1477	Cit.6134.1.S1_at	AT5G43650.1	RNA.regulation of transcription.bHLH;Basic Helix-Loop-Helix family	0	0	0	-12.75	0	0	0	0	0	0	0	-1.12	0	0	0	0	0	-2.4	-10	2.1	0	0	5	unknown protein [Arabidopsis thaliana] gb|AAL38831.1| unknown protein [Arabidopsis thaliana] dbj|BAB11628.1| unnamed protein product [Arabid /REP_ORG=Citrus	AAM20352	7e-35
1478	Cit.6339.1.S1_s_at	AT1G60060.1	RNA.regulation of transcription.bHLH;Basic Helix-Loop-Helix family	-11.95	0	0	0	0	0	0	0	0	0	0	0	-3.58	0	0	-2.41806	0	0	0	0	0	0	3	expressed protein [Arabidopsis thaliana] pir||A96625 hypothetical protein T2K10.11 [imported] - Arabidopsis thaliana /REP_ORG=Citrus	NP_564753	1e-117
1479	Cit.13413.1.S1_at	AT3G57800.2	RNA.regulation of transcription.bHLH;Basic Helix-Loop-Helix family	-3.04	0	0	0	0	0	0	0	0	0	0	0	-1.65	0	0	0	0	0	0	0	0	0	2	putative bHLH transcription factor [Arabidopsis thaliana] /REP_ORG=Citrus	AAM10949	5e-56
1480	Cit.12919.1.S1_at	AT3G26744.4	RNA.regulation of transcription.bHLH;Basic Helix-Loop-Helix family	-4.6	0	0	-3.25	0	0	0	0	0	0	0	0	0	0	0	0	0	0	0	0	0	0	2	inducer of CBF expression 1 protein [Capsella bursa-pastoris] /REP_ORG=Citrus	AAS79350	2e-73
1481	Cit.5652.1.S1_at	AT1G09250.1	RNA.regulation of transcription.bHLH;Basic Helix-Loop-Helix family	0	0	0	2.92	0	0	0	0	0	0	0	-1.04	0	0	0	0	0	0	0	0	0	0	2	At1g09250 [Arabidopsis thaliana] gb|AAC24081.1| ESTs gb|T04610	AAO23617	6e-36
1482	Cit.29939.1.S1_at	AT1G72210.1	RNA.regulation of transcription.bHLH;Basic Helix-Loop-Helix family	-3.53	0	0	0	0	0	0	0	0	0	0	0	-2.02	0	0	0	0	0	0	0	0	0	2	helix-loop-helix DNA-binding protein-like [Oryza sativa (japonica cultivar-group)] dbj|BAD22258.1| helix-loop-helix DNA-binding protein-like /REP_ORG=Citrus	XP_450954	2e-66
1483	Cit.5933.1.S1_s_at	AT2G41130.1	RNA.regulation of transcription.bHLH;Basic Helix-Loop-Helix family	-2.34	0	0	0	0	0	0	0	0	0	0	0	0	0	0	0	0	0	0	0	0	0	1	At2g41130/T3K9.10 [Arabidopsis thaliana] /REP_ORG=Citrus	AAL69455	1e-73
1484	Cit.15785.1.S1_at	AT4G20970.1	RNA.regulation of transcription.bHLH;Basic Helix-Loop-Helix family	2.99	0	0	-2.1	0	-3.2	0	0	0	0	0	0	0	0	0	0	0	0	0	0	0	0	3	unknown protein [Oryza sativa (japonica cultivar-group)] dbj|BAB78624.1| unknown protein [Oryza sati	NP_908397	3e-30
1485	Cit.17911.1.S1_s_at	AT1G06150.1	RNA.regulation of transcription.bHLH;Basic Helix-Loop-Helix family	0	0	0	0	0	0	0	0	0	0	0	1.12	0	0	0	0	0	0	2.3	0	0	0	2	pentatricopeptide (PPR) repeat-containing protein [Arabidopsis thaliana] /REP_ORG=Citrus	NP_172105	8e-45
1486	Cit.34167.1.S1_at	AT1G05805.1	RNA.regulation of transcription.bHLH;Basic Helix-Loop-Helix family	0	0	0	0	0	0	0	0	0	0	-1.01	0	0	0	0	0	0	0	0	0	0	0	1	Contains similarity to bHLH transcription factor GBOF-1 from Tulipa gesneriana gb|AF185269 [Arabidopsis thaliana] /REP_ORG=Citrus	AAM63313	3e-38
1487	Cit.5139.1.S1_s_at	AT5G48560.1	RNA.regulation of transcription.bHLH;Basic Helix-Loop-Helix family	0	0	0	0	0	0	0	0	0	0	-1.15	0	0	0	0	0	0	0	0	0	0	0	1	putative bHLH transcription factor [Arabidopsis thaliana] /REP_ORG=Citrus	AAM10951	1e-26
1488	Cit.4669.1.S1_at	AT4G34530.1	RNA.regulation of transcription.bHLH;Basic Helix-Loop-Helix family	0	0	0	0	0	0	0	0	0	0	-1.71	0	0	0	0	0	0	0	0	0	0	0	1	putative bHLH transcription factor bHLH063 [Arabidopsis thaliana] gb|AAO63377.1| At4g34530 [Arabidopsis thaliana] ref|NP_195179.2| basic hel /REP_ORG=Citrus	BAC42487	5e-51
1489	Cit.13412.1.S1_s_at	AT3G57800.2	RNA.regulation of transcription.bHLH;Basic Helix-Loop-Helix family	-2.12	0	0	0	0	0	0	0	0	0	0	0	-1.04	0	0	0	0	0	-2.8	0	0	0	3	putative bHLH transcription factor [Arabidopsis thaliana] /REP_ORG=Citrus	AAM10949	1e-56
1490	Cit.13449.1.S1_at	AT1G01260.2	RNA.regulation of transcription.bHLH;Basic Helix-Loop-Helix family	0	0	0	-3.64	0	0	0	0	0	0	0	0	0	0	0	0	0	0	0	0	0	0	1	basic helix-loop-helix (bHLH) family protein [Arabidopsis thaliana] pir||H86142 F6F3.7 protein - Arabidopsis thaliana /REP_ORG=Citrus	NP_171634	1e-74
1491	Cit.15547.1.S1_at	AT4G20970.1	RNA.regulation of transcription.bHLH;Basic Helix-Loop-Helix family	3.12	0	0	0	0	5.47	2.2	0	0	1.74	-1.27	0	1.6	0	0	0	0	0	0	0	0	0	6	basic helix-loop-helix (bHLH) family protein [Arabidopsis thaliana] /REP_ORG=Citrus	NP_193829	1e-35
1492	Cit.3243.1.S1_s_at	AT1G32640.1	RNA.regulation of transcription.bHLH;Basic Helix-Loop-Helix family	0	0	0	-2.81	0	0	0	0	0	0	0	0	0	0	0	0	0	0	0	0	0	0	1	phaseolin G-box binding protein PG1 - kidney bean gb|AAB00686.1| phaseolin G-box binding protein PG1 /REP_ORG=Citrus	T10861	7e-87
1493	Cit.29676.1.S1_s_at	AT2G33500.2	RNA.regulation of transcription.C2C2(Zn) CO-like; Constans-like zinc finger family	0	0	0	-12.01	0	0	0	0	0	0	0	0	0	0	0	0	0	0	0	0	0	0	1	zinc finger (B-box type) family protein [Arabidopsis thaliana] /REP_ORG=Citrus	NP_973589	9e-39
1494	Cit.15586.1.S1_at	AT4G27310.1	RNA.regulation of transcription.C2C2(Zn) CO-like; Constans-like zinc finger family	6.01	-2.35	0	0	0	0	0	0	0	0	0	0	2.45	0	0	0	0	0	0	0	0	0	3	AT4g27310/M4I22_120 [Arabidopsis thaliana] /REP_ORG=Citrus	AAL50063	5e-42
1495	Cit.13694.1.S1_at	AT4G38960.1	RNA.regulation of transcription.C2C2(Zn) CO-like; Constans-like zinc finger family	-3.71	-3.92	0	0	0	0	0	0	0	0	0	0	-1.94	0	0	0	0	0	0	0	0	0	3	zinc finger (B-box type) family protein [Arabidopsis thaliana] /REP_ORG=Citrus	NP_195607	1e-26
1496	Cit.16554.1.S1_at	AT1G28050.1	RNA.regulation of transcription.C2C2(Zn) CO-like; Constans-like zinc finger family	0	0	0	-16.59	0	0	0	0	0	0	0	0	0	0	0	0	2	2.5	2	0	4.8	3.1	6	At1g28050/F13K9_15 [Arabidopsis thaliana] ref|NP_174126.1| zinc finger (B-box type) family protein [Arabidopsis thaliana] gb|AAK59791.1| At1 /REP_ORG=Citrus	AAO11597	3e-15
1497	Cit.18262.1.S1_at	AT1G28050.1	RNA.regulation of transcription.C2C2(Zn) CO-like; Constans-like zinc finger family	0	0	0	0	0	0	0	0	1.98	1.29	0	0	0	0	0	0	0	0	0	0	0	0	2	At1g28050/F13K9_15 [Arabidopsis thaliana] ref|NP_174126.1| zinc finger (B-box type) family protein [Arabidopsis thaliana] gb|AAK59791.1| At1 /REP_ORG=Citrus	AAO11597	2e-37
1498	Cit.4697.1.S1_at	AT2G33500.2	RNA.regulation of transcription.C2C2(Zn) CO-like; Constans-like zinc finger family	0	0	0	-13.63	0	0	0	0	0	0	0	-1.08	0	0	0	0	0	0	0	0	0	0	2	zinc finger (B-box type) family protein [Arabidopsis thaliana] /REP_ORG=Citrus	NP_973589	1e-39
1499	Cit.13844.1.S1_s_at	AT5G39660.2	RNA.regulation of transcription.C2C2(Zn) DOF zinc finger family	0	0	0	2.68	0	0	0	0	0	0	0	0	0	0	0	0	0	0	0	0	0	0	1	ascorbate oxidase promoter-binding protein AOBP - winter squash dbj|BAA08094.1| AOBP (ascorbate oxidase promoter-binding protein) [Cucurbita /REP_ORG=Citrus	T09661	1e-30
1500	Cit.13844.1.S1_at		RNA.regulation of transcription.C2C2(Zn) DOF zinc finger family	0	0	0	2.8	0	0	0	0	0	0	0	0	0	0	0	0	0	0	0	0	0	0	1	ascorbate oxidase promoter-binding protein AOBP - winter squash dbj|BAA08094.1| AOBP (ascorbate oxidase promoter-binding protein) [Cucurbita /REP_ORG=Citrus	T09661	1e-30
1501	Cit.39644.1.S1_at		RNA.regulation of transcription.C2C2(Zn) DOF zinc finger family	0	2.05	0	2.21	0	2.72	0	0	0	1.29	0	0	0	0	0	0	0	0	0	0	0	0	4
1502	Cit.6242.1.S1_at	AT4G00950.1	RNA.regulation of transcription.C2C2(Zn) DOF zinc finger family	0	0	0	0	2.3	0	0	0	0	0	0	0	0	0	0	0	0	0	0	0	0	0	1	unknown protein [Arabidopsis thaliana] gb|AAL38699.1| unknown protein [Arabidopsis thaliana] emb|CAB80904.1| putative protein [Arabidopsis t /REP_ORG=Citrus	AAN13155	5e-33
1503	Cit.6581.1.S1_at	AT3G50410.1	RNA.regulation of transcription.C2C2(Zn) DOF zinc finger family	-2.54	2.51	0	0	0	0	0	0	0	1.28	0	0	0	0	0	0	0	-2	0	0	2.3	0	5	DNA binding with one finger 5 protein [Pisum sativum] /REP_ORG=Citrus	BAC81662	6e-39
1504	Cit.24237.1.S1_s_at	AT3G47500.1	RNA.regulation of transcription.C2C2(Zn) DOF zinc finger family	0	0	0	2.4	0	0	0	0	0	0	0	0	0	0	0	0	0	-2	0	0	-3	-3	4	ascorbate oxidase promoter-binding protein AOBP - winter squash dbj|BAA08094.1| AOBP (ascorbate oxidase promoter-binding protein) [Cucurbita /REP_ORG=Citrus	T09661	2e-33
1505	Cit.13311.1.S1_at	AT1G08010.2	RNA.regulation of transcription.C2C2(Zn) GATA transcription factor family	-8.96	0	0	-2.2	0	0	0	0	0	0	0	0	-3.13	0	0	0	0	0	0	0	0	0	3	AG-motif binding protein-1 [Nicotiana tabacum] /REP_ORG=Citrus	BAC98491	2e-37
1506	Cit.11473.1.S1_at	AT3G24050.1	RNA.regulation of transcription.C2C2(Zn) GATA transcription factor family	-2.5	0	0	0	0	0	0	0	0	0	0	0	-1.26	0	0	0	0	0	0	0	0	0	2	protein homologous to GATA-binding transcription factors [Arabidopsis thaliana] emb|CAA73999.1| homologous to GATA-binding transcription fac /REP_ORG=Citrus	BAB03023	9e-54
1507	Cit.1632.1.S1_s_at	AT3G54810.1	RNA.regulation of transcription.C2C2(Zn) GATA transcription factor family	-6.66	0	0	0	0	0	0	0	0	0	0	0	-2.69	0	0	0	0	-2.3	-2	0	0	0	4	AG-motif binding protein-1 [Nicotiana tabacum] /REP_ORG=Citrus	BAC98491	7e-39
1508	Cit.5943.1.S1_x_at	AT3G06740.1	RNA.regulation of transcription.C2C2(Zn) GATA transcription factor family	0	0	0	2.14	0	0	0	0	0	0	0	0	0	0	0	0	0	0	0	0	0	0	1	unnamed protein product [Arabidopsis thaliana] ref|NP_199741.1| zinc finger (GATA type) family protein [Arabidopsis thaliana] /REP_ORG=Citrus	BAB10348	2e-36
1509	Cit.3488.1.S1_s_at	AT5G66320.2	RNA.regulation of transcription.C2C2(Zn) GATA transcription factor family	-4.73	0	0	0	0	0	0	0	0	0	-1.2	0	0	0	0	0	2.7	0	0	0	0	0	3	putative AG-motif binding protein-4 [Oryza sativa (japonica cultivar-group)] dbj|BAD25513.1| putative AG-motif binding protein-4 [Oryza sati /REP_ORG=Citrus	XP_467029	3e-33
1510	Cit.1633.1.S1_x_at	AT3G54810.1	RNA.regulation of transcription.C2C2(Zn) GATA transcription factor family	-6.84	0	0	0	0	0	0	0	0	0	0	0	-2.74	0	0	0	0	-2.1	-2.2	0	0	0	4	putative protein [Arabidopsis thaliana] gb|AAL77730.1| AT3g54810/F28P10_210 [Arabidopsis thaliana] gb|AAL06560.1| AT3g54810/F28P10_210 [Arab /REP_ORG=Citrus	CAB41103	1e-21
1511	Cit.15713.1.S1_at	AT2G45190.1	RNA.regulation of transcription.C2C2(Zn) YABBY family	-2.08	0	0	0	0	0	0	0	0	0	0	0	0	0	0	0	0	0	0	0	0	0	1	expressed protein [Arabidopsis thaliana] gb|AAD33715.1| YABBY1 [Arabidopsis thaliana] gb|AAD16053.1| abnormal floral organs protein [Arabido /REP_ORG=Citrus	AAB82644	1e-43
1512	Cit.6654.1.S1_at	AT2G45190.1	RNA.regulation of transcription.C2C2(Zn) YABBY family	-3.42	0	0	0	0	0	0	0	0	0	0	0	-1.78	0	0	0	0	0	0	0	0	0	2	YABBY-like transcription factor GRAMINIFOLIA [Antirrhinum majus] /REP_ORG=Citrus	AAS10177	1e-85
1513	Cit.13858.1.S1_s_at	AT1G75710.1	RNA.regulation of transcription.C2H2 zinc finger family	-12.65	2.02	0	-2.25	0	0	0	0	0	1.5	0	0	-3.63	0	0	0	0	0	0	0	0	0	5	T2E6.3 [Arabidopsis thaliana] /REP_ORG=Citrus	AAF99784	1e-117
1514	Cit.28526.1.S1_s_at	AT1G55110.1	RNA.regulation of transcription.C2H2 zinc finger family	2.73	0	0	0	0	0	0	0	0	0	0	0	1.4	0	0	0	0	0	0	0	0	0	2	putative DNA/RNA binding protein [Solanum tuberosum] pir||S48856 finger protein pcp1 - potato /REP_ORG=Citrus	CAA57772	2e-88
1515	Cit.19788.1.S1_s_at	AT1G66140.1	RNA.regulation of transcription.C2H2 zinc finger family	2.23	-2.29	0	2.01	0	0	0	0	-1.53	-1.43	0	0	1.1	0	0	0	0	0	0	0	0	0	6	zinc finger (C2H2 type) family protein [Arabidopsis thaliana] gb|AAK32798.1| At1g66140/F15E12_19 [Ar	NP_176788	3e-18
1516	Cit.7831.1.S1_at	AT4G27240.1	RNA.regulation of transcription.C2H2 zinc finger family	-4.98	0	0	0	0	0	0	0	0	0	0	0	-2.32	0	0	0	0	0	0	0	0	0	2	OSJNBa0039K24.23 [Oryza sativa (japonica cultivar-group)] emb|CAE01804.2| OSJNBa0039K24.23 [Oryza sativa (japonica cultivar-group)] /REP_ORG=Citrus	XP_474463	2e-55
1517	Cit.6562.1.S1_at	AT1G66140.1	RNA.regulation of transcription.C2H2 zinc finger family	0	0	0	0	0	0	0	0	-1.42	-1.39	0	0	0	0	0	0	0	0	0	0	0	0	2	zinc finger (C2H2 type) family protein [Arabidopsis thaliana] gb|AAK32798.1| At1g66140/F15E12_19 [Arabidopsis thaliana] gb|AAL24195.1| At1g6 /REP_ORG=Citrus	NP_176788	6e-16
1518	Cit.1819.1.S1_s_at	AT2G28710.1	RNA.regulation of transcription.C2H2 zinc finger family	0	0	0	0	0	0	0	0	0	0	0	-1.52	0	0	0	2.28623	0	0	0	0	0	0	2	ZPT2-12 [Petunia x hybrida] /REP_ORG=Citrus	BAA21921	6e-37
1519	Cit.6353.1.S1_at	AT5G12330.1	RNA.regulation of transcription.C2H2 zinc finger family	0	0	0	0	0	0	0	0	0	0	0	0	-1.12	0	0	0	0	0	0	0	0	0	1	LRP1 /REP_ORG=Citrus	AAA87790	3e-18
1520	Cit.7661.1.S1_at	AT5G10970.1	RNA.regulation of transcription.C2H2 zinc finger family	0	0	0	0	0	0	0	0	0	1.26	0	0	0	0	0	0	0	0	0	0	0	0	1	zinc finger-like protein [Arabidopsis thaliana] pir||T50806 zinc finger-like protein - Arabidopsis thaliana ref|NP_196658.1| zinc finger (C2 /REP_ORG=Citrus	CAB96852	3e-42
1521	Cit.16462.1.S1_at	AT2G45120.1	RNA.regulation of transcription.C2H2 zinc finger family	-3.46	0	0	0	0	0	0	0	0	0	0	0	-1.69	0	0	0	0	0	0	0	0	0	2	At2g45120/T14P1.7 [Arabidopsis thaliana] gb|AAD32825.1| putative C2H2-type zinc finger protein [Arabidopsis thaliana] pir||F84886 probable C /REP_ORG=Citrus	AAL69471	5e-41
1522	Cit.2545.1.S1_s_at	AT2G02070.1	RNA.regulation of transcription.C2H2 zinc finger family	2.32	0	0	0	0	0	0	0	0	0	0	0	1.14	0	0	0	0	0	0	0	0	0	2	ID1-like zinc finger protein 2 [Arabidopsis thaliana] gb|AAL07023.1| putative C2H2-type zinc finger protein [Arabidopsis thaliana] gb|AAC972 /REP_ORG=Citrus	CAF18564	1e-104
1523	Cit.12616.1.S1_s_at	AT5G58620.1	RNA.regulation of transcription.C3H zinc finger family	2.48	2.03	0	0	0	0	0	0	0	0	0	0	1.24	0	0	0	0	0	0	0	0	0	3	zinc finger transcription factor-like protein [Arabidopsis thaliana] gb|AAM65365.1| AT5g58620/mzn1_70 [Arabidopsis thaliana] gb|AAL32569.1| /REP_ORG=Citrus	BAA97332	2e-38
1524	Cit.17224.1.S1_s_at	AT1G04990.1	RNA.regulation of transcription.C3H zinc finger family	0	0	0	2.19	0	0	0	0	0	0	0	0	0	0	0	0	0	0	0	0	0	0	1	At1g04990/F13M7_1 [Arabidopsis thaliana] gb|AAK82515.1| At1g04990/F13M7_1 [Arabidopsis thaliana] ref|NP_973759.1| zinc finger (CCCH-type) fa /REP_ORG=Citrus	AAM47373	3e-62
1525	Cit.14789.1.S1_s_at	AT5G63260.1	RNA.regulation of transcription.C3H zinc finger family	-3	0	0	0	0	0	0	0	0	0	0	0	-1.7	0	0	0	0	0	0	0	0	0	2	At5g63260 [Arabidopsis thaliana] /REP_ORG=Citrus	AAV66094	2e-41
1526	Cit.5683.1.S1_at	AT5G12840.4	RNA.regulation of transcription.CCAAT box binding factor family; HAP2	2.23	0	0	0	0	0	0	0	0	0	0	0	1.12	0	0	0	0	0	0	0	0	0	2	putative CCAAT-binding transcription factor [Oryza sativa (japonica cultivar-group)] gb|AAO19379.1| putative CCAAT-binding transcription fac /REP_ORG=Citrus	XP_469371	3e-46
1527	Cit.5682.1.S1_s_at	AT5G12840.4	RNA.regulation of transcription.CCAAT box binding factor family; HAP2	2.17	0	0	0	0	0	0	0	0	0	0	0	1.03	0	0	0	0	0	0	0	0	0	2	putative CCAAT-binding transcription factor [Oryza sativa (japonica cultivar-group)] /REP_ORG=Citrus	AAO19379	4e-46
1528	Cit.14615.1.S1_at	AT1G72830.1	RNA.regulation of transcription.CCAAT box binding factor family; HAP2	2.72	0	0	2.46	0	0	0	0	0	0	0	0	1.4	0	0	0	0	0	0	0	0	0	3	At1g72830 [Arabidopsis thaliana] gb|AAM98169.1| CCAAT-binding factor B subunit-like protein	AAP68264	2e-39
1529	Cit.14542.1.S1_s_at	AT3G24120.1	RNA.regulation of transcription.G2-like transcription factor family; GARP	0	-2.3	0	0	0	0	0	0	0	0	0	0	0	0	0	0	0	0	0	0	0	0	1	transfactor	AAM65964	1e-59
1530	Cit.31971.1.S1_at	AT5G06800.1	RNA.regulation of transcription.G2-like transcription factor family; GARP	0	190.46	0	173.33	0	0	0	0	0	0	0	0	4.03	0	0	0	0	0	0	0	0	0	3	unnamed protein product [Arabidopsis thaliana] gb|AAT06477.1| At5g06800 [Arabidopsis thaliana] /REP_ORG=Citrus	BAB09814	7e-29
1531	Cit.26721.1.S1_at	AT5G42630.1	RNA.regulation of transcription.G2-like transcription factor family; GARP	2.86	0	0	0	0	0	0	0	0	0	0	0	1.52	0	0	0	0	0	0	0	0	0	2	unnamed protein product [Arabidopsis thaliana] gb|AAL05439.1| GARP-like putative transcription factor KANADI4 [Arabidopsis thaliana] /REP_ORG=Citrus	BAB10501	2e-53
1532	Cit.35927.1.S1_s_at	AT3G46640.2	RNA.regulation of transcription.G2-like transcription factor family; GARP	0	0	0	0	0	-2.34	0	0	0	0	0	0	0	0	0	0	3	2.1	2.1	0	3.5	5.4	6
1533	Cit.38818.1.S1_at	AT4G08250.1	RNA.regulation of transcription.GRAS transcription factor family	0	5.79	0	3.47	0	0	0	0	0	0	0	0	0	0	0	0	0	0	2	0	0	2.4	4	scarecrow transcription factor family protein [Arabidopsis thaliana] /REP_ORG=Citrus	NP_192565	4e-20
1534	Cit.4889.1.S1_s_at	AT1G69780.1	RNA.regulation of transcription.HB;Homeobox transcription factor family	-3.42	0	0	-2.19	0	0	0	0	0	0	-1.87	0	0	0	0	0	0	0	0	0	0	0	3	putative DNA-binding protein [Solanum demissum] /REP_ORG=Citrus	AAT40488	3e-84
1535	Cit.29688.1.S1_s_at	AT3G61890.1	RNA.regulation of transcription.HB;Homeobox transcription factor family	6.22	0	0	-2.99	2.41	0	0	0	0	0	2.14	0	2.68	0	0	0	0	0	2.2	0	0	2	7	homeobox leucine zipper protein [Prunus armeniaca] /REP_ORG=Citrus	AAD38144	5e-44
1536	Cit.33341.1.S1_s_at	AT4G37790.1	RNA.regulation of transcription.HB;Homeobox transcription factor family	0	-2.03	0	0	0	0	0	0	0	0	0	0	0	0	0	0	0	0	0	0	0	0	1	homeobox protein HAT22 [Arabidopsis thaliana] emb|CAB80444.1| homeobox protein HAT22 [Arabidopsis thaliana] emb|CAB38927.1| homeobox protein /REP_ORG=Citrus	AAM65105	2e-33
1537	Cit.2877.1.S1_at	AT1G62990.1	RNA.regulation of transcription.HB;Homeobox transcription factor family	3.01	0	0	0	0	2.04	0	0	0	0	0	0	1.58	0	0	0	0	0	0	0	0	0	3	homeobox 2 protein [Lycopersicon esculentum] /REP_ORG=Citrus	AAD00253	2e-62
1538	Cit.15346.1.S1_s_at	AT5G60690.1	RNA.regulation of transcription.HB;Homeobox transcription factor family	-2.53	0	0	0	0	0	0	0	0	0	0	0	-1.31	0	0	0	0	0	0	0	0	0	2	HD-Zip protein [Zinnia elegans] /REP_ORG=Citrus	CAC84906	8e-61
1539	Cit.14393.1.S1_at	AT4G00730.1	RNA.regulation of transcription.HB;Homeobox transcription factor family	-2.1	0	0	0	0	0	0	0	0	0	0	0	-1.03	0	0	0	0	0	0	0	0	0	2	homeodomain protein [Malus x domestica] /REP_ORG=Citrus	AAC79430	5e-83
1540	Cit.7481.1.S1_at	AT2G34710.1	RNA.regulation of transcription.HB;Homeobox transcription factor family	-3.53	0	0	-2.05	0	0	0	0	0	0	0	0	-1.73	0	0	0	0	0	0	0	0	0	3	PHAVOLUTA-like HD-ZIPIII protein [Nicotiana sylvestris] /REP_ORG=Citrus	AAS66760	1e-94
1541	Cit.4169.1.S1_at	AT2G35940.3	RNA.regulation of transcription.HB;Homeobox transcription factor family	5.63	0	0	0	0	0	0	0	0	0	0	0	2.43	0	0	0	0	0	0	0	0	0	2	bell-like homeodomain protein 2 [Lycopersicon esculentum] /REP_ORG=Citrus	AAP47025	2e-56
1542	Cit.11989.1.S1_at	AT1G52150.2	RNA.regulation of transcription.HB;Homeobox transcription factor family	-2.06	0	0	0	0	0	0	0	0	0	0	0	0	0	0	0	0	0	0	0	0	0	1	homeodomain-leucine zipper protein [Arabidopsis thaliana] ref|NP_175627.1| homeobox-leucine zipper family protein / lipid-binding START doma /REP_ORG=Citrus	CAD28400	4e-96
1543	Cit.29687.1.S1_at	AT3G61890.1	RNA.regulation of transcription.HB;Homeobox transcription factor family	0	0	0	0	0	0	0	0	0	0	1.03	0	0	0	0	0	0	0	0	0	0	0	1	homeobox leucine zipper protein [Prunus armeniaca] /REP_ORG=Citrus	AAD38144	2e-44
1544	Cit.6791.1.S1_at	AT1G46480.1	RNA.regulation of transcription.HB;Homeobox transcription factor family	-2.96	2.39	0	0	0	0	0	0	0	2.08	0	0	-1.57	0	0	0	0	0	0	0	0	0	4	At1g46480 [Arabidopsis thaliana] gb|AAR20749.1| At1g46480 [Arabidopsis thaliana] ref|NP_175145.2| h	AAR24752	4e-63
1545	Cit.1376.1.S1_s_at	AT4G08150.1	RNA.regulation of transcription.HB;Homeobox transcription factor family	0	-2.06	0	0	0	0	0	0	0	1.05	0	0	-1.44	0	0	0	0	0	0	0	-2	0	4	homeobox transcription factor KN3 [Populus balsamifera subsp. trichocarpa x Populus deltoides] /RE	AAV49802	1e-116
1546	Cit.1813.1.S1_s_at	AT2G35940.3	RNA.regulation of transcription.HB;Homeobox transcription factor family	2.45	0	0	0	0	0	0	0	0	0	0	0	1.31	0	0	0	0	0	0	0	0	0	2	BEL1-related homeotic protein 29 [Solanum tuberosum] /REP_ORG=Citrus	AAN03626	6e-25
1547	Cit.32245.1.S1_at	AT3G61150.1	RNA.regulation of transcription.HB;Homeobox transcription factor family	0	0	0	-2.44	0	0	0	0	0	0	0	0	0	0	0	0	-2.9	-3.8	-3.1	2	0	0	5	putative homeobox protein [Arabidopsis thaliana] gb|AAK92803.1| putative homeobox protein [Arabidopsis thaliana] emb|CAB71045.1| homeobox pr /REP_ORG=Citrus	AAM20391	3e-15
1548	Cit.12881.1.S1_at		RNA.regulation of transcription.HSF;Heat-shock transcription factor family	2.27	0	0	3.21	0	0	0	0	0	0	1.08	0	1.14	0	0	0	0	0	2	2.7	0	2.6	7	heat shock transcription factor family protein [Arabidopsis thaliana] /REP_ORG=Citrus	NP_189095	2e-75
1549	Cit.3345.1.S1_at	AT4G11660.1	RNA.regulation of transcription.HSF;Heat-shock transcription factor family	0	0	0	0	0	0	0	0	0	-1.02	0	0	0	0	0	0	0	0	0	0	0	0	1	At4g11660 [Arabidopsis thaliana] emb|CAB39937.1| heat shock transcription factor-like protein [Arabidopsis thaliana] emb|CAB78209.1| heat sh /REP_ORG=Citrus	AAP37830	3e-72
1550	Cit.31333.1.S1_at	AT3G22830.1	RNA.regulation of transcription.HSF;Heat-shock transcription factor family	3.06	0	0	0	0	0	0	0	-1.78	0	0	0	1.61	0	0	0	0	0	0	0	0	0	3	putative heat shock transcription factor [Oryza sativa (japonica cultivar-group)] /REP_ORG=Citrus	BAC65359	1e-77
1551	Cit.13553.1.S1_at	AT3G22830.1	RNA.regulation of transcription.HSF;Heat-shock transcription factor family	2.85	0	0	0	0	0	0	0	-1.7	0	0	0	1.48	1.46	0	0	0	0	0	0	0	0	4	putative heat shock protein [Arabidopsis thaliana] gb|AAK76648.1| putative heat shock protein [Arab	AAL85105	2e-56
1552	Cit.14353.1.S1_at	AT1G46264.1	RNA.regulation of transcription.HSF;Heat-shock transcription factor family	-6.07	0	0	0	0	0	0	0	0	0	-1.08	0	-2.61	0	0	0	0	0	0	0	0	0	3	heat shock transcription factor 31 [Glycine max] pir||S59540 heat shock transcription factor HSF31 - soybean (fragment) /REP_ORG=Citrus	CAA87079	1e-102
1553	Cit.14664.1.S1_at	AT1G71692.1	RNA.regulation of transcription.MADS box transcription factor family	0	7.06	0	0	0	0	0	0	0	1.86	0	1.51	0	0	0	0	0	0	0	0	0	0	3	TAGL12 transcription factor [Lycopersicon esculentum] /REP_ORG=Citrus	AAM33103	5e-78
1554	Cit.24933.1.S1_at	AT3G54340.1	RNA.regulation of transcription.MADS box transcription factor family	-2.35	0	0	0	0	0	0	0	0	1.53	0	0	0	0	0	0	0	0	0	0	0	0	2	-29 Floral homeotic protein deficiens pir||S12378 MADS box protein defA-1 - garden snapdragon /REP_	P23706	7e-29
1555	Cit.31385.1.S1_at	AT2G42610.2	RNA.regulation of transcription.MADS box transcription factor family	0	0	0	-2.18	0	0	0	0	0	0	0	0	0	0	0	0	0	0	0	0	0	0	1	unknown protein [Arabidopsis thaliana] dbj|BAC43308.1| unknown protein [Arabidopsis thaliana] gb|AAO39968.1| At2g42610 [Arabidopsis thaliana /REP_ORG=Citrus	BAC43624	6e-57
1556	Cit.5674.1.S1_at	AT5G62165.3	RNA.regulation of transcription.MADS box transcription factor family	0	-2.29	0	0	0	0	0	0	0	0	0	0	0	0	0	0	0	0	0	0	0	0	1	MADS-box protein PTM5 [Populus tremuloides] /REP_ORG=Citrus	AAP46287	8e-65
1557	Cit.15253.1.S1_s_at	AT3G54340.1	RNA.regulation of transcription.MADS box transcription factor family	0	-3.32	0	-3.38	0	0	0	0	0	0	0	0	0	0	0	0	0	0	0	0	0	0	2	PTD protein [Populus balsamifera subsp. trichocarpa] /REP_ORG=Citrus	AAC13695	4e-82
1558	Cit.19847.1.S1_at	AT3G54340.1	RNA.regulation of transcription.MADS box transcription factor family	0	3.65	0	0	0	0	0	0	0	0	0	0	0	0	0	0	0	0	0	0	0	0	1	MADS-box protein [Nicotiana tabacum] /REP_ORG=Citrus	CAA65288	2e-62
1559	Cit.31359.1.S1_at	AT1G69120.1	RNA.regulation of transcription.MADS box transcription factor family	-2.31	0	0	2.21	0	0	0	0	0	0	0	0	-1.29	0	0	0	0	0	0	0	0	0	3	APETALA1 [Citrus sinensis] gb|AAR01227.1| APETALA1 [Citrus sinensis] /REP_ORG=Citrus	AAR01228	1e-136
1560	Cit.7539.1.S1_at	AT3G24310.1	RNA.regulation of transcription.MYB domain transcription factor family	0	0	0	0	3.12	0	0	0	0	0	0	0	0	0	0	0	0	0	0	0	0	0	1	MYB-like DNA-binding domain protein [Arabidopsis thaliana] ref|NP_189074.1| myb family transcription factor [Arabidopsis thaliana] /REP_ORG=Citrus	BAB02930	2e-47
1561	Cit.5733.1.S1_at	AT2G31180.1	RNA.regulation of transcription.MYB domain transcription factor family	3.17	0	0	0	0	0	0	0	0	0	0	0	1.56	0	0	0	0	0	0	0	0	0	2	myb-related protein Ph2 - garden petunia emb|CAA78387.1| protein 2 [Petunia x hybrida] /REP_ORG=Citrus	S26604	2e-56
1562	Cit.4283.1.S1_at	AT2G37630.1	RNA.regulation of transcription.MYB domain transcription factor family	0	0	0	-3.79	0	0	0	0	0	0	0	0	0	0	0	0	0	0	0	2.3	0	0	2	phantastica transcription factor [Fraxinus americana] /REP_ORG=Citrus	AAO86635	1e-72
1563	Cit.29861.1.S1_at	AT1G17950.1	RNA.regulation of transcription.MYB domain transcription factor family	0	0	0	3.72	0	0	0	0	0	0	0	2.84	0	0	0	0	0	0	0	0	0	0	2	MYB transcription factor R2R3 type [Populus tremula x Populus tremuloides] /REP_ORG=Citrus	CAD98761	2e-65
1564	Cit.37459.1.S1_at	AT4G01680.1	RNA.regulation of transcription.MYB domain transcription factor family	0	0	0	0	0	0	0	0	0	0	-1.06	2	0	0	0	0	0	0	0	0	0	0	2	MYB2 [Dendrobium sp. XMW-2002-2] /REP_ORG=Citrus	AAO49411	4e-64
1565	Cit.29657.1.S1_s_at	AT1G06180.1	RNA.regulation of transcription.MYB domain transcription factor family	0	2.58	0	-2.45	0	0	0	0	0	0	0	-1.32	0	0	0	0	0	2	-8.8	0	3	0	6	-70 myb-related protein Ph2 - garden petunia emb|CAA78387.1| protein 2 [Petunia x hybrida] /REP_ORG	S26604	4e-70
1566	Cit.7824.1.S1_at	AT1G09540.1	RNA.regulation of transcription.MYB domain transcription factor family	0	0	0	0	0	0	0	0	0	0	0	2.21	0	0	0	0	0	-2	0	-3.8	-2	0	4	putative transcription factor protein [Arabidopsis thaliana] gb|AAL36295.1| putative transcription factor [Arabidopsis thaliana] ref|NP_1724 /REP_ORG=Citrus	AAM20173	4e-22
1567	Cit.35267.1.S1_at	AT5G65790.1	RNA.regulation of transcription.MYB domain transcription factor family	0	0	0	0	2.18	0	0	0	0	0	0	0	0	0	0	0	0	0	0	0	0	0	1	myb family transcription factor (MYB68) [Arabidopsis thaliana] pir||T05891 myb-related protein homolog F6H11.100 - Arabidopsis thaliana /REP_ORG=Citrus	NP_201380	2e-55
1568	Cit.22262.1.S1_at	AT4G22680.1	RNA.regulation of transcription.MYB domain transcription factor family	-4.98	0	0	0	0	0	0	0	0	0	0	0	0	0	0	0	0	0	0	0	2.1	0	2	myb-related transcription factor [Pimpinella brachycarpa] /REP_ORG=Citrus	AAF22256	2e-36
1569	Cit.15748.1.S1_at	AT5G52600.1	RNA.regulation of transcription.MYB domain transcription factor family	0	21.1	0	3.05	0	0	0	2.04	0	2.12	0	0	1.85	0	0	0	0	0	0	0	0	0	5	MYB82 [Arabidopsis thaliana] /REP_ORG=Citrus	AAF14064	2e-54
1570	Cit.7529.1.S1_at	AT2G13600.1	RNA.regulation of transcription.MYB domain transcription factor family	-2.06	0	0	0	0	0	0	0	0	0	0	0	0	0	0	0	0	0	0	0	0	0	1	putative pentatricopeptide (PPR) repeat-containing protein [Oryza sativa (japonica cultivar-group)] /REP_ORG=Citrus	BAD38052	1e-50
1571	Cit.19398.1.S1_at	AT5G15310.2	RNA.regulation of transcription.MYB domain transcription factor family	-2.75	0	0	0	0	0	0	0	0	0	0	0	0	0	0	0	0	0	0	0	0	0	1	myb-related protein 1 - garden petunia emb|CAA78386.1| protein 1 [Petunia x hybrida] /REP_ORG=Citrus	S26605	1e-51
1572	Cit.4694.1.S1_at	AT3G46130.1	RNA.regulation of transcription.MYB domain transcription factor family	0	0	0	2.48	0	0	0	0	0	-1.45	0	0	0	0	0	0	0	0	0	0	0	0	2	Myb DNA binding protein-like [Arabidopsis thaliana] gb|AAG01294.1| putative transcription factor [A	CAB90940	5e-74
1573	Cit.24312.1.S1_at	AT3G24310.1	RNA.regulation of transcription.MYB domain transcription factor family	2.84	0	0	0	0	0	0	0	0	0	0	0	1.45	0	0	0	0	0	0	0	0	0	2	MYB9 [Dendrobium sp. XMW-2002-9] /REP_ORG=Citrus	AAO49418	1e-23
1574	Cit.8861.1.S1_at	AT5G67300.1	RNA.regulation of transcription.MYB domain transcription factor family	0	0	0	0	0	0	0	0	0	0	0	-1.32	-1.34	0	0	0	0	0	0	0	0	0	2	Myb-like protein [Nicotiana tabacum] /REP_ORG=Citrus	BAC53938	4e-78
1575	Cit.11529.1.S1_s_at	AT2G37630.1	RNA.regulation of transcription.MYB domain transcription factor family	-2.76	0	0	-2.02	0	0	0	0	0	0	0	0	-1.41	0	0	0	0	0	0	0	0	0	3	phantastica [Lycopersicon esculentum] /REP_ORG=Citrus	AAD40953	8e-88
1576	Cit.23435.1.S1_s_at	AT2G37630.1	RNA.regulation of transcription.MYB domain transcription factor family	-3.03	0	0	-2.3	0	0	0	0	0	0	0	0	-1.52	0	0	0	0	0	0	0	0	0	3	phantastica [Nicotiana tabacum] /REP_ORG=Citrus	AAS66905	2e-38
1577	Cit.31943.1.S1_at	AT1G63910.1	RNA.regulation of transcription.MYB domain transcription factor family	0	0	0	3.03	0	0	0	0	0	0	0	3.15	0	0	0	0	0	0	0	0	0	0	2	myb transcription factor (ATMYB4)-like protein [Oryza sativa (japonica cultivar-group)] dbj|BAC64999.1| myb transcription factor (ATMYB4)-li /REP_ORG=Citrus	XP_480122	2e-70
1578	Cit.1362.1.S1_s_at	AT5G47390.1	RNA.regulation of transcription.MYB-related transcription factor family	0	0	0	-3.57	0	0	0	0	0	0	0	0	0	0	0	0	0	0	0	0	0	0	1	MybSt1 [Solanum tuberosum] /REP_ORG=Citrus	AAB32591	7e-97
1579	Cit.7243.1.S1_at	AT5G53200.1	RNA.regulation of transcription.MYB-related transcription factor family	0	-3.36	0	0	0	0	0	0	0	0	0	0	0	0	0	0	0	0	5.9	0	2.1	2.1	4	TRIPTYCHON [Arabidopsis thaliana] ref|NP_200132.2| myb family transcription factor (TRIPTYCHON) [Arabidopsis thaliana] gb|AAS09993.1| MYB tr /REP_ORG=Citrus	AAN78321	2e-25
1580	Cit.1579.1.S1_at	AT1G18330.2	RNA.regulation of transcription.MYB-related transcription factor family	0	0	0	2.61	0	0	0	0	0	0	0	0	0	0	0	0	0	0	0	0	0	0	1	putative myb-like DNA-binding protein [Solanum demissum] /REP_ORG=Citrus	AAU90342	4e-52
1581	Cit.1392.1.S1_at	AT1G01060.4	RNA.regulation of transcription.MYB-related transcription factor family	0	0	0	0	0	0	0	0	-1.63	0	0	0	0	0	0	0	0	0	0	0	0	0	1	circadian clock associated1 [Mesembryanthemum crystallinum] /REP_ORG=Citrus	AAQ73524	4e-48
1582	Cit.4759.1.S1_at		RNA.regulation of transcription.MYB-related transcription factor family	2.34	0	0	0	0	0	0	0	1.74	0	1.72	0	0	0	0	0	0	-2	-2	0	-2.3	0	6	contains similarity to MYB-related DNA-binding protein [Arabidopsis thaliana] ref|NP_851177.1| myb family transcription factor [Arabidopsis /REP_ORG=Citrus	AAM65227	2e-48
1583	Cit.4759.1.S1_s_at	AT5G52660.1	RNA.regulation of transcription.MYB-related transcription factor family	3.19	0	0	0	0	0	0	0	1.41	0	1.55	0	1.62	0	0	0	0	0	0	0	0	0	4	contains similarity to MYB-related DNA-binding protein [Arabidopsis thaliana] ref|NP_851177.1| myb family transcription factor [Arabidopsis /REP_ORG=Citrus	AAM65227	2e-48
1584	Cit.22861.1.S1_at	AT5G04760.1	RNA.regulation of transcription.MYB-related transcription factor family	6.12	0	0	0	0	0	0	0	0	0	0	0	2.49	0	0	0	4.1	2.1	2.6	0	2.2	0	6	syringolide-induced protein 1-3-1A [Glycine max] /REP_ORG=Citrus	BAB86892	9e-35
1585	Cit.26317.1.S1_at	AT5G47380.1	RNA.regulation of transcription.NAC domain transcription factor family	-7.79	0	0	0	0	0	0	0	0	0	-1.81	0	0	0	0	0	0	0	0	0	0	0	2	expressed protein [Arabidopsis thaliana] /REP_ORG=Citrus	NP_199549	7e-88
1586	Cit.6632.1.S1_s_at	AT3G13000.1	RNA.regulation of transcription.NAC domain transcription factor family	0	0	0	0	0	0	0	0	0	1.36	0	0	0	0	0	0	0	0	0	0	0	0	1	ternary complex factor MIP1-like [Oryza sativa (japonica cultivar-group)] /REP_ORG=Citrus	BAD38600	3e-35
1587	Cit.14667.1.S1_at	AT4G37080.1	RNA.regulation of transcription.NAC domain transcription factor family	-7.58	0	0	-2.84	0	0	0	0	0	1.09	0	0	-2.84	0	0	0	0	0	0	0	0	0	4	expressed protein [Arabidopsis thaliana] gb|AAL91632.1| AT4g37080/C7A10_280 [Arabidopsis thaliana] /	NP_195425	2e-96
1588	Cit.29568.1.S1_s_at	AT1G01720.1	RNA.regulation of transcription.NAC domain transcription factor family	0	0	0	0	0	0	0	2.25	0	1.07	0	0	0	0	0	0	0	0	0	0	0	0	2	nam-like protein 10 [Petunia x hybrida] /REP_ORG=Citrus	AAM34773	7e-49
1589	Cit.16298.1.S1_at	AT1G69690.1	RNA.regulation of transcription.TCP transcription factor family	-2.14	0	0	0	0	0	0	0	0	0	0	0	0	0	0	0	0	0	0	0	0	0	1	TCP-domain protein [Antirrhinum majus subsp. majus] /REP_ORG=Citrus	CAE45599	2e-46
1590	Cit.7772.1.S1_at	AT5G51910.2	RNA.regulation of transcription.TCP transcription factor family	-2.02	0	0	0	0	0	0	0	0	0	0	0	0	0	0	0	0	0	0	0	0	0	1	TCP family transcription factor	NP_200004	6e-53
1591	Cit.35845.1.S1_s_at	AT5G23280.1	RNA.regulation of transcription.TCP transcription factor family	0	0	0	0	0	0	0	0	0	0	0	0	-1.1	0	0	0	0	0	0	0	0	0	1	unnamed protein product [Arabidopsis thaliana] ref|NP_197719.1| TCP family transcription factor	BAB11183	6e-49
1592	Cit.13991.1.S1_s_at	AT1G76880.1	RNA.regulation of transcription.Trihelix; Triple-Helix transcription factor family	2.29	0	0	0	0	0	0	0	0	0	0	0	1.3	0	0	0	0	0	0	0	0	0	2	probable GT-like trihelix DNA-binding protein [imported] - Arabidopsis thaliana gb|AAG51144.1| GT-like trihelix DNA-binding protein	F96797	1e-51
1593	Cit.6788.1.S1_at	AT5G28300.1	RNA.regulation of transcription.Trihelix; Triple-Helix transcription factor family	0	0	0	0	0	0	0	0	0	0	0	0	0	1.32	0	0	0	0	0	0	0	0	1	At5g28300 [Arabidopsis thaliana] gb|AAN17438.1| Unknown protein [Arabidopsis thaliana] ref|NP_568506.2| trihelix DNA-binding protein	AAP37748	3e-40
1594	Cit.38221.1.S1_at	AT1G21200.1	RNA.regulation of transcription.Trihelix; Triple-Helix transcription factor family	2.37	0	0	0	0	0	0	0	0	0	0	0	1.14	0	0	0	0	0	0	0	0	0	2	expressed protein [Arabidopsis thaliana] pir||C86345 hypothetical protein F16F4.11 - Arabidopsis thaliana gb|AAF81362.1| Contains weak simil /REP_ORG=Citrus	NP_564136	4e-20
1595	Cit.38581.1.S1_at	AT1G16070.2	RNA.regulation of transcription.TUB transcription factor family	-2.34	0	0	0	0	0	0	0	0	0	0	0	0	0	0	0	0	0	0	0	0	0	1	unknown protein [Arabidopsis thaliana] /REP_ORG=Citrus	AAM53302	7e-29
1596	Cit.27935.1.S1_s_at	AT2G47260.1	RNA.regulation of transcription.WRKY domain transcription factor family	0	2.8	0	2.01	0	2.89	2.51	0	0	0	0	0	0	0	0	0	0	0	-2	0	0	0	5	At2g47260 [Arabidopsis thaliana] dbj|BAC42556.1| putative WRKY-type DNA binding protein [Arabidopsis thaliana] gb|AAB63826.1| putative WRKY- /REP_ORG=Citrus	AAP12887	1e-46
1597	Cit.39642.1.S1_at	AT5G26170.1	RNA.regulation of transcription.WRKY domain transcription factor family	4.24	3.53	0	0	3.65	0	0	0	0	0	0	0	2.1	0	0	2.64674	0	2.1	0	2	2	0	8	putative WRKY transcription factor 10 [Nicotiana tabacum] /REP_ORG=Citrus	CAI38917	5e-33
1598	Cit.31124.1.S1_at	AT4G01720.1	RNA.regulation of transcription.WRKY domain transcription factor family	2.99	0	0	2.83	0	0	0	0	0	0	0	0	1.51	0	0	0	0	0	0	0	0	0	3	WRKY family transcription factor [Arabidopsis thaliana] sp|Q9ZSI7|WR47_ARATH Probable WRKY transcription factor 47 (WRKY DNA-binding protein /REP_ORG=Citrus	NP_192081	6e-68
1599	Cit.15244.1.S1_at	AT5G13080.1	RNA.regulation of transcription.WRKY domain transcription factor family	0	0	0	0	0	2.52	0	0	0	0	0	1.16	0	0	0	0	2	3.5	2.5	0	2	-2.3	7	WRKY transcription factor [Capsicum annuum] /REP_ORG=Citrus	AAW66459	5e-40
1600	Cit.11156.1.S1_s_at	AT4G22070.1	RNA.regulation of transcription.WRKY domain transcription factor family	0	0	0	0	0	0	0	0	0	0	0	-1.07	0	0	0	0	0	0	0	0	2.1	0	2	WRKY family transcription factor [Arabidopsis thaliana] gb|AAK01128.1| transcription factor WRKY6 [Arabidopsis thaliana] gb|AAK01127.1| tran /REP_ORG=Citrus	NP_564792	5e-73
1601	Cit.12779.1.S1_at	AT4G23810.1	RNA.regulation of transcription.WRKY domain transcription factor family	3.56	0	0	0	0	-2.09	0	0	0	0	0	0	0	0	0	2.43109	0	0	-4.9	2.4	3.8	0	6	putative WRKY transcription factor 30 [Vitis aestivalis] /REP_ORG=Citrus	AAR92477	3e-62
1602	Cit.35426.1.S1_at	AT1G69310.2	RNA.regulation of transcription.WRKY domain transcription factor family	4.12	0	0	0	0	0	0	0	0	0	0	0	2.04	0	0	0	0	0	0	0	0	0	2	WRKY family transcription factor [Arabidopsis thaliana] ref|NP_974112.1| WRKY family transcription factor [Arabidopsis thaliana] /REP_ORG=Citrus	NP_177090	2e-62
1603	Cit.29611.1.S1_at	AT4G23810.1	RNA.regulation of transcription.WRKY domain transcription factor family	0	0	0	-2.33	2.18	-3.3	0	0	0	0	0	0	0	0	0	2.43109	0	-2.1	0	2.7	2.5	0	7	putative WRKY transcription factor 30 [Vitis aestivalis] /REP_ORG=Citrus	AAR92477	5e-49
1604	Cit.2351.1.S1_at	AT2G38470.1	RNA.regulation of transcription.WRKY domain transcription factor family	3.81	0	0	0	0	0	0	0	0	0	0	0	1.91	0	0	0	0	0	0	0	0	0	2	SPF1 protein [Ipomoea batatas] pir||S51529 SPF1 protein - sweet potato /REP_ORG=Citrus	BAA06278	4e-65
1605	Cit.22787.1.S1_at	AT1G13960.2	RNA.regulation of transcription.WRKY domain transcription factor family	2.31	0	0	0	0	0	0	0	0	0	0	0	1.16	0	0	0	2	2.4	0	0	0	0	4	SP8 binding protein homolog - cucumber gb|AAC37515.1| SPF1-like DNA-binding protein [Cucumis sativus] /REP_ORG=Citrus	JC6203	3e-55
1606	Cit.27935.1.S1_at	AT2G47260.1	RNA.regulation of transcription.WRKY domain transcription factor family	0	3.7	0	2.17	0	3.85	0	0	0	0	1.25	0	0	0	0	0	0	0	0	0	0	0	4	At2g47260 [Arabidopsis thaliana] dbj|BAC42556.1| putative WRKY-type DNA binding protein [Arabidopsis thaliana] gb|AAB63826.1| putative WRKY- /REP_ORG=Citrus	AAP12887	1e-46
1607	Cit.46.1.S1_at	AT2G24570.1	RNA.regulation of transcription.WRKY domain transcription factor family	0	0	0	-2.09	0	0	0	0	0	0	0	0	0	0	0	0	0	0	0	0	0	0	1	At2g24570 [Arabidopsis thaliana] gb|AAD23889.2| putative WRKY-type DNA binding protein [Arabidopsis thaliana] gb|AAL13049.1| WRKY transcript /REP_ORG=Citrus	AAP21232	1e-100
1608	Cit.13519.1.S1_at	AT1G80840.1	RNA.regulation of transcription.WRKY domain transcription factor family	6.57	0	0	0	0	0	0	0	0	0	0	0	2.74	0	0	0	0	0	0	0	0	0	2	putative WRKY transcription factor 40 [Citrus limon] /REP_ORG=Citrus	AAU04404	4e-69
1609	Cit.5692.1.S1_at	AT5G06950.4	RNA.regulation of transcription.bZIP transcription factor family	2.33	0	0	0	0	0	0	0	0	0	0	0	1.16	0	0	0	0	0	0	0	0	0	2	TGA-type basic leucine zipper protein TGA2.2 [Phaseolus vulgaris] /REP_ORG=Citrus	AAK84890	1e-109
1610	Cit.31171.1.S1_at	AT3G51290.1	RNA.regulation of transcription.bZIP transcription factor family	0	-2.22	0	0	0	0	0	0	0	0	0	0	0	0	0	0	0	0	0	0	0	0	1	unknown [Gossypium hirsutum] /REP_ORG=Citrus	AAN05792	1e-82
1611	Cit.23343.1.S1_at	AT2G36270.1	RNA.regulation of transcription.bZIP transcription factor family	-3.42	0	0	0	0	0	0	0	0	0	0	0	-2.11	0	0	0	0	0	0	0	0	0	2
1612	Cit.13757.1.S1_s_at	AT2G40950.1	RNA.regulation of transcription.bZIP transcription factor family	0	0	0	-2.03	0	0	0	0	0	0	0	0	0	0	0	0	0	0	0	0	0	0	1	putative TGACG-sequence-specific bZIP DNA-binding protein [Arabidopsis thaliana] gb|AAM96961.1| putative TGACG-sequence-specific bZIP DNA-bi /REP_ORG=Citrus	AAN15727	1e-61
1613	Cit.32276.1.S1_at	AT3G58120.1	RNA.regulation of transcription.bZIP transcription factor family	-23.33	0	0	0	0	0	0	0	0	0	0	0	-4.51	0	0	0	0	0	0	0	0	0	2	unnamed protein product [Oryza sativa (japonica cultivar-group)] /REP_ORG=Citrus	NP_913295	1e-48
1614	Cit.14485.1.S1_s_at	AT4G35240.1	RNA.regulation of transcription.bZIP transcription factor family	-2.04	0	0	0	0	0	0	0	0	0	0	0	0	0	0	0	0	0	0	0	0	0	1	putative protein [Arabidopsis thaliana] emb|CAB80241.1| putative protein [Arabidopsis thaliana] ref|NP_195250.1| expressed protein [Arabidop /REP_ORG=Citrus	CAA18745	4e-71
1615	Cit.27139.1.S1_at	AT5G65210.5	RNA.regulation of transcription.bZIP transcription factor family	0	0	0	0	0	0	0	0	0	-1.13	0	0	0	0	0	0	0	0	0	0	0	0	1	DNA binding protein TGA1a-like protein [Arabidopsis thaliana] dbj|BAB11657.1| DNA binding protein TGA1a homolog [Arabidopsis thaliana] gb|AA /REP_ORG=Citrus	AAM91238	7e-49
1616	Cit.35863.1.S1_at	AT1G77920.1	RNA.regulation of transcription.bZIP transcription factor family	4.29	0	0	3.22	0	0	0	0	0	0	0	0	2.05	0	0	0	0	0	0	0	0	0	3	TGA-type basic leucine zipper protein TGA1.1 [Phaseolus vulgaris] /REP_ORG=Citrus	AAK84888	1e-71
1617	Cit.38326.1.S1_at	AT1G13600.1	RNA.regulation of transcription.bZIP transcription factor family	-6.82	2.87	0	0	0	-7.2	0	0	0	0	0	0	-2.78	0	0	0	0	0	0	0	0	0	4	bZip transcription factor [Phaseolus vulgaris] /REP_ORG=Citrus	AAK25822	2e-44
1618	Cit.12893.1.S1_at		RNA.regulation of transcription.bZIP transcription factor family	-2.03	0	0	0	0	0	0	0	0	0	0	0	-1.04	0	0	0	0	0	0	0	0	0	2	transcriptional activator RF2a	AAM62924	1e-71
1619	Cit.11829.1.S1_at	AT4G34590.1	RNA.regulation of transcription.bZIP transcription factor family	-2.26	0	0	0	0	0	0	0	0	0	0	0	-1.13	0	0	0	0	0	0	0	0	0	2	bZIP transcription factor ATB2 [Glycine max] /REP_ORG=Citrus	AAN03468	9e-51
[truncated: 5,793 more rows]

## Sheet: RankProd method (Table 1)
Down-regulated probeset identified in RankProd method of meta-analysis
[truncated: 2,378 more rows]

## Sheet: RankProd method (Table 2)
Up-regulated probeset identified in RankProd method of meta-analysis
[truncated: 2,012 more rows]
