# Supplementary material for: Comprehensive meta-analysis, co-expression, and miRNA nested network analysis identifies gene candidates in citrus against Huanglongbing disease
Source: BMC Plant Biol. 2015 Jul 28;15:184. doi: 10.1186/s12870-015-0568-4 (PMC4517500; doi:10.1186/s12870-015-0568-4)
Supplement: Additional file 2: — Gene Ontology of identified probe sets. Gene enrichment analysis based on MapMan and AgriGO. [file 12870_2015_568_MOESM2_ESM.xls]

## Sheet:  MapMan for Limma data
Table S2A: Mapman functional categories for DEGs identified in Limma method
bin	name	elements	p-value
30	signalling	241	7.19001e-07
10	cell wall	125	4.991774228338353E-4
28	DNA	55	0.001978058534164901
4	glycolysis	15	0.0028665278743207345
11	lipid metabolism	107	0.003907336966760694
33	development	114	0.020030041828802414
29	protein	363	0.029959997332327296
2	major CHO metabolism	36	0.034120093545583874
20	stress	194	0.043823115584436634
31	cell	133	0.0639921897176355
9	mitochondrial electron transport / ATP synthesis	15	0.06688537609214862
14	S-assimilation	7	0.09550762637311272
26	misc	374	0.13835344071892017
19	tetrapyrrole synthesis	9	0.14051655430580573
27	RNA	331	0.16679173504970501
35	not assigned	2083	0.18617613860613913
22	polyamine metabolism	2	0.20832141833552287
1	PS	36	0.22821358386133128
25	C1-metabolism	11	0.23412781412617645
8	TCA / org. transformation	10	0.26261857658421317
18	Co-factor and vitamine metabolism	11	0.30607591779024634
21	redox.regulation	51	0.374353914850883
15	metal handling	12	0.3867438834982637
6	gluconeogenese/ glyoxylate cycle	10	0.4725487616816584
17	hormone metabolism	132	0.48076751867153433
24	Biodegradation of Xenobiotics	4	0.5144948545214629
3	minor CHO metabolism	32	0.532233716218375
13	amino acid metabolism	61	0.5921512730674767
5	fermentation	10	0.60625455038172
16	secondary metabolism	136	0.6488945828973289
7	OPP	6	0.6524222406669191
34	transport	219	0.7654468984720477
23	nucleotide metabolism	23	0.7949996129317589
30.2.3	signalling.receptor kinases.leucine rich repeat III	12	1.176536426847725E-5
20.1.7.6	stress.biotic.PR-proteins.proteinase inhibitors	17	9.500932109696159E-5
28.1.3	DNA.synthesis/chromatin structure.histone	11	2.536228620799153E-4
28.1	DNA.synthesis/chromatin structure	35	2.944154605889321E-4
10.1	cell wall.precursor synthesis	19	3.2457614203995063E-4
11.8	lipid metabolism.''exotics'' (steroids, squalene etc)	15	4.55603321475286E-4
26.19	misc.plastocyanin-like	12	5.357358690531523E-4
17.3.1.2	hormone metabolism.brassinosteroid.synthesis-degradation.sterols	7	6.724023558329729E-4
26.18	misc.invertase/pectin methylesterase inhibitor family protein	9	0.0018777735634437018
34.19.2	transport.Major Intrinsic Proteins.TIP	7	0.0018862088082990476
33.1	development.storage proteins	12	0.002042264450375919
30.2	signalling.receptor kinases	119	0.0021940093293841205
11.2.3	lipid metabolism.FA desaturation.omega 3 desaturase	4	0.003894854491698274
27.3.9	RNA.regulation of transcription.C2C2(Zn) GATA transcription factor family	6	0.00410369549112819
17.3.1	hormone metabolism.brassinosteroid.synthesis-degradation	8	0.004150371093517097
17.3.1.2.99	hormone metabolism.brassinosteroid.synthesis-degradation.sterols.other	4	0.004443031434334102
11.8.1	lipid metabolism.''exotics'' (steroids, squalene etc).sphingolipids	7	0.005331966706383342
20.1.7	stress.biotic.PR-proteins	45	0.00638728007759104
10.1.10	cell wall.precursor synthesis.RHM	3	0.007047072138142879
26.4	misc.beta 1,3 glucan hydrolases	17	0.008618453354223468
10.6.1	cell wall.degradation.cellulases and beta -1,4-glucanases	3	0.00864860856026647
27.3.35	RNA.regulation of transcription.bZIP transcription factor family	14	0.008818994721765979
16.2.1.3	secondary metabolism.phenylpropanoids.lignin biosynthesis.4CL	5	0.010647902285931717
10.1.4	cell wall.precursor synthesis.UGD	3	0.010774882989428334
17.6.2	hormone metabolism.gibberelin.signal transduction	3	0.011445525560311224
11.2	lipid metabolism.FA desaturation	6	0.01301728790043341
30.2.12	signalling.receptor kinases.leucine rich repeat XII	6	0.01356962714218013
20.2.1	stress.abiotic.heat	57	0.015746369102729085
17.3	hormone metabolism.brassinosteroid	9	0.016126237004345827
30.11	signalling.light	20	0.01678995640080411
19.2	tetrapyrrole synthesis.glu-tRNA reductase	3	0.017403835373244206
30.2.9	signalling.receptor kinases.leucine rich repeat IX	3	0.01960583272866262
29.5.1	protein.degradation.subtilases	10	0.019645827913467497
20.2.99	stress.abiotic.unspecified	16	0.02143939112689195
13.1.6.1.1	amino acid metabolism.synthesis.aromatic aa.chorismate.3-deoxy-D-arabino-heptulosonate 7-phosphate synthase	2	0.02206714623052902
11.1	lipid metabolism.FA synthesis and FA elongation	31	0.022739526780270396
10.5.3	cell wall.cell wall proteins.LRR	2	0.02400761296379462
26.6	misc.O-methyl transferases	4	0.025200940823836282
13.1.3.4	amino acid metabolism.synthesis.aspartate family.methionine	6	0.02825941637461493
3.1.2	minor CHO metabolism.raffinose family.raffinose synthases	2	0.029921088775532075
3.1.2.2	minor CHO metabolism.raffinose family.raffinose synthases.putative	2	0.029921088775532075
11.6	lipid metabolism.lipid transfer proteins etc	3	0.03293056335641621
10.6.3	cell wall.degradation.pectate lyases and polygalacturonases	16	0.03301578606106168
30.3	signalling.calcium	54	0.034380967772173573
26.21	misc.protease inhibitor/seed storage/lipid transfer protein (LTP) family protein	11	0.0360481452544637
10.1.20	cell wall.precursor synthesis.phosphomannose isomerase	3	0.03628657206989017
8.1.1	TCA / org. transformation.TCA.pyruvate DH	3	0.04047478785683503
11.8.1.3	lipid metabolism.''exotics'' (steroids, squalene etc).sphingolipids.ceramide glucosyltransferase	2	0.040581799939151654
23.3.2.3	nucleotide metabolism.salvage.nucleoside kinases.thymidine kinase	2	0.040581799939151654
2.2.1.3.1	major CHO metabolism.degradation.sucrose.invertases.neutral	5	0.04661484121139847
14.15	S-assimilation.AKN	5	0.04661484121139847
16.1.4	secondary metabolism.isoprenoids.carotenoids	5	0.04661484121139847
17.1.3	hormone metabolism.abscisic acid.induced-regulated-responsive-activated	5	0.04661484121139847
17.1	hormone metabolism.abscisic acid	10	0.04770607583666875
26.28	misc.GDSL-motif lipase	15	0.051259789595531145
27.3.99	RNA.regulation of transcription.unclassified	36	0.055282447187372366
34.12	transport.metal	19	0.0557078347771669
31.1	cell.organisation	70	0.0570554672465494
29.4	protein.postranslational modification	114	0.0586952360034497
20.1	stress.biotic	89	0.05911194125670449
30.8	signalling.misc	5	0.060652871921890894
2.1.2	major CHO metabolism.synthesis.starch	9	0.06091048253819498
11.1.31	lipid metabolism.FA synthesis and FA elongation.pyruvate DH	2	0.060941734174671754
16.1.3	secondary metabolism.isoprenoids.tocopherol biosynthesis	1	0.06852493351480593
16.1.3.2	secondary metabolism.isoprenoids.tocopherol biosynthesis.homogentisate phytyltransferase	1	0.06852493351480593
29.4.1.57	protein.postranslational modification.kinase.receptor like cytoplasmatic kinase VII	37	0.07186918306450546
11.1.1	lipid metabolism.FA synthesis and FA elongation.Acetyl CoA Carboxylation	2	0.072893156055209
30.2.13	signalling.receptor kinases.leucine rich repeat XIII	1	0.07394559234660857
10.5	cell wall.cell wall proteins	11	0.07462297610634266
16.2.1.10	secondary metabolism.phenylpropanoids.lignin biosynthesis.CAD	4	0.07514211374791469
27.3.64	RNA.regulation of transcription.PHOR1	4	0.07514211374791469
27.3.73	RNA.regulation of transcription.Zn-finger(CCHC)	4	0.07514211374791469
29.5.7	protein.degradation.metalloprotease	4	0.07514211374791469
34.22	transport.cyclic nucleotide or calcium regulated channels	4	0.07514211374791469
23.1	nucleotide metabolism.synthesis	7	0.07949923415724092
17.5	hormone metabolism.ethylene	50	0.08113931659642803
3.8	minor CHO metabolism.galactose	2	0.08121155095221479
3.8.2	minor CHO metabolism.galactose.alpha-galactosidases	2	0.08121155095221479
27.3.10	RNA.regulation of transcription.C2C2(Zn) YABBY family	2	0.08185834606131778
30.4	signalling.phosphinositides	3	0.08367749816886721
27.3.59	RNA.regulation of transcription.Methyl binding domain proteins	2	0.08509147851436087
30.2.16	signalling.receptor kinases.Catharanthus roseus-like RLK1	2	0.0863100533559023
26.3	misc.gluco-, galacto- and mannosidases	26	0.08660029147374704
10.6	cell wall.degradation	26	0.08697828418459147
13.1.6.1	amino acid metabolism.synthesis.aromatic aa.chorismate	5	0.08948252732474786
16.1.1.1	secondary metabolism.isoprenoids.non-mevalonate pathway.DXS	2	0.09731722033626222
2.2.1.3.3	major CHO metabolism.degradation.sucrose.invertases.vacuolar	1	0.09750871675919878
34.19	transport.Major Intrinsic Proteins	21	0.0982603568860681
16.8.2	secondary metabolism.flavonoids.chalcones	5	0.09950419254688225
27.3	RNA.regulation of transcription	281	0.09959189243289884
11.1.7	lipid metabolism.FA synthesis and FA elongation.ACP thioesterase	2	0.1007750029756963
23.3.2	nucleotide metabolism.salvage.nucleoside kinases	5	0.10093024658623903
30.5	signalling.G-proteins	15	0.10124154945767636
17.7.1.3	hormone metabolism.jasmonate.synthesis-degradation.allene oxidase synthase	2	0.10139740062247096
26.8	misc.nitrilases, *nitrile lyases, berberine bridge enzymes, reticuline oxidases, troponine reductases	23	0.10170764480335248
29.4.1	protein.postranslational modification.kinase	38	0.10277468972619354
17.7.1.2	hormone metabolism.jasmonate.synthesis-degradation.lipoxygenase	6	0.10278917734153681
13.2.4.4	amino acid metabolism.degradation.branched-chain group.leucine	3	0.10419616065631851
2.2.1.3	major CHO metabolism.degradation.sucrose.invertases	8	0.10596492978301963
21.6	redox.dismutases and catalases	8	0.10832399358304579
29.5.11.4.3	protein.degradation.ubiquitin.E3.SCF	25	0.11078177021049829
29.5.11.4.3.2	protein.degradation.ubiquitin.E3.SCF.FBOX	25	0.11078177021049829
29.5.11.4.2	protein.degradation.ubiquitin.E3.RING	36	0.11099033828600444
10.8.1	cell wall.pectin*esterases.PME	15	0.11125904591971071
26.22	misc.short chain dehydrogenase/reductase (SDR)	11	0.1127756316423181
13.1.6.3	amino acid metabolism.synthesis.aromatic aa.phenylalanine	1	0.11424116508116865
13.1.6.3.1	amino acid metabolism.synthesis.aromatic aa.phenylalanine.arogenate dehydratase / prephenate dehydratase	1	0.11424116508116865
17.3.1.2.5	hormone metabolism.brassinosteroid.synthesis-degradation.sterols.HYD1	2	0.11514783694815854
34.8	transport.metabolite transporters at the envelope membrane	4	0.11571570152987909
8.1	TCA / org. transformation.TCA	5	0.1202957230267381
17.5.1	hormone metabolism.ethylene.synthesis-degradation	29	0.1203952456235946
16.8.4	secondary metabolism.flavonoids.flavonols	3	0.12169912091161961
2.1	major CHO metabolism.synthesis	10	0.1217707109240409
17.6	hormone metabolism.gibberelin	16	0.12211559618690654
1.3	PS.calvin cyle	3	0.12329944167887841
4.7	glycolysis.aldolase	3	0.12329944167887841
6.5	gluconeogenese/ glyoxylate cycle.pyruvate dikinase	3	0.12329944167887841
9.2	mitochondrial electron transport / ATP synthesis.NADH-DH.type II	3	0.12329944167887841
9.2.1	mitochondrial electron transport / ATP synthesis.NADH-DH.type II.internal matrix	3	0.12329944167887841
9.7	mitochondrial electron transport / ATP synthesis.cytochrome c oxidase	3	0.12329944167887841
13.1.6.5.5	amino acid metabolism.synthesis.aromatic aa.tryptophan.tryptophan synthase	3	0.12329944167887841
27.3.75	RNA.regulation of transcription.GRP	3	0.12329944167887841
29.2.1.2.2.535	protein.synthesis.ribosomal protein.eukaryotic.60S subunit.L35A	3	0.12329944167887841
2.2	major CHO metabolism.degradation	26	0.12585978327682157
11.8.4	lipid metabolism.''exotics'' (steroids, squalene etc).3-beta hydroxysteroid dehydrogenase/isomerase	2	0.13203174604108556
16.99	secondary metabolism.unspecified	1	0.13354152577732545
30.2.26	signalling.receptor kinases.crinkly like	1	0.13574615650828675
2.2.2.1	major CHO metabolism.degradation.starch.starch cleavage	10	0.1379346281108389
29.5	protein.degradation	171	0.13837777120230574
30.2.18	signalling.receptor kinases.extensin	1	0.140574484702314
19.11	tetrapyrrole synthesis.magnesium protoporphyrin IX methyltransferase	1	0.14273219788022035
31.3	cell.cycle	25	0.14328021477549074
26.5	misc.acyl transferases	1	0.14498387183528233
21.3	redox.heme	5	0.15330092834164022
11.1.11	lipid metabolism.FA synthesis and FA elongation.fatty acid elongase	1	0.15498435462383944
21.5	redox.peroxiredoxin	1	0.15988103625088707
11.1.6	lipid metabolism.FA synthesis and FA elongation.enoyl ACP reductase	1	0.1606960281943038
18.2	Co-factor and vitamine metabolism.thiamine	5	0.16412072800898647
30.2.22	signalling.receptor kinases.proline extensin like	1	0.1645156870522242
2.1.2.3	major CHO metabolism.synthesis.starch.starch branching	5	0.16595028325184913
26.16	misc.myrosinases-lectin-jacalin	7	0.1672231479917683
29.3.4.99	protein.targeting.secretory pathway.unspecified	7	0.16768640514854796
27.2	RNA.transcription	12	0.16777258220578595
29.3.4	protein.targeting.secretory pathway	16	0.1687804951425261
16.1.1	secondary metabolism.isoprenoids.non-mevalonate pathway	5	0.17038292882327916
29.3.99	protein.targeting.unknown	1	0.17369357896213308
2.2.1	major CHO metabolism.degradation.sucrose	13	0.17425313499914008
30.2.11	signalling.receptor kinases.leucine rich repeat XI	38	0.1775210495394557
29.7	protein.glycosylation	2	0.177847596039544
27.3.22	RNA.regulation of transcription.HB,Homeobox transcription factor family	14	0.1784076413564431
8.1.1.2	TCA / org. transformation.TCA.pyruvate DH.E2	1	0.17886558146170264
27.3.71	RNA.regulation of transcription.SNF7	1	0.17991358885720193
7.3	OPP.electron transfer	1	0.18104730796958873
11.1.3	lipid metabolism.FA synthesis and FA elongation.ketoacyl ACP synthase	1	0.18194180144080038
11.8.2	lipid metabolism.''exotics'' (steroids, squalene etc).methylsterol monooxygenase	1	0.18571794560133992
23.5.5	nucleotide metabolism.deoxynucleotide metabolism.dUTP diphosphatase	1	0.1882116768724142
26.12	misc.peroxidases	20	0.18969951335707758
13.1.4	amino acid metabolism.synthesis.branched chain group	4	0.19055590927807353
13.1.4.1	amino acid metabolism.synthesis.branched chain group.common	4	0.19055590927807353
27.3.8	RNA.regulation of transcription.C2C2(Zn) DOF zinc finger family	6	0.1906291636378774
35.2	not assigned.unknown	2081	0.1915960450557388
27.3.6	RNA.regulation of transcription.bHLH,Basic Helix-Loop-Helix family	21	0.19531647274909872
11.1.12	lipid metabolism.FA synthesis and FA elongation.ACP protein	1	0.1962713821475401
27.4	RNA.RNA binding	15	0.19672589032658983
27.3.3	RNA.regulation of transcription.AP2/EREBP, APETALA2/Ethylene-responsive element binding protein family	16	0.19719933743761686
2.2.1.4	major CHO metabolism.degradation.sucrose.hexokinase	1	0.19808663429318227
29.2.2	protein.synthesis.misc ribososomal protein	1	0.19808663429318227
21.1	redox.thioredoxin	12	0.19884016565031049
13.1.3	amino acid metabolism.synthesis.aspartate family	8	0.20384425466002973
10.1.3	cell wall.precursor synthesis.AXS	1	0.20788579614768368
29.2.1.2.2.15	protein.synthesis.ribosomal protein.eukaryotic.60S subunit.L15	1	0.20788579614768368
1.1.2	PS.lightreaction.photosystem I	2	0.20832141833552287
1.1.2.2	PS.lightreaction.photosystem I.PSI polypeptide subunits	2	0.20832141833552287
1.3.2	PS.calvin cyle.rubisco small subunit	2	0.20832141833552287
2.1.2.4	major CHO metabolism.synthesis.starch.debranching	2	0.20832141833552287
2.2.1.3.2	major CHO metabolism.degradation.sucrose.invertases.cell wall	2	0.20832141833552287
2.2.1.5	major CHO metabolism.degradation.sucrose.Susy	2	0.20832141833552287
3.1.3	minor CHO metabolism.raffinose family.stachyose synthases	2	0.20832141833552287
4.2	glycolysis.PGM	2	0.20832141833552287
4.6	glycolysis.Fruc2,6BisPase	2	0.20832141833552287
4.9	glycolysis.glyceraldehyde 3-phosphate dehydrogenase	2	0.20832141833552287
4.11	glycolysis.phosphoglycerate mutase	2	0.20832141833552287
5.2	fermentation.PDC	2	0.20832141833552287
7.1.1	OPP.oxidative PP.G6PD	2	0.20832141833552287
9.6	mitochondrial electron transport / ATP synthesis.cytochrome c	2	0.20832141833552287
11.5	lipid metabolism.glyceral metabolism	2	0.20832141833552287
11.5.2	lipid metabolism.glyceral metabolism.Glycerol-3-phosphate dehydrogenase (NAD+)	2	0.20832141833552287
11.9.3.2	lipid metabolism.lipid degradation.lysophospholipases.carboxylesterase	2	0.20832141833552287
11.9.4.13	lipid metabolism.lipid degradation.beta-oxidation.acyl CoA reductase	2	0.20832141833552287
13.1.2.3.22	amino acid metabolism.synthesis.glutamate family.arginine.arginosuccinate synthase	2	0.20832141833552287
13.1.3.5	amino acid metabolism.synthesis.aspartate family.lysine	2	0.20832141833552287
13.1.3.5.2	amino acid metabolism.synthesis.aspartate family.lysine.dihydrodipicolinate reductase	2	0.20832141833552287
13.1.4.1.1	amino acid metabolism.synthesis.branched chain group.common.acetolactate synthase	2	0.20832141833552287
16.1.4.5	secondary metabolism.isoprenoids.carotenoids.lycopene beta cyclase	2	0.20832141833552287
16.1.4.21	secondary metabolism.isoprenoids.carotenoids.violaxanthin de-epoxidase	2	0.20832141833552287
16.2.1.1	secondary metabolism.phenylpropanoids.lignin biosynthesis.PAL	2	0.20832141833552287
18.6.1	Co-factor and vitamine metabolism.biotin.biotin synthase	2	0.20832141833552287
22.1	polyamine metabolism.synthesis	2	0.20832141833552287
23.1.2.31	nucleotide metabolism.synthesis.purine.GMP synthetase	2	0.20832141833552287
23.1.3	nucleotide metabolism.synthesis.PRS-PP	2	0.20832141833552287
26.11.1	misc.alcohol dehydrogenases	2	0.20832141833552287
29.3.1	protein.targeting.nucleus	2	0.20832141833552287
29.3.2	protein.targeting.mitochondria	2	0.20832141833552287
29.3.3	protein.targeting.chloroplast	2	0.20832141833552287
34.9	transport.metabolite transporters at the mitochondrial membrane	2	0.20832141833552287
11.3.3	lipid metabolism.Phospholipid synthesis.phosphatidate cytidylyltransferase	1	0.2087855690423348
26.7	misc.oxidases - copper, flavone etc.	25	0.21535946416967855
10.3	cell wall.hemicellulose synthesis	2	0.2184190009626501
31.2	cell.division	13	0.22373742188944634
33.99	development.unspecified	98	0.22542611874372764
29.6	protein.folding	10	0.22546946973892723
27.3.65	RNA.regulation of transcription.Polycomb Group (PcG)	2	0.22797981889359142
11.2.1	lipid metabolism.FA desaturation.desaturase	1	0.23074832024610809
23.3.2.2	nucleotide metabolism.salvage.nucleoside kinases.uridine kinase	2	0.24022195628408277
13.2.3	amino acid metabolism.degradation.aspartate family	4	0.24288213961234395
18.1	Co-factor and vitamine metabolism.molybdenum cofactor	2	0.24319365038884105
29.3.4.1	protein.targeting.secretory pathway.ER	1	0.24358060580326457
27.3.31	RNA.regulation of transcription.TUB transcription factor family	1	0.24580089094744237
19.6	tetrapyrrole synthesis.uroporphyrinogen III synthase	1	0.24803532830010966
34.16	transport.ABC transporters and multidrug resistance systems	38	0.2494580088134779
30.4.4	signalling.phosphinositides.phosphoinositide phospholipase C	1	0.2496692756916711
27.3.14	RNA.regulation of transcription.CCAAT box binding factor family, HAP2	3	0.2523022611517996
23.3	nucleotide metabolism.salvage	6	0.25669770361822475
8.1.1.1	TCA / org. transformation.TCA.pyruvate DH.E1	1	0.257324049192505
17.2.2	hormone metabolism.auxin.signal transduction	6	0.25759374402675506
27.3.20	RNA.regulation of transcription.G2-like transcription factor family, GARP	4	0.2585365946111957
11.1.5	lipid metabolism.FA synthesis and FA elongation.beta hydroxyacyl ACP dehydratase	1	0.26005182892440665
27.3.62	RNA.regulation of transcription.Nucleosome/chromatin assembly factor group	3	0.2613432943422386
29.5.3	protein.degradation.cysteine protease	13	0.26750474241481736
10.8	cell wall.pectin*esterases	19	0.2677331902792072
8.2.11	TCA / org. transformation.other organic acid transformaitons.atp-citrate lyase	1	0.26813983357587545
17.2.3	hormone metabolism.auxin.induced-regulated-responsive-activated	19	0.2689442380422681
27.3.52	RNA.regulation of transcription.Global transcription factor group	1	0.2724653871713441
29.2.3	protein.synthesis.initiation	9	0.2741318166513995
25.1	C1-metabolism.glycine hydroxymethyltransferase	1	0.2762892149320519
29.5.4	protein.degradation.aspartate protease	10	0.2811657847494873
17.3.1.2.8	hormone metabolism.brassinosteroid.synthesis-degradation.sterols.DWF1	1	0.2814813851118862
29.2.1.2.2.35	protein.synthesis.ribosomal protein.eukaryotic.60S subunit.L35	1	0.2814813851118862
8.1.1.3	TCA / org. transformation.TCA.pyruvate DH.E3	1	0.2840462114176212
29.2.1.2.2.518	protein.synthesis.ribosomal protein.eukaryotic.60S subunit.L18A	1	0.2932045346442623
10.5.1	cell wall.cell wall proteins.AGPs	5	0.2948742970702438
10.1.8	cell wall.precursor synthesis.GER	1	0.29538116311354246
34.14	transport.unspecified cations	2	0.29614251653657425
30.2.15	signalling.receptor kinases.thaumatin like	1	0.299998830537117
34.2.1	transporter.sugars.sucrose	1	0.299998830537117
16.2.1.7	secondary metabolism.phenylpropanoids.lignin biosynthesis.CCR1	2	0.3033594384704427
30.6	signalling.MAP kinases	9	0.30475506210063535
33.2	development.late embryogenesis abundant	4	0.30632839557137226
29.2.1.1	protein.synthesis.ribosomal protein.prokaryotic	10	0.3085188765259135
3.4.3	minor CHO metabolism.myo-inositol.InsP Synthases	1	0.3087860429227056
13.1.5.1.2	amino acid metabolism.synthesis.serine-glycine-cysteine group.serine.phosphoserine aminotransferase	1	0.3087860429227056
29.2.1.1.1.2.86	protein.synthesis.ribosomal protein.prokaryotic.chloroplast.50S subunit.PSRP6	1	0.3087860429227056
10.2.1	cell wall.cellulose synthesis.cellulose synthase	16	0.3101923031749363
27.3.23	RNA.regulation of transcription.HSF,Heat-shock transcription factor family	5	0.315181475016379
34.30	transport.H+ transporting pyrophosphatase	1	0.3162975173199157
27.3.11	RNA.regulation of transcription.C2H2 zinc finger family	10	0.3214873849687463
29.2.1.1.1.1	protein.synthesis.ribosomal protein.prokaryotic.chloroplast.30S subunit	5	0.32198685517168624
23.1.2	nucleotide metabolism.synthesis.purine	4	0.3248074304216362
16.8.1	secondary metabolism.flavonoids.anthocyanins	11	0.3267431468163987
13.1.6	amino acid metabolism.synthesis.aromatic aa	14	0.3283525554273878
27.3.37	RNA.regulation of transcription.AS2,Lateral Organ Boundaries Gene Family	5	0.3299915074072232
13.2.4.1	amino acid metabolism.degradation.branched-chain group.shared	4	0.33201337107199524
30.4.2	signalling.phosphinositides.phosphatidylinositol 4-kinase	1	0.3371599606599742
27.3.26	RNA.regulation of transcription.MYB-related transcription factor family	7	0.3451550818218003
16.2.1.9	secondary metabolism.phenylpropanoids.lignin biosynthesis.COMT	16	0.34564057234224377
16.2.1.4	secondary metabolism.phenylpropanoids.lignin biosynthesis.HCT	5	0.3459279667268471
13.2.6.3	amino acid metabolism.degradation.aromatic aa.tryptophan	1	0.34625657990348946
26.11	misc.alcohol dehydrogenases	10	0.3501794501750921
27.3.32	RNA.regulation of transcription.WRKY domain transcription factor family	13	0.351764756810224
14.1	S-assimilation.APS	1	0.3529226574076197
11.3.6	lipid metabolism.Phospholipid synthesis.choline-phosphate cytidylyltransferase	1	0.3588867728107422
11.9.4	lipid metabolism.lipid degradation.beta-oxidation	13	0.3609853982955882
17.5.3	hormone metabolism.ethylene.induced-regulated-responsive-activated	3	0.36632600392267567
21.2	redox.ascorbate and glutathione	17	0.3664512557963665
20.2	stress.abiotic	104	0.3678360596568029
29.5.11.1	protein.degradation.ubiquitin.ubiquitin	8	0.36820461558917617
17.6.3	hormone metabolism.gibberelin.induced-regulated-responsive-activated	9	0.36981453725278546
11.10	lipid metabolism.glycolipid synthesis	5	0.3699626334207413
16.1.1.7	secondary metabolism.isoprenoids.non-mevalonate pathway.HDR	1	0.37140311734107273
1.1.3	PS.lightreaction.cytochrome b6/f	1	0.3736711198161542
1.1.6	PS.lightreaction.NADH DH	1	0.3736711198161542
1.2.4	PS.photorespiration.glycine cleavage	1	0.3736711198161542
1.2.5	PS.photorespiration.serine hydroxymethyltransferase	1	0.3736711198161542
1.3.13	PS.calvin cyle.rubisco interacting	1	0.3736711198161542
3.2.1	minor CHO metabolism.trehalose.TPS	1	0.3736711198161542
3.4.4	minor CHO metabolism.myo-inositol.myo inositol oxygenases	1	0.3736711198161542
3.4.5	minor CHO metabolism.myo-inositol.inositol phosphatase	1	0.3736711198161542
4.5	glycolysis.pyrophosphate-fructose-6-P phosphotransferase	1	0.3736711198161542
4.14	glycolysis.PEPCase	1	0.3736711198161542
5.1	fermentation.LDH	1	0.3736711198161542
6.9	gluconeogenese/ glyoxylate cycle.isocitrate lyase	1	0.3736711198161542
7.2	OPP.non-reductive PP	1	0.3736711198161542
7.2.4	OPP.non-reductive PP.ribose 5-phosphate isomerase	1	0.3736711198161542
8.2.9	TCA / org. transformation.other organic acid transformaitons.cyt MDH	1	0.3736711198161542
9.1	mitochondrial electron transport / ATP synthesis.NADH-DH	1	0.3736711198161542
9.1.2	mitochondrial electron transport / ATP synthesis.NADH-DH.localisation not clear	1	0.3736711198161542
9.2.2	mitochondrial electron transport / ATP synthesis.NADH-DH.type II.external	1	0.3736711198161542
9.4	mitochondrial electron transport / ATP synthesis.alternative oxidase	1	0.3736711198161542
10.5.2	cell wall.cell wall proteins.proline rich proteins	1	0.3736711198161542
10.8.99	cell wall.pectin*esterases.misc	1	0.3736711198161542
11.1.13	lipid metabolism.FA synthesis and FA elongation.acyl-CoA binding protein	1	0.3736711198161542
11.1.15	lipid metabolism.FA synthesis and FA elongation.ACP desaturase	1	0.3736711198161542
11.4	lipid metabolism.TAG synthesis	1	0.3736711198161542
11.9.3.3	lipid metabolism.lipid degradation.lysophospholipases.glycerophosphodiester phosphodiesterase	1	0.3736711198161542
11.10.3	lipid metabolism.glycolipid synthesis.UDP-sulfoquinovose synthase	1	0.3736711198161542
11.10.4	lipid metabolism.glycolipid synthesis.sulfolipid synthase	1	0.3736711198161542
13.1.5.3.2	amino acid metabolism.synthesis.serine-glycine-cysteine group.cysteine.SAT	1	0.3736711198161542
13.1.6.2	amino acid metabolism.synthesis.aromatic aa.phenylalanine and tyrosine	1	0.3736711198161542
13.1.6.2.1	amino acid metabolism.synthesis.aromatic aa.phenylalanine and tyrosine.chorismate mutase	1	0.3736711198161542
13.1.6.4	amino acid metabolism.synthesis.aromatic aa.tyrosine	1	0.3736711198161542
13.1.6.4.1	amino acid metabolism.synthesis.aromatic aa.tyrosine.arogenate dehydrogenase \& prephenate dehydrogenase	1	0.3736711198161542
13.1.6.4.2	amino acid metabolism.synthesis.aromatic aa.tyrosine.prephenate dehydrogenase	1	0.3736711198161542
13.2.1	amino acid metabolism.degradation.central amino acid metabolism	1	0.3736711198161542
13.2.1.2	amino acid metabolism.degradation.central amino acid metabolism.aspartate	1	0.3736711198161542
13.2.3.2	amino acid metabolism.degradation.aspartate family.threonine	1	0.3736711198161542
13.2.3.4	amino acid metabolism.degradation.aspartate family.methionine	1	0.3736711198161542
13.2.3.4.1	amino acid metabolism.degradation.aspartate family.methionine.methionine gamma-lyase	1	0.3736711198161542
14.2	S-assimilation.APR	1	0.3736711198161542
15.3	metal handling.regulation	1	0.3736711198161542
16.1.1.10	secondary metabolism.isoprenoids.non-mevalonate pathway.geranylgeranyl pyrophosphate synthase	1	0.3736711198161542
16.1.4.1	secondary metabolism.isoprenoids.carotenoids.phytoene synthase	1	0.3736711198161542
16.7	secondary metabolism.wax	1	0.3736711198161542
17.2.1	hormone metabolism.auxin.synthesis-degradation	1	0.3736711198161542
17.3.1.1	hormone metabolism.brassinosteroid.synthesis-degradation.BRs	1	0.3736711198161542
17.3.1.1.1	hormone metabolism.brassinosteroid.synthesis-degradation.BRs.DET2	1	0.3736711198161542
17.3.2	hormone metabolism.brassinosteroid.signal transduction	1	0.3736711198161542
17.3.2.1	hormone metabolism.brassinosteroid.signal transduction.BRI	1	0.3736711198161542
17.4.2	hormone metabolism.cytokinin.signal transduction	1	0.3736711198161542
17.6.1.11	hormone metabolism.gibberelin.synthesis-degradation.GA20 oxidase	1	0.3736711198161542
17.6.1.13	hormone metabolism.gibberelin.synthesis-degradation.GA2 oxidase	1	0.3736711198161542
17.7.1.5	hormone metabolism.jasmonate.synthesis-degradation.12-Oxo-PDA-reductase	1	0.3736711198161542
18.3	Co-factor and vitamine metabolism.riboflavin	1	0.3736711198161542
18.3.1	Co-factor and vitamine metabolism.riboflavin.GTP cyclohydrolase II	1	0.3736711198161542
19.5	tetrapyrrole synthesis.porphobilinogen deaminase	1	0.3736711198161542
19.16	tetrapyrrole synthesis.chlorophyll b synthase	1	0.3736711198161542
19.30	tetrapyrrole synthesis.urogen III methylase	1	0.3736711198161542
20.1.1	stress.biotic.respiratory burst	1	0.3736711198161542
21.2.1.1	redox.ascorbate and glutathione.ascorbate.GME	1	0.3736711198161542
21.2.1.5	redox.ascorbate and glutathione.ascorbate.L-Galactono-1,4-lactone dehydrogenase	1	0.3736711198161542
22.1.3	polyamine metabolism.synthesis.arginine decarboxylase	1	0.3736711198161542
22.1.6	polyamine metabolism.synthesis.spermidine synthase	1	0.3736711198161542
23.1.1	nucleotide metabolism.synthesis.pyrimidine	1	0.3736711198161542
23.1.1.10	nucleotide metabolism.synthesis.pyrimidine.CTP synthetase	1	0.3736711198161542
23.1.2.7	nucleotide metabolism.synthesis.purine.SAICAR synthetase	1	0.3736711198161542
23.3.1	nucleotide metabolism.salvage.phosphoribosyltransferases	1	0.3736711198161542
23.3.1.1	nucleotide metabolism.salvage.phosphoribosyltransferases.aprt	1	0.3736711198161542
23.3.2.1	nucleotide metabolism.salvage.nucleoside kinases.adenosine kinase	1	0.3736711198161542
23.5.4	nucleotide metabolism.deoxynucleotide metabolism.ribonucleoside-diphosphate reductase	1	0.3736711198161542
25.4	C1-metabolism.5-formyltetrahydrofolate cyclo-ligase	1	0.3736711198161542
25.7	C1-metabolism.GTP cyclohydrolase I	1	0.3736711198161542
26.23	misc.rhodanese	1	0.3736711198161542
26.30	misc. other Ferredoxins and Rieske domain	1	0.3736711198161542
27.3.4	RNA.regulation of transcription.ARF, Auxin Response Factor family	1	0.3736711198161542
27.3.21	RNA.regulation of transcription.GRAS transcription factor family	1	0.3736711198161542
27.3.41	RNA.regulation of transcription.B3 transcription factor family	1	0.3736711198161542
27.3.80	RNA.regulation of transcription.zf-HD	1	0.3736711198161542
29.2.1.1.1.1.1	protein.synthesis.ribosomal protein.prokaryotic.chloroplast.30S subunit.S1	1	0.3736711198161542
29.2.1.1.1.1.10	protein.synthesis.ribosomal protein.prokaryotic.chloroplast.30S subunit.S10	1	0.3736711198161542
29.2.1.1.1.1.83	protein.synthesis.ribosomal protein.prokaryotic.chloroplast.30S subunit.PSRP3	1	0.3736711198161542
29.2.1.1.1.2.21	protein.synthesis.ribosomal protein.prokaryotic.chloroplast.50S subunit.L21	1	0.3736711198161542
29.2.1.1.1.2.23	protein.synthesis.ribosomal protein.prokaryotic.chloroplast.50S subunit.L23	1	0.3736711198161542
29.2.1.1.3	protein.synthesis.ribosomal protein.prokaryotic.unknown organellar	1	0.3736711198161542
29.2.1.1.3.2	protein.synthesis.ribosomal protein.prokaryotic.unknown organellar.50S subunit	1	0.3736711198161542
29.2.1.1.3.2.25	protein.synthesis.ribosomal protein.prokaryotic.unknown organellar.50S subunit.L25	1	0.3736711198161542
29.2.1.2.1.21	protein.synthesis.ribosomal protein.eukaryotic.40S subunit.S21	1	0.3736711198161542
29.2.1.2.2.7	protein.synthesis.ribosomal protein.eukaryotic.60S subunit.L7	1	0.3736711198161542
29.2.1.2.2.9	protein.synthesis.ribosomal protein.eukaryotic.60S subunit.L9	1	0.3736711198161542
29.4.1.56	protein.postranslational modification.kinase.receptor like cytoplasmatic kinase VI	1	0.3736711198161542
29.5.11.20	protein.degradation.ubiquitin.proteasom	1	0.3736711198161542
30.2.10	signalling.receptor kinases.leucine rich repeat X	1	0.3736711198161542
30.2.19	signalling.receptor kinases.legume-lectin	1	0.3736711198161542
30.10	signalling.phosphorelay	1	0.3736711198161542
34.4	transport.nitrate	1	0.3736711198161542
34.5	transport.ammonium	1	0.3736711198161542
34.10	transport.nucleotides	1	0.3736711198161542
34.19.4	transport.Major Intrinsic Proteins.SIP	1	0.3736711198161542
15.2	metal handling.binding, chelation and storage	9	0.37851421124437823
29.2.1.2.2.31	protein.synthesis.ribosomal protein.eukaryotic.60S subunit.L31	1	0.3874584006361347
34.7	transport.phosphate	4	0.38770409564295905
1.2	PS.photorespiration	3	0.39059129985311625
17.7	hormone metabolism.jasmonate	9	0.3917288532752412
17.7.1	hormone metabolism.jasmonate.synthesis-degradation	9	0.3917288532752412
3.5	minor CHO metabolism.others	12	0.3931252807347845
1.1.4	PS.lightreaction.ATP synthase	1	0.39363836657642187
13.2.6	amino acid metabolism.degradation.aromatic aa	5	0.39953973912506613
29.5.11.3	protein.degradation.ubiquitin.E2	3	0.40380963494262606
11.1.10	lipid metabolism.FA synthesis and FA elongation.beta ketoacyl CoA synthase	5	0.40460401724922634
11.9	lipid metabolism.lipid degradation	30	0.413499208193274
30.2.99	signalling.receptor kinases.misc	16	0.4135875949707206
27.3.27	RNA.regulation of transcription.NAC domain transcription factor family	4	0.4143573783240587
29.3.4.2	protein.targeting.secretory pathway.golgi	1	0.4155200361423184
27.3.7	RNA.regulation of transcription.C2C2(Zn) CO-like, Constans-like zinc finger family	6	0.41627867693511966
27.3.5	RNA.regulation of transcription.ARR	4	0.4174240223621992
17.1.1	hormone metabolism.abscisic acid.synthesis-degradation	5	0.4182951570612121
9.9	mitochondrial electron transport / ATP synthesis.F1-ATPase	5	0.4191918595108726
27.3.24	RNA.regulation of transcription.MADS box transcription factor family	7	0.41959496420920095
16.8.1.21	secondary metabolism.flavonoids.anthocyanins.anthocyanin 5-aromatic acyltransferase	9	0.4207061783587867
2.2.2	major CHO metabolism.degradation.starch	13	0.4213521783075307
11.3.8	lipid metabolism.Phospholipid synthesis.phosphatidylserine decarboxylase	2	0.4232212636530912
2.2.2.3	major CHO metabolism.degradation.starch.glucan water dikinase	1	0.42397952799045124
27.3.40	RNA.regulation of transcription.Aux/IAA family	5	0.4243375203601769
13.1.5.3	amino acid metabolism.synthesis.serine-glycine-cysteine group.cysteine	4	0.42938753331843493
30.2.2	signalling.receptor kinases.leucine rich repeat II	7	0.43013286094511544
29.5.11.4.5	protein.degradation.ubiquitin.E3.BTB/POZ Cullin3	1	0.43663573751525603
29.5.11.4.5.2	protein.degradation.ubiquitin.E3.BTB/POZ Cullin3.BTB/POZ	1	0.43663573751525603
29.2.1.1.1	protein.synthesis.ribosomal protein.prokaryotic.chloroplast	9	0.43736696924284524
7.1	OPP.oxidative PP	4	0.4380115602366621
13.1.5.1	amino acid metabolism.synthesis.serine-glycine-cysteine group.serine	5	0.43815079812396646
34.6	transport.sulphate	10	0.43864739151173615
29.2.1.2.1.27	protein.synthesis.ribosomal protein.eukaryotic.40S subunit.S27	1	0.441935797259344
27.1	RNA.processing	27	0.44767947699612254
11.3	lipid metabolism.Phospholipid synthesis	14	0.4567588008290802
20.2.2	stress.abiotic.cold	3	0.4585147171535694
10.5.5	cell wall.cell wall proteins.RGP	3	0.4650735701624497
2.1.1	major CHO metabolism.synthesis.sucrose	1	0.4659323178120102
2.1.1.1	major CHO metabolism.synthesis.sucrose.SPS	1	0.4659323178120102
23.4.1	nucleotide metabolism.phosphotransfer and pyrophosphatases.adenylate kinase	1	0.4659323178120102
13.1	amino acid metabolism.synthesis	41	0.4724033043364925
16.1.1.6	secondary metabolism.isoprenoids.non-mevalonate pathway.HDS	1	0.47403789020904236
27.3.66	RNA.regulation of transcription.Psudo ARR transcription factor family	4	0.47502480560040705
1.1.1.1	PS.lightreaction.photosystem II.LHC-II	5	0.48131546029395
23.1.2.5	nucleotide metabolism.synthesis.purine.AIR synthase	1	0.48392817721498393
3.2	minor CHO metabolism.trehalose	6	0.48806867695870215
29.2.1.2.2.28	protein.synthesis.ribosomal protein.eukaryotic.60S subunit.L28	1	0.48813397073115
5.10	fermentation.aldehyde dehydrogenase	1	0.49786587104208574
26.1	misc.misc2	9	0.498317941120278
11.3.4	lipid metabolism.Phospholipid synthesis.CDP-diacylglycerol-inositol 3-phosphatidyltransferase	1	0.5078595284181874
1.1.1.2	PS.lightreaction.photosystem II.PSII polypeptide subunits	9	0.5080026050576358
11.9.4.5	lipid metabolism.lipid degradation.beta-oxidation.acyl-CoA thioesterase	10	0.5111806899111158
27.3.29	RNA.regulation of transcription.TCP transcription factor family	3	0.5118606999130086
3.1.1	minor CHO metabolism.raffinose family.galactinol synthases	3	0.5131559383086639
3.1.1.2	minor CHO metabolism.raffinose family.galactinol synthases.putative	3	0.5131559383086639
24.2	Biodegradation of Xenobiotics.lactoylglutathione lyase	4	0.5144948545214629
29.2.1.1.1.2.16	protein.synthesis.ribosomal protein.prokaryotic.chloroplast.50S subunit.L16	1	0.5177963764061533
10.6.2	cell wall.degradation.mannan-xylose-arabinose-fucose	4	0.523770981761029
11.2.4	lipid metabolism.FA desaturation.omega 6 desaturase	2	0.5264094404233591
29.2.5	protein.synthesis.release	1	0.537310808676713
16.1	secondary metabolism.isoprenoids	34	0.537443735064808
27.3.12	RNA.regulation of transcription.C3H zinc finger family	3	0.5457007833742991
30.11.1	signalling.light.COP9 signalosome	1	0.5460458303659628
18.6	Co-factor and vitamine metabolism.biotin	3	0.5471345024390519
13.1.4.1.4	amino acid metabolism.synthesis.branched chain group.common.branched-chain amino acid aminotransferase	2	0.5534012148931775
34.15	transport.potassium	4	0.5551876360548926
27.3.57	RNA.regulation of transcription.JUMONJI family	3	0.5568364670051971
6.3	gluconeogenesis.Malate DH	3	0.5636094253873208
29.5.11	protein.degradation.ubiquitin	84	0.5639410145551531
27.3.25	RNA.regulation of transcription.MYB domain transcription factor family	18	0.5645428645041966
23.4	nucleotide metabolism.phosphotransfer and pyrophosphatases	3	0.5657462398053791
23.4.3	nucleotide metabolism.phosphotransfer and pyrophosphatases.uridylate kinase	3	0.5657462398053791
34.1	transport.p- and v-ATPases	4	0.5672650083254234
31.3.1	cell.cycle.peptidylprolyl isomerase	4	0.5693745265868572
2.2.2.2	major CHO metabolism.degradation.starch.starch phosphorylase	1	0.5723272358029325
11.9.4.2	lipid metabolism.lipid degradation.beta-oxidation.acyl CoA DH	1	0.5723272358029325
29.5.5	protein.degradation.serine protease	18	0.5736664300776327
17.5.2	hormone metabolism.ethylene.signal transduction	18	0.5744665544349326
1.1	PS.lightreaction	30	0.5760022138375316
17.4	hormone metabolism.cytokinin	7	0.5787312424665381
16.8.5	secondary metabolism.flavonoids.isoflavonols	7	0.5802766148479583
29.2.1.99	protein.synthesis.ribosomal protein.unknown	1	0.5838938047901695
29.2.1.99.99	protein.synthesis.ribosomal protein.unknown.unknown	1	0.5838938047901695
31.4	cell.vesicle transport	22	0.5845495688719924
2.1.2.1	major CHO metabolism.synthesis.starch.AGPase	2	0.5991479798707944
16.4	secondary metabolism.N misc	3	0.6004533406207089
16.4.1	secondary metabolism.N misc.alkaloid-like	3	0.6004533406207089
3.6	minor CHO metabolism.callose	2	0.6033123290906615
34.3	transport.amino acids	21	0.6034085402882081
21.2.2	redox.ascorbate and glutathione.glutathione	4	0.6042330197440624
10.1.2	cell wall.precursor synthesis.UGE	2	0.6046624000976806
29.2.1	protein.synthesis.ribosomal protein	26	0.6105883834567294
13.1.6.1.5	amino acid metabolism.synthesis.aromatic aa.chorismate.shikimate kinase	1	0.6124027379950995
34.13	transport.peptides and oligopeptides	18	0.6183123635410124
27.3.60	RNA.regulation of transcription.NIN-like bZIP-related family	1	0.6188791834678041
16.2.1	secondary metabolism.phenylpropanoids.lignin biosynthesis	38	0.6204739882075914
27.3.67	RNA.regulation of transcription.putative transcription regulator	19	0.6251735579546537
10.1.5	cell wall.precursor synthesis.UXS	4	0.6282266806362142
21.2.1	redox.ascorbate and glutathione.ascorbate	10	0.6347627881964283
13.2.6.2	amino acid metabolism.degradation.aromatic aa.tyrosine	4	0.6377949824655478
28.2	DNA.repair	11	0.6393202593170817
17.1.1.1	hormone metabolism.abscisic acid.synthesis-degradation.synthesis	4	0.6455470133174384
17.1.1.1.10	hormone metabolism.abscisic acid.synthesis-degradation.synthesis.9-cis-epoxycarotenoid dioxygenase	4	0.6455470133174384
35.1	not assigned.no ontology	2	0.6518523910236498
11.1.8	lipid metabolism.FA synthesis and FA elongation.acyl coa ligase	6	0.6530084563243486
27.1.1	RNA.processing.splicing	8	0.6533706734741471
17.6.1	hormone metabolism.gibberelin.synthesis-degradation	4	0.6559431301455674
3.4	minor CHO metabolism.myo-inositol	3	0.6601614550602277
11.3.5	lipid metabolism.Phospholipid synthesis.diacylglycerol kinase	3	0.6679861449242939
26.2	misc.UDP glucosyl and glucoronyl transferases	58	0.6725791301448534
29.2.4	protein.synthesis.elongation	3	0.67973827484539
29.1	protein.aa activation	1	0.6800940731196424
29.1.17	protein.aa activation.glutamate-tRNA ligase	1	0.6800940731196424
29.2.1.1.1.1.2	protein.synthesis.ribosomal protein.prokaryotic.chloroplast.30S subunit.S2	1	0.6870374734124464
16.8.3	secondary metabolism.flavonoids.dihydroflavonols	5	0.6937007246824076
13.2.3.5	amino acid metabolism.degradation.aspartate family.lysine	2	0.694231003244272
13.1.2	amino acid metabolism.synthesis.glutamate family	3	0.6959186181807007
13.1.2.3	amino acid metabolism.synthesis.glutamate family.arginine	3	0.6959186181807007
29.5.11.5	protein.degradation.ubiquitin.ubiquitin protease	4	0.7054704485335095
11.3.7	lipid metabolism.Phospholipid synthesis.cyclopropane-fatty-acyl-phospholipid synthase	2	0.708973516143668
34.11	transport.NDP-sugars at the ER	5	0.7104583070422698
16.2.1.6	secondary metabolism.phenylpropanoids.lignin biosynthesis.CCoAOMT	3	0.7181380604167832
23.2	nucleotide metabolism.degradation	5	0.7188488768597956
13.1.5.1.1	amino acid metabolism.synthesis.serine-glycine-cysteine group.serine.phosphoglycerate dehydrogenase	4	0.7205035478254591
34.1.1	transport.p- and v-ATPases.H+-transporting two-sector ATPase	2	0.7240896781981341
19.99	tetrapyrrole synthesis.unspecified	1	0.7271797740926026
11.1.9	lipid metabolism.FA synthesis and FA elongation.long chain fatty acid CoA ligase	5	0.7292802621891759
16.8	secondary metabolism.flavonoids	31	0.7310899695157835
26.26	misc.aminotransferases	1	0.7357907590363337
26.26.1	misc.aminotransferases.aminotransferase class IV family protein	1	0.7357907590363337
29.5.9	protein.degradation.AAA type	4	0.7381793270472836
13.2.4	amino acid metabolism.degradation.branched chain group	7	0.740987130623249
29.3	protein.targeting	23	0.7506634807666199
20.2.3	stress.abiotic.drought/salt	20	0.7530494595198911
10.7	cell wall.modification	23	0.7571766631716748
34.2	transporter.sugars	22	0.7627034769758861
23.5	nucleotide metabolism.deoxynucleotide metabolism	2	0.7630799343529003
29.5.11.4	protein.degradation.ubiquitin.E3	62	0.7637063903343815
27.3.44	RNA.regulation of transcription.Chromatin Remodeling Factors	5	0.764093729248912
29.2	protein.synthesis	40	0.7661829112269818
1.2.2	PS.photorespiration.glycolate oxydase	1	0.7699870160790531
3.2.2	minor CHO metabolism.trehalose.TPP	3	0.7705236967681728
10.1.6	cell wall.precursor synthesis.GAE	2	0.7772061296664308
20.1.3	stress.biotic.signalling	4	0.7788998276896919
11.9.3.1	lipid metabolism.lipid degradation.lysophospholipases.phospholipase D	2	0.7807156550192172
21.4	redox.glutaredoxins	8	0.7958030264527796
10.8.2	cell wall.pectin*esterases.acetyl esterase	3	0.7961337510693238
11.1.30	lipid metabolism.FA synthesis and FA elongation.pyruvate kinase	2	0.7979213528571792
27.3.30	RNA.regulation of transcription.Trihelix, Triple-Helix transcription factor family	3	0.8010166319256917
27.3.50	RNA.regulation of transcription.General Transcription	3	0.8074650242512877
26.24	misc.GCN5-related N-acetyltransferase	4	0.8078737365392638
17.4.1	hormone metabolism.cytokinin.synthesis-degradation	6	0.8131389331243382
17.2	hormone metabolism.auxin	26	0.8210914160870028
13.1.1	amino acid metabolism.synthesis.central amino acid metabolism	1	0.8214334771758734
13.1.1.3	amino acid metabolism.synthesis.central amino acid metabolism.alanine	1	0.8214334771758734
13.1.1.3.11	amino acid metabolism.synthesis.central amino acid metabolism.alanine.alanine-glyoxylate aminotransferase	1	0.8214334771758734
11.9.3	lipid metabolism.lipid degradation.lysophospholipases	8	0.8261725052911795
3.2.3	minor CHO metabolism.trehalose.potential TPS/TPP	2	0.8302873890686746
34.19.3	transport.Major Intrinsic Proteins.NIP	3	0.8313674990786066
30.2.8.1	signalling.receptor kinases.leucine rich repeat VIII-1	1	0.8363686174087386
30.2.8	signalling.receptor kinases.leucine rich repeat VIII-1	4	0.8397394150984261
30.1	signalling.in sugar and nutrient physiology	12	0.8419352551352842
1.1.40	PS.lightreaction.cyclic electron flow-chlororespiration	4	0.8424643442744559
27.3.69	RNA.regulation of transcription.SET-domain transcriptional regulator family	2	0.8470650865009186
34.19.1	transport.Major Intrinsic Proteins.PIP	10	0.8478919558584812
29.8	protein.assembly and cofactor ligation	3	0.8495674876861609
11.9.2.1	lipid metabolism.lipid degradation.lipases.triacylglycerol lipase	7	0.8504368540906166
11.9.2	lipid metabolism.lipid degradation.lipases	9	0.8522597155889295
27.1.2	RNA.processing.RNA helicase	6	0.8536616682545657
13.1.5.2	amino acid metabolism.synthesis.serine-glycine-cysteine group.glycine	2	0.855342412798992
13.1.5.2.41	amino acid metabolism.synthesis.serine-glycine-cysteine group.glycine.sarcosine oxidase	2	0.855342412798992
27.3.54	RNA.regulation of transcription.Histone acetyltransferases	3	0.8602783909194627
1.1.5	PS.lightreaction.other electron carrier (ox/red)	7	0.862993080334226
1.1.5.2	PS.lightreaction.other electron carrier (ox/red).ferredoxin	7	0.862993080334226
29.2.1.2.2.34	protein.synthesis.ribosomal protein.eukaryotic.60S subunit.L34	3	0.8634402919085344
6.4	gluconeogenese/ glyoxylate cycle.PEPCK	3	0.8678480049275561
26.13	misc.acid and other phosphatases	10	0.8702781264640649
7.1.3	OPP.oxidative PP.6-phosphogluconate dehydrogenase	2	0.871666835828442
8.2	TCA / org. transformation.other organic acid transformations	2	0.8776295633723886
29.5.2	protein.degradation.autophagy	3	0.8781484261110637
16.2	secondary metabolism.phenylpropanoids	68	0.88210861461983
27.1.19	RNA.processing.ribonucleases	3	0.8823425175908417
5.3	fermentation.ADH	6	0.8824503922436606
27.3.1	RNA.regulation of transcription.ABI3/VP1-related B3-domain-containing transcription factor family	1	0.8856331960700575
34.99	transport.misc	36	0.8858236421668448
13.1.5.3.1	amino acid metabolism.synthesis.serine-glycine-cysteine group.cysteine.OASTL	2	0.8880461066286313
11.10.1	lipid metabolism.glycolipid synthesis.MGDG synthase	3	0.8966491644321586
13.1.5	amino acid metabolism.synthesis.serine-glycine-cysteine group	11	0.9013492493249272
2.2.1.1	major CHO metabolism.degradation.sucrose.fructokinase	2	0.9055885972305214
30.2.8.2	signalling.receptor kinases.leucine rich repeat VIII-2	3	0.9090528908861099
13.2	amino acid metabolism.degradation	17	0.9096606736931552
1.1.1	PS.lightreaction.photosystem II	14	0.912542668731787
16.1.5	secondary metabolism.isoprenoids.terpenoids	22	0.9138602033211995
34.18	transport.unspecified anions	4	0.9304827048843483
8.3	TCA / org. transformation.carbonic anhydrases	3	0.9308396003761523
29.2.1.2.1	protein.synthesis.ribosomal protein.eukaryotic.40S subunit	2	0.9319862733301698
34.18.1	transport.unspecified anions.arsenite-transporting ATPase	2	0.9370237972578499
30.2.25	signalling.receptor kinases.wall associated kinase	3	0.9430684702263435
26.9	misc.glutathione S transferases	17	0.9520145421378925
3.1	minor CHO metabolism.raffinose family	7	0.952205951072013
29.2.1.1.1.2	protein.synthesis.ribosomal protein.prokaryotic.chloroplast.50S subunit	4	0.9542503085890672
10.2	cell wall.cellulose synthesis	25	0.9559128293168841
29.2.1.2.2	protein.synthesis.ribosomal protein.eukaryotic.60S subunit	13	0.955932670515246
8.1.4	TCA / org. transformation.TCA.IDH	2	0.957477509261325
29.2.1.1.1.1.3	protein.synthesis.ribosomal protein.prokaryotic.chloroplast.30S subunit.S3	1	0.9585219779448342
29.3.4.3	protein.targeting.secretory pathway.vacuole	7	0.9607517055073989
13.1.6.1.10	amino acid metabolism.synthesis.aromatic aa.chorismate.dehydroquinate/shikimate dehydrogenase	2	0.9705217114456135
30.2.24	signalling.receptor kinases.S-locus glycoprotein like	2	0.9705217114456135
26.10	misc.cytochrome P450	82	0.976303096593883
30.2.17	signalling.receptor kinases.DUF 26	31	0.9803489285117153
13.1.6.5	amino acid metabolism.synthesis.aromatic aa.tryptophan	6	0.981190113236613
30.7	signalling.14-3-3 proteins	3	0.9826895500203343
28.99	DNA.unspecified	9	0.9832478948820658
29.2.1.2	protein.synthesis.ribosomal protein.eukaryotic	15	0.983837322067835
4.4	glycolysis.PPFK	2	0.9842756857518493
20.2.4	stress.abiotic.touch/wounding	8	0.9922045035234861
17.8	hormone metabolism.salicylic acid	5	0.9949374226004645
17.8.1	hormone metabolism.salicylic acid.synthesis-degradation	5	0.9949374226004645

## Sheet: MapMan for RankProd data
Table S2B: Mapman functional categories for DEGs indentified in RankProd method
bin	name	elements	p-value
3	minor CHO metabolism	40	0.051910761985970666
34	transport	187	0.07992955764939413
26	misc	364	0.08327863616737038
16	secondary metabolism	143	0.08821285651736538
9	mitochondrial electron transport / ATP synthesis	10	0.09160844342144947
19	tetrapyrrole synthesis	14	0.1932030834317442
24	Biodegradation of Xenobiotics	5	0.20030889021707687
17	hormone metabolism	152	0.22999392725893664
27	RNA	251	0.23289601232879087
7	OPP	6	0.2784503309682531
14	S-assimilation	1	0.2835756999362302
23	nucleotide metabolism	14	0.3000124171991119
8	TCA / org. transformation	6	0.3220827488848088
11	lipid metabolism	75	0.34980807307865597
25	C1-metabolism	5	0.4016451243117219
20	stress	154	0.4049189761058857
6	gluconeogenese/ glyoxylate cycle	11	0.4637135111718864
33	development	106	0.46987351589650284
2	major CHO metabolism	44	0.5039615061015159
31	cell	74	0.5040261954606238
5	fermentation	11	0.5137841534772
22	polyamine metabolism	3	0.6106683323548867
13	amino acid metabolism	51	0.6347762713230785
35	not assigned	1703	0.6495488647479304
18	Co-factor and vitamine metabolism	8	0.6602845400088326
15	metal handling	14	0.6688330851168143
29	protein	306	0.7082962210575086
12	N-metabolism	6	0.7730578436838353
1	PS	63	0.8115347110385696
28	DNA	45	0.8203750881249061
10	cell wall	118	0.8994843695348312
30	signalling	179	0.9113686210368765
21	redox.regulation	42	0.9152514240144405
4	glycolysis	14	0.9816908212809294
1.3	PS.calvin cyle	3	0.014724339069964065
30.6	signalling.MAP kinases	5	0.015734621785404634
17.5.3	hormone metabolism.ethylene.induced-regulated-responsive-activated	5	0.022031283202974095
11.8.1.3	lipid metabolism.''exotics'' (steroids, squalene etc).sphingolipids.ceramide glucosyltransferase	2	0.022923268619921222
3.2.1	minor CHO metabolism.trehalose.TPS	2	0.025842390762445433
34.6	transport.sulphate	9	0.028096486866672876
16.2.1.1	secondary metabolism.phenylpropanoids.lignin biosynthesis.PAL	5	0.032283882506225194
28.99	DNA.unspecified	6	0.04080915130361995
11.8.1	lipid metabolism.''exotics'' (steroids, squalene etc).sphingolipids	7	0.041559417738101345
16.1.1.10	secondary metabolism.isoprenoids.non-mevalonate pathway.geranylgeranyl pyrophosphate synthase	3	0.04433835970992139
13.2	amino acid metabolism.degradation	15	0.04543519763533884
11.1	lipid metabolism.FA synthesis and FA elongation	20	0.04809269468017535
30.2.17	signalling.receptor kinases.DUF 26	31	0.04904675197522468
11.9.4.5	lipid metabolism.lipid degradation.beta-oxidation.acyl-CoA thioesterase	8	0.05243889917858529
1.3.13	PS.calvin cyle.rubisco interacting	2	0.05271530427546445
16.8.3	secondary metabolism.flavonoids.dihydroflavonols	3	0.055339280873548224
2.1.2.3	major CHO metabolism.synthesis.starch.starch branching	3	0.05632994472463689
34.1	transport.p- and v-ATPases	3	0.060309235478284595
34.1.1	transport.p- and v-ATPases.H+-transporting two-sector ATPase	3	0.060309235478284595
3.1	minor CHO metabolism.raffinose family	10	0.06432055141756421
27.3.22	RNA.regulation of transcription.HB,Homeobox transcription factor family	12	0.06440804631173425
3.1.1	minor CHO metabolism.raffinose family.galactinol synthases	4	0.06785334186702086
3.1.1.2	minor CHO metabolism.raffinose family.galactinol synthases.putative	4	0.06785334186702086
26.28	misc.GDSL-motif lipase	21	0.07040381519827403
1.1.6	PS.lightreaction.NADH DH	2	0.07060689102372053
4.14	glycolysis.PEPCase	2	0.07060689102372053
13.1.3	amino acid metabolism.synthesis.aspartate family	6	0.07569658851921912
27.1.1	RNA.processing.splicing	4	0.0759426240036382
26.21	misc.protease inhibitor/seed storage/lipid transfer protein (LTP) family protein	16	0.07989695969243948
29.2.1.2	protein.synthesis.ribosomal protein.eukaryotic	10	0.0827819035086523
13.1.6.5.2	amino acid metabolism.synthesis.aromatic aa.tryptophan.anthranilate phosphoribosyltransferase	1	0.08322446373085657
22.1.6	polyamine metabolism.synthesis.spermidine synthase	1	0.08322446373085657
29.2.1.2.2.535	protein.synthesis.ribosomal protein.eukaryotic.60S subunit.L35A	1	0.08322446373085657
13.2.3.1	amino acid metabolism.degradation.aspartate family.asparagine	1	0.08344799032143832
13.2.3.1.1	amino acid metabolism.degradation.aspartate family.asparagine.L-asparaginase	1	0.08344799032143832
16.1.2.1	secondary metabolism.isoprenoids.mevalonate pathway.acetyl-CoA C-acyltransferase	1	0.08344799032143832
17.6.1.11	hormone metabolism.gibberelin.synthesis-degradation.GA20 oxidase	1	0.08344799032143832
17.7.1.4	hormone metabolism.jasmonate.synthesis-degradation.allene oxidase cyclase	1	0.08344799032143832
19.2	tetrapyrrole synthesis.glu-tRNA reductase	3	0.08419409730331995
17.1.3	hormone metabolism.abscisic acid.induced-regulated-responsive-activated	5	0.08467999171420137
34.21	transport.calcium	3	0.08916801907820632
13.2.4	amino acid metabolism.degradation.branched chain group	8	0.08948005725145708
16.2.1.3	secondary metabolism.phenylpropanoids.lignin biosynthesis.4CL	4	0.09038772569315978
29.3	protein.targeting	17	0.09080455292774325
17.5.2	hormone metabolism.ethylene.signal transduction	21	0.09125319383455026
17.5.1	hormone metabolism.ethylene.synthesis-degradation	34	0.09258212921457476
29.3.2	protein.targeting.mitochondria	3	0.09309869273116722
13.1.6.2	amino acid metabolism.synthesis.aromatic aa.phenylalanine and tyrosine	1	0.09550780664666103
13.1.6.2.1	amino acid metabolism.synthesis.aromatic aa.phenylalanine and tyrosine.chorismate mutase	1	0.09550780664666103
10.2	cell wall.cellulose synthesis	16	0.09554179040974153
27.3.11	RNA.regulation of transcription.C2H2 zinc finger family	9	0.09591516923788994
30.2.99	signalling.receptor kinases.misc	9	0.09742797243900286
27.3.5	RNA.regulation of transcription.ARR	4	0.10187517068911234
30.2.11	signalling.receptor kinases.leucine rich repeat XI	27	0.10319112619392665
13.1.3.1	amino acid metabolism.synthesis.aspartate family.asparagine	3	0.10495127450537911
11.9.3	lipid metabolism.lipid degradation.lysophospholipases	9	0.10843551922201522
16.2.1.9	secondary metabolism.phenylpropanoids.lignin biosynthesis.COMT	17	0.10892172054825355
9.1	mitochondrial electron transport / ATP synthesis.NADH-DH	1	0.10938708658396101
9.1.2	mitochondrial electron transport / ATP synthesis.NADH-DH.localisation not clear	1	0.10938708658396101
16.1.2.3	secondary metabolism.isoprenoids.mevalonate pathway.HMG-CoA reductase	1	0.10938708658396101
27.3.30	RNA.regulation of transcription.Trihelix, Triple-Helix transcription factor family	1	0.10938708658396101
2.2.2.3	major CHO metabolism.degradation.starch.glucan water dikinase	1	0.10994402905968273
10.6.1	cell wall.degradation.cellulases and beta -1,4-glucanases	1	0.10994402905968273
17.4.2	hormone metabolism.cytokinin.signal transduction	1	0.10994402905968273
25.4	C1-metabolism.5-formyltetrahydrofolate cyclo-ligase	1	0.10994402905968273
27.3.75	RNA.regulation of transcription.GRP	1	0.10994402905968273
10.1	cell wall.precursor synthesis	14	0.11257177493537497
10.1.6	cell wall.precursor synthesis.GAE	2	0.11921476029359764
11.1.15	lipid metabolism.FA synthesis and FA elongation.ACP desaturase	2	0.11921476029359764
16.1.3.5	secondary metabolism.isoprenoids.tocopherol biosynthesis.tocopherol methyltransferase	2	0.11921476029359764
17.6.2	hormone metabolism.gibberelin.signal transduction	2	0.11921476029359764
27.3.66	RNA.regulation of transcription.Psudo ARR transcription factor family	2	0.11921476029359764
31.3	cell.cycle	19	0.12140252503609836
7.2	OPP.non-reductive PP	2	0.12304764075484975
7.2.4	OPP.non-reductive PP.ribose 5-phosphate isomerase	2	0.12304764075484975
29.2.1	protein.synthesis.ribosomal protein	27	0.12640982608746856
16.1.1.1	secondary metabolism.isoprenoids.non-mevalonate pathway.DXS	4	0.12664369583566695
34.19.3	transport.Major Intrinsic Proteins.NIP	4	0.13693338918303777
29.2	protein.synthesis	37	0.13758031404930102
1.3.3	PS.calvin cyle.phosphoglycerate kinase	1	0.1377372691900245
6.3	gluconeogenesis.Malate DH	1	0.1377372691900245
11.1.12	lipid metabolism.FA synthesis and FA elongation.ACP protein	1	0.1377372691900245
11.9.3.4	lipid metabolism.lipid degradation.lysophospholipases.phospholipase A2	1	0.1377372691900245
11.9.4.13	lipid metabolism.lipid degradation.beta-oxidation.acyl CoA reductase	1	0.1377372691900245
27.3.10	RNA.regulation of transcription.C2C2(Zn) YABBY family	1	0.1377372691900245
27.3.14	RNA.regulation of transcription.CCAAT box binding factor family, HAP2	1	0.1377372691900245
27.3.53	RNA.regulation of transcription.High mobility group (HMG) family	1	0.1377372691900245
27.3.59	RNA.regulation of transcription.Methyl binding domain proteins	1	0.1377372691900245
16.2	secondary metabolism.phenylpropanoids	62	0.13792322250995107
26.8	misc.nitrilases, *nitrile lyases, berberine bridge enzymes, reticuline oxidases, troponine reductases	24	0.14336311250726808
29.3.4	protein.targeting.secretory pathway	8	0.14648909105677532
20.2.4	stress.abiotic.touch/wounding	8	0.1480590108333672
29.2.1.2.1	protein.synthesis.ribosomal protein.eukaryotic.40S subunit	3	0.15769113117699607
29.2.3	protein.synthesis.initiation	3	0.15769113117699607
13.1.1	amino acid metabolism.synthesis.central amino acid metabolism	2	0.16262544143690935
13.1.1.3	amino acid metabolism.synthesis.central amino acid metabolism.alanine	2	0.16262544143690935
13.1.1.3.11	amino acid metabolism.synthesis.central amino acid metabolism.alanine.alanine-glyoxylate aminotransferase	2	0.16262544143690935
29.5.11.1	protein.degradation.ubiquitin.ubiquitin	6	0.16402529931032084
13.2.4.1	amino acid metabolism.degradation.branched-chain group.shared	5	0.16471398444490662
34.8	transport.metabolite transporters at the envelope membrane	3	0.16653783496997954
30.2.25	signalling.receptor kinases.wall associated kinase	4	0.1695933936000218
27.3	RNA.regulation of transcription	226	0.16973846365808432
16.4	secondary metabolism.N misc	8	0.17085288809925656
27.3.62	RNA.regulation of transcription.Nucleosome/chromatin assembly factor group	5	0.17364845301095078
29.3.4.3	protein.targeting.secretory pathway.vacuole	7	0.17450644717548558
30.7	signalling.14-3-3 proteins	4	0.1784700700598731
3.4	minor CHO metabolism.myo-inositol	3	0.18050015784080617
11.9.2.1	lipid metabolism.lipid degradation.lipases.triacylglycerol lipase	3	0.18160308385327562
17.1	hormone metabolism.abscisic acid	12	0.18240229810612507
17.7.1.5	hormone metabolism.jasmonate.synthesis-degradation.12-Oxo-PDA-reductase	3	0.1848618401472999
27.3.4	RNA.regulation of transcription.ARF, Auxin Response Factor family	4	0.18601161259693133
11.9.2	lipid metabolism.lipid degradation.lipases	5	0.18778463942918422
3.2	minor CHO metabolism.trehalose	11	0.18808481384428477
34.4	transport.nitrate	3	0.19406694307019934
27.3.24	RNA.regulation of transcription.MADS box transcription factor family	5	0.20004600141641182
24.2	Biodegradation of Xenobiotics.lactoylglutathione lyase	5	0.20030889021707687
33.99	development.unspecified	91	0.20626029823271663
26.3	misc.gluco-, galacto- and mannosidases	28	0.2137363381628258
30.3	signalling.calcium	37	0.22152982525922923
16.2.1	secondary metabolism.phenylpropanoids.lignin biosynthesis	37	0.2468451918851556
29.2.1.2.2	protein.synthesis.ribosomal protein.eukaryotic.60S subunit	7	0.2512493071120307
3.5	minor CHO metabolism.others	12	0.25804321747854186
12.1.1	N-metabolism.nitrate metabolism.NR	3	0.2595710927040579
13.2.3.5	amino acid metabolism.degradation.aspartate family.lysine	2	0.2620613828213014
27.3.44	RNA.regulation of transcription.Chromatin Remodeling Factors	2	0.2620613828213014
29.5.7	protein.degradation.metalloprotease	2	0.2620613828213014
16.1.4	secondary metabolism.isoprenoids.carotenoids	6	0.2666545383841908
16.4.1	secondary metabolism.N misc.alkaloid-like	6	0.2666545383841908
16.8.5	secondary metabolism.flavonoids.isoflavonols	6	0.2666545383841908
29.2.1.1.1.2	protein.synthesis.ribosomal protein.prokaryotic.chloroplast.50S subunit	7	0.268438143206393
1.1.4	PS.lightreaction.ATP synthase	1	0.27063693886371587
3.4.3	minor CHO metabolism.myo-inositol.InsP Synthases	1	0.27063693886371587
3.8	minor CHO metabolism.galactose	1	0.27063693886371587
3.8.1	minor CHO metabolism.galactose.galactokinases	1	0.27063693886371587
4.2	glycolysis.PGM	1	0.27063693886371587
4.5	glycolysis.pyrophosphate-fructose-6-P phosphotransferase	1	0.27063693886371587
7.3	OPP.electron transfer	1	0.27063693886371587
8.2	TCA / org. transformation.other organic acid transformations	1	0.27063693886371587
8.2.10	TCA / org. transformation.other organic acid transformaitons.malic	1	0.27063693886371587
10.1.1	cell wall.precursor synthesis.NDP sugar pyrophosphorylase	1	0.27063693886371587
10.1.1.1	cell wall.precursor synthesis.NDP sugar pyrophosphorylase.GDP mannose	1	0.27063693886371587
10.5.5	cell wall.cell wall proteins.RGP	1	0.27063693886371587
11.1.13	lipid metabolism.FA synthesis and FA elongation.acyl-CoA binding protein	1	0.27063693886371587
11.1.30	lipid metabolism.FA synthesis and FA elongation.pyruvate kinase	1	0.27063693886371587
11.2.1	lipid metabolism.FA desaturation.desaturase	1	0.27063693886371587
11.2.3	lipid metabolism.FA desaturation.omega 3 desaturase	1	0.27063693886371587
11.8.2	lipid metabolism.''exotics'' (steroids, squalene etc).methylsterol monooxygenase	1	0.27063693886371587
11.8.10	lipid metabolism.'exotics' (steroids, squalene etc).phosphatidylcholinesterol O-acyltransferase	1	0.27063693886371587
13.1.5.3.2	amino acid metabolism.synthesis.serine-glycine-cysteine group.cysteine.SAT	1	0.27063693886371587
13.1.6.1.5	amino acid metabolism.synthesis.aromatic aa.chorismate.shikimate kinase	1	0.27063693886371587
13.1.6.4	amino acid metabolism.synthesis.aromatic aa.tyrosine	1	0.27063693886371587
13.1.6.4.1	amino acid metabolism.synthesis.aromatic aa.tyrosine.arogenate dehydrogenase \& prephenate dehydrogenase	1	0.27063693886371587
13.1.6.4.2	amino acid metabolism.synthesis.aromatic aa.tyrosine.prephenate dehydrogenase	1	0.27063693886371587
13.2.2	amino acid metabolism.degradation.glutamate family	1	0.27063693886371587
13.2.2.3	amino acid metabolism.degradation.glutamate family.arginine	1	0.27063693886371587
16.1.4.1	secondary metabolism.isoprenoids.carotenoids.phytoene synthase	1	0.27063693886371587
17.2.2	hormone metabolism.auxin.signal transduction	1	0.27063693886371587
17.7.1.3	hormone metabolism.jasmonate.synthesis-degradation.allene oxidase synthase	1	0.27063693886371587
19.30	tetrapyrrole synthesis.urogen III methylase	1	0.27063693886371587
20.1.1	stress.biotic.respiratory burst	1	0.27063693886371587
21.2.1.4	redox.ascorbate and glutathione.ascorbate.L-galactose dehydrogenase	1	0.27063693886371587
21.3	redox.heme	1	0.27063693886371587
23.1.1	nucleotide metabolism.synthesis.pyrimidine	1	0.27063693886371587
23.1.1.10	nucleotide metabolism.synthesis.pyrimidine.CTP synthetase	1	0.27063693886371587
23.4.3	nucleotide metabolism.phosphotransfer and pyrophosphatases.uridylate kinase	1	0.27063693886371587
23.5.4	nucleotide metabolism.deoxynucleotide metabolism.ribonucleoside-diphosphate reductase	1	0.27063693886371587
25.7	C1-metabolism.GTP cyclohydrolase I	1	0.27063693886371587
26.6	misc.O-methyl transferases	1	0.27063693886371587
27.3.13	RNA.regulation of transcription.CCAAT box binding factor family, DR1	1	0.27063693886371587
27.3.60	RNA.regulation of transcription.NIN-like bZIP-related family	1	0.27063693886371587
27.3.63	RNA.regulation of transcription.PHD finger transcription factor	1	0.27063693886371587
27.3.69	RNA.regulation of transcription.SET-domain transcriptional regulator family	1	0.27063693886371587
29.2.1.1.1.1.2	protein.synthesis.ribosomal protein.prokaryotic.chloroplast.30S subunit.S2	1	0.27063693886371587
29.2.1.1.1.2.21	protein.synthesis.ribosomal protein.prokaryotic.chloroplast.50S subunit.L21	1	0.27063693886371587
29.2.1.1.3.2	protein.synthesis.ribosomal protein.prokaryotic.unknown organellar.50S subunit	1	0.27063693886371587
29.2.1.1.3.2.35	protein.synthesis.ribosomal protein.prokaryotic.unknown organellar.50S subunit.L35	1	0.27063693886371587
29.2.1.2.1.24	protein.synthesis.ribosomal protein.eukaryotic.40S subunit.S24	1	0.27063693886371587
29.2.1.2.1.515	protein.synthesis.ribosomal protein.eukaryotic.40S subunit.S15A	1	0.27063693886371587
29.2.1.2.2.28	protein.synthesis.ribosomal protein.eukaryotic.60S subunit.L28	1	0.27063693886371587
29.2.1.2.2.35	protein.synthesis.ribosomal protein.eukaryotic.60S subunit.L35	1	0.27063693886371587
29.2.1.2.2.80	protein.synthesis.ribosomal protein.eukaryotic.60S subunit.P0	1	0.27063693886371587
29.5.11.3	protein.degradation.ubiquitin.E2	1	0.27063693886371587
30.2.16	signalling.receptor kinases.Catharanthus roseus-like RLK1	1	0.27063693886371587
30.2.21	signalling.receptor kinases.lysine motif	1	0.27063693886371587
33.1	development.storage proteins	11	0.27475620140053997
27.3.57	RNA.regulation of transcription.JUMONJI family	3	0.2809731526760715
21.2	redox.ascorbate and glutathione	12	0.28186238806228237
2.1.2.2	major CHO metabolism.synthesis.starch.starch synthase	1	0.2835756999362302
6.9	gluconeogenese/ glyoxylate cycle.isocitrate lyase	1	0.2835756999362302
7.1.3	OPP.oxidative PP.6-phosphogluconate dehydrogenase	1	0.2835756999362302
9.4	mitochondrial electron transport / ATP synthesis.alternative oxidase	1	0.2835756999362302
9.6	mitochondrial electron transport / ATP synthesis.cytochrome c	1	0.2835756999362302
10.5.3	cell wall.cell wall proteins.LRR	1	0.2835756999362302
11.9.4.9	lipid metabolism.lipid degradation.beta-oxidation.mutifunctional	1	0.2835756999362302
12.3	N-metabolism.N-degradation	1	0.2835756999362302
12.3.1	N-metabolism.N-degradation.glutamate dehydrogenase	1	0.2835756999362302
12.4	N-metabolism.misc	1	0.2835756999362302
14.1	S-assimilation.APS	1	0.2835756999362302
17.3.1.2.2	hormone metabolism.brassinosteroid.synthesis-degradation.sterols.SMT	1	0.2835756999362302
17.6.1.13	hormone metabolism.gibberelin.synthesis-degradation.GA2 oxidase	1	0.2835756999362302
18.6	Co-factor and vitamine metabolism.biotin	1	0.2835756999362302
19.5	tetrapyrrole synthesis.porphobilinogen deaminase	1	0.2835756999362302
20.1.2	stress.biotic.receptors	1	0.2835756999362302
21.2.1.1	redox.ascorbate and glutathione.ascorbate.GME	1	0.2835756999362302
23.3.2.1	nucleotide metabolism.salvage.nucleoside kinases.adenosine kinase	1	0.2835756999362302
27.1.20	RNA.processing.degradation dicer	1	0.2835756999362302
27.3.64	RNA.regulation of transcription.PHOR1	1	0.2835756999362302
29.2.1.1.1.1.7	protein.synthesis.ribosomal protein.prokaryotic.chloroplast.30S subunit.S7	1	0.2835756999362302
29.7	protein.glycosylation	1	0.2835756999362302
30.2.26	signalling.receptor kinases.crinkly like	1	0.2835756999362302
35.1	not assigned.no ontology	1	0.2835756999362302
29.5.11.4.2	protein.degradation.ubiquitin.E3.RING	41	0.28705527679840515
34.16	transport.ABC transporters and multidrug resistance systems	30	0.29041692030510213
28.1	DNA.synthesis/chromatin structure	29	0.2909043980364141
30.2.10	signalling.receptor kinases.leucine rich repeat X	2	0.29237982517086936
3.2.3	minor CHO metabolism.trehalose.potential TPS/TPP	4	0.300548132424979
27.3.7	RNA.regulation of transcription.C2C2(Zn) CO-like, Constans-like zinc finger family	8	0.3217975982869552
29.8	protein.assembly and cofactor ligation	6	0.3224168126596889
11.9	lipid metabolism.lipid degradation	24	0.3228034775578883
13.2.4.4	amino acid metabolism.degradation.branched-chain group.leucine	3	0.3280014231097574
13.2.6	amino acid metabolism.degradation.aromatic aa	3	0.3291971762708767
13.2.6.2	amino acid metabolism.degradation.aromatic aa.tyrosine	3	0.3291971762708767
23.4	nucleotide metabolism.phosphotransfer and pyrophosphatases	3	0.3291971762708767
13.1.6.5	amino acid metabolism.synthesis.aromatic aa.tryptophan	8	0.3300326426980995
11.1.9	lipid metabolism.FA synthesis and FA elongation.long chain fatty acid CoA ligase	4	0.3336165137374953
3.1.3	minor CHO metabolism.raffinose family.stachyose synthases	4	0.33613270845703225
13.1.5	amino acid metabolism.synthesis.serine-glycine-cysteine group	8	0.33825359769654795
1.1.3	PS.lightreaction.cytochrome b6/f	2	0.3415166133874343
2.2.1.5	major CHO metabolism.degradation.sucrose.Susy	2	0.3415166133874343
4.7	glycolysis.aldolase	2	0.3415166133874343
5.10	fermentation.aldehyde dehydrogenase	2	0.3415166133874343
16.7	secondary metabolism.wax	2	0.3415166133874343
16.99	secondary metabolism.unspecified	2	0.3415166133874343
23.1	nucleotide metabolism.synthesis	2	0.3415166133874343
23.5	nucleotide metabolism.deoxynucleotide metabolism	2	0.3415166133874343
27.3.21	RNA.regulation of transcription.GRAS transcription factor family	2	0.3415166133874343
27.3.58	RNA.regulation of transcription.LUG	2	0.3415166133874343
29.2.1.1.1.2.86	protein.synthesis.ribosomal protein.prokaryotic.chloroplast.50S subunit.PSRP6	2	0.3415166133874343
30.4	signalling.phosphinositides	2	0.3415166133874343
30.4.4	signalling.phosphinositides.phosphoinositide phospholipase C	2	0.3415166133874343
27.3.27	RNA.regulation of transcription.NAC domain transcription factor family	4	0.3492192496347173
11.1.10	lipid metabolism.FA synthesis and FA elongation.beta ketoacyl CoA synthase	4	0.34932695307564565
26.24	misc.GCN5-related N-acetyltransferase	2	0.3493796538310381
17.5	hormone metabolism.ethylene	60	0.35152253887082496
11.9.4	lipid metabolism.lipid degradation.beta-oxidation	10	0.3545310714723069
1.1.40	PS.lightreaction.cyclic electron flow-chlororespiration	3	0.358993366282192
6.5	gluconeogenese/ glyoxylate cycle.pyruvate dikinase	3	0.358993366282192
10.1.2	cell wall.precursor synthesis.UGE	3	0.358993366282192
16.1.4.21	secondary metabolism.isoprenoids.carotenoids.violaxanthin de-epoxidase	3	0.358993366282192
20.1.3	stress.biotic.signalling	3	0.358993366282192
26.11	misc.alcohol dehydrogenases	4	0.3595451461120219
2.1.2.4	major CHO metabolism.synthesis.starch.debranching	3	0.3633114378002653
7.1	OPP.oxidative PP	3	0.3633114378002653
34.14	transport.unspecified cations	3	0.36407681048525053
31.3.1	cell.cycle.peptidylprolyl isomerase	6	0.3685837465687848
26.16	misc.myrosinases-lectin-jacalin	6	0.3776598726492858
13.1.4	amino acid metabolism.synthesis.branched chain group	2	0.38019992680784664
13.1.4.1	amino acid metabolism.synthesis.branched chain group.common	2	0.38019992680784664
13.1.4.1.4	amino acid metabolism.synthesis.branched chain group.common.branched-chain amino acid aminotransferase	2	0.38019992680784664
10.5.1	cell wall.cell wall proteins.AGPs	8	0.3848593786859648
21.6	redox.dismutases and catalases	8	0.3861558304663835
26.12	misc.peroxidases	21	0.38626371168999313
3.4.4	minor CHO metabolism.myo-inositol.myo inositol oxygenases	2	0.3892571711659816
13.1.5.1	amino acid metabolism.synthesis.serine-glycine-cysteine group.serine	2	0.3892571711659816
13.1.5.1.1	amino acid metabolism.synthesis.serine-glycine-cysteine group.serine.phosphoglycerate dehydrogenase	2	0.3892571711659816
29.2.1.2.2.34	protein.synthesis.ribosomal protein.eukaryotic.60S subunit.L34	2	0.3892571711659816
26.9	misc.glutathione S transferases	13	0.391560625915838
27.3.67	RNA.regulation of transcription.putative transcription regulator	8	0.39341589650070463
10.2.1	cell wall.cellulose synthesis.cellulose synthase	12	0.39783690370363844
1.1.1.1	PS.lightreaction.photosystem II.LHC-II	10	0.39895626693823827
10.7	cell wall.modification	34	0.3997219951770963
31.2	cell.division	4	0.4069850132975794
30.5	signalling.G-proteins	13	0.40952453197493655
10.5	cell wall.cell wall proteins	11	0.41014152117462144
17.7.1.2	hormone metabolism.jasmonate.synthesis-degradation.lipoxygenase	7	0.4102156073927208
34.7	transport.phosphate	7	0.41201629416134217
16.4.2	secondary metabolism.N misc.betaine	2	0.4156798981649312
29.2.1.1.1	protein.synthesis.ribosomal protein.prokaryotic.chloroplast	11	0.41764437697145373
30.11	signalling.light	12	0.41908168710659655
2.2.1.3.1	major CHO metabolism.degradation.sucrose.invertases.neutral	6	0.43757444876043333
9.7	mitochondrial electron transport / ATP synthesis.cytochrome c oxidase	3	0.43817872033424976
17.3	hormone metabolism.brassinosteroid	3	0.43817872033424976
17.3.1	hormone metabolism.brassinosteroid.synthesis-degradation	3	0.43817872033424976
17.3.1.2	hormone metabolism.brassinosteroid.synthesis-degradation.sterols	3	0.43817872033424976
30.2.9	signalling.receptor kinases.leucine rich repeat IX	3	0.43817872033424976
2.2	major CHO metabolism.degradation	31	0.43877537471101924
26.10	misc.cytochrome P450	92	0.4413517560247172
20.1	stress.biotic	87	0.4419441270128045
11.1.8	lipid metabolism.FA synthesis and FA elongation.acyl coa ligase	6	0.4498746431042504
27.4	RNA.RNA binding	8	0.4526332485625528
29.2.1.1	protein.synthesis.ribosomal protein.prokaryotic	16	0.4598713470148238
16.2.1.10	secondary metabolism.phenylpropanoids.lignin biosynthesis.CAD	4	0.46165554149053345
2.2.2.1	major CHO metabolism.degradation.starch.starch cleavage	12	0.46167770108138645
3.6	minor CHO metabolism.callose	2	0.4675977378925742
13.1.3.4	amino acid metabolism.synthesis.aspartate family.methionine	2	0.4675977378925742
12.1	N-metabolism.nitrate metabolism	4	0.47177263413790077
27.3.32	RNA.regulation of transcription.WRKY domain transcription factor family	9	0.4732296338030153
29.4.1.57	protein.postranslational modification.kinase.receptor like cytoplasmatic kinase VII	17	0.48455952105647765
13.1.6	amino acid metabolism.synthesis.aromatic aa	13	0.4897648556191774
28.2	DNA.repair	10	0.4908345177474964
16.1.3	secondary metabolism.isoprenoids.tocopherol biosynthesis	4	0.49184121964132543
27.3.25	RNA.regulation of transcription.MYB domain transcription factor family	14	0.49475490758513674
34.19.1	transport.Major Intrinsic Proteins.PIP	5	0.4957899341750246
29.3.3	protein.targeting.chloroplast	2	0.49671804343195336
16.8.2	secondary metabolism.flavonoids.chalcones	7	0.5009971889552189
11.3	lipid metabolism.Phospholipid synthesis	5	0.5049507453829547
16.1	secondary metabolism.isoprenoids	39	0.5113197640084952
11.2	lipid metabolism.FA desaturation	3	0.5137147979871947
30.2.2	signalling.receptor kinases.leucine rich repeat II	3	0.5137147979871947
10.6.2	cell wall.degradation.mannan-xylose-arabinose-fucose	7	0.5174407124731121
17.2.3	hormone metabolism.auxin.induced-regulated-responsive-activated	23	0.5259220783411998
34.9	transport.metabolite transporters at the mitochondrial membrane	5	0.526830897098266
27.3.8	RNA.regulation of transcription.C2C2(Zn) DOF zinc finger family	3	0.532890860685387
29.2.1.1.3.99	protein.synthesis.ribosomal protein.prokaryotic.unknown organellar.unknown	3	0.5332082128057829
13.1.5.3	amino acid metabolism.synthesis.serine-glycine-cysteine group.cysteine	4	0.5344149469183841
21.2.1	redox.ascorbate and glutathione.ascorbate	7	0.54104786595135
17.4.1	hormone metabolism.cytokinin.synthesis-degradation	4	0.5445080006560494
28.1.3	DNA.synthesis/chromatin structure.histone	9	0.5456132875025697
11.9.3.1	lipid metabolism.lipid degradation.lysophospholipases.phospholipase D	3	0.5469441202791678
19.16	tetrapyrrole synthesis.chlorophyll b synthase	3	0.5469441202791678
10.1.10	cell wall.precursor synthesis.RHM	2	0.5474528348803555
11.10	lipid metabolism.glycolipid synthesis	2	0.5474528348803555
11.10.1	lipid metabolism.glycolipid synthesis.MGDG synthase	2	0.5474528348803555
22.1.2	polyamine metabolism.synthesis.SAM decarboxylase	2	0.5474528348803555
17.7	hormone metabolism.jasmonate	13	0.5496155789667829
10.8.1	cell wall.pectin*esterases.PME	9	0.5502606932832192
29.5.9	protein.degradation.AAA type	8	0.5504231721527755
6.4	gluconeogenese/ glyoxylate cycle.PEPCK	6	0.5511353157612064
1.1.1.2	PS.lightreaction.photosystem II.PSII polypeptide subunits	18	0.557521766826869
4.6	glycolysis.Fruc2,6BisPase	2	0.5577399754961485
11.9.3.2	lipid metabolism.lipid degradation.lysophospholipases.carboxylesterase	2	0.5577399754961485
16.1.3.2	secondary metabolism.isoprenoids.tocopherol biosynthesis.homogentisate phytyltransferase	2	0.5577399754961485
29.3.1	protein.targeting.nucleus	2	0.5577399754961485
30.2.13	signalling.receptor kinases.leucine rich repeat XIII	2	0.5577399754961485
2.2.1	major CHO metabolism.degradation.sucrose	14	0.5669848090270591
29.5.11.4	protein.degradation.ubiquitin.E3	64	0.5687700721133049
29.4	protein.postranslational modification	70	0.5701592343361295
29.4.1	protein.postranslational modification.kinase	18	0.576790261026395
20.2.99	stress.abiotic.unspecified	11	0.57821223183851
29.5.1	protein.degradation.subtilases	12	0.5794757605965433
1.2	PS.photorespiration	6	0.5892980820563427
16.8.1.21	secondary metabolism.flavonoids.anthocyanins.anthocyanin 5-aromatic acyltransferase	6	0.5956764947035325
26.4	misc.beta 1,3 glucan hydrolases	16	0.5964066664855667
2.2.2	major CHO metabolism.degradation.starch	17	0.6002169373779288
20.2.3	stress.abiotic.drought/salt	6	0.603514799149097
29.2.2	protein.synthesis.misc ribososomal protein	3	0.6047563538228349
29.2.2.50	protein.synthesis.misc ribososomal protein.BRIX	3	0.6047563538228349
27.3.99	RNA.regulation of transcription.unclassified	26	0.604962648715393
3.3	minor CHO metabolism.sugar alcohols	1	0.6075479690911356
4.11	glycolysis.phosphoglycerate mutase	1	0.6075479690911356
12.1.2	N-metabolism.nitrate metabolism.nitrite reductase	1	0.6075479690911356
13.1.3.5	amino acid metabolism.synthesis.aspartate family.lysine	1	0.6075479690911356
13.1.3.5.2	amino acid metabolism.synthesis.aspartate family.lysine.dihydrodipicolinate reductase	1	0.6075479690911356
17.3.1.2.99	hormone metabolism.brassinosteroid.synthesis-degradation.sterols.other	1	0.6075479690911356
17.7.3	hormone metabolism.jasmonate.induced-regulated-responsive-activated	1	0.6075479690911356
23.3.1	nucleotide metabolism.salvage.phosphoribosyltransferases	1	0.6075479690911356
23.3.1.1	nucleotide metabolism.salvage.phosphoribosyltransferases.aprt	1	0.6075479690911356
29.1	protein.aa activation	1	0.6075479690911356
29.1.17	protein.aa activation.glutamate-tRNA ligase	1	0.6075479690911356
29.2.1.1.1.1.20	protein.synthesis.ribosomal protein.prokaryotic.chloroplast.30S subunit.S20	1	0.6075479690911356
29.2.1.99	protein.synthesis.ribosomal protein.unknown	1	0.6075479690911356
29.2.1.99.99	protein.synthesis.ribosomal protein.unknown.unknown	1	0.6075479690911356
29.3.4.99	protein.targeting.secretory pathway.unspecified	1	0.6075479690911356
29.4.1.51	protein.postranslational modification.kinase.receptor like cytoplasmatic kinase I	1	0.6075479690911356
34.18	transport.unspecified anions	1	0.6075479690911356
10.6	cell wall.degradation	30	0.608613404924782
22.1	polyamine metabolism.synthesis	3	0.6106683323548867
13.1	amino acid metabolism.synthesis	33	0.6113103924408392
23.3	nucleotide metabolism.salvage	4	0.6176973719826382
17.6	hormone metabolism.gibberelin	29	0.6231103078064607
35.2	not assigned.unknown	1702	0.6254950684476771
26.2	misc.UDP glucosyl and glucoronyl transferases	51	0.628490939472039
21.4	redox.glutaredoxins	6	0.629121399556692
33.2	development.late embryogenesis abundant	4	0.6302779585994874
13.1.6.1	amino acid metabolism.synthesis.aromatic aa.chorismate	3	0.6311295944350671
27.1.19	RNA.processing.ribonucleases	3	0.6311295944350671
30.1	signalling.in sugar and nutrient physiology	14	0.633755891887198
17.7.1	hormone metabolism.jasmonate.synthesis-degradation	12	0.6353261632334544
30.2.12	signalling.receptor kinases.leucine rich repeat XII	6	0.6404456733849062
27.3.12	RNA.regulation of transcription.C3H zinc finger family	2	0.64133985260387
27.3.23	RNA.regulation of transcription.HSF,Heat-shock transcription factor family	6	0.650746610875828
26.7	misc.oxidases - copper, flavone etc.	24	0.6531939853581501
10.1.20	cell wall.precursor synthesis.phosphomannose isomerase	3	0.6567585481658762
20.1.7	stress.biotic.PR-proteins	39	0.6569450962888995
29.5.11.4.3	protein.degradation.ubiquitin.E3.SCF	22	0.6676827236518299
29.5.11.4.3.2	protein.degradation.ubiquitin.E3.SCF.FBOX	22	0.6676827236518299
29.5.4	protein.degradation.aspartate protease	4	0.6723150157072549
8.3	TCA / org. transformation.carbonic anhydrases	3	0.6732511467505491
16.2.1.6	secondary metabolism.phenylpropanoids.lignin biosynthesis.CCoAOMT	3	0.6732511467505491
8.1	TCA / org. transformation.TCA	2	0.6753622991398741
8.1.4	TCA / org. transformation.TCA.IDH	2	0.6753622991398741
1.2.2	PS.photorespiration.glycolate oxydase	2	0.6775253446200047
11.3.5	lipid metabolism.Phospholipid synthesis.diacylglycerol kinase	2	0.6775253446200047
23.3.2.3	nucleotide metabolism.salvage.nucleoside kinases.thymidine kinase	2	0.6775253446200047
23.4.99	nucleotide metabolism.phosphotransfer and pyrophosphatases.misc	2	0.6775253446200047
1.1.2	PS.lightreaction.photosystem I	10	0.6785845033848346
1.1.2.2	PS.lightreaction.photosystem I.PSI polypeptide subunits	10	0.6785845033848346
30.2	signalling.receptor kinases	89	0.6849818788453867
10.8	cell wall.pectin*esterases	13	0.6874930823278381
2.1.1	major CHO metabolism.synthesis.sucrose	2	0.6892513901057167
2.1.1.3	major CHO metabolism.synthesis.sucrose.FBPase	2	0.6892513901057167
17.2	hormone metabolism.auxin	24	0.6924847798741871
17.6.1	hormone metabolism.gibberelin.synthesis-degradation	7	0.6982284925402829
3.2.2	minor CHO metabolism.trehalose.TPP	5	0.7001634768472308
16.8.1	secondary metabolism.flavonoids.anthocyanins	9	0.7017961480977193
26.1	misc.misc2	9	0.7024170496339046
20.2	stress.abiotic	67	0.7074224919473215
34.2	transporter.sugars	14	0.7148997437915301
20.2.1	stress.abiotic.heat	38	0.7211378463688702
11.6	lipid metabolism.lipid transfer proteins etc	7	0.7222576967034219
26.17	misc.dynamin	2	0.7226530752912912
13.1.2	amino acid metabolism.synthesis.glutamate family	2	0.7306448954883378
13.1.2.3	amino acid metabolism.synthesis.glutamate family.arginine	2	0.7306448954883378
13.1.2.3.22	amino acid metabolism.synthesis.glutamate family.arginine.arginosuccinate synthase	2	0.7306448954883378
10.1.5	cell wall.precursor synthesis.UXS	3	0.735268968959012
27.3.40	RNA.regulation of transcription.Aux/IAA family	3	0.735268968959012
34.22	transport.cyclic nucleotide or calcium regulated channels	3	0.735268968959012
30.2.3	signalling.receptor kinases.leucine rich repeat III	7	0.7364041536646853
27.2	RNA.transcription	9	0.7369673179499088
34.3	transport.amino acids	18	0.7381126867452164
19.7	tetrapyrrole synthesis.uroporphyrinogen decarboxylase	2	0.7413461695286265
29.2.5	protein.synthesis.release	2	0.7413461695286265
34.15	transport.potassium	4	0.7505138815208325
29.5.11	protein.degradation.ubiquitin	84	0.7526163074614042
26.13	misc.acid and other phosphatases	8	0.7529381104608921
34.19.2	transport.Major Intrinsic Proteins.TIP	4	0.7575058609483754
2.2.1.3.2	major CHO metabolism.degradation.sucrose.invertases.cell wall	3	0.7634668997136214
21.2.2	redox.ascorbate and glutathione.glutathione	3	0.7634668997136214
34.19	transport.Major Intrinsic Proteins	14	0.7715171891728878
20.2.2	stress.abiotic.cold	4	0.7715489756775616
17.1.1	hormone metabolism.abscisic acid.synthesis-degradation	7	0.7739093728088489
1.2.5	PS.photorespiration.serine hydroxymethyltransferase	3	0.7771316454942655
23.2	nucleotide metabolism.degradation	3	0.7771316454942655
23.3.2	nucleotide metabolism.salvage.nucleoside kinases	3	0.7797247860038485
13.1.5.3.1	amino acid metabolism.synthesis.serine-glycine-cysteine group.cysteine.OASTL	2	0.7819076469417927
13.1.6.5.5	amino acid metabolism.synthesis.aromatic aa.tryptophan.tryptophan synthase	3	0.7856611329566351
19.99	tetrapyrrole synthesis.unspecified	2	0.7866810916458409
27.3.9	RNA.regulation of transcription.C2C2(Zn) GATA transcription factor family	2	0.7866810916458409
27.3.26	RNA.regulation of transcription.MYB-related transcription factor family	10	0.789438247813264
2.2.1.3.3	major CHO metabolism.degradation.sucrose.invertases.vacuolar	5	0.790746881028277
34.12	transport.metal	16	0.793110460248283
4.9	glycolysis.glyceraldehyde 3-phosphate dehydrogenase	4	0.7963028661785457
5.2	fermentation.PDC	4	0.7963028661785457
27.3.50	RNA.regulation of transcription.General Transcription	4	0.7963028661785457
4.4	glycolysis.PPFK	1	0.8018657215731775
7.1.1	OPP.oxidative PP.G6PD	1	0.8018657215731775
7.1.2	OPP.oxidative PP.6-phosphogluconolactonase	1	0.8018657215731775
19.14	tetrapyrrole synthesis.protochlorophyllide reductase	1	0.8018657215731775
29.2.1.1.1.2.27	protein.synthesis.ribosomal protein.prokaryotic.chloroplast.50S subunit.L27	1	0.8018657215731775
29.5.11.4.5	protein.degradation.ubiquitin.E3.BTB/POZ Cullin3	1	0.8018657215731775
29.5.11.4.5.2	protein.degradation.ubiquitin.E3.BTB/POZ Cullin3.BTB/POZ	1	0.8018657215731775
34.19.4	transport.Major Intrinsic Proteins.SIP	1	0.8018657215731775
26.18	misc.invertase/pectin methylesterase inhibitor family protein	9	0.8061077379320206
1.1.30	PS.lightreaction.state transition	1	0.8076914797987018
1.2.4	PS.photorespiration.glycine cleavage	1	0.8076914797987018
10.5.2	cell wall.cell wall proteins.proline rich proteins	1	0.8076914797987018
11.1.7	lipid metabolism.FA synthesis and FA elongation.ACP thioesterase	1	0.8076914797987018
11.3.7	lipid metabolism.Phospholipid synthesis.cyclopropane-fatty-acyl-phospholipid synthase	1	0.8076914797987018
11.5	lipid metabolism.glyceral metabolism	1	0.8076914797987018
11.5.2	lipid metabolism.glyceral metabolism.Glycerol-3-phosphate dehydrogenase (NAD+)	1	0.8076914797987018
13.1.6.5.1	amino acid metabolism.synthesis.aromatic aa.tryptophan.anthranilate synthase	1	0.8076914797987018
16.2.1.7	secondary metabolism.phenylpropanoids.lignin biosynthesis.CCR1	1	0.8076914797987018
17.3.1.2.5	hormone metabolism.brassinosteroid.synthesis-degradation.sterols.HYD1	1	0.8076914797987018
19.11	tetrapyrrole synthesis.magnesium protoporphyrin IX methyltransferase	1	0.8076914797987018
23.1.2	nucleotide metabolism.synthesis.purine	1	0.8076914797987018
23.1.2.31	nucleotide metabolism.synthesis.purine.GMP synthetase	1	0.8076914797987018
23.5.5	nucleotide metabolism.deoxynucleotide metabolism.dUTP diphosphatase	1	0.8076914797987018
26.23	misc.rhodanese	1	0.8076914797987018
26.26	misc.aminotransferases	1	0.8076914797987018
26.26.1	misc.aminotransferases.aminotransferase class IV family protein	1	0.8076914797987018
29.2.1.1.1.1.3	protein.synthesis.ribosomal protein.prokaryotic.chloroplast.30S subunit.S3	1	0.8076914797987018
29.2.1.1.1.2.2	protein.synthesis.ribosomal protein.prokaryotic.chloroplast.50S subunit.L2	1	0.8076914797987018
29.2.1.1.1.2.5	protein.synthesis.ribosomal protein.prokaryotic.chloroplast.50S subunit.L5	1	0.8076914797987018
29.2.1.1.1.2.18	protein.synthesis.ribosomal protein.prokaryotic.chloroplast.50S subunit.L18	1	0.8076914797987018
29.2.1.1.2	protein.synthesis.ribosomal protein.prokaryotic.mitochondrion	1	0.8076914797987018
29.2.1.1.2.1	protein.synthesis.ribosomal protein.prokaryotic.mitochondrion.30S subunit	1	0.8076914797987018
29.2.1.1.2.1.14	protein.synthesis.ribosomal protein.prokaryotic.mitochondrion.30S subunit.S14	1	0.8076914797987018
29.2.1.2.1.4	protein.synthesis.ribosomal protein.eukaryotic.40S subunit.S4	1	0.8076914797987018
29.2.1.2.2.29	protein.synthesis.ribosomal protein.eukaryotic.60S subunit.L29	1	0.8076914797987018
29.3.99	protein.targeting.unknown	1	0.8076914797987018
29.5.2	protein.degradation.autophagy	1	0.8076914797987018
30.2.1	signalling.receptor kinases.leucine rich repeat I	1	0.8076914797987018
30.2.8	signalling.receptor kinases.leucine rich repeat VIII-1	1	0.8076914797987018
30.2.8.2	signalling.receptor kinases.leucine rich repeat VIII-2	1	0.8076914797987018
34.2.1	transporter.sugars.sucrose	1	0.8076914797987018
26.19	misc.plastocyanin-like	10	0.8093821463945561
2.2.1.3	major CHO metabolism.degradation.sucrose.invertases	12	0.8185227212480932
27.3.35	RNA.regulation of transcription.bZIP transcription factor family	8	0.8190341910396712
2.2.2.2	major CHO metabolism.degradation.starch.starch phosphorylase	3	0.8230331131099198
17.1.1.1	hormone metabolism.abscisic acid.synthesis-degradation.synthesis	4	0.8267996522458065
17.1.1.1.10	hormone metabolism.abscisic acid.synthesis-degradation.synthesis.9-cis-epoxycarotenoid dioxygenase	4	0.8267996522458065
16.8	secondary metabolism.flavonoids	29	0.8337918134664619
27.3.6	RNA.regulation of transcription.bHLH,Basic Helix-Loop-Helix family	19	0.836148037643788
2.1.2	major CHO metabolism.synthesis.starch	11	0.8373534391470749
20.1.7.6	stress.biotic.PR-proteins.proteinase inhibitors	23	0.8418532998351532
3.1.2	minor CHO metabolism.raffinose family.raffinose synthases	2	0.8484764582545217
3.1.2.2	minor CHO metabolism.raffinose family.raffinose synthases.putative	2	0.8484764582545217
9.9	mitochondrial electron transport / ATP synthesis.F1-ATPase	2	0.8484764582545217
13.1.6.1.1	amino acid metabolism.synthesis.aromatic aa.chorismate.3-deoxy-D-arabino-heptulosonate 7-phosphate synthase	2	0.8484764582545217
29.5.5	protein.degradation.serine protease	18	0.8510558194203925
27.3.29	RNA.regulation of transcription.TCP transcription factor family	3	0.8524692547171946
27.1	RNA.processing	10	0.8573158410169772
13.1.5.2	amino acid metabolism.synthesis.serine-glycine-cysteine group.glycine	2	0.861472528209444
17.4	hormone metabolism.cytokinin	5	0.8625814130590953
11.8	lipid metabolism.''exotics'' (steroids, squalene etc)	13	0.8636864649613694
10.8.2	cell wall.pectin*esterases.acetyl esterase	4	0.8641343829050634
1.1.5	PS.lightreaction.other electron carrier (ox/red)	7	0.8709462883928556
1.1.5.2	PS.lightreaction.other electron carrier (ox/red).ferredoxin	7	0.8709462883928556
16.1.1	secondary metabolism.isoprenoids.non-mevalonate pathway	7	0.8713199805829879
21.5	redox.peroxiredoxin	3	0.87487471983709
29.5.11.20	protein.degradation.ubiquitin.proteasom	3	0.87487471983709
30.8	signalling.misc	3	0.87487471983709
27.3.3	RNA.regulation of transcription.AP2/EREBP, APETALA2/Ethylene-responsive element binding protein family	21	0.8788661546841277
17.8	hormone metabolism.salicylic acid	6	0.8867006254075127
17.8.1	hormone metabolism.salicylic acid.synthesis-degradation	6	0.8867006254075127
1.1	PS.lightreaction	54	0.8885424786806648
5.3	fermentation.ADH	5	0.8925304071700443
34.99	transport.misc	31	0.8946294577728738
17.6.3	hormone metabolism.gibberelin.induced-regulated-responsive-activated	20	0.8947116014361343
29.2.1.1.1.1	protein.synthesis.ribosomal protein.prokaryotic.chloroplast.30S subunit	4	0.9040943644391279
29.6	protein.folding	10	0.907040619351987
21.1	redox.thioredoxin	12	0.9089523765357351
10.6.3	cell wall.degradation.pectate lyases and polygalacturonases	20	0.9094813392062808
16.1.2	secondary metabolism.isoprenoids.mevalonate pathway	2	0.9267121779161672
34.13	transport.peptides and oligopeptides	19	0.9269897040563437
13.2.3	amino acid metabolism.degradation.aspartate family	3	0.9332101178437653
29.5.3	protein.degradation.cysteine protease	16	0.9393852020173175
18.2	Co-factor and vitamine metabolism.thiamine	5	0.9421213634339245
31.4	cell.vesicle transport	7	0.9448884419804591
31.1	cell.organisation	44	0.9473501216717335
27.3.20	RNA.regulation of transcription.G2-like transcription factor family, GARP	6	0.9565385078713788
16.8.4	secondary metabolism.flavonoids.flavonols	4	0.9584592357903705
16.1.5	secondary metabolism.isoprenoids.terpenoids	17	0.9607700379778694
26.22	misc.short chain dehydrogenase/reductase (SDR)	5	0.9644776739634628
1.1.1	PS.lightreaction.photosystem II	28	0.97261172343138
2.1	major CHO metabolism.synthesis	13	0.9746095097129848
15.2	metal handling.binding, chelation and storage	13	0.9747947798702725
9.2	mitochondrial electron transport / ATP synthesis.NADH-DH.type II	2	0.9834822645988177
9.2.1	mitochondrial electron transport / ATP synthesis.NADH-DH.type II.internal matrix	2	0.9834822645988177
11.2.4	lipid metabolism.FA desaturation.omega 6 desaturase	2	0.9834822645988177
16.1.4.5	secondary metabolism.isoprenoids.carotenoids.lycopene beta cyclase	2	0.9834822645988177
16.2.1.4	secondary metabolism.phenylpropanoids.lignin biosynthesis.HCT	2	0.9834822645988177
16.10	secondary metabolism.simple phenols	2	0.9834822645988177
27.3.71	RNA.regulation of transcription.SNF7	2	0.9834822645988177
27.3.80	RNA.regulation of transcription.zf-HD	2	0.9834822645988177
34.11	transport.NDP-sugars at the ER	2	0.9834822645988177
27.3.37	RNA.regulation of transcription.AS2,Lateral Organ Boundaries Gene Family	3	0.9876674743526168
29.2.1.1.3	protein.synthesis.ribosomal protein.prokaryotic.unknown organellar	4	0.990987277448354
2.1.2.1	major CHO metabolism.synthesis.starch.AGPase	4	0.9913210685687339
29.5.11.5	protein.degradation.ubiquitin.ubiquitin protease	4	0.9913210685687339
18.3	Co-factor and vitamine metabolism.riboflavin	2	0.9957522989593404
18.3.1	Co-factor and vitamine metabolism.riboflavin.GTP cyclohydrolase II	2	0.9957522989593404
27.3.41	RNA.regulation of transcription.B3 transcription factor family	2	0.9957522989593404
29.2.4	protein.synthesis.elongation	2	0.9957522989593404
29.5	protein.degradation	164	0.9991495852705887

## Sheet: AgriGO for Limma data
Table S2C: AgriGO functional enrichment analysis for DEGs identified in Limma method
GO:0008150 biological_process
GO:0032502 developmental process [ FDR: 1 | Num: 238 ]
GO:0032501 multicellular organismal process [ FDR: 1 | Num: 212 ]
GO:0050789 regulation of biological process [ FDR: 1 | Num: 495 ]
GO:0000003 reproduction [ FDR: 1 | Num: 118 ]
GO:0016043 cellular component organization [ FDR: 1 | Num: 133 ]
GO:0065007 biological regulation [ FDR: 1 | Num: 576 ]
GO:0016265 death [ FDR: 1 | Num: 29 ]
GO:0051704 multi-organism process [ FDR: 0.96 | Num: 93 ]
GO:0009987 cellular process [ FDR: 1 | Num: 1731 ]
GO:0008152 metabolic process [ FDR: 1 | Num: 1821 ]
GO:0051234 establishment of localization [ FDR: 1 | Num: 369 ]
GO:0051179 localization [ FDR: 1 | Num: 373 ]
GO:0040007 growth [ FDR: 0.44 | Num: 60 ]
GO:0050896 response to stimulus [ FDR: 9.4e-05 | Num: 659 ]
GO:0003674 molecular_function
GO:0045735 nutrient reservoir activity [ FDR: 1 | Num: 10 ]
GO:0060089 molecular transducer activity [ FDR: 1 | Num: 64 ]
GO:0005215 transporter activity [ FDR: 0.9 | Num: 232 ]
GO:0016209 antioxidant activity [ FDR: 1 | Num: 33 ]
GO:0030528 transcription regulator activity [ FDR: 0.047 | Num: 246 ]
GO:0005198 structural molecule activity [ FDR: 1 | Num: 58 ]
GO:0003824 catalytic activity [ FDR: 0.00023 | Num: 1870 ]
GO:0005488 binding [ FDR: 1 | Num: 1843 ]
GO:0030234 enzyme regulator activity [ FDR: 0.78 | Num: 63 ]
GO:0009055 electron carrier activity [ FDR: 1 | Num: 40 ]
GO:0005575 cellular_component
GO:0032991 macromolecular complex [ FDR: 1 | Num: 350 ]
GO:0005623 cell [ FDR: 1 | Num: 2673 ]
GO:0044464 cell part [ FDR: 1 | Num: 2673 ]
GO:0031974 membrane-enclosed lumen [ FDR: 1 | Num: 151 ]
GO:0044421 extracellular region part [ FDR: 1 | Num: 10 ]
GO:0005576 extracellular region [ FDR: 8.7e-08 | Num: 117 ]
GO:0043226 organelle [ FDR: 1 | Num: 1798 ]
GO:0044422 organelle part [ FDR: 1 | Num: 368 ]

## Sheet: AgriGO for RankProd data
Table S2D: AgriGO functional enrichment analysis for DEGs identified in RankProd method
GO:0008150 biological_process
GO:0032502 developmental process [ FDR: 1 | Num: 139 ]
GO:0032501 multicellular organismal process [ FDR: 1 | Num: 115 ]
GO:0050789 regulation of biological process [ FDR: 1 | Num: 255 ]
GO:0000003 reproduction [ FDR: 1 | Num: 69 ]
GO:0016043 cellular component organization [ FDR: 1 | Num: 73 ]
GO:0065007 biological regulation [ FDR: 1 | Num: 302 ]
GO:0016265 death [ FDR: 1 | Num: 16 ]
GO:0051704 multi-organism process [ FDR: 0.19 | Num: 64 ]
GO:0009987 cellular process [ FDR: 1 | Num: 967 ]
GO:0008152 metabolic process [ FDR: 1 | Num: 1036 ]
GO:0051234 establishment of localization [ FDR: 1 | Num: 238 ]
GO:0051179 localization [ FDR: 1 | Num: 240 ]
GO:0040007 growth [ FDR: 1 | Num: 33 ]
GO:0050896 response to stimulus [ FDR: 0.0014 | Num: 385 ]
GO:0003674 molecular_function
GO:0045735 nutrient reservoir activity [ FDR: 1 | Num: 7 ]
GO:0060089 molecular transducer activity [ FDR: 1 | Num: 30 ]
GO:0005215 transporter activity [ FDR: 0.23 | Num: 145 ]
GO:0016209 antioxidant activity [ FDR: 1 | Num: 21 ]
GO:0030528 transcription regulator activity [ FDR: 0.036 | Num: 149 ]
GO:0005198 structural molecule activity [ FDR: 1 | Num: 33 ]
GO:0003824 catalytic activity [ FDR: 1.2e-05 | Num: 1117 ]
GO:0005488 binding [ FDR: 1 | Num: 1043 ]
GO:0030234 enzyme regulator activity [ FDR: 1 | Num: 35 ]
GO:0009055 electron carrier activity [ FDR: 1 | Num: 28 ]
GO:0005575 cellular_component
GO:0032991 macromolecular complex [ FDR: 1 | Num: 198 ]
GO:0005623 cell [ FDR: 1 | Num: 1539 ]
GO:0044464 cell part [ FDR: 1 | Num: 1539 ]
GO:0031974 membrane-enclosed lumen [ FDR: 1 | Num: 110 ]
GO:0044421 extracellular region part [ FDR: 1 | Num: 6 ]
GO:0005576 extracellular region [ FDR: 9.8e-08 | Num: 77 ]
GO:0043226 organelle [ FDR: 1 | Num: 1012 ]
GO:0044422 organelle part [ FDR: 1 | Num: 237 ]

## Sheet: FDR< (0.01) agriGO for Limma
Table S2E: AgriGO based significant (FDR<0.01) DEGs identified in Limma method
GO term	Description	Number in input list	Number in BG/Ref	p-value	FDR
GO:0005975	carbohydrate metabolic process	327	776	8.3e-11	3.1e-08
GO:0050896	response to stimulus	659	1935	5e-07	9.4e-05
GO:0006629	lipid metabolic process	233	613	1.7e-05	0.0022
GO:0019748	secondary metabolic process	152	375	4.4e-05	0.0042
GO:0006950	response to stress	398	1163	7.5e-05	0.0057
GO:0003824	catalytic activity	1870	6114	9.6e-07	0.00023
GO:0016023	cytoplasmic membrane-bounded vesicle	389	903	1.1e-13	1.3e-11
GO:0031982	vesicle	391	911	1.4e-13	1.3e-11
GO:0031988	membrane-bounded vesicle	391	905	7e-14	1.3e-11
GO:0031410	cytoplasmic vesicle	389	909	2.3e-13	1.6e-11
GO:0005618	cell wall	107	171	9.1e-11	4.9e-09
GO:0030312	external encapsulating structure	107	173	1.5e-10	6.7e-09
GO:0005576	extracellular region	117	210	2.3e-09	8.7e-08
GO:0012505	endomembrane system	290	819	0.00012	0.004

## Sheet: FDR <(0.01) agriGO for RankProd
Table S2F: AgriGO based significant (FDR<0.01) DEGs identified in RankProd method
GO term	Description	Number in input list	Number in BG/Ref	p-value	FDR
GO:0005975	carbohydrate metabolic process	205	776	1.1e-10	3.8e-08
GO:0019748	secondary metabolic process	98	375	1.2e-05	0.0014
GO:0050896	response to stimulus	385	1935	1e-05	0.0014
GO:0003824	catalytic activity	1117	6114	5.2e-08	1.2e-05
GO:0043169	cation binding	383	1948	2.7e-05	0.002
GO:0043167	ion binding	384	1951	2.4e-05	0.002
GO:0016023	cytoplasmic membrane-bounded vesicle	232	903	5.5e-11	6.5e-09
GO:0031982	vesicle	232	911	1.1e-10	6.5e-09
GO:0031988	membrane-bounded vesicle	232	905	6.6e-11	6.5e-09
GO:0031410	cytoplasmic vesicle	232	909	9.3e-11	6.5e-09
GO:0005576	extracellular region	77	210	2.1e-09	9.8e-08
GO:0005618	cell wall	62	171	1e-07	4e-06
GO:0030312	external encapsulating structure	62	173	1.4e-07	4.8e-06
GO:0009579	thylakoid	89	345	4.2e-05	0.0012
