# Supplementary material for: Comprehensive meta-analysis, co-expression, and miRNA nested network analysis identifies gene candidates in citrus against Huanglongbing disease
Source: BMC Plant Biol. 2015 Jul 28;15:184. doi: 10.1186/s12870-015-0568-4 (PMC4517500; doi:10.1186/s12870-015-0568-4)
Supplement: Additional file 9: — List of tissue-specific probe sets. Description of unique and common tissue-specific probe sets identified in root, stem, leaf and fruit datasets. [file 12870_2015_568_MOESM9_ESM.xls]

## Sheet: RootData
Total genes in Root data	Unique to Root data	Common with Stem	Common with R data of Leaf	Common with S data of Leaf	Common with Fruit
Cit.21445.1.S1_x_at	AFFX-r2-Bs-thr-3_s_at	Cit.30028.1.S1_s_at	Cit.30695.1.S1_s_at	Cit.21445.1.S1_x_at	Cit.6189.1.S1_s_at
Cit.6193.1.S1_at	Cit.6193.1.S1_at	Cit.29611.1.S1_at	Cit.6189.1.S1_s_at	Cit.9760.1.S1_s_at	Cit.29611.1.S1_at
Cit.9760.1.S1_s_at	AFFX-r2-Bs-dap-5_at	Cit.6978.1.S1_at	Cit.621.1.S1_at	Cit.10328.1.S1_s_at	Cit.10363.1.S1_s_at
Cit.40509.1.S1_s_at	Cit.40509.1.S1_s_at	Cit.28003.1.S1_at	Cit.10363.1.S1_s_at	Cit.29575.1.S1_s_at	Cit.761.1.S1_x_at
Cit.10328.1.S1_s_at	Cit.10437.1.S1_at	Cit.21839.1.S1_s_at	Cit.761.1.S1_x_at	Cit.30028.1.S1_s_at	Cit.39642.1.S1_at
Cit.6242.1.S1_at	AFFX-r2-Bs-lys-3_at	Cit.35659.1.S1_at	Cit.12369.1.S1_s_at	Cit.11530.1.S1_at	Cit.12697.1.S1_at
Cit.30028.1.S1_s_at	Cit.20472.1.S1_s_at		Cit.761.1.S1_at	Cit.30695.1.S1_s_at	Cit.3778.1.S1_at
Cit.10437.1.S1_at	Cit.7539.1.S1_at		Cit.30664.1.S1_at	Cit.6189.1.S1_s_at	Cit.24539.1.S1_at
AFFX-r2-Bs-lys-3_at	AFFX-r2-Bs-thr-5_s_at		Cit.29688.1.S1_s_at	Cit.29611.1.S1_at	Cit.29688.1.S1_s_at
Cit.6189.1.S1_s_at	Cit.29299.1.S1_x_at		Cit.21839.1.S1_s_at	Cit.10363.1.S1_s_at	Cit.35776.1.S1_at
Cit.20472.1.S1_s_at	AFFX-Cit-r2-Bs-thr-3_s_at		Cit.29361.1.S1_s_at	Cit.6978.1.S1_at	Cit.16767.1.S1_at
Cit.29611.1.S1_at	AFFX-r2-Bs-lys-5_at		Cit.16767.1.S1_at	Cit.15549.1.S1_at	Cit.19385.1.S1_at
Cit.10363.1.S1_s_at	Cit.40130.1.S1_at		Cit.19385.1.S1_at	Cit.39642.1.S1_at	Cit.8500.1.S1_s_at
Cit.6978.1.S1_at	AFFX-r2-Bs-phe-M_at		Cit.3795.1.S1_at	Cit.761.1.S1_at	Cit.3795.1.S1_at
AFFX-r2-Bs-thr-5_s_at	AFFX-Cit-r2-Bs-thr-5_s_at		Cit.28591.1.S1_at	Cit.12697.1.S1_at	Cit.33020.1.S1_s_at
Cit.15549.1.S1_at	Cit.29134.1.S1_at		Cit.1928.1.S1_s_at	Cit.28003.1.S1_at	Cit.12369.1.S1_s_at
Cit.29299.1.S1_x_at	Cit.12120.1.S1_at		Cit.30664.1.S1_x_at	Cit.12248.1.S1_s_at
AFFX-Cit-r2-Bs-thr-3_s_at	Cit.7593.1.S1_at			Cit.3778.1.S1_at
AFFX-r2-Bs-lys-5_at	Cit.20665.1.S1_s_at			Cit.30664.1.S1_at
Cit.39642.1.S1_at	Cit.28590.1.S1_at			Cit.25600.1.S1_at
Cit.40130.1.S1_at	Cit.16098.1.S1_at			Cit.31117.1.S1_at
Cit.761.1.S1_at	Cit.33146.1.S1_at			Cit.30908.1.S1_s_at
AFFX-r2-Bs-phe-M_at	AFFX-Cit-r2-Bs-lys-M_at			Cit.29688.1.S1_s_at
AFFX-Cit-r2-Bs-thr-5_s_at	Cit.33068.1.S1_at			Cit.21839.1.S1_s_at
Cit.28003.1.S1_at	AFFX-r2-Bs-thr-M_s_at			Cit.35776.1.S1_at
Cit.12248.1.S1_s_at	Cit.13570.1.S1_at			Cit.29361.1.S1_s_at
Cit.12120.1.S1_at	AFFX-DapX-3_at			Cit.16767.1.S1_at
Cit.7593.1.S1_at	Cit.23624.1.S1_x_at			Cit.19385.1.S1_at
Cit.20665.1.S1_s_at	Cit.35267.1.S1_at			Cit.8500.1.S1_s_at
Cit.30664.1.S1_at	AFFX-ThrX-M_at			Cit.3795.1.S1_at
Cit.24539.1.S1_at	AFFX-ThrX-3_at			Cit.5832.1.S1_at
Cit.16098.1.S1_at	AFFX-DapX-M_at			Cit.17750.1.S1_x_at
Cit.31117.1.S1_at	Cit.11833.1.S1_at			Cit.25442.1.S1_at
Cit.33146.1.S1_at	Cit.8521.1.S1_at			Cit.22297.1.S1_at
Cit.30908.1.S1_s_at	Cit.18367.1.S1_at			Cit.761.1.S1_x_at
Cit.29688.1.S1_s_at	AFFX-r2-Bs-phe-3_at			Cit.12369.1.S1_s_at
Cit.33068.1.S1_at	AFFX-Cit-r2-Bs-phe-3_at			Cit.6003.1.S1_at
Cit.35776.1.S1_at	Cit.14405.1.S1_at			Cit.30664.1.S1_x_at
Cit.29361.1.S1_s_at	AFFX-r2-Bs-lys-M_at			Cit.28591.1.S1_at
Cit.13570.1.S1_at	AFFX-Cit-r2-Bs-thr-M_s_at			Cit.1928.1.S1_s_at
AFFX-DapX-3_at	AFFX-Cit-r2-Bs-phe-5_at
Cit.23624.1.S1_x_at	Cit.23227.1.S1_at
Cit.35267.1.S1_at	AFFX-r2-Bs-phe-5_at
Cit.19385.1.S1_at	AFFX-ThrX-5_at
Cit.35659.1.S1_at	Cit.3116.1.S1_at
AFFX-ThrX-3_at	Cit.6213.1.S1_x_at
AFFX-DapX-M_at	AFFX-Cit-r2-Bs-phe-M_at
Cit.11833.1.S1_at
Cit.8500.1.S1_s_at
Cit.8521.1.S1_at
Cit.3795.1.S1_at
Cit.18367.1.S1_at
Cit.5832.1.S1_at
Cit.17750.1.S1_x_at
AFFX-r2-Bs-phe-3_at
Cit.25442.1.S1_at
AFFX-r2-Bs-thr-3_s_at
AFFX-r2-Bs-dap-5_at
Cit.14405.1.S1_at
Cit.29575.1.S1_s_at
Cit.11530.1.S1_at
Cit.30695.1.S1_s_at
AFFX-r2-Bs-lys-M_at
Cit.7539.1.S1_at
Cit.22297.1.S1_at
Cit.761.1.S1_x_at
Cit.12369.1.S1_s_at
AFFX-Cit-r2-Bs-thr-M_s_at
Cit.12697.1.S1_at
Cit.29134.1.S1_at
AFFX-Cit-r2-Bs-phe-5_at
Cit.28590.1.S1_at
Cit.25600.1.S1_at
Cit.6003.1.S1_at
AFFX-Cit-r2-Bs-lys-M_at
AFFX-r2-Bs-phe-5_at
AFFX-r2-Bs-thr-M_s_at
Cit.16767.1.S1_at
AFFX-ThrX-M_at
AFFX-ThrX-5_at
Cit.3116.1.S1_at
Cit.33020.1.S1_s_at
Cit.6213.1.S1_x_at
Cit.28591.1.S1_at
AFFX-Cit-r2-Bs-phe-3_at
Cit.621.1.S1_at
Cit.1928.1.S1_s_at
Cit.3778.1.S1_at
Cit.23227.1.S1_at
Cit.21839.1.S1_s_at
Cit.30664.1.S1_x_at
AFFX-Cit-r2-Bs-phe-M_at

## Sheet: StemData
Total genes in Stem Data	Unique to stem data	Common with root	Common with R data of Leaf	Common with S data of Leaf	Common with Fruit
Cit.28020.1.S1_at	Cit.11371.1.S1_s_at	Cit.35659.1.S1_at	Cit.30339.1.S1_at	Cit.25840.1.S1_s_at	Cit.9904.1.S1_s_at
Cit.33610.1.S1_at	Cit.39589.1.S1_at	Cit.28003.1.S1_at	Cit.6725.1.S1_x_at	Cit.8194.1.S1_x_at	Cit.10672.1.S1_s_at
Cit.12140.1.S1_at	Cit.30791.1.S1_s_at	Cit.21839.1.S1_s_at	Cit.23704.1.S1_at	Cit.19751.1.S1_s_at	Cit.35435.1.S1_x_at
Cit.18603.1.S1_s_at	Cit.10676.1.S1_at	Cit.6978.1.S1_at	Cit.31279.1.S1_at	Cit.17398.1.S1_at	Cit.17291.1.S1_at
Cit.23223.1.S1_s_at	Cit.21407.1.S1_at	Cit.30028.1.S1_s_at	Cit.5168.1.S1_at	Cit.28117.1.S1_s_at	Cit.28480.1.S1_s_at
Cit.15887.1.S1_at	Cit.11208.1.S1_at	Cit.29611.1.S1_at	Cit.31497.1.S1_at	Cit.9504.1.S1_s_at	Cit.35927.1.S1_s_at
Cit.9421.1.S1_s_at	Cit.15198.1.S1_s_at		Cit.39093.1.S1_s_at	Cit.8198.1.S1_x_at	Cit.9944.1.S1_x_at
Cit.10676.1.S1_at	Cit.13777.1.S1_s_at		Cit.12140.1.S1_at	Cit.15540.1.S1_at	Cit.15244.1.S1_at
Cit.30028.1.S1_s_at	Cit.3575.1.S1_s_at		Cit.22386.1.S1_s_at	Cit.28173.1.S1_s_at	Cit.15355.1.S1_at
Cit.38234.1.S1_at	Cit.16782.1.S1_at		Cit.12141.1.S1_s_at	Cit.12140.1.S1_at	Cit.1435.1.S1_at
Cit.22421.1.S1_x_at	Cit.15177.1.S1_at		Cit.13769.1.S1_at	Cit.24017.1.S1_at	Cit.25840.1.S1_s_at
Cit.5168.1.S1_at	Cit.18548.1.S1_s_at		Cit.8454.1.S1_at	Cit.11459.1.S1_s_at	Cit.21476.1.S1_at
Cit.17124.1.S1_s_at	Cit.5965.1.S1_at		Cit.14406.1.S1_at	Cit.10816.1.S1_at	Cit.6699.1.S1_at
Cit.7094.1.S1_at	Cit.6522.1.S1_at		Cit.5918.1.S1_at	Cit.13463.1.S1_at	Cit.12779.1.S1_at
Cit.9590.1.S1_s_at	Cit.37995.1.S1_at		Cit.23824.1.S1_at	Cit.38752.1.S1_at	Cit.6148.1.S1_at
Cit.2167.1.S1_at	Cit.14065.1.S1_at		Cit.28653.1.S1_s_at	Cit.19674.1.S1_s_at	Cit.10471.1.S1_s_at
Cit.11286.1.S1_at	Cit.7847.1.S1_at		Cit.7297.1.S1_at	Cit.6725.1.S1_s_at	Cit.13769.1.S1_at
Cit.1013.1.S1_s_at	Cit.35758.1.S1_at		Cit.21839.1.S1_s_at	Cit.11460.1.S1_at	Cit.27205.1.S1_at
Cit.16756.1.S1_at	Cit.30095.1.S1_at		Cit.7094.1.S1_at	Cit.12739.1.S1_at	Cit.3915.1.S1_s_at
Cit.26141.1.S1_s_at	Cit.2944.1.S1_at		Cit.35378.1.S1_s_at	Cit.17418.1.S1_s_at	Cit.6781.1.S1_at
Cit.37995.1.S1_at	Cit.21359.1.S1_at		Cit.17724.1.S1_s_at	Cit.10471.1.S1_s_at	Cit.29611.1.S1_at
Cit.27505.1.S1_at	Cit.31888.1.S1_at		Cit.2122.1.S1_at	Cit.12172.1.S1_at	Cit.33610.1.S1_at
Cit.35378.1.S1_s_at	Cit.30185.1.S1_at		Cit.803.1.S1_s_at	Cit.24350.1.S1_at	Cit.29964.1.S1_at
Cit.39931.1.S1_at	Cit.12948.1.S1_at		Cit.38474.1.S1_at	Cit.2122.1.S1_at	Cit.39003.1.S1_s_at
Cit.6147.1.S1_at	Cit.29911.1.S1_at		Cit.14733.1.S1_at	Cit.32726.1.S1_s_at	Cit.18055.1.S1_s_at
Cit.14665.1.S1_at	Cit.12657.1.S1_at		Cit.9464.1.S1_at	Cit.9590.1.S1_s_at	Cit.28147.1.S1_at
Cit.23598.1.S1_s_at	Cit.18069.1.S1_at		Cit.39816.1.S1_s_at	Cit.30648.1.S1_s_at	Cit.11460.1.S1_at
Cit.30095.1.S1_at	Cit.8375.1.S1_s_at		Cit.27935.1.S1_at	Cit.23912.1.S1_s_at	Cit.4965.1.S1_at
Cit.4474.1.S1_at	Cit.18379.1.S1_at		Cit.2121.1.S1_at	Cit.12214.1.S1_s_at	Cit.4106.1.S1_s_at
Cit.19037.1.S1_at	Cit.32287.1.S1_at		Cit.17289.1.S1_at	Cit.5367.1.S1_at	Cit.11286.1.S1_at
Cit.2944.1.S1_at	Cit.14381.1.S1_at		Cit.14453.1.S1_at	Cit.10673.1.S1_at	Cit.18435.1.S1_at
Cit.21359.1.S1_at	Cit.23463.1.S1_s_at		Cit.14665.1.S1_at	Cit.12214.1.S1_at	Cit.32512.1.S1_s_at
Cit.29916.1.S1_at	Cit.25136.1.S1_at		Cit.28648.1.S1_at	Cit.3534.1.S1_s_at	Cit.9421.1.S1_s_at
Cit.30185.1.S1_at	Cit.2768.1.S1_s_at		Cit.39178.1.S1_s_at	Cit.10219.1.S1_at	Cit.5956.1.S1_s_at
Cit.30146.1.S1_at	Cit.7909.1.S1_s_at		Cit.280.1.S1_at	Cit.13267.1.S1_at	Cit.17415.1.S1_at
Cit.25357.1.S1_at	Cit.6838.1.S1_at		Cit.10566.1.S1_at	Cit.39779.1.S1_at	Cit.9461.1.S1_at
Cit.6470.1.S1_at	Cit.10056.1.S1_at		Cit.39644.1.S1_at	Cit.35640.1.S1_s_at	Cit.14408.1.S1_s_at
Cit.12172.1.S1_at	Cit.38508.1.S1_at		Cit.35877.1.S1_s_at	Cit.30028.1.S1_s_at	Cit.15404.1.S1_at
Cit.13769.1.S1_at	Cit.20049.1.S1_x_at		Cit.1000.1.S1_s_at	Cit.21787.1.S1_at	Cit.17520.1.S1_at
Cit.39093.1.S1_s_at	Cit.25665.1.S1_at		Cit.3505.1.S1_at	Cit.19037.1.S1_at	Cit.32002.1.S1_at
Cit.6275.1.S1_at	Cit.4205.1.S1_s_at		Cit.10444.1.S1_at	Cit.13366.1.S1_at	Cit.21573.1.S1_at
Cit.25531.1.S1_at	Cit.9240.1.S1_at		Cit.10672.1.S1_s_at	Cit.23598.1.S1_s_at	Cit.17228.1.S1_x_at
Cit.18379.1.S1_at	Cit.10074.1.S1_s_at		Cit.9910.1.S1_x_at	Cit.6686.1.S1_at	Cit.16631.1.S1_s_at
Cit.22946.1.S1_at	Cit.22495.1.S1_at		Cit.29916.1.S1_at	Cit.25273.1.S1_at	Cit.30648.1.S1_s_at
Cit.31497.1.S1_at	Cit.32010.1.S1_at		Cit.10457.1.S1_s_at	Cit.6725.1.S1_x_at	Cit.9706.1.S1_s_at
Cit.32287.1.S1_at	Cit.35770.1.S1_at		Cit.18090.1.S1_s_at	Cit.23824.1.S1_at	Cit.1816.1.S1_s_at
Cit.32951.1.S1_at	Cit.7154.1.S1_at		Cit.40479.1.S1_at	Cit.36909.1.S1_s_at	Cit.18045.1.S1_s_at
Cit.18007.1.S1_at	Cit.23113.1.S1_at		Cit.3353.1.S1_at	Cit.28003.1.S1_at	Cit.16631.1.S1_at
Cit.25136.1.S1_at	Cit.18516.1.S1_at		Cit.1013.1.S1_s_at	Cit.7553.1.S1_at	Cit.14453.1.S1_at
Cit.20005.1.S1_at	Cit.14108.1.S1_at		Cit.20859.1.S1_at	Cit.31279.1.S1_at	Cit.12214.1.S1_s_at
Cit.1557.1.S1_s_at	Cit.11671.1.S1_at		Cit.8130.1.S1_x_at	Cit.2121.1.S1_at	Cit.14665.1.S1_at
Cit.28480.1.S1_x_at	Cit.24760.1.S1_at		Cit.9569.1.S1_at	Cit.12141.1.S1_s_at	Cit.4205.1.S1_at
Cit.16074.1.S1_at	Cit.6097.1.S1_s_at		Cit.17124.1.S1_at	Cit.15986.1.S1_at	Cit.4047.1.S1_at
Cit.10056.1.S1_at	Cit.39752.1.S1_at		Cit.19751.1.S1_s_at	Cit.25231.1.S1_at	Cit.31279.1.S1_at
Cit.38508.1.S1_at	Cit.7901.1.S1_at		Cit.15409.1.S1_s_at	Cit.9301.1.S1_s_at	Cit.29695.1.S1_s_at
Cit.2902.1.S1_at	Cit.28573.1.S1_at		Cit.18579.1.S1_at	Cit.30339.1.S1_s_at	Cit.10566.1.S1_at
Cit.803.1.S1_s_at	Cit.17470.1.S1_at		Cit.14811.1.S1_at	Cit.4958.1.S1_at	Cit.17208.1.S1_at
Cit.39816.1.S1_s_at	Cit.25027.1.S1_at		Cit.25374.1.S1_s_at	Cit.4491.1.S1_at	Cit.2767.1.S1_at
Cit.5523.1.S1_at	Cit.13776.1.S1_at		Cit.20780.1.S1_at	Cit.9461.1.S1_at	Cit.39515.1.S1_at
Cit.2121.1.S1_at	Cit.23963.1.S1_at		Cit.25102.1.S1_s_at	Cit.9590.1.S1_at	Cit.4259.1.S1_at
Cit.39003.1.S1_s_at	Cit.32179.1.S1_at		Cit.20763.1.S1_s_at	Cit.7043.1.S1_at	Cit.23827.1.S1_at
Cit.4258.1.S1_s_at	Cit.23542.1.S1_at		Cit.9458.1.S1_s_at	Cit.16727.1.S1_at	Cit.40496.1.S1_s_at
Cit.27935.1.S1_at	Cit.30513.1.S1_x_at		Cit.20596.1.S1_at	Cit.30987.1.S1_at	Cit.37046.1.S1_s_at
Cit.28648.1.S1_at	Cit.38410.1.S1_at		Cit.6278.1.S1_at	Cit.12516.1.S1_x_at	Cit.23598.1.S1_s_at
Cit.35770.1.S1_at	Cit.7118.1.S1_at		Cit.29356.1.S1_x_at	Cit.9782.1.S1_s_at	Cit.30112.1.S1_at
Cit.7154.1.S1_at	Cit.40473.1.S1_at		Cit.15392.1.S1_s_at	Cit.30339.1.S1_at	Cit.12816.1.S1_s_at
Cit.6781.1.S1_at	Cit.16858.1.S1_at		Cit.35774.1.S1_at	Cit.33248.1.S1_at	Cit.11459.1.S1_s_at
Cit.29614.1.S1_at	Cit.16213.1.S1_at		Cit.29868.1.S1_s_at	Cit.8206.1.S1_s_at	Cit.29898.1.S1_at
Cit.21774.1.S1_at	Cit.3224.1.S1_s_at		Cit.11889.1.S1_s_at	Cit.14493.1.S1_s_at	Cit.36200.1.S1_at
Cit.40479.1.S1_at	Cit.3862.1.S1_at		Cit.7449.1.S1_at	Cit.27984.1.S1_at	Cit.2259.1.S1_at
Cit.6765.1.S1_at	Cit.11672.1.S1_s_at		Cit.6239.1.S1_at	Cit.33093.1.S1_at	Cit.30166.1.S1_at
Cit.2635.1.S1_s_at	Cit.29543.1.S1_s_at		Cit.14810.1.S1_s_at	Cit.10380.1.S1_at	Cit.16221.1.S1_x_at
Cit.31195.1.S1_at	Cit.31185.1.S1_at		Cit.22160.1.S1_x_at	Cit.20498.1.S1_at	Cit.9504.1.S1_s_at
Cit.3195.1.S1_at	Cit.20442.1.S1_at		Cit.17398.1.S1_at	Cit.40325.1.S1_s_at	Cit.30642.1.S1_s_at
Cit.24760.1.S1_at	Cit.29397.1.S1_s_at		Cit.16187.1.S1_at	Cit.25531.1.S1_at	Cit.36654.1.S1_at
Cit.9782.1.S1_s_at	Cit.15807.1.S1_at		Cit.6096.1.S1_at	Cit.9803.1.S1_s_at	Cit.31085.1.S1_at
Cit.32002.1.S1_at	Cit.9521.1.S1_s_at		Cit.19990.1.S1_at	Cit.10457.1.S1_s_at	Cit.16885.1.S1_at
Cit.7901.1.S1_at	Cit.3861.1.S1_s_at		Cit.25840.1.S1_s_at	Cit.3195.1.S1_at	Cit.465.1.S1_s_at
Cit.31959.1.S1_at	Cit.5672.1.S1_at		Cit.22113.1.S1_at	Cit.2999.1.S1_at	Cit.27992.1.S1_s_at
Cit.10054.1.S1_s_at	Cit.7394.1.S1_at		Cit.22377.1.S1_s_at	Cit.29880.1.S1_at	Cit.15670.1.S1_at
Cit.2842.1.S1_at	Cit.30514.1.S1_at		Cit.24282.1.S1_at	Cit.30771.1.S1_s_at	Cit.19776.1.S1_at
Cit.29547.1.S1_at	Cit.10463.1.S1_s_at		Cit.22718.1.S1_at	Cit.22036.1.S1_at	Cit.27984.1.S1_at
Cit.16165.1.S1_at	Cit.14688.1.S1_s_at		Cit.8194.1.S1_x_at	Cit.5769.1.S1_at	Cit.25273.1.S1_at
Cit.14168.1.S1_at	Cit.16017.1.S1_at		Cit.34982.1.S1_at	Cit.6765.1.S1_at	Cit.11648.1.S1_s_at
Cit.39515.1.S1_at	Cit.29404.1.S1_s_at		Cit.10816.1.S1_at	Cit.3014.1.S1_s_at	Cit.11178.1.S1_s_at
Cit.33093.1.S1_at	Cit.9086.1.S1_at		Cit.14954.1.S1_at	Cit.31497.1.S1_at	Cit.14949.1.S1_at
Cit.6974.1.S1_at	Cit.16059.1.S1_at		Cit.18277.1.S1_at	Cit.29916.1.S1_at	Cit.29614.1.S1_at
Cit.16537.1.S1_at	Cit.6097.1.S1_at		Cit.72.1.S1_s_at	Cit.17724.1.S1_s_at	Cit.35616.1.S1_s_at
Cit.35659.1.S1_at	Cit.30494.1.S1_s_at		Cit.36781.1.S1_s_at	Cit.20596.1.S1_at	Cit.17938.1.S1_at
Cit.38410.1.S1_at	Cit.29234.1.S1_at		Cit.30400.1.S1_at	Cit.31085.1.S1_at	Cit.30146.1.S1_at
Cit.7118.1.S1_at	Cit.6868.1.S1_at		Cit.18892.1.S1_at	Cit.27935.1.S1_s_at	Cit.28124.1.S1_at
Cit.7001.1.S1_at	Cit.7302.1.S1_at		Cit.11564.1.S1_at	Cit.10669.1.S1_s_at	Cit.36935.1.S1_s_at
Cit.3915.1.S1_s_at	Cit.20367.1.S1_at		Cit.30531.1.S1_s_at	Cit.4047.1.S1_at	Cit.6415.1.S1_at
Cit.30139.1.S1_at	Cit.9282.1.S1_at		Cit.17418.1.S1_s_at	Cit.23223.1.S1_s_at	Cit.31497.1.S1_at
Cit.32719.1.S1_at	Cit.28326.1.S1_x_at		Cit.38351.1.S1_at	Cit.18463.1.S1_at	Cit.38590.1.S1_at
Cit.3224.1.S1_s_at	Cit.4264.1.S1_s_at		Cit.13463.1.S1_at	Cit.6978.1.S1_at	Cit.32726.1.S1_s_at
Cit.17291.1.S1_at	Cit.32150.1.S1_at		Cit.9568.1.S1_s_at	Cit.28147.1.S1_at	Cit.9910.1.S1_x_at
Cit.20666.1.S1_at	Cit.26086.1.S1_at		Cit.26126.1.S1_at	Cit.32512.1.S1_s_at	Cit.15887.1.S1_at
Cit.23135.1.S1_s_at	Cit.25064.1.S1_s_at		Cit.15528.1.S1_at	Cit.14342.1.S1_at	Cit.21787.1.S1_at
Cit.1435.1.S1_at	Cit.18168.1.S1_at		Cit.10669.1.S1_s_at	Cit.26141.1.S1_s_at	Cit.30775.1.S1_s_at
Cit.31126.1.S1_at	Cit.34473.1.S1_at		Cit.38532.1.S1_at	Cit.22946.1.S1_at	Cit.14500.1.S1_at
Cit.24350.1.S1_at	Cit.17350.1.S1_at		Cit.8206.1.S1_s_at	Cit.9703.1.S1_at	Cit.5117.1.S1_at
Cit.6148.1.S1_at	Cit.16215.1.S1_at		Cit.1435.1.S1_at	Cit.10672.1.S1_s_at	Cit.30987.1.S1_at
Cit.11178.1.S1_s_at	Cit.5087.1.S1_at		Cit.3915.1.S1_s_at	Cit.17428.1.S1_at	Cit.16598.1.S1_at
Cit.2259.1.S1_at	Cit.15633.1.S1_at		Cit.5117.1.S1_at	Cit.6470.1.S1_at	Cit.34982.1.S1_at
Cit.30531.1.S1_s_at	Cit.22035.1.S1_at		Cit.9504.1.S1_s_at	Cit.15404.1.S1_at	Cit.9301.1.S1_s_at
Cit.20320.1.S1_at	Cit.3118.1.S1_s_at		Cit.6837.1.S1_at	Cit.14733.1.S1_at	Cit.12516.1.S1_x_at
Cit.2842.1.S1_s_at	Cit.28874.1.S1_at		Cit.6974.1.S1_at	Cit.10380.1.S1_x_at	Cit.7449.1.S1_at
Cit.4526.1.S1_at	Cit.16132.1.S1_at		Cit.29964.1.S1_at	Cit.33610.1.S1_at	Cit.28071.1.S1_at
Cit.14500.1.S1_at	Cit.31258.1.S1_at		Cit.17554.1.S1_at	Cit.1557.1.S1_s_at	Cit.26653.1.S1_at
Cit.38532.1.S1_at	Cit.18438.1.S1_s_at		Cit.27726.1.S1_at	Cit.9459.1.S1_at	Cit.29547.1.S1_at
Cit.8206.1.S1_s_at	Cit.23598.1.S1_at		Cit.10457.1.S1_at	Cit.23827.1.S1_at	Cit.15540.1.S1_at
Cit.27984.1.S1_at	Cit.28329.1.S1_at		Cit.30139.1.S1_at	Cit.5734.1.S1_at	Cit.28117.1.S1_s_at
Cit.26126.1.S1_at	Cit.28632.1.S1_at		Cit.25102.1.S1_at	Cit.15850.1.S1_at	Cit.27726.1.S1_at
Cit.16801.1.S1_at	Cit.28052.1.S1_at		Cit.15301.1.S1_at	Cit.21911.1.S1_x_at	Cit.20144.1.S1_s_at
Cit.13267.1.S1_at	Cit.30005.1.S1_at		Cit.38135.1.S1_at	Cit.14954.1.S1_at	Cit.6247.1.S1_s_at
Cit.5769.1.S1_at	Cit.6011.1.S1_at		Cit.10471.1.S1_s_at	Cit.34982.1.S1_at	Cit.16187.1.S1_at
Cit.15670.1.S1_at	Cit.29901.1.S1_at		Cit.18651.1.S1_at	Cit.26579.1.S1_at	Cit.18277.1.S1_at
Cit.4259.1.S1_at	Cit.19525.1.S1_at		Cit.38882.1.S1_at	Cit.30400.1.S1_at	Cit.34457.1.S1_at
Cit.14915.1.S1_at	Cit.16059.1.S1_s_at		Cit.19399.1.S1_at	Cit.15547.1.S1_at	Cit.13424.1.S1_at
Cit.17471.1.S1_at	Cit.9419.1.S1_x_at		Cit.10895.1.S1_at	Cit.17690.1.S1_at	Cit.22386.1.S1_s_at
Cit.9703.1.S1_at	Cit.21229.1.S1_s_at		Cit.40496.1.S1_s_at	Cit.11648.1.S1_s_at	Cit.3171.1.S1_at
Cit.27992.1.S1_s_at	Cit.30101.1.S1_at		Cit.14324.1.S1_s_at	Cit.39006.1.S1_at	Cit.10816.1.S1_at
Cit.23344.1.S1_at	Cit.34171.1.S1_at		Cit.12816.1.S1_s_at	Cit.30439.1.S1_x_at	Cit.13128.1.S1_s_at
Cit.18463.1.S1_at	Cit.26004.1.S1_at		Cit.14356.1.S1_at	Cit.6545.1.S1_at	Cit.40325.1.S1_s_at
Cit.16221.1.S1_x_at	Cit.12824.1.S1_s_at		Cit.35877.1.S1_at	Cit.32625.1.S1_s_at	Cit.6545.1.S1_at
Cit.6978.1.S1_at	Cit.18562.1.S1_at		Cit.17725.1.S1_s_at	Cit.20780.1.S1_at	Cit.22273.1.S1_at
Cit.10539.1.S1_s_at	Cit.19626.1.S1_at		Cit.16337.1.S1_at	Cit.6280.1.S1_at	Cit.30531.1.S1_s_at
Cit.9464.1.S1_at	Cit.32018.1.S1_at		Cit.4259.1.S1_at	Cit.14406.1.S1_at	Cit.4258.1.S1_s_at
Cit.31085.1.S1_at	Cit.15866.1.S1_at		Cit.30775.1.S1_s_at	Cit.22377.1.S1_s_at	Cit.2635.1.S1_s_at
Cit.23567.1.S1_s_at				Cit.18191.1.S1_at	Cit.6765.1.S1_at
Cit.17228.1.S1_at				Cit.18277.1.S1_at	Cit.18683.1.S1_at
Cit.14449.1.S1_at				Cit.16303.1.S1_at	Cit.15414.1.S1_at
Cit.34457.1.S1_at				Cit.29898.1.S1_at	Cit.39619.1.S1_s_at
Cit.14356.1.S1_at				Cit.23137.1.S1_s_at	Cit.38693.1.S1_at
Cit.4581.1.S1_at				Cit.14950.1.S1_at	Cit.31511.1.S1_at
Cit.30166.1.S1_at				Cit.10380.1.S1_s_at	Cit.1621.1.S1_at
Cit.19399.1.S1_at				Cit.13998.1.S1_s_at	Cit.36154.1.S1_s_at
Cit.26396.1.S1_s_at				Cit.18360.1.S1_s_at	Cit.8725.1.S1_at
Cit.10457.1.S1_s_at				Cit.19037.1.S1_x_at	Cit.35877.1.S1_s_at
Cit.17307.1.S1_at				Cit.5568.1.S1_s_at	Cit.36781.1.S1_s_at
Cit.39321.1.S1_s_at				Cit.24282.1.S1_at	Cit.5228.1.S1_s_at
Cit.30497.1.S1_at				Cit.3171.1.S1_at	Cit.22288.1.S1_x_at
Cit.20596.1.S1_at				Cit.35774.1.S1_at	Cit.14363.1.S1_at
Cit.4047.1.S1_at				Cit.3171.1.S1_x_at	Cit.14168.1.S1_at
Cit.11889.1.S1_s_at				Cit.31320.1.S1_at	Cit.26772.1.S1_at
Cit.18069.1.S1_at				Cit.17321.1.S1_s_at	Cit.14493.1.S1_s_at
Cit.18045.1.S1_s_at				Cit.10894.1.S1_s_at	Cit.24350.1.S1_at
Cit.28003.1.S1_at				Cit.19776.1.S1_at	Cit.9612.1.S1_x_at
Cit.28173.1.S1_s_at				Cit.29984.1.S1_at	Cit.23472.1.S1_at
Cit.9803.1.S1_s_at				Cit.20763.1.S1_s_at	Cit.33173.1.S1_at
Cit.16631.1.S1_s_at				Cit.34738.1.S1_s_at	Cit.14168.1.S1_s_at
Cit.36154.1.S1_s_at				Cit.4661.1.S1_s_at	Cit.9944.1.S1_at
Cit.16265.1.S1_at				Cit.18133.1.S1_at	Cit.17724.1.S1_s_at
Cit.5315.1.S1_s_at				Cit.10457.1.S1_at	Cit.2121.1.S1_at
Cit.4965.1.S1_at				Cit.25075.1.S1_s_at	Cit.17398.1.S1_at
Cit.10566.1.S1_at				Cit.9500.1.S1_s_at	Cit.27935.1.S1_s_at
Cit.10816.1.S1_at				Cit.16403.1.S1_at	Cit.23700.1.S1_x_at
Cit.16841.1.S1_at				Cit.12816.1.S1_s_at	Cit.7110.1.S1_at
Cit.6838.1.S1_at				Cit.6400.1.S1_at	Cit.16537.1.S1_at
Cit.15785.1.S1_at				Cit.38326.1.S1_at	Cit.5526.1.S1_s_at
Cit.6699.1.S1_at				Cit.37046.1.S1_s_at	Cit.7001.1.S1_at
Cit.20049.1.S1_x_at				Cit.15355.1.S1_at	Cit.25652.1.S1_at
Cit.25547.1.S1_at				Cit.20666.1.S1_at	Cit.5769.1.S1_at
Cit.26579.1.S1_at				Cit.38351.1.S1_at	Cit.16841.1.S1_at
Cit.30692.1.S1_s_at				Cit.25111.1.S1_at	Cit.23344.1.S1_at
Cit.9240.1.S1_at				Cit.27935.1.S1_at	Cit.29984.1.S1_at
Cit.22589.1.S1_s_at				Cit.7482.1.S1_at	Cit.17471.1.S1_at
Cit.30400.1.S1_at				Cit.32719.1.S1_at	Cit.12172.1.S1_at
Cit.10749.1.S1_s_at				Cit.38882.1.S1_at	Cit.26126.1.S1_at
Cit.32010.1.S1_at				Cit.31959.1.S1_at	Cit.14915.1.S1_at
Cit.14408.1.S1_s_at				Cit.8718.1.S1_s_at	Cit.23567.1.S1_s_at
Cit.15204.1.S1_at				Cit.31126.1.S1_at	Cit.30497.1.S1_at
Cit.18277.1.S1_at				Cit.7453.1.S1_at	Cit.14954.1.S1_at
Cit.72.1.S1_s_at				Cit.10895.1.S1_at	Cit.29868.1.S1_s_at
Cit.18516.1.S1_at				Cit.30692.1.S1_s_at	Cit.5316.1.S1_at
Cit.29898.1.S1_at				Cit.14051.1.S1_s_at	Cit.6837.1.S1_at
Cit.17398.1.S1_at				Cit.31195.1.S1_at	Cit.17074.1.S1_s_at
Cit.16187.1.S1_at				Cit.10749.1.S1_s_at	Cit.35378.1.S1_s_at
Cit.4491.1.S1_at				Cit.25177.1.S1_s_at	Cit.39931.1.S1_at
Cit.10460.1.S1_at				Cit.17074.1.S1_s_at	Cit.27505.1.S1_at
Cit.25064.1.S1_s_at				Cit.15204.1.S1_at	Cit.31454.1.S1_at
Cit.4771.1.S1_s_at				Cit.15420.1.S1_s_at	Cit.30255.1.S1_at
Cit.7043.1.S1_at				Cit.39003.1.S1_s_at	Cit.8933.1.S1_s_at
Cit.37046.1.S1_s_at				Cit.28480.1.S1_s_at	Cit.35640.1.S1_s_at
Cit.17840.1.S1_s_at				Cit.14408.1.S1_s_at	Cit.15986.1.S1_at
Cit.17470.1.S1_at				Cit.15496.1.S1_at	Cit.28545.1.S1_s_at
Cit.25027.1.S1_at				Cit.2877.1.S1_at	Cit.6441.1.S1_at
Cit.11878.1.S1_at				Cit.21476.1.S1_at	Cit.35877.1.S1_at
Cit.23137.1.S1_s_at				Cit.17208.1.S1_at	Cit.7453.1.S1_at
Cit.25840.1.S1_s_at				Cit.30112.1.S1_at	Cit.18892.1.S1_at
Cit.22113.1.S1_at				Cit.2767.1.S1_at	Cit.5918.1.S1_at
Cit.9590.1.S1_at				Cit.28693.1.S1_at	Cit.28173.1.S1_s_at
Cit.23542.1.S1_at				Cit.465.1.S1_s_at	Cit.11237.1.S1_s_at
Cit.8718.1.S1_s_at				Cit.30009.1.S1_s_at	Cit.4233.1.S1_s_at
Cit.12739.1.S1_at				Cit.8878.1.S1_at	Cit.28117.1.S1_at
Cit.9504.1.S1_s_at				Cit.26653.1.S1_at	Cit.14951.1.S1_at
Cit.26772.1.S1_at				Cit.4582.1.S1_at	Cit.31983.1.S1_at
Cit.18119.1.S1_at				Cit.4501.1.S1_s_at	Cit.29534.1.S1_s_at
Cit.8194.1.S1_x_at				Cit.11721.1.S1_s_at	Cit.8718.1.S1_s_at
Cit.16858.1.S1_at				Cit.13136.1.S1_s_at
Cit.13998.1.S1_s_at				Cit.36935.1.S1_s_at
Cit.40325.1.S1_s_at				Cit.3353.1.S1_at
Cit.15355.1.S1_at				Cit.15649.1.S1_at
Cit.7482.1.S1_at				Cit.7047.1.S1_at
Cit.11672.1.S1_s_at				Cit.1891.1.S1_at
Cit.19960.1.S1_at				Cit.5956.1.S1_s_at
Cit.21476.1.S1_at				Cit.35577.1.S1_at
Cit.5956.1.S1_s_at				Cit.39644.1.S1_at
Cit.35577.1.S1_at				Cit.23704.1.S1_at
Cit.5964.1.S1_s_at				Cit.7403.1.S1_at
Cit.29397.1.S1_s_at				Cit.9944.1.S1_x_at
Cit.15807.1.S1_at				Cit.15257.1.S1_at
Cit.28117.1.S1_s_at				Cit.19911.1.S1_s_at
Cit.35877.1.S1_at				Cit.20679.1.S1_at
Cit.6404.1.S1_at				Cit.14324.1.S1_s_at
Cit.17418.1.S1_s_at				Cit.31296.1.S1_at
Cit.39589.1.S1_at				Cit.38693.1.S1_at
Cit.15496.1.S1_at				Cit.7094.1.S1_at
Cit.36909.1.S1_s_at				Cit.16508.1.S1_at
Cit.36654.1.S1_at				Cit.15501.1.S1_at
Cit.2877.1.S1_at				Cit.15887.1.S1_at
Cit.18299.1.S1_at				Cit.13424.1.S1_at
Cit.21407.1.S1_at				Cit.33173.1.S1_at
Cit.15986.1.S1_at				Cit.39093.1.S1_s_at
Cit.15198.1.S1_s_at				Cit.22160.1.S1_x_at
Cit.7553.1.S1_at				Cit.17124.1.S1_s_at
Cit.3575.1.S1_s_at				Cit.39619.1.S1_s_at
Cit.16782.1.S1_at				Cit.39321.1.S1_s_at
Cit.15244.1.S1_at				Cit.27505.1.S1_at
Cit.15528.1.S1_at				Cit.20218.1.S1_x_at
Cit.29611.1.S1_at				Cit.20005.1.S1_at
Cit.25111.1.S1_at				Cit.17203.1.S1_s_at
Cit.18482.1.S1_x_at				Cit.9569.1.S1_at
Cit.38135.1.S1_at				Cit.18007.1.S1_at
Cit.4233.1.S1_s_at				Cit.16074.1.S1_at
Cit.38326.1.S1_at				Cit.6247.1.S1_s_at
Cit.18556.1.S1_at				Cit.1013.1.S1_s_at
Cit.28480.1.S1_s_at				Cit.11286.1.S1_at
Cit.7847.1.S1_at				Cit.2167.1.S1_at
Cit.35758.1.S1_at				Cit.16265.1.S1_at
Cit.40496.1.S1_s_at				Cit.28452.1.S1_at
Cit.17725.1.S1_s_at				Cit.31983.1.S1_at
Cit.6278.1.S1_at				Cit.13769.1.S1_at
Cit.26030.1.S1_at				Cit.38788.1.S1_s_at
Cit.9086.1.S1_at				Cit.4526.1.S1_at
Cit.9458.1.S1_s_at				Cit.72.1.S1_s_at
Cit.11564.1.S1_at				Cit.11178.1.S1_s_at
Cit.12948.1.S1_at				Cit.22113.1.S1_at
Cit.29534.1.S1_s_at				Cit.38633.1.S1_at
Cit.21417.1.S1_at				Cit.11889.1.S1_s_at
Cit.13128.1.S1_s_at				Cit.5315.1.S1_s_at
Cit.18482.1.S1_at				Cit.13128.1.S1_s_at
Cit.17228.1.S1_x_at				Cit.40496.1.S1_s_at
Cit.20144.1.S1_s_at				Cit.30497.1.S1_at
Cit.20780.1.S1_at				Cit.17307.1.S1_at
Cit.6247.1.S1_s_at				Cit.18045.1.S1_s_at
Cit.8198.1.S1_x_at				Cit.30531.1.S1_s_at
Cit.15409.1.S1_s_at				Cit.20626.1.S1_at
Cit.14381.1.S1_at				Cit.4581.1.S1_at
Cit.6148.1.S1_s_at				Cit.34205.1.S1_at
Cit.18133.1.S1_at				Cit.6147.1.S1_at
Cit.30255.1.S1_at				Cit.17801.1.S1_s_at
Cit.9301.1.S1_s_at				Cit.35378.1.S1_s_at
Cit.7302.1.S1_at				Cit.15785.1.S1_at
Cit.34982.1.S1_at				Cit.4233.1.S1_s_at
Cit.22288.1.S1_x_at				Cit.10460.1.S1_at
Cit.24909.1.S1_s_at				Cit.14660.1.S1_at
Cit.12214.1.S1_at				Cit.23344.1.S1_at
Cit.16432.1.S1_at				Cit.14915.1.S1_at
Cit.14051.1.S1_s_at				Cit.17840.1.S1_s_at
Cit.10074.1.S1_s_at				Cit.21573.1.S1_at
Cit.17415.1.S1_at				Cit.32036.1.S1_at
Cit.25934.1.S1_at				Cit.13238.1.S1_at
Cit.5956.1.S1_at				Cit.5228.1.S1_s_at
Cit.25177.1.S1_s_at				Cit.9904.1.S1_s_at
Cit.4957.1.S1_at				Cit.10854.1.S1_s_at
Cit.6096.1.S1_at				Cit.7297.1.S1_at
Cit.3534.1.S1_s_at				Cit.12810.1.S1_at
Cit.3171.1.S1_at				Cit.8725.1.S1_at
Cit.11671.1.S1_at				Cit.20859.1.S1_at
Cit.17801.1.S1_s_at				Cit.6837.1.S1_at
Cit.30101.1.S1_at				Cit.14453.1.S1_at
Cit.6097.1.S1_s_at				Cit.4474.1.S1_s_at
Cit.39752.1.S1_at				Cit.4106.1.S1_s_at
Cit.17350.1.S1_at				Cit.25652.1.S1_at
Cit.14810.1.S1_s_at				Cit.25374.1.S1_s_at
Cit.38633.1.S1_at				Cit.31369.1.S1_at
Cit.38788.1.S1_s_at				Cit.35616.1.S1_s_at
Cit.13776.1.S1_at				Cit.17289.1.S1_at
Cit.15850.1.S1_at				Cit.1620.1.S1_s_at
Cit.32179.1.S1_at				Cit.18500.1.S1_at
Cit.13424.1.S1_at				Cit.3535.1.S1_at
Cit.31511.1.S1_at				Cit.3505.1.S1_at
Cit.15633.1.S1_at				Cit.8395.1.S1_x_at
Cit.31296.1.S1_at				Cit.25231.1.S1_x_at
Cit.30513.1.S1_x_at				Cit.17023.1.S1_s_at
Cit.3118.1.S1_s_at				Cit.1280.1.S1_s_at
Cit.24282.1.S1_at				Cit.16598.1.S1_at
Cit.38389.1.S1_at				Cit.27205.1.S1_at
Cit.40473.1.S1_at				Cit.22386.1.S1_s_at
Cit.16132.1.S1_at				Cit.21839.1.S1_s_at
Cit.16213.1.S1_at				Cit.9568.1.S1_s_at
Cit.7453.1.S1_at				Cit.29964.1.S1_at
Cit.18892.1.S1_at				Cit.20504.1.S1_x_at
Cit.20626.1.S1_at				Cit.16885.1.S1_at
Cit.18438.1.S1_s_at				Cit.18247.1.S1_at
Cit.29543.1.S1_s_at				Cit.10444.1.S1_at
Cit.1620.1.S1_s_at				Cit.7052.1.S1_at
Cit.4106.1.S1_s_at				Cit.5526.1.S1_s_at
Cit.6280.1.S1_at				Cit.5117.1.S1_at
Cit.26168.1.S1_s_at				Cit.30915.1.S1_at
Cit.28545.1.S1_s_at				Cit.40420.1.S1_at
Cit.38882.1.S1_at				Cit.3432.1.S1_at
Cit.21911.1.S1_x_at				Cit.20144.1.S1_s_at
Cit.9521.1.S1_s_at				Cit.29356.1.S1_x_at
Cit.9706.1.S1_s_at				Cit.14913.1.S1_s_at
Cit.13238.1.S1_at				Cit.6278.1.S1_at
Cit.17938.1.S1_at				Cit.5964.1.S1_s_at
Cit.14954.1.S1_at				Cit.6404.1.S1_at
Cit.14950.1.S1_at				Cit.15244.1.S1_at
Cit.16631.1.S1_at				Cit.19990.1.S1_at
Cit.15420.1.S1_s_at				Cit.30255.1.S1_at
Cit.10457.1.S1_at				Cit.29611.1.S1_at
Cit.11208.1.S1_at				Cit.29868.1.S1_s_at
Cit.17690.1.S1_at				Cit.15392.1.S1_s_at
Cit.6837.1.S1_at				Cit.18556.1.S1_at
Cit.27726.1.S1_at				Cit.3757.1.S1_at
Cit.38351.1.S1_at				Cit.18482.1.S1_at
Cit.10894.1.S1_s_at				Cit.22112.1.S1_at
Cit.14811.1.S1_at				Cit.17228.1.S1_x_at
Cit.4205.1.S1_at				Cit.24909.1.S1_s_at
Cit.25374.1.S1_s_at				Cit.27490.1.S1_s_at
Cit.8130.1.S1_x_at				Cit.24884.1.S1_at
Cit.20859.1.S1_at				Cit.27726.1.S1_at
Cit.9500.1.S1_s_at				Cit.19906.1.S1_at
Cit.17124.1.S1_at				Cit.17558.1.S1_at
Cit.14065.1.S1_at				Cit.38474.1.S1_at
Cit.10895.1.S1_at				Cit.25102.1.S1_s_at
Cit.25231.1.S1_at				Cit.16432.1.S1_at
Cit.14913.1.S1_s_at				Cit.17520.1.S1_at
Cit.29868.1.S1_s_at				Cit.19357.1.S1_at
Cit.12810.1.S1_at				Cit.25934.1.S1_at
Cit.29356.1.S1_x_at				Cit.19960.1.S1_at
Cit.17074.1.S1_s_at				Cit.18579.1.S1_at
Cit.5568.1.S1_s_at				Cit.15301.1.S1_at
Cit.16059.1.S1_at				Cit.25345.1.S1_at
Cit.9569.1.S1_at				Cit.14811.1.S1_at
Cit.15547.1.S1_at				Cit.18603.1.S1_at
Cit.30642.1.S1_s_at				Cit.31351.1.S1_at
Cit.6097.1.S1_at				Cit.14587.1.S1_at
Cit.25075.1.S1_s_at				Cit.12779.1.S1_at
Cit.8375.1.S1_s_at				Cit.28020.1.S1_at
Cit.9462.1.S1_x_at				Cit.21417.1.S1_at
Cit.34738.1.S1_s_at				Cit.22718.1.S1_at
Cit.3757.1.S1_at				Cit.7110.1.S1_at
Cit.28452.1.S1_at				Cit.14043.1.S1_at
Cit.25203.1.S1_at				Cit.26168.1.S1_s_at
Cit.18360.1.S1_s_at				Cit.17554.1.S1_at
Cit.2768.1.S1_s_at				Cit.39005.1.S1_at
Cit.11721.1.S1_s_at				Cit.4965.1.S1_at
Cit.6868.1.S1_at				Cit.18892.1.S1_at
Cit.16059.1.S1_s_at				Cit.14810.1.S1_s_at
Cit.20367.1.S1_at				Cit.15754.1.S1_at
Cit.6239.1.S1_at				Cit.36781.1.S1_s_at
Cit.16403.1.S1_at				Cit.16841.1.S1_at
Cit.25665.1.S1_at				Cit.13613.1.S1_at
Cit.4205.1.S1_s_at				Cit.38389.1.S1_at
Cit.39619.1.S1_s_at				Cit.18119.1.S1_at
Cit.18603.1.S1_at				Cit.25547.1.S1_at
Cit.22495.1.S1_at				Cit.9706.1.S1_s_at
Cit.33173.1.S1_at				Cit.38135.1.S1_at
Cit.19990.1.S1_at				Cit.25203.1.S1_at
Cit.5734.1.S1_at				Cit.18482.1.S1_x_at
Cit.29984.1.S1_at				Cit.6148.1.S1_s_at
Cit.1891.1.S1_at				Cit.35435.1.S1_x_at
Cit.14108.1.S1_at				Cit.14662.1.S1_at
Cit.34205.1.S1_at				Cit.22589.1.S1_s_at
Cit.25102.1.S1_at				Cit.18687.1.S1_at
Cit.31279.1.S1_at				Cit.18683.1.S1_at
Cit.18168.1.S1_at				Cit.19867.1.S1_at
Cit.16508.1.S1_at				Cit.4771.1.S1_s_at
Cit.22377.1.S1_s_at				Cit.31511.1.S1_at
Cit.15649.1.S1_at				Cit.13480.1.S1_at
Cit.15501.1.S1_at				Cit.17765.1.S1_x_at
Cit.23963.1.S1_at				Cit.21827.1.S1_x_at
Cit.11459.1.S1_s_at				Cit.20807.1.S1_s_at
Cit.16337.1.S1_at				Cit.6415.1.S1_at
Cit.30775.1.S1_s_at				Cit.10539.1.S1_s_at
Cit.15754.1.S1_at				Cit.21827.1.S1_at
Cit.22036.1.S1_at				Cit.16221.1.S1_x_at
Cit.22035.1.S1_at				Cit.28071.1.S1_at
Cit.12779.1.S1_at				Cit.18603.1.S1_s_at
Cit.36781.1.S1_s_at				Cit.22035.1.S1_a_at
Cit.14324.1.S1_s_at				Cit.280.1.S1_at
Cit.38693.1.S1_at				Cit.31454.1.S1_at
Cit.12824.1.S1_s_at				Cit.943.1.S1_s_at
Cit.31258.1.S1_at				Cit.40479.1.S1_at
Cit.19674.1.S1_s_at				Cit.21774.1.S1_at
Cit.29880.1.S1_at				Cit.2635.1.S1_s_at
Cit.18579.1.S1_at				Cit.38234.1.S1_at
Cit.35927.1.S1_s_at				Cit.14356.1.S1_at
Cit.20679.1.S1_at				Cit.14449.1.S1_at
Cit.23700.1.S1_x_at				Cit.36200.1.S1_at
Cit.17520.1.S1_at				Cit.16801.1.S1_at
Cit.19357.1.S1_at				Cit.1621.1.S1_at
Cit.6686.1.S1_at				Cit.18299.1.S1_at
Cit.28329.1.S1_at				Cit.14665.1.S1_at
Cit.8725.1.S1_at				Cit.27992.1.S1_s_at
Cit.14587.1.S1_at				Cit.30425.1.S1_x_at
Cit.9568.1.S1_s_at				Cit.28124.1.S1_at
Cit.18435.1.S1_at				Cit.16756.1.S1_at
Cit.30791.1.S1_s_at				Cit.39178.1.S1_s_at
Cit.30987.1.S1_at				Cit.30166.1.S1_at
Cit.13463.1.S1_at				Cit.26030.1.S1_at
Cit.12214.1.S1_s_at				Cit.28010.1.S1_at
Cit.31351.1.S1_at				Cit.19399.1.S1_at
Cit.23912.1.S1_s_at				Cit.28653.1.S1_s_at
Cit.13366.1.S1_at				Cit.17228.1.S1_at
Cit.14363.1.S1_at				Cit.9944.1.S1_at
Cit.9904.1.S1_s_at				Cit.4259.1.S1_at
Cit.15177.1.S1_at				Cit.15670.1.S1_at
Cit.20504.1.S1_x_at				Cit.14500.1.S1_at
Cit.18548.1.S1_s_at				Cit.38532.1.S1_at
Cit.12516.1.S1_x_at				Cit.20320.1.S1_at
Cit.32625.1.S1_s_at				Cit.4474.1.S1_at
Cit.39005.1.S1_at				Cit.22273.1.S1_at
Cit.10463.1.S1_s_at				Cit.6829.1.S1_at
Cit.29964.1.S1_at				Cit.29441.1.S1_s_at
Cit.25102.1.S1_s_at				Cit.16756.1.S1_s_at
Cit.30648.1.S1_s_at				Cit.33271.1.S1_at
Cit.29404.1.S1_s_at				Cit.26396.1.S1_s_at
Cit.15392.1.S1_s_at				Cit.30146.1.S1_at
Cit.5117.1.S1_at				Cit.17291.1.S1_at
Cit.40420.1.S1_at				Cit.23135.1.S1_s_at
Cit.31320.1.S1_at				Cit.25357.1.S1_at
Cit.6400.1.S1_at				Cit.7001.1.S1_at
Cit.31888.1.S1_at				Cit.1435.1.S1_at
Cit.20218.1.S1_x_at				Cit.24765.1.S1_x_at
Cit.35435.1.S1_x_at				Cit.30139.1.S1_at
Cit.29911.1.S1_at				Cit.803.1.S1_s_at
Cit.16598.1.S1_at				Cit.6275.1.S1_at
Cit.17203.1.S1_s_at				Cit.2902.1.S1_at
Cit.14043.1.S1_at				Cit.5523.1.S1_at
Cit.16885.1.S1_at				Cit.29547.1.S1_at
Cit.26653.1.S1_at				Cit.6974.1.S1_at
Cit.30494.1.S1_s_at				Cit.39515.1.S1_at
Cit.465.1.S1_s_at				Cit.10054.1.S1_s_at
Cit.18683.1.S1_at				Cit.14168.1.S1_at
Cit.22112.1.S1_at				Cit.5191.1.S1_s_at
Cit.3535.1.S1_at				Cit.32951.1.S1_at
Cit.31983.1.S1_at				Cit.2259.1.S1_at
Cit.39006.1.S1_at				Cit.16537.1.S1_at
Cit.22160.1.S1_x_at				Cit.38590.1.S1_at
Cit.19513.1.S1_at				Cit.6699.1.S1_at
Cit.5367.1.S1_at				Cit.28480.1.S1_x_at
Cit.57.1.S1_x_at				Cit.6781.1.S1_at
Cit.18651.1.S1_at				Cit.8933.1.S1_s_at
Cit.24884.1.S1_at
Cit.15301.1.S1_at
Cit.11648.1.S1_s_at
Cit.2767.1.S1_at
Cit.15257.1.S1_at
Cit.4661.1.S1_s_at
Cit.17558.1.S1_at
Cit.9612.1.S1_x_at
Cit.26086.1.S1_at
Cit.27205.1.S1_at
Cit.14660.1.S1_at
Cit.10380.1.S1_s_at
Cit.19906.1.S1_at
Cit.28071.1.S1_at
Cit.10471.1.S1_s_at
Cit.4958.1.S1_at
Cit.3505.1.S1_at
Cit.14168.1.S1_s_at
Cit.16303.1.S1_at
Cit.280.1.S1_at
Cit.24017.1.S1_at
Cit.26004.1.S1_at
Cit.9944.1.S1_x_at
Cit.18055.1.S1_s_at
Cit.28874.1.S1_at
Cit.13480.1.S1_at
Cit.10673.1.S1_at
Cit.19626.1.S1_at
Cit.23598.1.S1_at
Cit.9910.1.S1_x_at
Cit.8395.1.S1_x_at
Cit.12815.1.S1_at
Cit.14342.1.S1_at
Cit.5526.1.S1_s_at
Cit.32018.1.S1_at
Cit.7052.1.S1_at
Cit.39178.1.S1_s_at
Cit.17321.1.S1_s_at
Cit.19037.1.S1_x_at
Cit.1621.1.S1_at
Cit.9944.1.S1_at
Cit.13777.1.S1_s_at
Cit.25231.1.S1_x_at
Cit.7394.1.S1_at
Cit.36935.1.S1_s_at
Cit.6522.1.S1_at
Cit.29441.1.S1_s_at
Cit.19751.1.S1_s_at
Cit.18191.1.S1_at
Cit.16017.1.S1_at
Cit.6011.1.S1_at
Cit.30439.1.S1_x_at
Cit.17724.1.S1_s_at
Cit.19867.1.S1_at
Cit.7449.1.S1_at
Cit.15414.1.S1_at
Cit.7110.1.S1_at
Cit.17428.1.S1_at
Cit.29901.1.S1_at
Cit.20498.1.S1_at
Cit.14662.1.S1_at
Cit.19525.1.S1_at
Cit.4582.1.S1_at
Cit.23472.1.S1_at
Cit.18687.1.S1_at
Cit.7909.1.S1_s_at
Cit.3171.1.S1_x_at
Cit.13136.1.S1_s_at
Cit.22386.1.S1_s_at
Cit.33248.1.S1_at
Cit.6545.1.S1_at
Cit.28326.1.S1_x_at
Cit.17765.1.S1_x_at
Cit.21839.1.S1_s_at
Cit.14406.1.S1_at
Cit.7047.1.S1_at
Cit.21229.1.S1_s_at
Cit.30112.1.S1_at
Cit.34171.1.S1_at
Cit.9461.1.S1_at
Cit.28144.1.S1_at
Cit.22035.1.S1_a_at
Cit.1000.1.S1_s_at
Cit.2843.1.S1_at
Cit.11237.1.S1_s_at
Cit.9545.1.S1_s_at
Cit.28010.1.S1_at
Cit.32512.1.S1_s_at
Cit.14949.1.S1_at
Cit.30771.1.S1_s_at
Cit.3862.1.S1_at
Cit.19776.1.S1_at
Cit.31185.1.S1_at
Cit.6725.1.S1_x_at
Cit.23827.1.S1_at
Cit.5191.1.S1_s_at
Cit.27935.1.S1_s_at
Cit.22718.1.S1_at
Cit.30425.1.S1_x_at
Cit.11371.1.S1_s_at
Cit.3861.1.S1_s_at
Cit.17208.1.S1_at
Cit.30009.1.S1_s_at
Cit.5672.1.S1_at
Cit.5965.1.S1_at
Cit.30514.1.S1_at
Cit.31369.1.S1_at
Cit.17554.1.S1_at
Cit.30339.1.S1_s_at
Cit.30915.1.S1_at
Cit.35774.1.S1_at
Cit.6829.1.S1_at
Cit.39779.1.S1_at
Cit.16756.1.S1_s_at
Cit.9459.1.S1_at
Cit.1816.1.S1_s_at
Cit.20763.1.S1_s_at
Cit.2999.1.S1_at
Cit.10380.1.S1_at
Cit.12816.1.S1_s_at
Cit.7403.1.S1_at
Cit.23463.1.S1_s_at
Cit.39644.1.S1_at
Cit.3432.1.S1_at
Cit.30339.1.S1_at
Cit.4264.1.S1_s_at
Cit.14453.1.S1_at
Cit.25345.1.S1_at
Cit.18247.1.S1_at
Cit.27490.1.S1_s_at
Cit.8878.1.S1_at
Cit.28573.1.S1_at
Cit.12141.1.S1_s_at
Cit.5087.1.S1_at
Cit.32036.1.S1_at
Cit.15404.1.S1_at
Cit.10380.1.S1_x_at
Cit.31454.1.S1_at
Cit.4501.1.S1_s_at
Cit.18090.1.S1_s_at
Cit.28147.1.S1_at
Cit.23824.1.S1_at
Cit.20442.1.S1_at
Cit.35616.1.S1_s_at
Cit.13613.1.S1_at
Cit.10672.1.S1_s_at
Cit.28693.1.S1_at
Cit.17023.1.S1_s_at
Cit.11460.1.S1_at
Cit.14493.1.S1_s_at
Cit.5316.1.S1_at
Cit.28052.1.S1_at
Cit.30005.1.S1_at
Cit.14733.1.S1_at
Cit.15540.1.S1_at
Cit.4474.1.S1_s_at
Cit.25273.1.S1_at
Cit.1280.1.S1_s_at
Cit.29234.1.S1_at
Cit.17289.1.S1_at
Cit.38752.1.S1_at
Cit.10444.1.S1_at
Cit.36200.1.S1_at
Cit.5228.1.S1_s_at
Cit.2122.1.S1_at
Cit.943.1.S1_s_at
Cit.28124.1.S1_at
Cit.5918.1.S1_at
Cit.21827.1.S1_x_at
Cit.8933.1.S1_s_at
Cit.38590.1.S1_at
Cit.38474.1.S1_at
Cit.33271.1.S1_at
Cit.16727.1.S1_at
Cit.28632.1.S1_at
Cit.3353.1.S1_at
Cit.19911.1.S1_s_at
Cit.15866.1.S1_at
Cit.14688.1.S1_s_at
Cit.21827.1.S1_at
Cit.6725.1.S1_s_at
Cit.3359.1.S1_s_at
Cit.35877.1.S1_s_at
Cit.9419.1.S1_x_at
Cit.28117.1.S1_at
Cit.23704.1.S1_at
Cit.34473.1.S1_at
Cit.14951.1.S1_at
Cit.29695.1.S1_s_at
Cit.6415.1.S1_at
Cit.24765.1.S1_x_at
Cit.20807.1.S1_s_at
Cit.18562.1.S1_at
Cit.22273.1.S1_at
Cit.12657.1.S1_at
Cit.21787.1.S1_at
Cit.10219.1.S1_at
Cit.6441.1.S1_at
Cit.11386.1.S1_s_at
Cit.3014.1.S1_s_at
Cit.16215.1.S1_at
Cit.28653.1.S1_s_at
Cit.21573.1.S1_at
Cit.7297.1.S1_at
Cit.35640.1.S1_s_at
Cit.32726.1.S1_s_at
Cit.10854.1.S1_s_at
Cit.9282.1.S1_at
Cit.23113.1.S1_at
Cit.18500.1.S1_at
Cit.8454.1.S1_at
Cit.25652.1.S1_at
Cit.32150.1.S1_at
Cit.10669.1.S1_s_at

## Sheet: LeavesData
Total genes in leaf data	Unique to leaf data	At least in one R data set, Unique to R Data	More than two Data sets, Unique to R Data	At least in one S data set, Unique to S Data	Unique to S Data set, More than three S Data	Common between R data and S data
Cit.5512.1.S1_at	Cit.35333.1.S1_at	Cit.30621.1.S1_at	Cit.8661.1.S1_x_at	Cit.35333.1.S1_at	Cit.10087.1.S1_s_at	Cit.30990.1.S1_at
Cit.18235.1.S1_at	Cit.13547.1.S1_s_at	Cit.30681.1.S1_at	Cit.14610.1.S1_s_at	Cit.13547.1.S1_s_at	Cit.1779.1.S1_at	Cit.15078.1.S1_at
Cit.18768.1.S1_at	Cit.18768.1.S1_at	Cit.30535.1.S1_at	Cit.23890.1.S1_at	Cit.18768.1.S1_at	Cit.2124.1.S1_s_at	Cit.22534.1.S1_x_at
Cit.2532.1.S1_at	Cit.8160.1.S1_s_at	Cit.30567.1.S1_at	Cit.4566.1.S1_at	Cit.8160.1.S1_s_at	Cit.27449.1.S1_at	Cit.13832.1.S1_s_at
Cit.23466.1.S1_at	Cit.23466.1.S1_at	Cit.30923.1.S1_at	Cit.3359.1.S1_at	Cit.20042.1.S1_at	Cit.2738.1.S1_s_at	Cit.23466.1.S1_at
Cit.308.1.S1_s_at	Cit.308.1.S1_s_at	Cit.30998.1.S1_at	Cit.2424.1.S1_s_at	Cit.308.1.S1_s_at	Cit.8902.1.S1_at	Cit.14287.1.S1_at
Cit.40013.1.S1_s_at	Cit.40013.1.S1_s_at	Cit.31221.1.S1_at	Cit.14457.1.S1_at	Cit.36890.1.S1_s_at	Cit.7312.1.S1_at	Cit.40013.1.S1_s_at
Cit.26398.1.S1_at	Cit.26398.1.S1_at	Cit.30932.1.S1_at	Cit.24484.1.S1_at	Cit.26398.1.S1_at	Cit.2630.1.S1_a_at	Cit.29458.1.S1_s_at
Cit.2891.1.S1_at	Cit.2891.1.S1_at	Cit.30934.1.S1_at	Cit.940.1.S1_s_at	Cit.25961.1.S1_s_at	Cit.27797.1.S1_s_at	Cit.2891.1.S1_at
Cit.15145.1.S1_at	Cit.15145.1.S1_at	Cit.29749.1.S1_s_at	Cit.8763.1.S1_s_at	Cit.15145.1.S1_at	Cit.17260.1.S1_at	Cit.22736.1.S1_at
Cit.4933.1.S1_at	Cit.4838.1.S1_at	Cit.29977.1.S1_at	Cit.10996.1.S1_at	Cit.4838.1.S1_at	Cit.8902.1.S1_s_at	Cit.15705.1.S1_at
Cit.16606.1.S1_at	Cit.16606.1.S1_at	Cit.29703.1.S1_s_at	Cit.17300.1.S1_s_at	Cit.12708.1.S1_s_at	Cit.15606.1.S1_at	Cit.855.1.S1_s_at
Cit.6683.1.S1_at	Cit.35631.1.S1_at	Cit.29725.1.S1_at	Cit.21210.1.S1_s_at	Cit.35631.1.S1_at	Cit.15706.1.S1_at	Cit.10032.1.S1_s_at
Cit.15197.1.S1_s_at	Cit.15197.1.S1_s_at	Cit.29999.1.S1_at	Cit.38319.1.S1_s_at	Cit.4304.1.S1_s_at	Cit.1779.1.S1_s_at	Cit.6164.1.S1_at
Cit.18689.1.S1_s_at	Cit.18689.1.S1_s_at	Cit.30298.1.S1_at	Cit.5979.1.S1_at	Cit.18689.1.S1_s_at	Cit.2002.1.S1_s_at	Cit.27885.1.S1_at
Cit.15373.1.S1_at	Cit.15373.1.S1_at	Cit.30310.1.S1_at	Cit.18329.1.S1_at	Cit.15373.1.S1_at	Cit.37373.1.S1_at	Cit.2909.1.S1_s_at
Cit.10224.1.S1_s_at	Cit.25200.1.S1_at	Cit.30192.1.S1_at	Cit.28939.1.S1_at	Cit.25200.1.S1_at	Cit.5806.1.S1_s_at	Cit.14465.1.S1_at
Cit.29677.1.S1_s_at	Cit.29677.1.S1_s_at	Cit.30245.1.S1_at	Cit.29311.1.S1_at	Cit.29677.1.S1_s_at	Cit.29173.1.S1_s_at	Cit.851.1.S1_s_at
Cit.9018.1.S1_at	Cit.9018.1.S1_at	Cit.31245.1.S1_at	Cit.6562.1.S1_at	Cit.9018.1.S1_at	Cit.6963.1.S1_at	Cit.3043.1.S1_at
Cit.5198.1.S1_at	Cit.5198.1.S1_at	Cit.34017.1.S1_at	Cit.28372.1.S1_at	Cit.5198.1.S1_at	Cit.32792.1.S1_at	Cit.14005.1.S1_at
Cit.29003.1.S1_s_at	Cit.29003.1.S1_s_at	Cit.34167.1.S1_at	Cit.18262.1.S1_at	Cit.29003.1.S1_s_at	Cit.25285.1.S1_at	Cit.1270.1.S1_s_at
Cit.31324.1.S1_at	Cit.31324.1.S1_at	Cit.3339.1.S1_at	Cit.23189.1.S1_at	Cit.19346.1.S1_at	Cit.26336.1.S1_at	Cit.11285.1.S1_s_at
Cit.35193.1.S1_at	Cit.35193.1.S1_at	Cit.3345.1.S1_at	Cit.7734.1.S1_at	Cit.35193.1.S1_at	Cit.6443.1.S1_s_at	Cit.29625.1.S1_at
Cit.22399.1.S1_at	Cit.22399.1.S1_at	Cit.34177.1.S1_at	Cit.1800.1.S1_at	Cit.22399.1.S1_at	Cit.4660.1.S1_at	Cit.37146.1.S1_at
Cit.7017.1.S1_at	Cit.7017.1.S1_at	Cit.34737.1.S1_at	Cit.18244.1.S1_at	Cit.7017.1.S1_at	Cit.17768.1.S1_s_at	Cit.30437.1.S1_s_at
Cit.157.1.S1_x_at	Cit.157.1.S1_x_at	Cit.35159.1.S1_at	Cit.30453.1.S1_at	Cit.157.1.S1_x_at	Cit.21731.1.S1_at	Cit.1006.1.S1_s_at
Cit.23598.1.S1_s_at	Cit.18430.1.S1_s_at	Cit.34191.1.S1_at	Cit.37265.1.S1_at	Cit.18430.1.S1_s_at	Cit.2130.1.S1_x_at	Cit.6675.1.S1_at
Cit.12877.1.S1_s_at	Cit.12877.1.S1_s_at	Cit.34432.1.S1_at	Cit.23443.1.S1_at	Cit.12877.1.S1_s_at	Cit.34677.1.S1_at	Cit.11316.1.S1_s_at
Cit.7155.1.S1_at	Cit.7155.1.S1_at	Cit.31294.1.S1_at	Cit.8609.1.S1_x_at	Cit.7155.1.S1_at	Cit.38920.1.S1_s_at	Cit.19313.1.S1_at
Cit.6536.1.S1_at	Cit.6536.1.S1_at	Cit.31324.1.S1_at	Cit.35004.1.S1_s_at	Cit.6536.1.S1_at	Cit.916.1.S1_at	Cit.10715.1.S1_s_at
Cit.35968.1.S1_s_at	Cit.35968.1.S1_s_at	Cit.31248.1.S1_at		Cit.10886.1.S1_s_at	Cit.21559.1.S1_s_at	Cit.35968.1.S1_s_at
Cit.35768.1.S1_s_at	Cit.25424.1.S1_at	Cit.31259.1.S1_at		Cit.25424.1.S1_at	Cit.5757.1.S1_at	Cit.24646.1.S1_s_at
Cit.6788.1.S1_at	Cit.6788.1.S1_at	Cit.32219.1.S1_at		Cit.6788.1.S1_at	Cit.31133.1.S1_at	Cit.38255.1.S1_at
Cit.13658.1.S1_at	Cit.13658.1.S1_at	Cit.32859.1.S1_at		Cit.9555.1.S1_s_at	Cit.18001.1.S1_at	Cit.13658.1.S1_at
Cit.28757.1.S1_at	Cit.30106.1.S1_at	Cit.3291.1.S1_s_at		Cit.30106.1.S1_at	Cit.23820.1.S1_s_at	Cit.6930.1.S1_at
Cit.25357.1.S1_at	Cit.14378.1.S1_s_at	Cit.32252.1.S1_at		Cit.11508.1.S1_s_at	Cit.17886.1.S1_s_at	Cit.14378.1.S1_s_at
Cit.4596.1.S1_s_at	Cit.4596.1.S1_s_at	Cit.32517.1.S1_s_at		Cit.4596.1.S1_s_at	Cit.3086.1.S1_at	Cit.542.1.S1_at
Cit.6564.1.S1_at	Cit.6564.1.S1_at	Cit.29702.1.S1_at		Cit.6564.1.S1_at	Cit.20071.1.S1_s_at	Cit.2928.1.S1_at
Cit.23301.1.S1_s_at	Cit.23301.1.S1_s_at	Cit.25939.1.S1_at		Cit.23301.1.S1_s_at	Cit.30314.1.S1_at	Cit.30156.1.S1_at
Cit.39093.1.S1_s_at	Cit.21430.1.S1_s_at	Cit.26140.1.S1_at		Cit.21430.1.S1_s_at	Cit.14999.1.S1_s_at	Cit.32101.1.S1_at
Cit.15642.1.S1_at	Cit.15642.1.S1_at	Cit.25727.1.S1_at		Cit.15642.1.S1_at	Cit.24331.1.S1_s_at	Cit.34966.1.S1_at
Cit.18432.1.S1_at	Cit.19536.1.S1_at	Cit.25901.1.S1_at		Cit.19536.1.S1_at	Cit.29681.1.S1_at	Cit.8394.1.S1_x_at
Cit.20731.1.S1_at	Cit.20731.1.S1_at	Cit.26163.1.S1_at		Cit.20731.1.S1_at	Cit.15197.1.S1_s_at	Cit.1203.1.S1_s_at
Cit.23319.1.S1_at	Cit.23319.1.S1_at	Cit.26612.1.S1_at		Cit.23319.1.S1_at	Cit.11649.1.S1_at	Cit.25025.1.S1_s_at
Cit.12963.1.S1_s_at	Cit.12963.1.S1_s_at	Cit.27139.1.S1_at		Cit.24015.1.S1_x_at	Cit.26307.1.S1_s_at	Cit.18008.1.S1_s_at
Cit.39261.1.S1_at	Cit.39261.1.S1_at	Cit.26237.1.S1_s_at		Cit.39261.1.S1_at	Cit.17265.1.S1_at	Cit.1182.1.S1_s_at
Cit.14107.1.S1_s_at	Cit.718.1.S1_at	Cit.26437.1.S1_s_at		Cit.718.1.S1_at	Cit.28290.1.S1_at	Cit.13643.1.S1_at
Cit.5990.1.S1_s_at	Cit.5990.1.S1_s_at	Cit.2493.1.S1_s_at		Cit.5990.1.S1_s_at	Cit.17565.1.S1_at	Cit.27015.1.S1_at
Cit.5684.1.S1_at	Cit.5684.1.S1_at	Cit.2495.1.S1_at		Cit.5684.1.S1_at	Cit.23791.1.S1_s_at	Cit.17977.1.S1_at
Cit.25526.1.S1_s_at	Cit.25526.1.S1_s_at	Cit.24591.1.S1_s_at		Cit.25526.1.S1_s_at	Cit.1531.1.S1_s_at	Cit.30930.1.S1_s_at
Cit.20093.1.S1_x_at	Cit.20093.1.S1_x_at	Cit.24615.1.S1_at		Cit.20093.1.S1_x_at	Cit.1200.1.S1_s_at	Cit.18393.1.S1_s_at
Cit.13383.1.S1_at	Cit.13383.1.S1_at	Cit.25119.1.S1_at		Cit.13383.1.S1_at	Cit.10567.1.S1_s_at	Cit.7188.1.S1_at
Cit.16195.1.S1_at	Cit.16195.1.S1_at	Cit.25338.1.S1_s_at		Cit.16195.1.S1_at	Cit.15995.1.S1_at	Cit.30535.1.S1_s_at
Cit.16402.1.S1_at	Cit.16402.1.S1_at	Cit.25560.1.S1_at		Cit.16402.1.S1_at	Cit.6443.1.S1_at	Cit.10915.1.S1_s_at
Cit.3976.1.S1_at	Cit.3976.1.S1_at	Cit.25129.1.S1_at		Cit.3976.1.S1_at	Cit.22533.1.S1_at	Cit.19378.1.S1_s_at
Cit.5784.1.S1_at	Cit.5784.1.S1_at	Cit.25239.1.S1_at		Cit.5784.1.S1_at	Cit.9845.1.S1_s_at	Cit.9817.1.S1_s_at
Cit.26540.1.S1_at	Cit.26540.1.S1_at	Cit.2718.1.S1_s_at		Cit.26540.1.S1_at	Cit.5595.1.S1_s_at	Cit.22602.1.S1_at
Cit.21282.1.S1_at	Cit.21282.1.S1_at	Cit.29357.1.S1_s_at		Cit.21282.1.S1_at	Cit.11095.1.S1_at	Cit.17445.1.S1_at
Cit.18088.1.S1_at	Cit.18088.1.S1_at	Cit.29449.1.S1_s_at		Cit.18088.1.S1_at	Cit.5884.1.S1_at	Cit.12820.1.S1_at
Cit.2101.1.S1_at	Cit.2101.1.S1_at	Cit.29301.1.S1_s_at		Cit.2101.1.S1_at	Cit.24080.1.S1_s_at	Cit.10425.1.S1_s_at
Cit.7667.1.S1_at	Cit.7667.1.S1_at	Cit.29323.1.S1_s_at		Cit.12143.1.S1_s_at	Cit.28009.1.S1_at	Cit.21962.1.S1_at
Cit.31131.1.S1_at	Cit.1917.1.S1_s_at	Cit.29465.1.S1_s_at		Cit.1917.1.S1_s_at	Cit.5439.1.S1_at	Cit.14457.1.S1_s_at
Cit.11095.1.S1_at	Cit.11095.1.S1_at	Cit.29598.1.S1_s_at		Cit.31323.1.S1_at	Cit.21874.1.S1_x_at	Cit.38575.1.S1_at
Cit.3925.1.S1_s_at	Cit.3925.1.S1_s_at	Cit.29687.1.S1_at		Cit.23784.1.S1_s_at	Cit.19404.1.S1_at	Cit.3925.1.S1_s_at
Cit.8446.1.S1_s_at	Cit.8446.1.S1_s_at	Cit.29521.1.S1_at		Cit.8446.1.S1_s_at	Cit.1145.1.S1_s_at	Cit.10032.1.S1_x_at
Cit.13019.1.S1_at	Cit.13019.1.S1_at	Cit.29521.1.S1_x_at		Cit.13019.1.S1_at	Cit.5120.1.S1_at	Cit.21506.1.S1_s_at
Cit.39679.1.S1_at	Cit.39679.1.S1_at	Cit.27926.1.S1_at		Cit.39679.1.S1_at	Cit.9325.1.S1_at	Cit.950.1.S1_s_at
Cit.29676.1.S1_s_at	Cit.29676.1.S1_s_at	Cit.2794.1.S1_s_at		Cit.29676.1.S1_s_at	Cit.10871.1.S1_s_at	Cit.32755.1.S1_at
Cit.21090.1.S1_at	Cit.21090.1.S1_at	Cit.27510.1.S1_at		Cit.21090.1.S1_at	Cit.35713.1.S1_at	Cit.37364.1.S1_at
Cit.24044.1.S1_s_at	Cit.24044.1.S1_s_at	Cit.27815.1.S1_x_at		Cit.24044.1.S1_s_at	Cit.17235.1.S1_s_at	Cit.10009.1.S1_s_at
Cit.25727.1.S1_at	Cit.25727.1.S1_at	Cit.283.1.S1_x_at		Cit.1960.1.S1_s_at	Cit.15432.1.S1_at	Cit.29313.1.S1_s_at
Cit.10563.1.S1_at	Cit.10563.1.S1_at	Cit.28705.1.S1_at		Cit.10563.1.S1_at	Cit.2630.1.S1_at	Cit.13900.1.S1_at
Cit.17916.1.S1_at	Cit.17916.1.S1_at	Cit.2893.1.S1_x_at		Cit.17916.1.S1_at	Cit.14989.1.S1_at	Cit.1645.1.S1_s_at
Cit.9318.1.S1_s_at	Cit.35594.1.S1_at	Cit.28316.1.S1_s_at		Cit.35594.1.S1_at	Cit.23790.1.S1_s_at	Cit.24404.1.S1_s_at
Cit.3491.1.S1_at	Cit.3491.1.S1_at	Cit.28346.1.S1_s_at		Cit.3491.1.S1_at	Cit.27380.1.S1_at	Cit.1869.1.S1_at
Cit.5759.1.S1_at	Cit.5759.1.S1_at	Cit.35312.1.S1_at		Cit.5759.1.S1_at	Cit.13065.1.S1_at	Cit.14872.1.S1_at
Cit.6713.1.S1_at	Cit.6713.1.S1_at	Cit.6751.1.S1_s_at		Cit.6713.1.S1_at	Cit.40377.1.S1_s_at	Cit.40429.1.S1_at
Cit.23340.1.S1_at	Cit.23340.1.S1_at	Cit.6826.1.S1_at		Cit.161.1.S1_at	Cit.19404.1.S1_s_at	Cit.23340.1.S1_at
Cit.10997.1.S1_at	Cit.10997.1.S1_at	Cit.6325.1.S1_at		Cit.39905.1.S1_at	Cit.2131.1.S1_s_at	Cit.10997.1.S1_at
Cit.12919.1.S1_at	Cit.12919.1.S1_at	Cit.6632.1.S1_s_at		Cit.12919.1.S1_at	Cit.17981.1.S1_s_at	Cit.19279.1.S1_at
Cit.35998.1.S1_at	Cit.35998.1.S1_at	Cit.6972.1.S1_at		Cit.35998.1.S1_at		Cit.29455.1.S1_s_at
Cit.2848.1.S1_at	Cit.2848.1.S1_at	Cit.7191.1.S1_at		Cit.2848.1.S1_at		Cit.17757.1.S1_at
Cit.14015.1.S1_at	Cit.14015.1.S1_at	Cit.7358.1.S1_at		Cit.14015.1.S1_at		Cit.4909.1.S1_at
Cit.20640.1.S1_at	Cit.5776.1.S1_at	Cit.7135.1.S1_at		Cit.5776.1.S1_at		Cit.17279.1.S1_at
Cit.11403.1.S1_at	Cit.11403.1.S1_at	Cit.7161.1.S1_at		Cit.24193.1.S1_at		Cit.11403.1.S1_at
Cit.29692.1.S1_s_at	Cit.29692.1.S1_s_at	Cit.5755.1.S1_at		Cit.29692.1.S1_s_at		Cit.21087.1.S1_s_at
Cit.6974.1.S1_at	Cit.18003.1.S1_at	Cit.5765.1.S1_at		Cit.18003.1.S1_at		Cit.24163.1.S1_s_at
Cit.12748.1.S1_s_at	Cit.11872.1.S1_at	Cit.5497.1.S1_at		Cit.11872.1.S1_at		Cit.7588.1.S1_at
Cit.14355.1.S1_at	Cit.6434.1.S1_at	Cit.5642.1.S1_at		Cit.17368.1.S1_s_at		Cit.6434.1.S1_at
Cit.29376.1.S1_s_at	Cit.29376.1.S1_s_at	Cit.6011.1.S1_s_at		Cit.29376.1.S1_s_at		Cit.29366.1.S1_at
Cit.11045.1.S1_at	Cit.1421.1.S1_at	Cit.629.1.S1_s_at		Cit.13413.1.S1_at		Cit.23171.1.S1_x_at
Cit.7001.1.S1_at	Cit.30381.1.S1_at	Cit.6310.1.S1_at		Cit.30381.1.S1_at		Cit.23248.1.S1_at
Cit.7931.1.S1_at	Cit.7931.1.S1_at	Cit.6012.1.S1_at		Cit.7931.1.S1_at		Cit.31368.1.S1_at
Cit.20462.1.S1_at	Cit.20462.1.S1_at	Cit.6277.1.S1_at		Cit.20462.1.S1_at		Cit.21735.1.S1_at
Cit.19056.1.S1_at	Cit.19056.1.S1_at	Cit.7661.1.S1_at		Cit.19056.1.S1_at		Cit.28185.1.S1_at
Cit.26984.1.S1_at	Cit.26984.1.S1_at	Cit.9229.1.S1_x_at		Cit.26984.1.S1_at		Cit.21008.1.S1_at
Cit.18171.1.S1_a_at	Cit.18171.1.S1_a_at	Cit.9434.1.S1_at		Cit.18171.1.S1_a_at		Cit.31932.1.S1_at
Cit.23147.1.S1_at	Cit.23147.1.S1_at	Cit.8663.1.S1_x_at		Cit.23147.1.S1_at		Cit.219.1.S1_s_at
Cit.26727.1.S1_at	Cit.26727.1.S1_at	Cit.9201.1.S1_at		Cit.26727.1.S1_at		Cit.17310.1.S1_s_at
Cit.18718.1.S1_s_at	Cit.18718.1.S1_s_at	Cit.9435.1.S1_s_at		Cit.34156.1.S1_at		Cit.39833.1.S1_at
Cit.7727.1.S1_at	Cit.28311.1.S1_at	Cit.9594.1.S1_s_at		Cit.28311.1.S1_at		Cit.19552.1.S1_at
Cit.18623.1.S1_at	Cit.18623.1.S1_at	CitAffx.47577.1.S1_at		Cit.18623.1.S1_at		Cit.1068.1.S1_s_at
Cit.14739.1.S1_s_at	Cit.14739.1.S1_s_at	Cit.9449.1.S1_at		Cit.14739.1.S1_s_at		Cit.326.1.S1_at
Cit.26590.1.S1_at	Cit.26590.1.S1_at	Cit.9516.1.S1_s_at		Cit.26590.1.S1_at		Cit.6867.1.S1_at
Cit.14005.1.S1_s_at	Cit.14005.1.S1_s_at	Cit.7759.1.S1_at		Cit.289.1.S1_s_at		Cit.14005.1.S1_s_at
Cit.7995.1.S1_at	Cit.7995.1.S1_at	Cit.7898.1.S1_at		Cit.7995.1.S1_at		Cit.28572.1.S1_at
Cit.24929.1.S1_x_at	Cit.24929.1.S1_x_at	Cit.7663.1.S1_at		Cit.9989.1.S1_at		Cit.24929.1.S1_x_at
Cit.4819.1.S1_at	Cit.4819.1.S1_at	Cit.7667.1.S1_at		Cit.4819.1.S1_at		Cit.6389.1.S1_at
Cit.28020.1.S1_at	Cit.30990.1.S1_at	Cit.8000.1.S1_x_at		Cit.5279.1.S1_at		Cit.21996.1.S1_at
Cit.13547.1.S1_s_at	Cit.6703.1.S1_at	Cit.847.1.S1_x_at		Cit.6703.1.S1_at		Cit.22544.1.S1_x_at
Cit.19433.1.S1_at	Cit.19433.1.S1_at	Cit.8654.1.S1_x_at		Cit.19433.1.S1_at		Cit.10510.1.S1_at
Cit.8160.1.S1_s_at	Cit.6443.1.S1_s_at	Cit.8447.1.S1_at		Cit.14690.1.S1_s_at		Cit.37368.1.S1_at
Cit.20042.1.S1_at	Cit.20042.1.S1_at	Cit.8464.1.S1_s_at		Cit.37479.1.S1_at		Cit.17241.1.S1_at
Cit.21885.1.S1_at	Cit.21885.1.S1_at	Cit.542.1.S1_x_at		Cit.21885.1.S1_at		Cit.8915.1.S1_x_at
Cit.15347.1.S1_at	Cit.15347.1.S1_at	Cit.38047.1.S1_at		Cit.28139.1.S1_at		Cit.15347.1.S1_at
Cit.10547.1.S1_s_at	Cit.10547.1.S1_s_at	Cit.3805.1.S1_at		Cit.10547.1.S1_s_at		Cit.20232.1.S1_at
Cit.15574.1.S1_s_at	Cit.34432.1.S1_at	Cit.37467.1.S1_at		Cit.17576.1.S1_x_at		Cit.23815.1.S1_s_at
Cit.6878.1.S1_at	Cit.6878.1.S1_at	Cit.37972.1.S1_at		Cit.6878.1.S1_at		Cit.6022.1.S1_at
Cit.4838.1.S1_at	Cit.29923.1.S1_at	Cit.38337.1.S1_at		Cit.29923.1.S1_at		Cit.15258.1.S1_at
Cit.3818.1.S1_at	Cit.12708.1.S1_s_at	Cit.394.1.S1_at		Cit.29852.1.S1_at		Cit.4667.1.S1_at
Cit.35631.1.S1_at	Cit.38581.1.S1_at	Cit.39569.1.S1_s_at		Cit.38581.1.S1_at		Cit.18491.1.S1_at
Cit.6164.1.S1_at	Cit.6164.1.S1_at	Cit.38807.1.S1_at		Cit.4773.1.S1_at		Cit.5026.1.S1_at
Cit.31461.1.S1_at	Cit.31461.1.S1_at	Cit.38974.1.S1_s_at		Cit.31461.1.S1_at		Cit.15463.1.S1_s_at
Cit.14670.1.S1_at	Cit.14670.1.S1_at	Cit.35445.1.S1_at		Cit.14670.1.S1_at		Cit.25380.1.S1_s_at
Cit.17018.1.S1_s_at	Cit.5790.1.S1_s_at	Cit.35518.1.S1_s_at		Cit.5790.1.S1_s_at		Cit.32338.1.S1_at
Cit.1013.1.S1_s_at	Cit.26140.1.S1_at	Cit.35313.1.S1_s_at		Cit.6704.1.S1_at		Cit.37926.1.S1_at
Cit.3043.1.S1_at	Cit.3043.1.S1_at	Cit.35321.1.S1_at		Cit.15246.1.S1_at		Cit.15762.1.S1_at
Cit.30936.1.S1_s_at	Cit.30936.1.S1_s_at	Cit.36984.1.S1_at		Cit.30936.1.S1_s_at		Cit.18296.1.S1_at
Cit.7448.1.S1_at	Cit.27781.1.S1_at	Cit.37369.1.S1_at		Cit.27781.1.S1_at		Cit.19897.1.S1_s_at
Cit.19346.1.S1_at	Cit.19346.1.S1_at	Cit.37378.1.S1_at		Cit.6283.1.S1_s_at		Cit.37988.1.S1_at
Cit.20194.1.S1_at	Cit.20194.1.S1_at	Cit.36985.1.S1_s_at		Cit.20194.1.S1_at		Cit.2892.1.S1_at
Cit.11445.1.S1_s_at	Cit.11445.1.S1_s_at	Cit.37292.1.S1_at		Cit.11445.1.S1_s_at		Cit.17272.1.S1_s_at
Cit.5683.1.S1_at	Cit.5683.1.S1_at	Cit.39575.1.S1_at		Cit.5683.1.S1_at		Cit.29980.1.S1_at
Cit.14665.1.S1_at	Cit.5614.1.S1_at	Cit.5139.1.S1_s_at		Cit.5614.1.S1_at		Cit.14649.1.S1_at
Cit.18430.1.S1_s_at	Cit.30387.1.S1_at	Cit.5162.1.S1_at		Cit.30387.1.S1_at		Cit.5678.1.S1_s_at
Cit.6852.1.S1_at	Cit.6852.1.S1_at	Cit.4868.1.S1_at		Cit.6852.1.S1_at		Cit.20637.1.S1_at
Cit.6676.1.S1_at	Cit.6676.1.S1_at	Cit.5085.1.S1_at		Cit.6676.1.S1_at		Cit.20654.1.S1_at
Cit.15367.1.S1_at	Cit.15367.1.S1_at	Cit.5162.1.S1_s_at		Cit.15367.1.S1_at		Cit.16008.1.S1_a_at
Cit.10886.1.S1_s_at	Cit.10886.1.S1_s_at	Cit.5342.1.S1_s_at		Cit.33341.1.S1_s_at		Cit.21908.1.S1_x_at
Cit.25424.1.S1_at	Cit.1219.1.S1_at	Cit.5418.1.S1_s_at		Cit.1219.1.S1_at		Cit.21838.1.S1_at
Cit.38255.1.S1_at	Cit.38255.1.S1_at	Cit.5266.1.S1_at		Cit.7069.1.S1_at		Cit.29684.1.S1_at
Cit.9555.1.S1_s_at	Cit.9555.1.S1_s_at	Cit.5342.1.S1_at		Cit.27625.1.S1_at		Cit.12847.1.S1_s_at
Cit.30106.1.S1_at	Cit.6930.1.S1_at	Cit.4266.1.S1_at		Cit.6523.1.S1_at		Cit.84.1.S1_x_at
Cit.12233.1.S1_s_at	Cit.11508.1.S1_s_at	Cit.4380.1.S1_s_at		Cit.23337.1.S1_s_at		Cit.29469.1.S1_s_at
Cit.1452.1.S1_at	Cit.1452.1.S1_at	Cit.39898.1.S1_at		Cit.1452.1.S1_at		Cit.10906.1.S1_at
Cit.12172.1.S1_at	Cit.17235.1.S1_s_at	Cit.40430.1.S1_at		Cit.18008.1.S1_at		Cit.3876.1.S1_s_at
Cit.13769.1.S1_at	Cit.40311.1.S1_at	Cit.4500.1.S1_at		Cit.40311.1.S1_at		Cit.20564.1.S1_at
Cit.21430.1.S1_s_at	Cit.19496.1.S1_at	Cit.4671.1.S1_at		Cit.19496.1.S1_at		Cit.38996.1.S1_s_at
Cit.281.1.S1_x_at	Cit.21484.1.S1_at	Cit.4721.1.S1_s_at		Cit.21484.1.S1_at		Cit.14353.1.S1_at
Cit.19536.1.S1_at	Cit.14788.1.S1_at	Cit.4504.1.S1_s_at		Cit.14788.1.S1_at		Cit.10652.1.S1_s_at
Cit.35626.1.S1_at	Cit.35626.1.S1_at	Cit.4669.1.S1_at		Cit.35626.1.S1_at		Cit.14050.1.S1_at
Cit.17880.1.S1_at	Cit.17880.1.S1_at	Cit.15338.1.S1_at		Cit.17880.1.S1_at		Cit.26435.1.S1_at
Cit.5765.1.S1_at	Cit.5765.1.S1_at	Cit.15474.1.S1_at		Cit.30230.1.S1_at		Cit.5383.1.S1_at
Cit.6714.1.S1_at	Cit.6714.1.S1_at	Cit.15076.1.S1_s_at		Cit.6714.1.S1_at		Cit.29751.1.S1_at
Cit.718.1.S1_at	Cit.9510.1.S1_s_at	Cit.15206.1.S1_s_at		Cit.9510.1.S1_s_at		Cit.18686.1.S1_at
Cit.17799.1.S1_at	Cit.17799.1.S1_at	Cit.15604.1.S1_at		Cit.17799.1.S1_at		Cit.25298.1.S1_s_at
Cit.35442.1.S1_x_at	Cit.17977.1.S1_at	Cit.15700.1.S1_at		Cit.30221.1.S1_at		Cit.31949.1.S1_at
Cit.4026.1.S1_s_at	Cit.31094.1.S1_at	Cit.15776.1.S1_at		Cit.31094.1.S1_at		Cit.9855.1.S1_s_at
Cit.18393.1.S1_s_at	Cit.18393.1.S1_s_at	Cit.15653.1.S1_at		Cit.18389.1.S1_s_at		Cit.4222.1.S1_at
Cit.36795.1.S1_at	Cit.36795.1.S1_at	Cit.15685.1.S1_at		Cit.36795.1.S1_at		Cit.17919.1.S1_s_at
Cit.23005.1.S1_at	Cit.23005.1.S1_at	Cit.14889.1.S1_at		Cit.12351.1.S1_at		Cit.13252.1.S1_at
Cit.13862.1.S1_at	Cit.34562.1.S1_at	Cit.1421.1.S1_at		Cit.34562.1.S1_at		Cit.16843.1.S1_at
Cit.14704.1.S1_at	Cit.14704.1.S1_at	Cit.14292.1.S1_at		Cit.14704.1.S1_at		Cit.6823.1.S1_s_at
Cit.2130.1.S1_x_at	Cit.2130.1.S1_x_at	Cit.13936.1.S1_at		Cit.17946.1.S1_s_at		Cit.7606.1.S1_at
Cit.11405.1.S1_s_at	Cit.11405.1.S1_s_at	Cit.14004.1.S1_at		Cit.11405.1.S1_s_at		Cit.19530.1.S1_at
Cit.4697.1.S1_at	Cit.4697.1.S1_at	Cit.14399.1.S1_at		Cit.4697.1.S1_at		Cit.5237.1.S1_s_at
Cit.29442.1.S1_s_at	Cit.14155.1.S1_s_at	Cit.14610.1.S1_at		Cit.14155.1.S1_s_at		Cit.24359.1.S1_at
Cit.40225.1.S1_s_at	Cit.40225.1.S1_s_at	Cit.14663.1.S1_s_at		Cit.40225.1.S1_s_at		Cit.28955.1.S1_at
Cit.39003.1.S1_s_at	Cit.21962.1.S1_at	Cit.14435.1.S1_at		Cit.11332.1.S1_at		Cit.10916.1.S1_at
Cit.1917.1.S1_s_at	Cit.13939.1.S1_s_at	Cit.14573.1.S1_at		Cit.13939.1.S1_s_at		Cit.6152.1.S1_at
Cit.31323.1.S1_at	Cit.31323.1.S1_at	Cit.16834.1.S1_at		Cit.21420.1.S1_at		Cit.17627.1.S1_at
Cit.28648.1.S1_at	Cit.23784.1.S1_s_at	Cit.16959.1.S1_x_at		Cit.9573.1.S1_s_at		Cit.15908.1.S1_at
Cit.4752.1.S1_s_at	Cit.4752.1.S1_s_at	Cit.16738.1.S1_at		Cit.4752.1.S1_s_at		Cit.8700.1.S1_s_at
Cit.30037.1.S1_at	Cit.30037.1.S1_at	Cit.1679.1.S1_at		Cit.30037.1.S1_at		Cit.19298.1.S1_at
Cit.18946.1.S1_at	Cit.18946.1.S1_at	Cit.17091.1.S1_at		Cit.18946.1.S1_at		Cit.32359.1.S1_s_at
Cit.6136.1.S1_at	Cit.6136.1.S1_at	Cit.17413.1.S1_at		Cit.6136.1.S1_at		Cit.30931.1.S1_at
Cit.10114.1.S1_s_at	Cit.18150.1.S1_at	Cit.17529.1.S1_at		Cit.18150.1.S1_at		Cit.14906.1.S1_at
Cit.14165.1.S1_s_at	Cit.14165.1.S1_s_at	Cit.17144.1.S1_s_at		Cit.14165.1.S1_s_at		Cit.15144.1.S1_s_at
Cit.1960.1.S1_s_at	Cit.1960.1.S1_s_at	Cit.17313.1.S1_at		Cit.30905.1.S1_at		Cit.25471.1.S1_at
Cit.230.1.S1_s_at	Cit.230.1.S1_s_at	Cit.16699.1.S1_at		Cit.230.1.S1_s_at		Cit.28882.1.S1_s_at
Cit.29365.1.S1_x_at	Cit.29365.1.S1_x_at	Cit.15933.1.S1_at		Cit.29365.1.S1_x_at		Cit.14236.1.S1_at
Cit.35594.1.S1_at	Cit.32021.1.S1_at	Cit.16190.1.S1_at		Cit.32021.1.S1_at		Cit.681.1.S1_x_at
Cit.17933.1.S1_s_at	Cit.17933.1.S1_s_at	Cit.15834.1.S1_at		Cit.17933.1.S1_s_at		Cit.20592.1.S1_x_at
Cit.13839.1.S1_at	Cit.13839.1.S1_at	Cit.15864.1.S1_at		Cit.13839.1.S1_at		Cit.16390.1.S1_at
Cit.31825.1.S1_at	Cit.31825.1.S1_at	Cit.16465.1.S1_at		Cit.31825.1.S1_at		Cit.12936.1.S1_s_at
Cit.19287.1.S1_at	Cit.19287.1.S1_at	Cit.1664.1.S1_s_at		Cit.22358.1.S1_at		Cit.19287.1.S1_at
Cit.39905.1.S1_at	Cit.39905.1.S1_at	Cit.16687.1.S1_at		Cit.6085.1.S1_at		Cit.5694.1.S1_s_at
Cit.30383.1.S1_x_at	Cit.30383.1.S1_x_at	Cit.16483.1.S1_at		Cit.30383.1.S1_x_at		Cit.37302.1.S1_at
Cit.28712.1.S1_at	Cit.28712.1.S1_at	Cit.16606.1.S1_at		Cit.28712.1.S1_at		Cit.18118.1.S1_s_at
Cit.2128.1.S1_s_at	Cit.2128.1.S1_s_at	Cit.11683.1.S1_s_at		Cit.2128.1.S1_s_at		Cit.23780.1.S1_s_at
Cit.37628.1.S1_at	Cit.19319.1.S1_at	Cit.11771.1.S1_at		Cit.19319.1.S1_at		Cit.19019.1.S1_at
Cit.5776.1.S1_at	Cit.15685.1.S1_at	Cit.11337.1.S1_s_at		Cit.22105.1.S1_at		Cit.21724.1.S1_x_at
Cit.24193.1.S1_at	Cit.24193.1.S1_at	Cit.1160.1.S1_s_at		Cit.38722.1.S1_at		Cit.3421.1.S1_at
Cit.17167.1.S1_at	Cit.17167.1.S1_at	Cit.11772.1.S1_s_at		Cit.17167.1.S1_at		Cit.13956.1.S1_at
Cit.18003.1.S1_at	Cit.18730.1.S1_at	Cit.12037.1.S1_at		Cit.18730.1.S1_at		Cit.25191.1.S1_s_at
Cit.11872.1.S1_at	Cit.10496.1.S1_at	Cit.12360.1.S1_at		Cit.10496.1.S1_at		Cit.8685.1.S1_s_at
Cit.6434.1.S1_at	Cit.17368.1.S1_s_at	Cit.11848.1.S1_s_at		Cit.30844.1.S1_s_at		Cit.30825.1.S1_s_at
Cit.38478.1.S1_at	Cit.38478.1.S1_at	Cit.11985.1.S1_at		Cit.38478.1.S1_at		Cit.17071.1.S1_s_at
Cit.1421.1.S1_at	Cit.23171.1.S1_x_at	Cit.11315.1.S1_at		Cit.17460.1.S1_at		Cit.21499.1.S1_at
Cit.30381.1.S1_at	Cit.4934.1.S1_at	Cit.10152.1.S1_at		Cit.4934.1.S1_at		Cit.6529.1.S1_s_at
Cit.29695.1.S1_at	Cit.29695.1.S1_at	Cit.10365.1.S1_x_at		Cit.29695.1.S1_at		Cit.5930.1.S1_at
Cit.30268.1.S1_at	Cit.30268.1.S1_at	Cit.1001.1.S1_at		Cit.30268.1.S1_at		Cit.30756.1.S1_at
Cit.15079.1.S1_at	Cit.19678.1.S1_s_at	Cit.10093.1.S1_at		Cit.19678.1.S1_s_at		Cit.29694.1.S1_at
Cit.28354.1.S1_at	Cit.28354.1.S1_at	Cit.10366.1.S1_s_at		Cit.28354.1.S1_at		Cit.2523.1.S1_s_at
Cit.5670.1.S1_s_at	Cit.6597.1.S1_at	Cit.11098.1.S1_at		Cit.6597.1.S1_at		Cit.18606.1.S1_at
Cit.33778.1.S1_at	Cit.33778.1.S1_at	Cit.11303.1.S1_s_at		Cit.33778.1.S1_at		Cit.10482.1.S1_s_at
Cit.23390.1.S1_at	Cit.23390.1.S1_at	Cit.10367.1.S1_s_at		Cit.15680.1.S1_at		Cit.7989.1.S1_s_at
Cit.39833.1.S1_at	Cit.39833.1.S1_at	Cit.10492.1.S1_s_at		Cit.12042.1.S1_s_at		Cit.9300.1.S1_s_at
Cit.31126.1.S1_at	Cit.12938.1.S1_at	Cit.13244.1.S1_at		Cit.12814.1.S1_s_at		Cit.33074.1.S1_at
Cit.1068.1.S1_s_at	Cit.1068.1.S1_s_at	Cit.13259.1.S1_at		Cit.7210.1.S1_at		Cit.25069.1.S1_at
Cit.39713.1.S1_s_at	Cit.10493.1.S1_s_at	Cit.13214.1.S1_s_at		Cit.10493.1.S1_s_at		Cit.11680.1.S1_s_at
Cit.6867.1.S1_at	Cit.6867.1.S1_at	Cit.13240.1.S1_at		Cit.18933.1.S1_at		Cit.4489.1.S1_s_at
Cit.11757.1.S1_at	Cit.11757.1.S1_at	Cit.13438.1.S1_at		Cit.312.1.S1_s_at		Cit.11757.1.S1_at
Cit.30531.1.S1_s_at	Cit.6202.1.S1_s_at	Cit.13824.1.S1_at		Cit.6202.1.S1_s_at		Cit.17562.1.S1_at
Cit.18018.1.S1_at	Cit.9989.1.S1_at	Cit.1392.1.S1_at		Cit.26239.1.S1_at		Cit.30934.1.S1_s_at
Cit.30481.1.S1_at	Cit.30481.1.S1_at	Cit.13517.1.S1_at		Cit.30481.1.S1_at		Cit.14303.1.S1_at
Cit.35333.1.S1_at	Cit.21996.1.S1_at	Cit.13540.1.S1_at		Cit.38213.1.S1_at		Cit.6513.1.S1_a_at
Cit.6703.1.S1_at	Cit.17527.1.S1_at	Cit.13213.1.S1_at		Cit.17527.1.S1_at		Cit.2694.1.S1_at
Cit.2306.1.S1_at	Cit.2306.1.S1_at	Cit.12549.1.S1_s_at		Cit.2306.1.S1_at		Cit.10354.1.S1_at
Cit.6443.1.S1_s_at	Cit.14690.1.S1_s_at	Cit.12930.1.S1_at		Cit.5947.1.S1_at		Cit.21556.1.S1_x_at
Cit.4738.1.S1_s_at	Cit.37479.1.S1_at	Cit.12466.1.S1_s_at		Cit.21748.1.S1_at		Cit.30875.1.S1_at
Cit.14287.1.S1_at	Cit.14287.1.S1_at	Cit.12483.1.S1_s_at		Cit.4099.1.S1_at		Cit.6161.1.S1_at
Cit.10546.1.S1_s_at	Cit.36890.1.S1_s_at	Cit.12938.1.S1_at		Cit.7468.1.S1_at		Cit.15864.1.S1_a_at
Cit.30261.1.S1_at	Cit.6334.1.S1_at	Cit.13028.1.S1_s_at		Cit.6334.1.S1_at		Cit.18986.1.S1_s_at
Cit.34432.1.S1_at	Cit.916.1.S1_at	Cit.1303.1.S1_x_at		Cit.5485.1.S1_s_at		Cit.31476.1.S1_at
Cit.30772.1.S1_s_at	Cit.30772.1.S1_s_at	Cit.12963.1.S1_s_at		Cit.30772.1.S1_s_at		Cit.30818.1.S1_s_at
Cit.29923.1.S1_at	Cit.15098.1.S1_at	Cit.13000.1.S1_s_at		Cit.15098.1.S1_at		Cit.16900.1.S1_x_at
Cit.12708.1.S1_s_at	Cit.21019.1.S1_at	Cit.21531.1.S1_s_at		Cit.35636.1.S1_s_at		Cit.856.1.S1_at
Cit.38581.1.S1_at	Cit.10032.1.S1_s_at	Cit.21630.1.S1_at		Cit.38812.1.S1_at		Cit.32450.1.S1_at
Cit.14214.1.S1_s_at	Cit.4304.1.S1_s_at	Cit.21285.1.S1_at		Cit.18172.1.S1_at		Cit.19332.1.S1_at
Cit.39867.1.S1_s_at	Cit.26988.1.S1_at	Cit.21471.1.S1_at		Cit.26988.1.S1_at		Cit.15171.1.S1_s_at
Cit.6967.1.S1_at	Cit.6967.1.S1_at	Cit.21742.1.S1_at		Cit.6967.1.S1_at		Cit.28865.1.S1_at
Cit.25200.1.S1_at	Cit.27754.1.S1_at	Cit.22261.1.S1_x_at		Cit.27754.1.S1_at		Cit.17538.1.S1_at
Cit.26140.1.S1_at	Cit.6704.1.S1_at	Cit.2230.1.S1_at		Cit.19439.1.S1_s_at		Cit.17872.1.S1_at
Cit.15762.1.S1_at	Cit.15762.1.S1_at	Cit.2183.1.S1_s_at		Cit.30596.1.S1_at		Cit.17915.1.S1_at
Cit.13693.1.S1_s_at	Cit.13693.1.S1_s_at	Cit.21833.1.S1_at		Cit.13693.1.S1_s_at		Cit.21442.1.S1_at
Cit.6333.1.S1_at	Cit.1270.1.S1_s_at	Cit.20799.1.S1_at		Cit.21206.1.S1_x_at		Cit.29293.1.S1_at
Cit.6283.1.S1_s_at	Cit.6283.1.S1_s_at	Cit.20842.1.S1_at		Cit.36613.1.S1_at		Cit.30706.1.S1_s_at
Cit.28855.1.S1_at	Cit.16103.1.S1_at	Cit.20763.1.S1_at		Cit.16103.1.S1_at		Cit.21238.1.S1_at
Cit.30083.1.S1_at	Cit.18572.1.S1_at	Cit.20783.1.S1_at		Cit.18572.1.S1_at		Cit.21190.1.S1_at
Cit.39764.1.S1_at	Cit.39764.1.S1_at	Cit.20852.1.S1_at		Cit.39764.1.S1_at		Cit.12958.1.S1_s_at
Cit.5614.1.S1_at	Cit.6455.1.S1_at	Cit.21019.1.S1_at		Cit.6455.1.S1_at		Cit.17370.1.S1_at
Cit.30387.1.S1_at	Cit.20784.1.S1_at	Cit.21266.1.S1_at		Cit.20784.1.S1_at		Cit.31400.1.S1_at
Cit.21559.1.S1_s_at	Cit.21559.1.S1_s_at	Cit.20914.1.S1_at		Cit.26200.1.S1_at		Cit.29710.1.S1_s_at
Cit.29861.1.S1_at	Cit.29861.1.S1_at	Cit.20961.1.S1_s_at		Cit.29861.1.S1_at		Cit.2775.1.S1_at
Cit.10715.1.S1_s_at	Cit.10715.1.S1_s_at	Cit.2411.1.S1_s_at		Cit.38914.1.S1_s_at		Cit.28596.1.S1_at
Cit.37369.1.S1_at	Cit.37369.1.S1_at	Cit.24218.1.S1_s_at		Cit.9555.1.S1_at		Cit.40221.1.S1_s_at
Cit.1219.1.S1_at	Cit.24646.1.S1_s_at	Cit.23883.1.S1_s_at		Cit.8776.1.S1_at		Cit.30941.1.S1_at
Cit.7069.1.S1_at	Cit.7069.1.S1_at	Cit.23958.1.S1_at		Cit.21404.1.S1_at		Cit.376.1.S1_x_at
Cit.27625.1.S1_at	Cit.27625.1.S1_at	Cit.24224.1.S1_at		Cit.14197.1.S1_at		Cit.2701.1.S1_at
Cit.6930.1.S1_at	Cit.6523.1.S1_at	Cit.24463.1.S1_s_at		Cit.26983.1.S1_at		Cit.27962.1.S1_at
Cit.14378.1.S1_s_at	Cit.29469.1.S1_s_at	Cit.2453.1.S1_s_at		Cit.9748.1.S1_s_at		Cit.15181.1.S1_at
Cit.37451.1.S1_at	Cit.17409.1.S1_at	Cit.2424.1.S1_at		Cit.17409.1.S1_at		Cit.18639.1.S1_at
Cit.17235.1.S1_s_at	Cit.25119.1.S1_at	Cit.24383.1.S1_x_at		Cit.15400.1.S1_s_at		Cit.5278.1.S1_at
Cit.2032.1.S1_s_at	Cit.6502.1.S1_at	Cit.23005.1.S1_at		Cit.6502.1.S1_at		Cit.17596.1.S1_s_at
Cit.19496.1.S1_at	Cit.32508.1.S1_at	Cit.23023.1.S1_at		Cit.32508.1.S1_at		Cit.4098.1.S1_at
Cit.21484.1.S1_at	Cit.22550.1.S1_s_at	Cit.22629.1.S1_s_at		Cit.22550.1.S1_s_at		Cit.6115.1.S1_at
Cit.14788.1.S1_at	Cit.8394.1.S1_x_at	Cit.22760.1.S1_x_at		Cit.1923.1.S1_s_at		Cit.1937.1.S1_s_at
Cit.1203.1.S1_s_at	Cit.1203.1.S1_s_at	Cit.23057.1.S1_at		Cit.37589.1.S1_at		Cit.12937.1.S1_at
Cit.22413.1.S1_s_at	Cit.22413.1.S1_s_at	Cit.23356.1.S1_at		Cit.22413.1.S1_s_at		Cit.20082.1.S1_x_at
Cit.18008.1.S1_s_at	Cit.18008.1.S1_s_at	Cit.23390.1.S1_at		Cit.19926.1.S1_s_at		Cit.18509.1.S1_at
Cit.30399.1.S1_at	Cit.23601.1.S1_at	Cit.2318.1.S1_at		Cit.23601.1.S1_at		Cit.35809.1.S1_s_at
Cit.12845.1.S1_at	Cit.30084.1.S1_at	Cit.23327.1.S1_at		Cit.30084.1.S1_at		Cit.5836.1.S1_s_at
Cit.27015.1.S1_at	Cit.27015.1.S1_at	Cit.20740.1.S1_at		Cit.5201.1.S1_at		Cit.6842.1.S1_at
Cit.17977.1.S1_at	Cit.30221.1.S1_at	Cit.18694.1.S1_x_at		Cit.27438.1.S1_at		Cit.14570.1.S1_s_at
Cit.31094.1.S1_at	Cit.4860.1.S1_at	Cit.17596.1.S1_x_at		Cit.4860.1.S1_at		Cit.8050.1.S1_s_at
Cit.1557.1.S1_s_at	Cit.18389.1.S1_s_at	Cit.18155.1.S1_at		Cit.17298.1.S1_at		Cit.27224.1.S1_at
Cit.11772.1.S1_s_at	Cit.11772.1.S1_s_at	Cit.18703.1.S1_at		Cit.16272.1.S1_at		Cit.9664.1.S1_s_at
Cit.12351.1.S1_at	Cit.12351.1.S1_at	Cit.19365.1.S1_at		Cit.26491.1.S1_at		Cit.721.1.S1_x_at
Cit.34562.1.S1_at	Cit.10062.1.S1_at	Cit.19295.1.S1_s_at		Cit.10062.1.S1_at		Cit.2350.1.S1_at
Cit.19378.1.S1_s_at	Cit.19378.1.S1_s_at	Cit.18718.1.S1_s_at		Cit.29217.1.S1_at		Cit.17413.1.S1_s_at
Cit.17946.1.S1_s_at	Cit.17946.1.S1_s_at	Cit.1782.1.S1_s_at		Cit.25266.1.S1_s_at		Cit.7153.1.S1_at
Cit.15330.1.S1_at	Cit.15330.1.S1_at	Cit.17816.1.S1_s_at		Cit.15330.1.S1_at		Cit.25607.1.S1_s_at
Cit.17445.1.S1_at	Cit.17445.1.S1_at	Cit.17637.1.S1_at		Cit.21325.1.S1_s_at		Cit.2740.1.S1_at
Cit.14155.1.S1_s_at	Cit.12820.1.S1_at	Cit.17821.1.S1_s_at		Cit.16378.1.S1_at		Cit.4504.1.S1_at
Cit.2569.1.S1_at	Cit.24582.1.S1_at	Cit.18130.1.S1_at		Cit.24582.1.S1_at		Cit.37441.1.S1_at
Cit.21962.1.S1_at	Cit.12143.1.S1_s_at	Cit.17929.1.S1_s_at		Cit.31685.1.S1_at		Cit.11959.1.S1_s_at
Cit.26363.1.S1_at	Cit.13425.1.S1_at	Cit.17854.1.S1_s_at		Cit.13425.1.S1_at		Cit.18685.1.S1_at
Cit.21420.1.S1_at	Cit.21420.1.S1_at	Cit.2042.1.S1_at		Cit.22469.1.S1_s_at		Cit.22047.1.S1_x_at
Cit.23784.1.S1_s_at	Cit.9573.1.S1_s_at	Cit.20550.1.S1_at		Cit.31036.1.S1_at		Cit.3694.1.S1_s_at
Cit.10032.1.S1_x_at	Cit.10032.1.S1_x_at	Cit.19606.1.S1_at		Cit.18661.1.S1_at		Cit.5142.1.S1_at
Cit.5455.1.S1_at	Cit.5455.1.S1_at	Cit.20147.1.S1_at		Cit.5455.1.S1_at		Cit.29171.1.S1_at
Cit.17701.1.S1_at	Cit.17701.1.S1_at	Cit.20580.1.S1_s_at		Cit.17701.1.S1_at		Cit.16335.1.S1_at
Cit.30065.1.S1_at	Cit.30065.1.S1_at	Cit.19590.1.S1_x_at		Cit.30065.1.S1_at		Cit.25238.1.S1_at
Cit.18150.1.S1_at	Cit.20579.1.S1_at	Cit.1943.1.S1_s_at		Cit.20579.1.S1_at		Cit.30160.1.S1_at
Cit.7382.1.S1_at	Cit.7382.1.S1_at	Cit.20521.1.S1_at		Cit.7382.1.S1_at		Cit.12980.1.S1_x_at
Cit.6765.1.S1_at	Cit.30905.1.S1_at	Cit.18263.1.S1_at		Cit.38824.1.S1_at		Cit.4030.1.S1_at
Cit.13586.1.S1_at	Cit.17567.1.S1_at	Cit.19437.1.S1_at		Cit.17567.1.S1_at		Cit.3855.1.S1_at
Cit.11261.1.S1_at	Cit.11261.1.S1_at			Cit.11261.1.S1_at		Cit.13504.1.S1_s_at
Cit.3195.1.S1_at	Cit.20157.1.S1_at			Cit.20157.1.S1_at		Cit.16744.1.S1_at
Cit.11230.1.S1_at	Cit.11230.1.S1_at			Cit.11230.1.S1_at		Cit.30335.1.S1_at
Cit.11332.1.S1_s_at	Cit.11332.1.S1_s_at			Cit.11332.1.S1_s_at		Cit.34798.1.S1_s_at
Cit.15706.1.S1_at	Cit.15706.1.S1_at			Cit.11983.1.S1_s_at		Cit.13754.1.S1_s_at
Cit.5961.1.S1_at	Cit.161.1.S1_at			Cit.29879.1.S1_s_at		Cit.14102.1.S1_at
Cit.31959.1.S1_at	Cit.6085.1.S1_at			Cit.16474.1.S1_at		Cit.28317.1.S1_at
Cit.18227.1.S1_at	Cit.18227.1.S1_at			Cit.18227.1.S1_at		Cit.7299.1.S1_s_at
Cit.31373.1.S1_at	Cit.31373.1.S1_at			Cit.31373.1.S1_at		Cit.16955.1.S1_s_at
Cit.5534.1.S1_s_at	Cit.5534.1.S1_s_at			Cit.5534.1.S1_s_at		Cit.3611.1.S1_s_at
Cit.19319.1.S1_at	Cit.21956.1.S1_at			Cit.21956.1.S1_at		Cit.4991.1.S1_s_at
Cit.14168.1.S1_at	Cit.17279.1.S1_at			Cit.14675.1.S1_at		Cit.20749.1.S1_s_at
Cit.38722.1.S1_at	Cit.38722.1.S1_at			Cit.4740.1.S1_s_at		Cit.4858.1.S1_at
Cit.38807.1.S1_at	Cit.38807.1.S1_at			Cit.29683.1.S1_at		Cit.20852.1.S1_s_at
Cit.36861.1.S1_at	Cit.24163.1.S1_s_at			Cit.29714.1.S1_at		Cit.18722.1.S1_at
Cit.16537.1.S1_at	Cit.22572.1.S1_s_at			Cit.22572.1.S1_s_at		Cit.9905.1.S1_s_at
Cit.17368.1.S1_s_at	Cit.30844.1.S1_s_at			Cit.34630.1.S1_at		Cit.2712.1.S1_s_at
Cit.4778.1.S1_s_at	Cit.4778.1.S1_s_at			Cit.4778.1.S1_s_at		Cit.5002.1.S1_s_at
Cit.2993.1.S1_at	Cit.13413.1.S1_at			Cit.12562.1.S1_s_at		Cit.6439.1.S1_s_at
Cit.4934.1.S1_at	Cit.10700.1.S1_s_at			Cit.10700.1.S1_s_at		Cit.17308.1.S1_at
Cit.31368.1.S1_at	Cit.31368.1.S1_at			Cit.8501.1.S1_at		Cit.13612.1.S1_at
Cit.17149.1.S1_s_at	Cit.16817.1.S1_at			Cit.16817.1.S1_at		Cit.29664.1.S1_at
Cit.19678.1.S1_s_at	Cit.28185.1.S1_at			Cit.12448.1.S1_at		Cit.21486.1.S1_x_at
Cit.2927.1.S1_s_at	Cit.2927.1.S1_s_at			Cit.2927.1.S1_s_at		Cit.30439.1.S1_s_at
Cit.6597.1.S1_at	Cit.20591.1.S1_at			Cit.20591.1.S1_at		Cit.30542.1.S1_s_at
Cit.13384.1.S1_at	Cit.13384.1.S1_at			Cit.13384.1.S1_at		Cit.4688.1.S1_at
Cit.15680.1.S1_at	Cit.15680.1.S1_at			Cit.6524.1.S1_at		Cit.15136.1.S1_s_at
Cit.32517.1.S1_s_at	Cit.32517.1.S1_s_at			Cit.17116.1.S1_at		Cit.7811.1.S1_at
Cit.28311.1.S1_at	Cit.12814.1.S1_s_at			Cit.24179.1.S1_at		Cit.3609.1.S1_at
Cit.7210.1.S1_at	Cit.7210.1.S1_at			Cit.3642.1.S1_at		Cit.12435.1.S1_s_at
Cit.10493.1.S1_s_at	Cit.27971.1.S1_at			Cit.27971.1.S1_at		Cit.30858.1.S1_at
Cit.4489.1.S1_s_at	Cit.4489.1.S1_s_at			Cit.28178.1.S1_s_at		Cit.13967.1.S1_s_at
Cit.6163.1.S1_at	Cit.289.1.S1_s_at			Cit.1096.1.S1_s_at		Cit.1231.1.S1_s_at
Cit.6202.1.S1_s_at	Cit.4715.1.S1_s_at			Cit.4715.1.S1_s_at		Cit.19405.1.S1_s_at
Cit.9989.1.S1_at	Cit.26239.1.S1_at			Cit.9546.1.S1_at		Cit.2333.1.S1_at
Cit.22070.1.S1_at	Cit.22070.1.S1_at			Cit.22070.1.S1_at		Cit.25295.1.S1_at
Cit.30990.1.S1_at	Cit.5279.1.S1_at			Cit.15027.1.S1_at		Cit.3600.1.S1_s_at
Cit.17527.1.S1_at	Cit.17195.1.S1_s_at			Cit.17195.1.S1_s_at		Cit.30576.1.S1_s_at
Cit.2943.1.S1_at	Cit.2943.1.S1_at			Cit.2943.1.S1_at		Cit.7265.1.S1_at
Cit.14690.1.S1_s_at	Cit.5947.1.S1_at			Cit.11262.1.S1_s_at		Cit.15810.1.S1_s_at
Cit.37479.1.S1_at	Cit.17241.1.S1_at			Cit.3367.1.S1_at		Cit.38050.1.S1_at
Cit.8915.1.S1_x_at	Cit.8915.1.S1_x_at			Cit.9638.1.S1_s_at		Cit.20625.1.S1_at
Cit.36890.1.S1_s_at	Cit.15700.1.S1_at			Cit.12609.1.S1_s_at		Cit.17449.1.S1_at
Cit.6334.1.S1_at	Cit.18469.1.S1_at			Cit.18469.1.S1_at		Cit.7169.1.S1_at
Cit.30028.1.S1_s_at	Cit.25961.1.S1_s_at			Cit.5758.1.S1_at		Cit.38855.1.S1_at
Cit.9662.1.S1_s_at	Cit.9662.1.S1_s_at			Cit.9662.1.S1_s_at		Cit.252.1.S1_s_at
Cit.22267.1.S1_at	Cit.15705.1.S1_at			Cit.37914.1.S1_at		Cit.6480.1.S1_s_at
Cit.21019.1.S1_at	Cit.855.1.S1_s_at			Cit.17346.1.S1_s_at		Cit.1914.1.S1_s_at
Cit.10032.1.S1_s_at	Cit.38812.1.S1_at			Cit.5992.1.S1_at		Cit.19984.1.S1_s_at
Cit.4304.1.S1_s_at	Cit.4773.1.S1_at			Cit.2936.1.S1_at		Cit.5235.1.S1_at
Cit.26988.1.S1_at	Cit.26347.1.S1_s_at			Cit.26347.1.S1_s_at		Cit.5620.1.S1_s_at
Cit.23623.1.S1_s_at	Cit.23623.1.S1_s_at			Cit.23623.1.S1_s_at		Cit.8608.1.S1_at
Cit.5790.1.S1_s_at	Cit.35249.1.S1_at			Cit.35249.1.S1_at		Cit.9029.1.S1_s_at
Cit.5878.1.S1_at	Cit.19439.1.S1_s_at			Cit.13757.1.S1_s_at		Cit.9964.1.S1_s_at
Cit.16756.1.S1_at	Cit.38047.1.S1_at			Cit.16071.1.S1_at		Cit.31197.1.S1_at
Cit.399.1.S1_s_at	Cit.38467.1.S1_at			Cit.38467.1.S1_at		Cit.5447.1.S1_at
Cit.27781.1.S1_at	Cit.21206.1.S1_x_at			Cit.27055.1.S1_at		Cit.29568.1.S1_s_at
Cit.11285.1.S1_s_at	Cit.11285.1.S1_s_at			Cit.16238.1.S1_at		Cit.5694.1.S1_at
Cit.16103.1.S1_at	Cit.29625.1.S1_at			Cit.22457.1.S1_at		Cit.1989.1.S1_at
Cit.18572.1.S1_at	Cit.36281.1.S1_at			Cit.36281.1.S1_at		Cit.4061.1.S1_s_at
Cit.4470.1.S1_s_at	Cit.4470.1.S1_s_at			Cit.4470.1.S1_s_at		Cit.10653.1.S1_s_at
Cit.6455.1.S1_at	Cit.14023.1.S1_s_at			Cit.14023.1.S1_s_at		Cit.10165.1.S1_s_at
Cit.20784.1.S1_at	Cit.6675.1.S1_at			Cit.25458.1.S1_s_at		Cit.10281.1.S1_s_at
Cit.26200.1.S1_at	Cit.26200.1.S1_at			Cit.11650.1.S1_s_at		Cit.29520.1.S1_s_at
Cit.39162.1.S1_at	Cit.27232.1.S1_at			Cit.27232.1.S1_at		Cit.35458.1.S1_at
Cit.24458.1.S1_s_at	Cit.9229.1.S1_x_at			Cit.10017.1.S1_s_at		Cit.19818.1.S1_x_at
Cit.33341.1.S1_s_at	Cit.33341.1.S1_s_at			Cit.15289.1.S1_at		Cit.1386.1.S1_at
Cit.1632.1.S1_s_at	Cit.21838.1.S1_at			Cit.18195.1.S1_at		Cit.6854.1.S1_at
Cit.29684.1.S1_at	Cit.29684.1.S1_at			Cit.32385.1.S1_at		Cit.29680.1.S1_at
Cit.14197.1.S1_at	Cit.14197.1.S1_at			Cit.24563.1.S1_at		Cit.14623.1.S1_at
Cit.6523.1.S1_at	Cit.26983.1.S1_at			Cit.4534.1.S1_at		Cit.9288.1.S1_s_at
Cit.11508.1.S1_s_at	Cit.23337.1.S1_s_at			Cit.14274.1.S1_s_at		Cit.20934.1.S1_s_at
Cit.17409.1.S1_at	Cit.37277.1.S1_at			Cit.37277.1.S1_at		Cit.6020.1.S1_at
Cit.25119.1.S1_at	Cit.18008.1.S1_at			Cit.3656.1.S1_at		Cit.22690.1.S1_at
Cit.40311.1.S1_at	Cit.29512.1.S1_at			Cit.29512.1.S1_at		Cit.10152.1.S1_s_at
Cit.4325.1.S1_s_at	Cit.30950.1.S1_at			Cit.30950.1.S1_at		Cit.30618.1.S1_s_at
Cit.22550.1.S1_s_at	Cit.17294.1.S1_at			Cit.17294.1.S1_at		Cit.25597.1.S1_at
Cit.8394.1.S1_x_at	Cit.7312.1.S1_at			Cit.12210.1.S1_at		Cit.1843.1.S1_at
Cit.14050.1.S1_at	Cit.14050.1.S1_at			Cit.10528.1.S1_at		Cit.11696.1.S1_at
Cit.4550.1.S1_at	Cit.4550.1.S1_at			Cit.4550.1.S1_at		Cit.17095.1.S1_s_at
Cit.24015.1.S1_x_at	Cit.24015.1.S1_x_at			Cit.14390.1.S1_at		Cit.35675.1.S1_at
Cit.30664.1.S1_at	Cit.37189.1.S1_at			Cit.37189.1.S1_at		Cit.6329.1.S1_at
Cit.9510.1.S1_s_at	Cit.12654.1.S1_x_at			Cit.12654.1.S1_x_at		Cit.9662.1.S1_at
Cit.5201.1.S1_at	Cit.5201.1.S1_at			Cit.7491.1.S1_at		Cit.10927.1.S1_s_at
Cit.30221.1.S1_at	Cit.27438.1.S1_at			Cit.23178.1.S1_at		Cit.12374.1.S1_at
Cit.4860.1.S1_at	Cit.13939.1.S1_at			Cit.13939.1.S1_at		Cit.40289.1.S1_at
Cit.18389.1.S1_s_at	Cit.17298.1.S1_at			Cit.4206.1.S1_at		Cit.21162.1.S1_s_at
Cit.16272.1.S1_at	Cit.16272.1.S1_at			Cit.5180.1.S1_s_at		Cit.16401.1.S1_s_at
Cit.30535.1.S1_s_at	Cit.30535.1.S1_s_at			Cit.26215.1.S1_at		Cit.37293.1.S1_at
Cit.10062.1.S1_at	Cit.29620.1.S1_s_at			Cit.29620.1.S1_s_at		Cit.30477.1.S1_s_at
Cit.6823.1.S1_s_at	Cit.6823.1.S1_s_at			Cit.13640.1.S1_s_at		Cit.30851.1.S1_at
Cit.25266.1.S1_s_at	Cit.25266.1.S1_s_at			Cit.842.1.S1_at		Cit.20757.1.S1_at
Cit.23294.1.S1_at	Cit.23294.1.S1_at			Cit.23294.1.S1_at		Cit.2076.1.S1_s_at
Cit.5237.1.S1_s_at	Cit.5237.1.S1_s_at			Cit.30500.1.S1_at		Cit.26697.1.S1_s_at
Cit.5523.1.S1_at	Cit.16378.1.S1_at			Cit.31860.1.S1_s_at		Cit.12866.1.S1_x_at
Cit.24582.1.S1_at	Cit.10425.1.S1_s_at			Cit.24062.1.S1_s_at		Cit.5926.1.S1_s_at
Cit.12143.1.S1_s_at	Cit.11332.1.S1_at			Cit.40444.1.S1_at		Cit.19571.1.S1_s_at
Cit.24936.1.S1_at	Cit.29396.1.S1_at			Cit.29396.1.S1_at		Cit.8319.1.S1_at
Cit.22469.1.S1_s_at	Cit.22469.1.S1_s_at			Cit.8351.1.S1_s_at		Cit.177.1.S1_s_at
Cit.9573.1.S1_s_at	Cit.15908.1.S1_at			Cit.1187.1.S1_at		Cit.28099.1.S1_at
Cit.18661.1.S1_at	Cit.18661.1.S1_at			Cit.17337.1.S1_at		Cit.11335.1.S1_at
Cit.21506.1.S1_s_at	Cit.21506.1.S1_s_at			Cit.14877.1.S1_at		Cit.9857.1.S1_at
Cit.6446.1.S1_at	Cit.6446.1.S1_at			Cit.6446.1.S1_at		Cit.20524.1.S1_at
Cit.32755.1.S1_at	Cit.32755.1.S1_at			Cit.11933.1.S1_at		Cit.20040.1.S1_at
Cit.4816.1.S1_s_at	Cit.37364.1.S1_at			Cit.30150.1.S1_at		Cit.1320.1.S1_s_at
Cit.12049.1.S1_at	Cit.12049.1.S1_at			Cit.12049.1.S1_at		Cit.14900.1.S1_at
Cit.30905.1.S1_at	Cit.29313.1.S1_s_at			Cit.29629.1.S1_s_at		Cit.36680.1.S1_at
Cit.17567.1.S1_at	Cit.13542.1.S1_at			Cit.13542.1.S1_at		Cit.14078.1.S1_at
Cit.31195.1.S1_at	Cit.5287.1.S1_at			Cit.5287.1.S1_at		Cit.4896.1.S1_s_at
Cit.32021.1.S1_at	Cit.3473.1.S1_at			Cit.3473.1.S1_at		Cit.19124.1.S1_s_at
Cit.1869.1.S1_at	Cit.1869.1.S1_at			Cit.16722.1.S1_at		Cit.162.1.S1_x_at
Cit.35157.1.S1_at	Cit.10886.1.S1_at			Cit.10886.1.S1_at		Cit.29804.1.S1_at
Cit.11983.1.S1_s_at	Cit.11983.1.S1_s_at			Cit.26686.1.S1_at		Cit.5235.1.S1_x_at
Cit.161.1.S1_at	Cit.14102.1.S1_at			Cit.27977.1.S1_at		Cit.3283.1.S1_s_at
Cit.6085.1.S1_at	Cit.5085.1.S1_at			Cit.40395.1.S1_s_at		Cit.17455.1.S1_s_at
Cit.10054.1.S1_s_at	Cit.29973.1.S1_at			Cit.29973.1.S1_at		Cit.51.1.S1_x_at
Cit.14699.1.S1_at	Cit.46.1.S1_at			Cit.46.1.S1_at		Cit.5323.1.S1_at
Cit.29547.1.S1_at	Cit.17757.1.S1_at			Cit.30155.1.S1_at		Cit.1039.1.S1_at
Cit.4159.1.S1_s_at	Cit.16960.1.S1_x_at			Cit.16960.1.S1_x_at		Cit.9305.1.S1_s_at
Cit.15685.1.S1_at	Cit.22105.1.S1_at			Cit.10675.1.S1_at		Cit.39466.1.S1_at
Cit.39515.1.S1_at	Cit.4740.1.S1_s_at			Cit.16330.1.S1_at		Cit.14890.1.S1_at
Cit.29683.1.S1_at	Cit.29683.1.S1_at			Cit.11702.1.S1_s_at		Cit.13858.1.S1_s_at
Cit.18730.1.S1_at	Cit.29714.1.S1_at			Cit.13694.1.S1_at		Cit.18705.1.S1_at
Cit.10496.1.S1_at	Cit.16987.1.S1_s_at			Cit.16987.1.S1_s_at		Cit.11965.1.S1_at
Cit.30844.1.S1_s_at	Cit.30825.1.S1_s_at			Cit.19980.1.S1_at		Cit.7255.1.S1_at
Cit.2861.1.S1_at	Cit.2861.1.S1_at			Cit.2861.1.S1_at		Cit.5329.1.S1_at
Cit.23171.1.S1_x_at	Cit.17460.1.S1_at			Cit.16024.1.S1_at		Cit.19833.1.S1_at
Cit.17961.1.S1_s_at	Cit.2233.1.S1_s_at			Cit.2233.1.S1_s_at		Cit.25433.1.S1_s_at
Cit.5930.1.S1_at	Cit.5930.1.S1_at			Cit.30623.1.S1_s_at		Cit.5096.1.S1_at
Cit.16817.1.S1_at	Cit.8600.1.S1_x_at			Cit.8600.1.S1_x_at		Cit.32906.1.S1_at
Cit.28185.1.S1_at	Cit.12448.1.S1_at			Cit.5054.1.S1_s_at		Cit.5290.1.S1_at
Cit.28316.1.S1_s_at	Cit.28316.1.S1_s_at			Cit.19927.1.S1_at		Cit.19374.1.S1_at
Cit.24299.1.S1_at	Cit.40088.1.S1_at			Cit.40088.1.S1_at		Cit.18201.1.S1_at
Cit.20666.1.S1_at	Cit.17243.1.S1_at			Cit.17243.1.S1_at		Cit.37449.1.S1_at
Cit.6524.1.S1_at	Cit.6524.1.S1_at			Cit.31903.1.S1_at		Cit.30988.1.S1_at
Cit.34156.1.S1_at	Cit.34156.1.S1_at			AFFX-Cit-ubq11-5_s_at		Cit.38806.1.S1_at
Cit.21476.1.S1_at	Cit.24179.1.S1_at			Cit.40185.1.S1_at		Cit.19764.1.S1_s_at
Cit.3642.1.S1_at	Cit.3642.1.S1_at			Cit.17838.1.S1_s_at		Cit.35493.1.S1_s_at
Cit.4730.1.S1_at	Cit.326.1.S1_at			Cit.1772.1.S1_at		Cit.6340.1.S1_s_at
Cit.18933.1.S1_at	Cit.18933.1.S1_at			Cit.16296.1.S1_at		Cit.21706.1.S1_at
Cit.7138.1.S1_at	Cit.312.1.S1_s_at			Cit.5319.1.S1_at		Cit.12541.1.S1_s_at
Cit.4715.1.S1_s_at	Cit.5625.1.S1_at			Cit.5625.1.S1_at		Cit.881.1.S1_s_at
Cit.26239.1.S1_at	Cit.9546.1.S1_at			Cit.17483.1.S1_at		Cit.5905.1.S1_at
Cit.6389.1.S1_at	Cit.6389.1.S1_at			Cit.6971.1.S1_at		Cit.14111.1.S1_s_at
Cit.4526.1.S1_at	Cit.38213.1.S1_at			Cit.22361.1.S1_at		Cit.421.1.S1_s_at
Cit.15722.1.S1_at	Cit.20714.1.S1_at			Cit.20714.1.S1_at		Cit.5206.1.S1_at
Cit.12504.1.S1_s_at	Cit.12504.1.S1_s_at			Cit.12504.1.S1_s_at		Cit.23008.1.S1_at
Cit.5947.1.S1_at	Cit.11262.1.S1_s_at			Cit.12986.1.S1_s_at		Cit.32167.1.S1_at
Cit.17241.1.S1_at	Cit.21748.1.S1_at			Cit.28526.1.S1_s_at		Cit.15119.1.S1_s_at
Cit.15887.1.S1_at	Cit.4099.1.S1_at			Cit.25392.1.S1_s_at		Cit.29571.1.S1_at
Cit.16801.1.S1_at	Cit.28139.1.S1_at			Cit.40200.1.S1_s_at		Cit.30473.1.S1_s_at
Cit.18469.1.S1_at	Cit.29458.1.S1_s_at			Cit.36878.1.S1_at		Cit.29267.1.S1_s_at
Cit.916.1.S1_at	Cit.17576.1.S1_x_at			Cit.21399.1.S1_x_at		Cit.12427.1.S1_at
Cit.401.1.S1_x_at	Cit.401.1.S1_x_at			Cit.401.1.S1_x_at		Cit.21081.1.S1_s_at
Cit.15098.1.S1_at	Cit.37914.1.S1_at			Cit.6178.1.S1_at		Cit.5286.1.S1_at
Cit.855.1.S1_s_at	Cit.29852.1.S1_at			Cit.6279.1.S1_at		Cit.30113.1.S1_at
Cit.8027.1.S1_s_at	Cit.18491.1.S1_at			Cit.11860.1.S1_at		Cit.12906.1.S1_s_at
Cit.4773.1.S1_at	Cit.18172.1.S1_at			Cit.26333.1.S1_s_at		Cit.37459.1.S1_at
Cit.8277.1.S1_x_at	Cit.19716.1.S1_x_at			Cit.19716.1.S1_x_at		Cit.31411.1.S1_at
Cit.12364.1.S1_at	Cit.2909.1.S1_s_at			Cit.25176.1.S1_at		Cit.6792.1.S1_at
Cit.27754.1.S1_at	Cit.10381.1.S1_s_at			Cit.10381.1.S1_s_at		Cit.5508.1.S1_x_at
Cit.6704.1.S1_at	Cit.851.1.S1_s_at			Cit.18814.1.S1_at		Cit.28237.1.S1_at
Cit.38047.1.S1_at	Cit.15246.1.S1_at			Cit.6303.1.S1_at		Cit.14663.1.S1_at
Cit.38467.1.S1_at	Cit.39387.1.S1_at			Cit.39387.1.S1_at		Cit.17949.1.S1_s_at
Cit.1270.1.S1_s_at	Cit.27055.1.S1_at			Cit.5701.1.S1_at		Cit.8587.1.S1_s_at
Cit.36613.1.S1_at	Cit.36613.1.S1_at			Cit.13449.1.S1_at		Cit.18420.1.S1_at
Cit.11821.1.S1_s_at	Cit.22457.1.S1_at			Cit.797.1.S1_x_at		Cit.30938.1.S1_s_at
Cit.36281.1.S1_at	Cit.19147.1.S1_at			Cit.19147.1.S1_at		Cit.7462.1.S1_at
Cit.25285.1.S1_at	Cit.25285.1.S1_at			Cit.27243.1.S1_at		Cit.30427.1.S1_s_at
Cit.31079.1.S1_at	Cit.1006.1.S1_s_at			Cit.38380.1.S1_at		Cit.32389.1.S1_at
Cit.6675.1.S1_at	Cit.25458.1.S1_s_at			Cit.29072.1.S1_at		Cit.7444.1.S1_at
Cit.11650.1.S1_s_at	Cit.11650.1.S1_s_at			Cit.17062.1.S1_s_at		Cit.7199.1.S1_at
Cit.27232.1.S1_at	Cit.13102.1.S1_s_at			Cit.13102.1.S1_s_at		Cit.29407.1.S1_s_at
Cit.9229.1.S1_x_at	Cit.38914.1.S1_s_at			Cit.7700.1.S1_at		Cit.11695.1.S1_s_at
Cit.21908.1.S1_x_at	Cit.21908.1.S1_x_at			Cit.20222.1.S1_s_at		Cit.27807.1.S1_at
Cit.24646.1.S1_s_at	Cit.8776.1.S1_at			Cit.39201.1.S1_s_at		Cit.23561.1.S1_x_at
Cit.16091.1.S1_at	Cit.21404.1.S1_at			Cit.13556.1.S1_at		Cit.21713.1.S1_x_at
Cit.24563.1.S1_at	Cit.24563.1.S1_at			Cit.4546.1.S1_at		Cit.33111.1.S1_at
Cit.26983.1.S1_at	Cit.84.1.S1_x_at			Cit.5690.1.S1_s_at		Cit.12029.1.S1_s_at
Cit.29469.1.S1_s_at	Cit.15181.1.S1_at			Cit.38415.1.S1_at		Cit.30107.1.S1_at
Cit.37277.1.S1_at	Cit.30453.1.S1_at			Cit.17516.1.S1_at		Cit.14890.1.S1_x_at
Cit.28162.1.S1_at	Cit.15400.1.S1_s_at			Cit.2598.1.S1_at		Cit.8811.1.S1_x_at
Cit.6502.1.S1_at	Cit.30156.1.S1_at			Cit.14331.1.S1_at		Cit.10914.1.S1_s_at
Cit.15137.1.S1_at	Cit.39946.1.S1_at			Cit.39946.1.S1_at		Cit.7238.1.S1_at
Cit.6275.1.S1_at	Cit.17309.1.S1_at			Cit.17309.1.S1_at		Cit.17322.1.S1_s_at
Cit.7538.1.S1_at	Cit.1923.1.S1_s_at			Cit.40156.1.S1_at		Cit.39268.1.S1_s_at
Cit.37589.1.S1_at	Cit.37589.1.S1_at			Cit.28980.1.S1_s_at		Cit.29596.1.S1_s_at
Cit.14300.1.S1_s_at	Cit.14300.1.S1_s_at			Cit.14300.1.S1_s_at		Cit.15112.1.S1_s_at
Cit.31497.1.S1_at	Cit.30230.1.S1_at			Cit.3514.1.S1_at		Cit.6791.1.S1_at
Cit.23601.1.S1_at	Cit.32035.1.S1_at			Cit.32035.1.S1_at		Cit.22895.1.S1_s_at
Cit.30084.1.S1_at	Cit.2237.1.S1_at			Cit.2237.1.S1_at		Cit.23261.1.S1_at
Cit.7491.1.S1_at	Cit.7491.1.S1_at			Cit.23527.1.S1_at		Cit.16993.1.S1_s_at
Cit.27438.1.S1_at	Cit.23178.1.S1_at			Cit.15615.1.S1_s_at		Cit.14911.1.S1_at
Cit.13939.1.S1_at	Cit.23885.1.S1_at			Cit.23885.1.S1_at		Cit.113.1.S1_s_at
Cit.6618.1.S1_at	Cit.4206.1.S1_at			Cit.20578.1.S1_at		Cit.15896.1.S1_at
Cit.11691.1.S1_at	Cit.5180.1.S1_s_at			Cit.25145.1.S1_at		Cit.60.1.S1_at
Cit.26491.1.S1_at	Cit.26491.1.S1_at			Cit.20598.1.S1_at		Cit.30852.1.S1_a_at
Cit.29620.1.S1_s_at	Cit.10915.1.S1_s_at			Cit.9715.1.S1_s_at		Cit.19859.1.S1_at
Cit.17413.1.S1_s_at	Cit.17413.1.S1_s_at			Cit.6395.1.S1_at		Cit.24058.1.S1_s_at
Cit.9817.1.S1_s_at	Cit.9817.1.S1_s_at			Cit.22264.1.S1_s_at		Cit.29610.1.S1_s_at
Cit.37621.1.S1_at	Cit.22602.1.S1_at			Cit.1125.1.S1_at		Cit.13023.1.S1_at
Cit.19339.1.S1_s_at	Cit.21325.1.S1_s_at			Cit.33239.1.S1_at		Cit.18709.1.S1_at
Cit.12820.1.S1_at	Cit.31860.1.S1_s_at			Cit.12976.1.S1_at		Cit.31227.1.S1_at
Cit.10425.1.S1_s_at	Cit.24062.1.S1_s_at			Cit.40317.1.S1_at		Cit.5752.1.S1_at
Cit.11332.1.S1_at	Cit.31685.1.S1_at			Cit.4877.1.S1_s_at		Cit.37701.1.S1_at
Cit.17257.1.S1_at	Cit.14457.1.S1_s_at			Cit.30025.1.S1_at		Cit.377.1.S1_x_at
Cit.8351.1.S1_s_at	Cit.8351.1.S1_s_at			Cit.6935.1.S1_at		Cit.29752.1.S1_at
Cit.15908.1.S1_at	Cit.3694.1.S1_s_at			Cit.28277.1.S1_at		Cit.28962.1.S1_s_at
Cit.17337.1.S1_at	Cit.17337.1.S1_at			Cit.31474.1.S1_at		Cit.39084.1.S1_s_at
Cit.14877.1.S1_at	Cit.14877.1.S1_at			Cit.22693.1.S1_x_at		Cit.12226.1.S1_at
Cit.950.1.S1_s_at	Cit.950.1.S1_s_at			Cit.39620.1.S1_s_at		Cit.9059.1.S1_s_at
Cit.35279.1.S1_s_at	Cit.11933.1.S1_at			Cit.1599.1.S1_at		Cit.39871.1.S1_s_at
Cit.20579.1.S1_at	Cit.30150.1.S1_at			Cit.26570.1.S1_at		Cit.30594.1.S1_s_at
Cit.32219.1.S1_at	Cit.32219.1.S1_at			Cit.5049.1.S1_s_at		Cit.18013.1.S1_at
Cit.29313.1.S1_s_at	Cit.38824.1.S1_at			Cit.35651.1.S1_s_at		Cit.730.1.S1_x_at
Cit.13542.1.S1_at	Cit.30353.1.S1_at			Cit.30353.1.S1_at		Cit.14266.1.S1_at
Cit.5287.1.S1_at	Cit.10334.1.S1_at			Cit.10334.1.S1_at		Cit.14919.1.S1_s_at
Cit.20157.1.S1_at	Cit.11401.1.S1_at			Cit.11401.1.S1_at		Cit.456.1.S1_x_at
Cit.16722.1.S1_at	Cit.16722.1.S1_at			Cit.5649.1.S1_at		Cit.14664.1.S1_at
Cit.10886.1.S1_at	Cit.22629.1.S1_s_at			Cit.27038.1.S1_at		Cit.10092.1.S1_s_at
Cit.15606.1.S1_at	Cit.15606.1.S1_at			Cit.28100.1.S1_at		Cit.31964.1.S1_at
Cit.14102.1.S1_at	Cit.22358.1.S1_at			Cit.18498.1.S1_at		Cit.2994.1.S1_s_at
Cit.5085.1.S1_at	Cit.5694.1.S1_s_at			Cit.13403.1.S1_s_at		Cit.8210.1.S1_s_at
Cit.29973.1.S1_at	Cit.6892.1.S1_at			Cit.6892.1.S1_at		Cit.14667.1.S1_at
Cit.46.1.S1_at	Cit.39721.1.S1_x_at			Cit.39721.1.S1_x_at		Cit.28649.1.S1_at
Cit.17757.1.S1_at	Cit.23780.1.S1_s_at			Cit.16740.1.S1_at		Cit.23610.1.S1_at
Cit.21956.1.S1_at	Cit.4909.1.S1_at			Cit.6409.1.S1_at		Cit.28150.1.S1_s_at
Cit.17279.1.S1_at	Cit.14675.1.S1_at			Cit.37059.1.S1_x_at		Cit.30306.1.S1_s_at
Cit.4740.1.S1_s_at	Cit.16330.1.S1_at			Cit.19597.1.S1_at		Cit.30729.1.S1_s_at
Cit.21087.1.S1_s_at	Cit.21087.1.S1_s_at			Cit.28155.1.S1_at		Cit.8403.1.S1_s_at
Cit.24163.1.S1_s_at	Cit.13694.1.S1_at			Cit.29334.1.S1_at		Cit.24933.1.S1_at
Cit.5524.1.S1_at	Cit.31504.1.S1_at			Cit.31504.1.S1_at		Cit.7830.1.S1_at
Cit.30825.1.S1_s_at	Cit.34630.1.S1_at			Cit.401.1.S1_s_at		Cit.11497.1.S1_at
Cit.6754.1.S1_at	Cit.6754.1.S1_at			Cit.6754.1.S1_at		Cit.33343.1.S1_s_at
Cit.13413.1.S1_at	Cit.12562.1.S1_s_at			Cit.10551.1.S1_s_at		Cit.10737.1.S1_s_at
Cit.33363.1.S1_at	Cit.23248.1.S1_at			Cit.3752.1.S1_s_at		Cit.15018.1.S1_at
Cit.8501.1.S1_at	Cit.8501.1.S1_at			Cit.8344.1.S1_s_at		Cit.36077.1.S1_s_at
Cit.30139.1.S1_at	Cit.28457.1.S1_at			Cit.28457.1.S1_at		Cit.5234.1.S1_at
Cit.12448.1.S1_at	Cit.5054.1.S1_s_at			Cit.37138.1.S1_at		Cit.15870.1.S1_at
Cit.19927.1.S1_at	Cit.19927.1.S1_at			Cit.25205.1.S1_at		Cit.20343.1.S1_x_at
Cit.20591.1.S1_at	Cit.11989.1.S1_at			Cit.11989.1.S1_at		Cit.6546.1.S1_at
Cit.17243.1.S1_at	Cit.7348.1.S1_at			Cit.7348.1.S1_at		Cit.5127.1.S1_at
Cit.15474.1.S1_at	Cit.15474.1.S1_at			Cit.15911.1.S1_at		Cit.25611.1.S1_at
Cit.1435.1.S1_at	Cit.12042.1.S1_s_at			Cit.25554.1.S1_at		Cit.5206.1.S1_s_at
Cit.12938.1.S1_at	Cit.40185.1.S1_at			Cit.6766.1.S1_s_at		Cit.28233.1.S1_at
Cit.25069.1.S1_at	Cit.25069.1.S1_at			Cit.13241.1.S1_at		Cit.30157.1.S1_at
Cit.27971.1.S1_at	Cit.1772.1.S1_at			Cit.30955.1.S1_at		Cit.35355.1.S1_s_at
Cit.13967.1.S1_s_at	Cit.13967.1.S1_s_at			Cit.7497.1.S1_at		Cit.30064.1.S1_at
Cit.289.1.S1_s_at	Cit.1096.1.S1_s_at			Cit.23282.1.S1_at		Cit.31333.1.S1_at
Cit.5625.1.S1_at	Cit.8473.1.S1_s_at			Cit.8473.1.S1_s_at		Cit.30703.1.S1_at
Cit.9546.1.S1_at	Cit.17483.1.S1_at			Cit.11976.1.S1_s_at		Cit.21104.1.S1_at
Cit.6971.1.S1_at	Cit.6971.1.S1_at			Cit.29781.1.S1_at		Cit.21988.1.S1_at
Cit.3662.1.S1_s_at	Cit.6513.1.S1_a_at			Cit.30777.1.S1_at		Cit.661.1.S1_s_at
Cit.17195.1.S1_s_at	Cit.26374.1.S1_at			Cit.26374.1.S1_at		Cit.32178.1.S1_at
Cit.326.1.S1_s_at	Cit.38504.1.S1_at			Cit.38504.1.S1_at		Cit.13595.1.S1_at
Cit.11262.1.S1_s_at	Cit.12986.1.S1_s_at			Cit.29350.1.S1_at		Cit.34740.1.S1_at
Cit.21748.1.S1_at	Cit.3367.1.S1_at			Cit.30661.1.S1_at		Cit.11205.1.S1_s_at
Cit.11156.1.S1_s_at	Cit.9638.1.S1_s_at			Cit.17592.1.S1_at		Cit.29369.1.S1_x_at
Cit.27197.1.S1_at	Cit.7468.1.S1_at			Cit.33176.1.S1_at		Cit.17239.1.S1_at
Cit.29458.1.S1_s_at	Cit.36878.1.S1_at			Cit.17542.1.S1_at		Cit.15711.1.S1_at
Cit.25961.1.S1_s_at	Cit.5485.1.S1_s_at			Cit.15400.1.S1_at		Cit.14919.1.S1_at
Cit.22736.1.S1_at	Cit.22736.1.S1_at			Cit.9005.1.S1_s_at		Cit.28626.1.S1_s_at
Cit.15705.1.S1_at	Cit.6178.1.S1_at			Cit.20561.1.S1_at		Cit.25471.1.S1_s_at
Cit.29852.1.S1_at	Cit.35636.1.S1_s_at			Cit.23013.1.S1_at		Cit.38454.1.S1_at
Cit.38812.1.S1_at	Cit.5992.1.S1_at			Cit.9474.1.S1_at		Cit.29697.1.S1_at
Cit.18172.1.S1_at	Cit.2936.1.S1_at			Cit.23822.1.S1_s_at		Cit.20134.1.S1_at
Cit.4338.1.S1_s_at	Cit.21833.1.S1_at			Cit.6542.1.S1_at		Cit.17701.1.S1_s_at
Cit.2909.1.S1_s_at	Cit.30934.1.S1_at			Cit.13667.1.S1_s_at		Cit.9768.1.S1_s_at
Cit.35249.1.S1_at	Cit.11940.1.S1_at			Cit.11940.1.S1_at		Cit.16076.1.S1_at
Cit.19439.1.S1_s_at	Cit.37926.1.S1_at			Cit.17180.1.S1_at		Cit.23911.1.S1_at
Cit.6978.1.S1_at	Cit.17915.1.S1_at			Cit.14712.1.S1_at		Cit.19517.1.S1_x_at
Cit.39387.1.S1_at	Cit.7804.1.S1_s_at			Cit.7804.1.S1_s_at		Cit.2107.1.S1_s_at
Cit.21206.1.S1_x_at	Cit.5701.1.S1_at			Cit.8444.1.S1_s_at		Cit.14156.1.S1_s_at
Cit.1115.1.S1_s_at	Cit.16238.1.S1_at			Cit.32666.1.S1_at		Cit.5248.1.S1_at
Cit.29625.1.S1_at	Cit.797.1.S1_x_at			Cit.21884.1.S1_s_at		Cit.2041.1.S1_s_at
Cit.19147.1.S1_at	Cit.37146.1.S1_at			Cit.6220.1.S1_s_at		Cit.27318.1.S1_s_at
Cit.18329.1.S1_at	Cit.18329.1.S1_at			Cit.32276.1.S1_at		Cit.35151.1.S1_s_at
Cit.14023.1.S1_s_at	Cit.14649.1.S1_at			Cit.4341.1.S1_at		Cit.15992.1.S1_at
Cit.25458.1.S1_s_at	Cit.29072.1.S1_at			Cit.9595.1.S1_at		Cit.14763.1.S1_at
Cit.17062.1.S1_s_at	Cit.17062.1.S1_s_at			Cit.30286.1.S1_at		Cit.4222.1.S1_x_at
Cit.13102.1.S1_s_at	Cit.21212.1.S1_at			Cit.21212.1.S1_at		Cit.16263.1.S1_at
Cit.38914.1.S1_s_at	Cit.16008.1.S1_a_at			Cit.30344.1.S1_at		Cit.22679.1.S1_s_at
Cit.40221.1.S1_s_at	Cit.40221.1.S1_s_at			Cit.21393.1.S1_at		Cit.1001.1.S1_s_at
Cit.21838.1.S1_at	Cit.18195.1.S1_at			Cit.34341.1.S1_at		Cit.29427.1.S1_s_at
Cit.21404.1.S1_at	Cit.32385.1.S1_at			Cit.16108.1.S1_at		Cit.13509.1.S1_at
Cit.4546.1.S1_at	Cit.4546.1.S1_at			Cit.11571.1.S1_s_at		Cit.17986.1.S1_s_at
Cit.84.1.S1_x_at	Cit.4534.1.S1_at			Cit.24935.1.S1_at		Cit.24023.1.S1_s_at
Cit.37540.1.S1_at	Cit.20934.1.S1_s_at			Cit.8823.1.S1_s_at		Cit.14761.1.S1_at
Cit.30453.1.S1_at	Cit.17516.1.S1_at			Cit.3817.1.S1_at		Cit.28024.1.S1_s_at
Cit.31752.1.S1_s_at	Cit.3656.1.S1_at			Cit.17943.1.S1_s_at		Cit.7276.1.S1_at
Cit.29512.1.S1_at	Cit.20564.1.S1_at			Cit.29788.1.S1_at		Cit.10453.1.S1_s_at
Cit.32508.1.S1_at	Cit.32101.1.S1_at			Cit.10510.1.S1_s_at		Cit.20586.1.S1_at
Cit.17294.1.S1_at	Cit.24591.1.S1_s_at			Cit.4940.1.S1_at		Cit.30521.1.S1_s_at
Cit.7312.1.S1_at	Cit.12210.1.S1_at			Cit.16796.1.S1_at		Cit.30672.1.S1_x_at
Cit.10528.1.S1_at	Cit.10528.1.S1_at			Cit.22032.1.S1_at		Cit.48.1.S1_x_at
Cit.22946.1.S1_at	Cit.25025.1.S1_s_at			Cit.37357.1.S1_at		Cit.1774.1.S1_at
Cit.30230.1.S1_at	Cit.19926.1.S1_s_at			Cit.17365.1.S1_at		Cit.24850.1.S1_s_at
Cit.37189.1.S1_at	Cit.16181.1.S1_at			Cit.16181.1.S1_at		Cit.17279.1.S1_x_at
Cit.12654.1.S1_x_at	Cit.13643.1.S1_at			Cit.13311.1.S1_at		Cit.16408.1.S1_at
Cit.23527.1.S1_at	Cit.23527.1.S1_at			Cit.19775.1.S1_at		Cit.10659.1.S1_s_at
Cit.23178.1.S1_at	Cit.15615.1.S1_s_at			Cit.27152.1.S1_at		Cit.23117.1.S1_x_at
Cit.32245.1.S1_at	Cit.6438.1.S1_at			Cit.6438.1.S1_at		Cit.35196.1.S1_s_at
Cit.17298.1.S1_at	Cit.4222.1.S1_at			Cit.30616.1.S1_at		Cit.38971.1.S1_s_at
Cit.5180.1.S1_s_at	Cit.25145.1.S1_at			Cit.1266.1.S1_at		Cit.31242.1.S1_at
Cit.34221.1.S1_at	Cit.26215.1.S1_at			Cit.29974.1.S1_at		Cit.4759.1.S1_s_at
Cit.10915.1.S1_s_at	Cit.9715.1.S1_s_at			Cit.2690.1.S1_at		Cit.15469.1.S1_at
Cit.29217.1.S1_at	Cit.29217.1.S1_at			Cit.27320.1.S1_at		Cit.30043.1.S1_at
Cit.842.1.S1_at	Cit.842.1.S1_at			Cit.18721.1.S1_at		Cit.31383.1.S1_at
Cit.22602.1.S1_at	Cit.1125.1.S1_at			Cit.17304.1.S1_at		Cit.38839.1.S1_at
Cit.21325.1.S1_s_at	Cit.30500.1.S1_at			Cit.30980.1.S1_s_at		Cit.21406.1.S1_at
Cit.16378.1.S1_at	Cit.12976.1.S1_at			Cit.5675.1.S1_at		Cit.31968.1.S1_at
Cit.24062.1.S1_s_at	Cit.40317.1.S1_at			Cit.11825.1.S1_s_at		Cit.10203.1.S1_s_at
Cit.31685.1.S1_at	Cit.10916.1.S1_at			Cit.31532.1.S1_at		Cit.31541.1.S1_at
Cit.13939.1.S1_s_at	Cit.30025.1.S1_at			Cit.12500.1.S1_s_at		Cit.1780.1.S1_at
Cit.37292.1.S1_at	Cit.37292.1.S1_at			Cit.13095.1.S1_s_at		Cit.31056.1.S1_at
Cit.3694.1.S1_s_at	Cit.31036.1.S1_at			Cit.7458.1.S1_s_at		Cit.16081.1.S1_at
Cit.26336.1.S1_at	Cit.26336.1.S1_at			Cit.12189.1.S1_s_at		Cit.5276.1.S1_at
Cit.17413.1.S1_at	Cit.17413.1.S1_at			Cit.31467.1.S1_at		Cit.18282.1.S1_at
Cit.39620.1.S1_s_at	Cit.39620.1.S1_s_at			Cit.13644.1.S1_at		Cit.7295.1.S1_at
Cit.11933.1.S1_at	Cit.1599.1.S1_at			Cit.14437.1.S1_at		Cit.7790.1.S1_at
Cit.37364.1.S1_at	Cit.14906.1.S1_at			Cit.10908.1.S1_s_at		Cit.29283.1.S1_s_at
Cit.5049.1.S1_s_at	Cit.5049.1.S1_s_at			Cit.29468.1.S1_s_at		Cit.17006.1.S1_s_at
Cit.10685.1.S1_s_at	Cit.25471.1.S1_at			Cit.34812.1.S1_s_at		Cit.31254.1.S1_at
Cit.30353.1.S1_at	Cit.15321.1.S1_at			Cit.15321.1.S1_at		Cit.29883.1.S1_at
Cit.10334.1.S1_at	Cit.18001.1.S1_x_at			Cit.18001.1.S1_x_at		Cit.8700.1.S1_at
Cit.3473.1.S1_at	Cit.12519.1.S1_s_at			Cit.12519.1.S1_s_at		Cit.381.1.S1_s_at
Cit.5649.1.S1_at	Cit.5649.1.S1_at			Cit.20128.1.S1_at		Cit.8697.1.S1_at
Cit.10133.1.S1_s_at	Cit.27038.1.S1_at			Cit.11837.1.S1_at		Cit.36972.1.S1_at
Cit.26686.1.S1_at	Cit.26686.1.S1_at			Cit.28292.1.S1_at		Cit.13686.1.S1_s_at
Cit.22358.1.S1_at	Cit.35004.1.S1_s_at			Cit.6527.1.S1_at		Cit.4520.1.S1_at
Cit.5694.1.S1_s_at	Cit.16474.1.S1_at			Cit.6005.1.S1_at		Cit.4135.1.S1_s_at
Cit.6892.1.S1_at	Cit.38553.1.S1_at			Cit.38553.1.S1_at		Cit.14397.1.S1_at
Cit.36604.1.S1_at	Cit.1018.1.S1_x_at			Cit.1018.1.S1_x_at		Cit.7637.1.S1_at
Cit.23780.1.S1_s_at	Cit.30155.1.S1_at			Cit.5388.1.S1_at		Cit.233.1.S1_at
Cit.16960.1.S1_x_at	Cit.6409.1.S1_at			Cit.19291.1.S1_at		Cit.4889.1.S1_s_at
Cit.22105.1.S1_at	Cit.10675.1.S1_at			Cit.10810.1.S1_at		Cit.22527.1.S1_s_at
Cit.16330.1.S1_at	Cit.19597.1.S1_at			Cit.24821.1.S1_at		Cit.14734.1.S1_at
Cit.13956.1.S1_at	Cit.13956.1.S1_at			Cit.6822.1.S1_at		Cit.21441.1.S1_at
Cit.29714.1.S1_at	Cit.29334.1.S1_at			Cit.9280.1.S1_s_at		Cit.16050.1.S1_at
Cit.22572.1.S1_s_at	Cit.32400.1.S1_at			Cit.32400.1.S1_at		Cit.29314.1.S1_at
Cit.34630.1.S1_at	Cit.26307.1.S1_s_at			Cit.33184.1.S1_at		Cit.16919.1.S1_s_at
Cit.29366.1.S1_at	Cit.29366.1.S1_at			Cit.14470.1.S1_at		Cit.15543.1.S1_at
Cit.3706.1.S1_at	Cit.14999.1.S1_s_at			Cit.17539.1.S1_at		Cit.31524.1.S1_at
Cit.6670.1.S1_at	Cit.3752.1.S1_s_at			Cit.4722.1.S1_s_at		Cit.13553.1.S1_at
Cit.21592.1.S1_at	Cit.30623.1.S1_s_at			Cit.30393.1.S1_at		Cit.21497.1.S1_at
Cit.7804.1.S1_at	Cit.29789.1.S1_s_at			Cit.29789.1.S1_s_at		Cit.12774.1.S1_s_at
Cit.5054.1.S1_s_at	Cit.37138.1.S1_at			Cit.12424.1.S1_at		Cit.26358.1.S1_at
Cit.25205.1.S1_at	Cit.25205.1.S1_at			Cit.8330.1.S1_s_at		Cit.20730.1.S1_at
Cit.17291.1.S1_at	Cit.31932.1.S1_at			Cit.4595.1.S1_at		Cit.6498.1.S1_at
Cit.7348.1.S1_at	Cit.12251.1.S1_s_at			Cit.12251.1.S1_s_at		Cit.29721.1.S1_at
Cit.3817.1.S1_x_at	Cit.31903.1.S1_at			Cit.12448.1.S1_s_at		Cit.3390.1.S1_at
Cit.12042.1.S1_s_at	Cit.9300.1.S1_s_at			Cit.10194.1.S1_s_at		Cit.18726.1.S1_at
Cit.12814.1.S1_s_at	Cit.6766.1.S1_s_at			Cit.6611.1.S1_at		Cit.20546.1.S1_at
Cit.17838.1.S1_s_at	Cit.17838.1.S1_s_at			Cit.19708.1.S1_s_at		Cit.15552.1.S1_at
Cit.326.1.S1_at	Cit.30955.1.S1_at			Cit.2802.1.S1_s_at		Cit.31387.1.S1_at
Cit.28178.1.S1_s_at	Cit.28178.1.S1_s_at			Cit.17303.1.S1_at		Cit.38782.1.S1_at
Cit.312.1.S1_s_at	Cit.5319.1.S1_at			Cit.14977.1.S1_at		Cit.21047.1.S1_s_at
Cit.8473.1.S1_s_at	Cit.29226.1.S1_s_at			Cit.29226.1.S1_s_at		Cit.18583.1.S1_s_at
Cit.17483.1.S1_at	Cit.11976.1.S1_s_at			Cit.29536.1.S1_s_at		Cit.3070.1.S1_s_at
Cit.29725.1.S1_at	Cit.29725.1.S1_at			Cit.7373.1.S1_at		Cit.16401.1.S1_at
Cit.21996.1.S1_at	Cit.15027.1.S1_at			Cit.22403.1.S1_s_at		Cit.36271.1.S1_at
Cit.20714.1.S1_at	Cit.18242.1.S1_s_at			Cit.18242.1.S1_s_at		Cit.40083.1.S1_s_at
Cit.38504.1.S1_at	Cit.9940.1.S1_at			Cit.9940.1.S1_at		Cit.6021.1.S1_at
Cit.7635.1.S1_at	Cit.29350.1.S1_at			Cit.15082.1.S1_at		Cit.5776.1.S1_s_at
Cit.3367.1.S1_at	Cit.28526.1.S1_s_at			Cit.30483.1.S1_s_at		Cit.29750.1.S1_at
Cit.5370.1.S1_s_at	Cit.25392.1.S1_s_at			Cit.1554.1.S1_at		Cit.19609.1.S1_at
Cit.15700.1.S1_at	Cit.12609.1.S1_s_at			Cit.35195.1.S1_s_at		Cit.17200.1.S1_at
Cit.36878.1.S1_at	Cit.18155.1.S1_at			Cit.35536.1.S1_at		Cit.28656.1.S1_at
Cit.17576.1.S1_x_at	Cit.5758.1.S1_at			Cit.11755.1.S1_s_at		Cit.17826.1.S1_s_at
Cit.38234.1.S1_at	Cit.6022.1.S1_at			Cit.28432.1.S1_at		Cit.14790.1.S1_s_at
Cit.37914.1.S1_at	Cit.20561.1.S1_at			Cit.6906.1.S1_at		Cit.4392.1.S1_s_at
Cit.35636.1.S1_s_at	Cit.4667.1.S1_at			Cit.30865.1.S1_at		Cit.21575.1.S1_at
Cit.18491.1.S1_at	Cit.11860.1.S1_at			Cit.33112.1.S1_s_at		Cit.17589.1.S1_x_at
Cit.18673.1.S1_at	Cit.26333.1.S1_s_at			Cit.30647.1.S1_s_at		Cit.18564.1.S1_at
Cit.26347.1.S1_s_at	Cit.27885.1.S1_at			Cit.18128.1.S1_s_at		Cit.5132.1.S1_at
Cit.30934.1.S1_at	Cit.25176.1.S1_at			Cit.29429.1.S1_s_at		Cit.4415.1.S1_at
Cit.10381.1.S1_s_at	Cit.16581.1.S1_s_at			Cit.16581.1.S1_s_at		Cit.24378.1.S1_at
Cit.851.1.S1_s_at	Cit.13757.1.S1_s_at			Cit.6942.1.S1_at		Cit.4775.1.S1_at
Cit.15246.1.S1_at	Cit.30596.1.S1_at			Cit.40043.1.S1_at		Cit.37439.1.S1_at
Cit.185.1.S1_s_at	Cit.6201.1.S1_at			Cit.6201.1.S1_at		Cit.193.1.S1_s_at
Cit.27055.1.S1_at	Cit.19897.1.S1_s_at			Cit.2753.1.S1_s_at		Cit.32834.1.S1_at
Cit.16238.1.S1_at	Cit.13449.1.S1_at			Cit.460.1.S1_s_at		Cit.21368.1.S1_at
Cit.22457.1.S1_at	Cit.21884.1.S1_s_at			Cit.12048.1.S1_at		Cit.1938.1.S1_at
Cit.37146.1.S1_at	Cit.14573.1.S1_at			Cit.32734.1.S1_at		Cit.4284.1.S1_at
Cit.6147.1.S1_at	Cit.27243.1.S1_at			Cit.26012.1.S1_at		Cit.29728.1.S1_at
Cit.1006.1.S1_s_at	Cit.38380.1.S1_at			Cit.2409.1.S1_s_at		Cit.19780.1.S1_at
Cit.29072.1.S1_at	Cit.9595.1.S1_at			Cit.26355.1.S1_s_at		Cit.30686.1.S1_s_at
Cit.29961.1.S1_at	Cit.11316.1.S1_s_at			Cit.15061.1.S1_at		Cit.32840.1.S1_s_at
Cit.21212.1.S1_at	Cit.11055.1.S1_s_at			Cit.11055.1.S1_s_at		Cit.6501.1.S1_at
Cit.16008.1.S1_a_at	Cit.10017.1.S1_s_at			Cit.37965.1.S1_at		Cit.7736.1.S1_at
Cit.9555.1.S1_at	Cit.9555.1.S1_at			Cit.6381.1.S1_at		Cit.4690.1.S1_at
Cit.8776.1.S1_at	Cit.39201.1.S1_s_at			Cit.17267.1.S1_at		Cit.5183.1.S1_s_at
Cit.32385.1.S1_at	Cit.13214.1.S1_s_at			Cit.37764.1.S1_s_at		Cit.1385.1.S1_s_at
Cit.12847.1.S1_s_at	Cit.12847.1.S1_s_at			Cit.9441.1.S1_at		Cit.22360.1.S1_at
Cit.4534.1.S1_at	Cit.5690.1.S1_s_at			Cit.30099.1.S1_at		Cit.36207.1.S1_at
Cit.23337.1.S1_s_at	Cit.9748.1.S1_s_at			Cit.17224.1.S1_s_at		Cit.9580.1.S1_at
Cit.17516.1.S1_at	Cit.3817.1.S1_at			Cit.6121.1.S1_at		Cit.6429.1.S1_s_at
Cit.18008.1.S1_at	Cit.2598.1.S1_at			Cit.15153.1.S1_at		Cit.15748.1.S1_at
Cit.30156.1.S1_at	Cit.14331.1.S1_at			Cit.20227.1.S1_x_at		Cit.22278.1.S1_s_at
Cit.14967.1.S1_at	Cit.10510.1.S1_s_at			Cit.24674.1.S1_x_at		Cit.10274.1.S1_s_at
Cit.17309.1.S1_at	Cit.4940.1.S1_at			Cit.20830.1.S1_at		Cit.11683.1.S1_at
Cit.25531.1.S1_at	Cit.10652.1.S1_s_at			Cit.4999.1.S1_s_at		Cit.19788.1.S1_s_at
Cit.37210.1.S1_at	Cit.2042.1.S1_at			Cit.985.1.S1_at		Cit.6373.1.S1_at
Cit.1861.1.S1_s_at	Cit.20783.1.S1_at			Cit.18727.1.S1_at		Cit.31521.1.S1_at
Cit.19926.1.S1_s_at	Cit.14390.1.S1_at			Cit.6165.1.S1_s_at		Cit.17767.1.S1_s_at
Cit.32035.1.S1_at	Cit.33098.1.S1_at			Cit.33098.1.S1_at		Cit.4211.1.S1_at
Cit.2237.1.S1_at	Cit.13311.1.S1_at			Cit.16083.1.S1_s_at		Cit.32235.1.S1_at
Cit.19775.1.S1_at	Cit.19775.1.S1_at			Cit.38501.1.S1_at		Cit.14638.1.S1_at
Cit.14161.1.S1_at	Cit.27152.1.S1_at			Cit.1907.1.S1_at		Cit.8282.1.S1_s_at
Cit.23885.1.S1_at	Cit.15504.1.S1_at			Cit.15504.1.S1_at		Cit.33847.1.S1_at
Cit.10816.1.S1_at	Cit.27224.1.S1_at			Cit.22530.1.S1_x_at		Cit.3503.1.S1_s_at
Cit.25145.1.S1_at	Cit.1266.1.S1_at			Cit.6787.1.S1_at		Cit.25144.1.S1_at
Cit.26215.1.S1_at	Cit.20598.1.S1_at			Cit.19749.1.S1_at		Cit.40431.1.S1_at
Cit.9715.1.S1_s_at	Cit.2690.1.S1_at			Cit.31250.1.S1_at		Cit.3448.1.S1_s_at
Cit.6699.1.S1_at	Cit.13640.1.S1_s_at			Cit.12972.1.S1_s_at		Cit.7653.1.S1_at
Cit.22264.1.S1_s_at	Cit.22264.1.S1_s_at			Cit.18344.1.S1_at		Cit.4096.1.S1_at
Cit.1125.1.S1_at	Cit.19530.1.S1_at			Cit.2435.1.S1_s_at		Cit.10007.1.S1_s_at
Cit.30500.1.S1_at	Cit.2740.1.S1_at			Cit.32220.1.S1_at		Cit.32031.1.S1_at
Cit.35587.1.S1_s_at	Cit.5675.1.S1_at			Cit.18402.1.S1_at		Cit.18120.1.S1_at
Cit.40317.1.S1_at	Cit.11825.1.S1_s_at			Cit.38734.1.S1_at		Cit.36825.1.S1_at
Cit.10916.1.S1_at	Cit.29681.1.S1_at			Cit.30058.1.S1_at		Cit.28589.1.S1_x_at
Cit.13425.1.S1_at	Cit.6152.1.S1_at			Cit.21791.1.S1_at		Cit.30225.1.S1_at
Cit.27935.1.S1_at	Cit.6935.1.S1_at			Cit.5352.1.S1_s_at		Cit.32873.1.S1_s_at
Cit.31036.1.S1_at	Cit.1187.1.S1_at			Cit.16117.1.S1_at		Cit.13371.1.S1_at
Cit.31474.1.S1_at	Cit.31474.1.S1_at			Cit.4757.1.S1_s_at		Cit.4137.1.S1_s_at
Cit.22693.1.S1_x_at	Cit.22693.1.S1_x_at			Cit.29842.1.S1_at		Cit.17396.1.S1_at
Cit.6781.1.S1_at	Cit.32359.1.S1_s_at			Cit.23460.1.S1_at		Cit.12380.1.S1_at
Cit.1599.1.S1_at	Cit.9594.1.S1_s_at			Cit.10910.1.S1_at		Cit.24348.1.S1_at
Cit.30150.1.S1_at	Cit.26570.1.S1_at			Cit.20574.1.S1_at		Cit.19846.1.S1_at
Cit.29468.1.S1_s_at	Cit.29468.1.S1_s_at			Cit.19543.1.S1_s_at		Cit.12549.1.S1_at
Cit.38824.1.S1_at	Cit.29629.1.S1_s_at			Cit.6289.1.S1_s_at		Cit.16404.1.S1_at
Cit.15321.1.S1_at	Cit.13900.1.S1_at			Cit.8510.1.S1_x_at		Cit.21549.1.S1_s_at
Cit.25007.1.S1_at	Cit.40475.1.S1_at			Cit.40475.1.S1_at		Cit.6210.1.S1_at
Cit.11401.1.S1_at	Cit.13242.1.S1_s_at			Cit.13242.1.S1_s_at		Cit.29405.1.S1_s_at
Cit.2968.1.S1_at	Cit.20128.1.S1_at			Cit.2568.1.S1_at		Cit.20252.1.S1_s_at
Cit.9782.1.S1_s_at	Cit.11837.1.S1_at			Cit.1300.1.S1_at		Cit.39836.1.S1_at
Cit.28100.1.S1_at	Cit.28100.1.S1_at			Cit.109.1.S1_x_at		Cit.3166.1.S1_s_at
Cit.35004.1.S1_s_at	Cit.29879.1.S1_s_at			Cit.4206.1.S1_s_at		Cit.11147.1.S1_s_at
Cit.17840.1.S1_s_at	Cit.40395.1.S1_s_at			Cit.33122.1.S1_s_at		Cit.6138.1.S1_at
Cit.38553.1.S1_at	Cit.15206.1.S1_s_at			Cit.6084.1.S1_at		Cit.3601.1.S1_at
Cit.39721.1.S1_x_at	Cit.29455.1.S1_s_at			Cit.6751.1.S1_at		Cit.15962.1.S1_at
Cit.30155.1.S1_at	Cit.16740.1.S1_at			Cit.11857.1.S1_s_at		Cit.21455.1.S1_at
Cit.4909.1.S1_at	Cit.19019.1.S1_at			Cit.19577.1.S1_at		Cit.2113.1.S1_at
Cit.25840.1.S1_s_at	Cit.37059.1.S1_x_at			Cit.40074.1.S1_s_at		Cit.38763.1.S1_at
Cit.19597.1.S1_at	Cit.1664.1.S1_s_at			Cit.20624.1.S1_s_at		Cit.13305.1.S1_s_at
Cit.2356.1.S1_s_at	Cit.20852.1.S1_s_at			Cit.28138.1.S1_at		Cit.1322.1.S1_s_at
Cit.13694.1.S1_at	Cit.9280.1.S1_s_at			Cit.15504.1.S1_s_at		Cit.16008.1.S1_at
Cit.8718.1.S1_s_at	Cit.2431.1.S1_s_at			Cit.2431.1.S1_s_at		Cit.26340.1.S1_at
Cit.26307.1.S1_s_at	Cit.19980.1.S1_at			Cit.8299.1.S1_at		Cit.10010.1.S1_at
Cit.9504.1.S1_s_at	Cit.14470.1.S1_at			Cit.1143.1.S1_at		Cit.28574.1.S1_s_at
Cit.17460.1.S1_at	Cit.16024.1.S1_at			Cit.14031.1.S1_at		Cit.20327.1.S1_at
Cit.10700.1.S1_s_at	Cit.6529.1.S1_s_at			Cit.4804.1.S1_at		Cit.15489.1.S1_at
Cit.30623.1.S1_s_at	Cit.2630.1.S1_a_at			Cit.38982.1.S1_at		Cit.16578.1.S1_at
Cit.8600.1.S1_x_at	Cit.35445.1.S1_at			Cit.11899.1.S1_at		Cit.18430.1.S1_at
Cit.1316.1.S1_at	Cit.12424.1.S1_at			Cit.32948.1.S1_at		Cit.15712.1.S1_at
Cit.8330.1.S1_s_at	Cit.8330.1.S1_s_at			Cit.10690.1.S1_s_at		Cit.10334.1.S1_s_at
Cit.40088.1.S1_at	Cit.4595.1.S1_at			Cit.7246.1.S1_at		Cit.5926.1.S1_at
Cit.7482.1.S1_at	Cit.37493.1.S1_at			Cit.37493.1.S1_at		Cit.34886.1.S1_at
Cit.31903.1.S1_at	Cit.15911.1.S1_at			Cit.23383.1.S1_at		Cit.1868.1.S1_s_at
Cit.9300.1.S1_s_at	Cit.17116.1.S1_at			Cit.5084.1.S1_at		Cit.134.1.S1_x_at
Cit.24179.1.S1_at	Cit.19552.1.S1_at			Cit.30420.1.S1_x_at		Cit.17322.1.S1_at
Cit.19590.1.S1_x_at	Cit.19590.1.S1_x_at			Cit.13551.1.S1_s_at		Cit.2915.1.S1_s_at
Cit.1772.1.S1_at	Cit.2802.1.S1_s_at			Cit.33145.1.S1_at		Cit.14302.1.S1_at
Cit.11178.1.S1_s_at	Cit.16296.1.S1_at			Cit.17000.1.S1_s_at		Cit.33331.1.S1_at
Cit.2259.1.S1_at	Cit.23282.1.S1_at			Cit.34242.1.S1_at		Cit.12776.1.S1_at
Cit.29226.1.S1_s_at	Cit.8502.1.S1_s_at			Cit.8502.1.S1_s_at		Cit.34907.1.S1_x_at
Cit.11976.1.S1_s_at	Cit.4671.1.S1_at			Cit.3427.1.S1_at		Cit.30418.1.S1_s_at
Cit.29781.1.S1_at	Cit.29781.1.S1_at			Cit.4324.1.S1_at		Cit.14683.1.S1_s_at
Cit.5279.1.S1_at	Cit.24484.1.S1_at			Cit.17280.1.S1_at		Cit.10437.1.S1_s_at
Cit.25164.1.S1_s_at	Cit.15078.1.S1_at			Cit.35437.1.S1_at		Cit.13164.1.S1_at
Cit.9940.1.S1_at	Cit.21177.1.S1_at			Cit.21177.1.S1_at		Cit.4757.1.S1_at
Cit.21040.1.S1_at	Cit.15082.1.S1_at			Cit.13507.1.S1_s_at		Cit.7351.1.S1_at
Cit.28526.1.S1_s_at	Cit.30661.1.S1_at			Cit.13307.1.S1_at		Cit.17417.1.S1_at
Cit.4099.1.S1_at	Cit.20852.1.S1_at			Cit.6687.1.S1_at		Cit.36984.1.S1_s_at
Cit.28139.1.S1_at	Cit.40200.1.S1_s_at			Cit.17536.1.S1_s_at		Cit.12550.1.S1_at
Cit.18155.1.S1_at	Cit.17542.1.S1_at			Cit.18519.1.S1_at		Cit.24643.1.S1_s_at
Cit.5485.1.S1_s_at	Cit.23815.1.S1_s_at			Cit.3666.1.S1_at		Cit.29566.1.S1_s_at
Cit.6022.1.S1_at	Cit.9005.1.S1_s_at			Cit.14942.1.S1_at		Cit.5973.1.S1_s_at
Cit.6178.1.S1_at	Cit.6906.1.S1_at			Cit.4988.1.S1_at		Cit.18717.1.S1_at
Cit.5168.1.S1_at	Cit.856.1.S1_at			Cit.6223.1.S1_at		Cit.30506.1.S1_s_at
Cit.5992.1.S1_at	Cit.32450.1.S1_at			Cit.13990.1.S1_at		Cit.23470.1.S1_s_at
Cit.7094.1.S1_at	Cit.5026.1.S1_at			Cit.13991.1.S1_s_at		Cit.6647.1.S1_s_at
Cit.19716.1.S1_x_at	Cit.29687.1.S1_at			Cit.227.1.S1_x_at		Cit.25727.1.S1_s_at
Cit.22054.1.S1_at	Cit.25380.1.S1_s_at			Cit.25373.1.S1_s_at		Cit.29153.1.S1_at
Cit.7347.1.S1_at	Cit.28767.1.S1_at			Cit.28767.1.S1_at		Cit.14719.1.S1_s_at
Cit.37926.1.S1_at	Cit.18814.1.S1_at			Cit.22820.1.S1_at		Cit.34456.1.S1_at
Cit.17915.1.S1_at	Cit.16071.1.S1_at			Cit.19996.1.S1_at		Cit.12625.1.S1_at
Cit.7804.1.S1_s_at	Cit.14005.1.S1_at			Cit.14207.1.S1_s_at		Cit.11518.1.S1_at
Cit.9464.1.S1_at	Cit.29465.1.S1_s_at			Cit.7503.1.S1_at		Cit.8105.1.S1_s_at
Cit.13449.1.S1_at	Cit.32666.1.S1_at			Cit.13735.1.S1_s_at		Cit.18362.1.S1_at
Cit.15549.1.S1_at	Cit.12048.1.S1_at			Cit.20251.1.S1_at		Cit.20509.1.S1_at
Cit.14573.1.S1_at	Cit.6220.1.S1_s_at			Cit.22730.1.S1_at		Cit.20176.1.S1_at
Cit.27243.1.S1_at	Cit.32276.1.S1_at			Cit.22017.1.S1_at		Cit.17514.1.S1_at
Cit.14649.1.S1_at	Cit.17370.1.S1_at			Cit.6500.1.S1_at		Cit.16038.1.S1_at
Cit.9595.1.S1_at	Cit.26355.1.S1_s_at			Cit.31999.1.S1_s_at		Cit.9570.1.S1_at
Cit.11316.1.S1_s_at	Cit.20637.1.S1_at			Cit.5615.1.S1_s_at		Cit.15381.1.S1_at
Cit.11055.1.S1_s_at	Cit.10665.1.S1_at			Cit.10665.1.S1_at		Cit.11961.1.S1_at
Cit.10017.1.S1_s_at	Cit.7700.1.S1_at			Cit.14822.1.S1_at		Cit.15191.1.S1_s_at
Cit.10087.1.S1_s_at	Cit.10087.1.S1_s_at			Cit.18114.1.S1_at		Cit.21737.1.S1_at
Cit.10457.1.S1_s_at	Cit.34341.1.S1_at			Cit.3214.1.S1_s_at		Cit.31337.1.S1_at
Cit.13214.1.S1_s_at	Cit.13556.1.S1_at			Cit.6291.1.S1_at		Cit.35809.1.S1_at
Cit.18001.1.S1_at	Cit.18001.1.S1_at			Cit.20302.1.S1_s_at		Cit.1481.1.S1_x_at
Cit.5690.1.S1_s_at	Cit.24935.1.S1_at			Cit.12097.1.S1_s_at		Cit.3982.1.S1_at
Cit.15181.1.S1_at	Cit.14274.1.S1_s_at			Cit.27301.1.S1_at		Cit.28367.1.S1_at
Cit.3817.1.S1_at	Cit.6121.1.S1_at			Cit.11369.1.S1_at		Cit.16049.1.S1_at
Cit.11889.1.S1_s_at	Cit.2928.1.S1_at			Cit.29674.1.S1_s_at		Cit.26651.1.S1_at
Cit.20564.1.S1_at	Cit.29788.1.S1_at			Cit.35878.1.S1_at		Cit.30071.1.S1_at
Cit.30950.1.S1_at	Cit.24674.1.S1_x_at			Cit.30564.1.S1_s_at		Cit.4694.1.S1_at
Cit.24591.1.S1_s_at	Cit.20830.1.S1_at			Cit.21331.1.S1_x_at		Cit.28740.1.S1_at
Cit.1923.1.S1_s_at	Cit.40156.1.S1_at			Cit.19535.1.S1_x_at		Cit.22609.1.S1_s_at
Cit.2042.1.S1_at	Cit.12937.1.S1_at			Cit.22886.1.S1_s_at		Cit.8006.1.S1_s_at
Cit.25025.1.S1_s_at	Cit.37357.1.S1_at			Cit.7461.1.S1_at		Cit.5595.1.S1_at
Cit.14390.1.S1_at	Cit.3514.1.S1_at			Cit.20136.1.S1_at		Cit.3084.1.S1_at
Cit.21798.1.S1_at	Cit.23304.1.S1_at			Cit.23304.1.S1_at		Cit.32624.1.S1_at
Cit.32951.1.S1_at	Cit.16083.1.S1_s_at			Cit.12044.1.S1_at		Cit.20047.1.S1_at
Cit.25298.1.S1_s_at	Cit.25298.1.S1_s_at			Cit.14617.1.S1_at		Cit.13157.1.S1_at
Cit.15615.1.S1_s_at	Cit.31949.1.S1_at			Cit.5880.1.S1_at		Cit.6728.1.S1_s_at
Cit.6438.1.S1_at	Cit.18134.1.S1_at			Cit.18134.1.S1_at		Cit.39470.1.S1_at
Cit.18133.1.S1_at	Cit.20578.1.S1_at			Cit.34468.1.S1_at		Cit.34279.1.S1_at
Cit.1266.1.S1_at	Cit.6787.1.S1_at			Cit.11673.1.S1_at		Cit.5468.1.S1_at
Cit.20598.1.S1_at	Cit.29974.1.S1_at			Cit.2405.1.S1_at		Cit.33267.1.S1_x_at
Cit.15785.1.S1_at	Cit.31250.1.S1_at			Cit.7421.1.S1_at		Cit.4224.1.S1_at
Cit.29489.1.S1_at	Cit.6395.1.S1_at			Cit.29673.1.S1_s_at		Cit.15135.1.S1_at
Cit.18721.1.S1_at	Cit.18721.1.S1_at			Cit.28768.1.S1_s_at		Cit.17104.1.S1_at
Cit.19530.1.S1_at	Cit.17304.1.S1_at			Cit.24072.1.S1_at		Cit.15288.1.S1_at
Cit.2740.1.S1_at	Cit.35713.1.S1_at			Cit.1898.1.S1_at		Cit.14433.1.S1_s_at
Cit.31860.1.S1_s_at	Cit.18402.1.S1_at			Cit.31052.1.S1_at		Cit.7588.1.S1_a_at
Cit.11825.1.S1_s_at	Cit.28955.1.S1_at			Cit.5294.1.S1_at		Cit.19468.1.S1_s_at
Cit.29681.1.S1_at	Cit.11959.1.S1_s_at			Cit.17358.1.S1_at		Cit.7018.1.S1_at
Cit.29396.1.S1_at	Cit.12500.1.S1_s_at			Cit.18094.1.S1_at		Cit.5743.1.S1_s_at
Cit.7423.1.S1_at	Cit.38575.1.S1_at			Cit.14717.1.S1_at		Cit.40345.1.S1_at
Cit.15047.1.S1_at	Cit.28099.1.S1_at			Cit.6413.1.S1_at		Cit.30479.1.S1_x_at
Cit.12189.1.S1_s_at	Cit.12189.1.S1_s_at			Cit.37679.1.S1_s_at		Cit.20364.1.S1_at
Cit.25560.1.S1_at	Cit.25560.1.S1_at			Cit.3517.1.S1_at		Cit.15906.1.S1_at
Cit.32359.1.S1_s_at	Cit.13644.1.S1_at			Cit.7706.1.S1_at		Cit.21857.1.S1_at
Cit.72.1.S1_s_at	Cit.14437.1.S1_at			Cit.2932.1.S1_s_at		Cit.20767.1.S1_at
Cit.14906.1.S1_at	Cit.10908.1.S1_s_at			Cit.31266.1.S1_at		Cit.22697.1.S1_x_at
Cit.10009.1.S1_s_at	Cit.10009.1.S1_s_at			Cit.18242.1.S1_at		Cit.6941.1.S1_at
Cit.25471.1.S1_at	Cit.35651.1.S1_s_at			Cit.20268.1.S1_at		Cit.38584.1.S1_at
Cit.13900.1.S1_at	Cit.8510.1.S1_x_at			Cit.19567.1.S1_at		Cit.15463.1.S1_at
Cit.18001.1.S1_x_at	Cit.14530.1.S1_at			Cit.14530.1.S1_at		Cit.19730.1.S1_at
Cit.12519.1.S1_s_at	Cit.34286.1.S1_at			Cit.34286.1.S1_at		Cit.20682.1.S1_at
Cit.20128.1.S1_at	Cit.2568.1.S1_at			Cit.31016.1.S1_s_at		Cit.31081.1.S1_at
Cit.9959.1.S1_at	Cit.1300.1.S1_at			Cit.5116.1.S1_at		Cit.23529.1.S1_at
Cit.7043.1.S1_at	Cit.40429.1.S1_at			Cit.21810.1.S1_x_at		Cit.17991.1.S1_at
Cit.29879.1.S1_s_at	Cit.27977.1.S1_at			Cit.29404.1.S1_x_at		Cit.30909.1.S1_s_at
Cit.16474.1.S1_at	Cit.13403.1.S1_s_at			Cit.29827.1.S1_at		Cit.14222.1.S1_at
Cit.15593.1.S1_s_at	Cit.19279.1.S1_at			Cit.34904.1.S1_at		Cit.14796.1.S1_at
Cit.1018.1.S1_x_at	Cit.6751.1.S1_at			Cit.1094.1.S1_s_at		Cit.37174.1.S1_at
Cit.13070.1.S1_at	Cit.5388.1.S1_at			Cit.26919.1.S1_s_at		Cit.26425.1.S1_at
Cit.6409.1.S1_at	Cit.19291.1.S1_at			Cit.24373.1.S1_s_at		Cit.13973.1.S1_at
Cit.14675.1.S1_at	Cit.10810.1.S1_at			Cit.7012.1.S1_at		Cit.8116.1.S1_at
Cit.1664.1.S1_s_at	Cit.24821.1.S1_at			Cit.32646.1.S1_at		Cit.4900.1.S1_s_at
Cit.33093.1.S1_at	Cit.11702.1.S1_s_at			Cit.31640.1.S1_at		Cit.29940.1.S1_at
Cit.29334.1.S1_at	Cit.25191.1.S1_s_at			Cit.14365.1.S1_at		Cit.4227.1.S1_s_at
Cit.31296.1.S1_at	Cit.7588.1.S1_at			Cit.7024.1.S1_at		Cit.6696.1.S1_at
Cit.19980.1.S1_at	Cit.401.1.S1_s_at			Cit.9701.1.S1_s_at		Cit.16580.1.S1_at
Cit.14470.1.S1_at	Cit.1143.1.S1_at			Cit.37525.1.S1_at		Cit.31483.1.S1_at
Cit.12562.1.S1_s_at	Cit.10551.1.S1_s_at			Cit.18079.1.S1_at		Cit.11496.1.S1_s_at
Cit.2233.1.S1_s_at	Cit.4722.1.S1_s_at			Cit.20668.1.S1_s_at		Cit.30130.1.S1_at
Cit.10753.1.S1_at	Cit.13612.1.S1_at			Cit.22176.1.S1_s_at		Cit.7940.1.S1_at
Cit.28457.1.S1_at	Cit.21735.1.S1_at			Cit.12067.1.S1_at		Cit.1908.1.S1_s_at
Cit.30081.1.S1_at	Cit.32948.1.S1_at			Cit.39716.1.S1_at		Cit.29881.1.S1_at
Cit.10690.1.S1_s_at	Cit.10690.1.S1_s_at			Cit.25165.1.S1_at		Cit.28027.1.S1_at
Cit.37464.1.S1_at	Cit.7246.1.S1_at			Cit.20696.1.S1_s_at		Cit.8839.1.S1_x_at
Cit.12251.1.S1_s_at	Cit.24564.1.S1_at			Cit.24564.1.S1_at		Cit.30672.1.S1_at
Cit.15911.1.S1_at	Cit.12448.1.S1_s_at			Cit.5438.1.S1_at		Cit.17526.1.S1_at
Cit.17116.1.S1_at	Cit.7811.1.S1_at			Cit.40145.1.S1_at		Cit.30257.1.S1_at
Cit.11221.1.S1_at	Cit.6611.1.S1_at			Cit.26184.1.S1_at		Cit.21208.1.S1_at
Cit.13241.1.S1_at	Cit.13241.1.S1_at			Cit.6426.1.S1_at		Cit.7939.1.S1_at
Cit.30955.1.S1_at	Cit.33145.1.S1_at			Cit.30307.1.S1_at		Cit.21197.1.S1_at
Cit.16296.1.S1_at	Cit.6340.1.S1_s_at			Cit.7785.1.S1_at		Cit.25539.1.S1_at
Cit.1096.1.S1_s_at	Cit.14977.1.S1_at			Cit.5291.1.S1_at		Cit.16192.1.S1_at
Cit.8502.1.S1_s_at	Cit.29117.1.S1_s_at			Cit.29117.1.S1_s_at		Cit.17385.1.S1_at
Cit.13534.1.S1_s_at	Cit.29536.1.S1_s_at			Cit.5110.1.S1_s_at		Cit.21372.1.S1_at
Cit.7373.1.S1_at	Cit.7373.1.S1_at			Cit.16734.1.S1_at		Cit.12899.1.S1_s_at
Cit.38213.1.S1_at	Cit.3600.1.S1_s_at			Cit.15720.1.S1_at		Cit.38119.1.S1_at
Cit.8721.1.S1_s_at	Cit.35437.1.S1_at			Cit.30145.1.S1_at		Cit.17852.1.S1_s_at
Cit.21177.1.S1_at	Cit.14971.1.S1_at			Cit.14971.1.S1_at		Cit.40341.1.S1_x_at
Cit.12986.1.S1_s_at	Cit.13507.1.S1_s_at			Cit.37892.1.S1_s_at		Cit.19290.1.S1_at
Cit.30661.1.S1_at	Cit.30483.1.S1_s_at			Cit.18497.1.S1_at		Cit.7890.1.S1_at
Cit.26126.1.S1_at	Cit.6161.1.S1_at			Cit.17264.1.S1_s_at		Cit.19313.1.S1_s_at
Cit.6530.1.S1_at	Cit.33176.1.S1_at			Cit.21369.1.S1_at		Cit.8248.1.S1_x_at
Cit.17542.1.S1_at	Cit.35536.1.S1_at			Cit.14431.1.S1_s_at		Cit.38661.1.S1_at
Cit.5758.1.S1_at	Cit.21399.1.S1_x_at			Cit.11930.1.S1_s_at		Cit.1077.1.S1_s_at
Cit.9005.1.S1_s_at	Cit.28432.1.S1_at			Cit.14241.1.S1_at		Cit.6513.1.S1_at
Cit.3966.1.S1_s_at	Cit.4988.1.S1_at			Cit.15790.1.S1_at		Cit.19591.1.S1_at
Cit.4667.1.S1_at	Cit.17346.1.S1_s_at			Cit.35537.1.S1_s_at		Cit.2189.1.S1_at
Cit.6257.1.S1_at	Cit.9474.1.S1_at			Cit.21099.1.S1_at		Cit.28305.1.S1_at
Cit.2936.1.S1_at	Cit.23822.1.S1_s_at			Cit.4002.1.S1_at		Cit.5266.1.S1_s_at
Cit.21833.1.S1_at	Cit.6542.1.S1_at			Cit.21277.1.S1_at		Cit.18669.1.S1_at
Cit.25176.1.S1_at	Cit.13667.1.S1_s_at			Cit.18024.1.S1_at		Cit.24525.1.S1_s_at
Cit.16427.1.S1_at	Cit.16245.1.S1_at			Cit.16245.1.S1_at		Cit.2544.1.S1_x_at
Cit.3488.1.S1_s_at	Cit.17180.1.S1_at			Cit.40508.1.S1_s_at		Cit.5660.1.S1_at
Cit.30596.1.S1_at	Cit.6303.1.S1_at			Cit.7339.1.S1_at		Cit.22311.1.S1_s_at
Cit.6201.1.S1_at	Cit.14207.1.S1_s_at			Cit.15024.1.S1_at		Cit.19393.1.S1_at
Cit.6654.1.S1_at	Cit.8444.1.S1_s_at			Cit.12525.1.S1_at		Cit.3195.1.S1_s_at
Cit.32666.1.S1_at	Cit.460.1.S1_s_at			Cit.4135.1.S1_x_at		Cit.6836.1.S1_at
Cit.797.1.S1_x_at	Cit.20251.1.S1_at			Cit.20806.1.S1_at		Cit.27008.1.S1_s_at
Cit.6220.1.S1_s_at	Cit.32734.1.S1_at			Cit.18398.1.S1_at		Cit.14041.1.S1_at
Cit.32276.1.S1_at	Cit.26012.1.S1_at			Cit.36264.1.S1_s_at		Cit.33335.1.S1_s_at
Cit.8853.1.S1_s_at	Cit.10165.1.S1_s_at			Cit.17099.1.S1_s_at		Cit.2071.1.S1_s_at
Cit.4457.1.S1_s_at	Cit.5678.1.S1_s_at			Cit.1299.1.S1_x_at		Cit.23456.1.S1_at
Cit.9134.1.S1_s_at	Cit.29710.1.S1_s_at			Cit.15993.1.S1_at		Cit.7546.1.S1_at
Cit.10665.1.S1_at	Cit.31160.1.S1_at			Cit.31160.1.S1_at		Cit.22214.1.S1_at
Cit.7700.1.S1_at	Cit.30344.1.S1_at			Cit.25990.1.S1_x_at		Cit.21208.1.S1_s_at
Cit.31272.1.S1_at	Cit.1386.1.S1_at			Cit.11970.1.S1_at		Cit.28409.1.S1_at
Cit.18195.1.S1_at	Cit.17267.1.S1_at			Cit.12332.1.S1_s_at		Cit.26317.1.S1_at
Cit.13556.1.S1_at	Cit.16108.1.S1_at			Cit.38802.1.S1_at		Cit.38494.1.S1_at
Cit.11571.1.S1_s_at	Cit.11571.1.S1_s_at			Cit.308.1.S1_at		Cit.14918.1.S1_at
Cit.24935.1.S1_at	Cit.30099.1.S1_at			Cit.30678.1.S1_at		Cit.16903.1.S1_x_at
Cit.19454.1.S1_x_at	Cit.38415.1.S1_at			Cit.23075.1.S1_at		Cit.21967.1.S1_at
Cit.6121.1.S1_at	Cit.11369.1.S1_at			Cit.29711.1.S1_at		Cit.16075.1.S1_at
Cit.25747.1.S1_s_at	Cit.17943.1.S1_s_at			Cit.31492.1.S1_at		Cit.21220.1.S1_at
Cit.14331.1.S1_at	Cit.20227.1.S1_x_at			Cit.5121.1.S1_at		Cit.25753.1.S1_at
Cit.7937.1.S1_at	Cit.30564.1.S1_s_at			Cit.15951.1.S1_at		Cit.7983.1.S1_x_at
Cit.4940.1.S1_at	Cit.17313.1.S1_at			Cit.37272.1.S1_at		Cit.30534.1.S1_s_at
Cit.12210.1.S1_at	Cit.1937.1.S1_s_at			Cit.325.1.S1_at		Cit.28108.1.S1_at
Cit.12937.1.S1_at	Cit.28980.1.S1_s_at			Cit.13963.1.S1_s_at		Cit.2318.1.S1_s_at
Cit.20783.1.S1_at	Cit.18727.1.S1_at			Cit.30383.1.S1_s_at		Cit.17316.1.S1_s_at
Cit.3514.1.S1_at	Cit.17365.1.S1_at			Cit.15672.1.S1_at		Cit.16051.1.S1_at
Cit.16181.1.S1_at	Cit.16067.1.S1_at			Cit.16067.1.S1_at		Cit.12147.1.S1_s_at
Cit.13643.1.S1_at	Cit.12044.1.S1_at			Cit.22137.1.S1_s_at		Cit.21613.1.S1_at
Cit.6842.1.S1_at	Cit.6842.1.S1_at			Cit.20676.1.S1_s_at		Cit.37438.1.S1_at
Cit.9562.1.S1_x_at	Cit.14570.1.S1_s_at			Cit.16240.1.S1_at		Cit.38374.1.S1_at
Cit.15504.1.S1_at	Cit.6535.1.S1_at			Cit.6535.1.S1_at		Cit.11433.1.S1_at
Cit.4206.1.S1_at	Cit.30616.1.S1_at			Cit.31204.1.S1_at		Cit.5730.1.S1_s_at
Cit.6787.1.S1_at	Cit.11673.1.S1_at			Cit.29207.1.S1_at		Cit.510.1.S1_x_at
Cit.29974.1.S1_at	Cit.19749.1.S1_at			Cit.25019.1.S1_s_at		Cit.27919.1.S1_s_at
Cit.2690.1.S1_at	Cit.16843.1.S1_at			Cit.13255.1.S1_s_at		Cit.214.1.S1_s_at
Cit.13640.1.S1_s_at	Cit.27320.1.S1_at			Cit.38265.1.S1_at		Cit.16354.1.S1_at
Cit.18344.1.S1_at	Cit.18344.1.S1_at			Cit.14552.1.S1_s_at		Cit.13194.1.S1_at
Cit.17304.1.S1_at	Cit.2435.1.S1_s_at			Cit.17317.1.S1_at		Cit.12617.1.S1_at
Cit.35713.1.S1_at	Cit.33239.1.S1_at			Cit.6467.1.S1_s_at		Cit.33707.1.S1_at
Cit.12976.1.S1_at	Cit.31052.1.S1_at			Cit.33118.1.S1_at		Cit.11563.1.S1_at
Cit.28955.1.S1_at	Cit.38734.1.S1_at			Cit.27127.1.S1_at		Cit.32202.1.S1_at
Cit.11959.1.S1_s_at	Cit.40444.1.S1_at			Cit.25101.1.S1_at		Cit.35205.1.S1_at
Cit.14457.1.S1_s_at	Cit.21791.1.S1_at			Cit.19026.1.S1_at		Cit.5836.1.S1_at
Cit.17476.1.S1_at	Cit.13095.1.S1_s_at			Cit.26064.1.S1_at		Cit.16671.1.S1_at
Cit.1187.1.S1_at	Cit.377.1.S1_x_at			Cit.2921.1.S1_at		Cit.24936.1.S1_x_at
Cit.4757.1.S1_s_at	Cit.4757.1.S1_s_at			Cit.34429.1.S1_at		Cit.19564.1.S1_at
Cit.445.1.S1_s_at	Cit.31467.1.S1_at			Cit.28866.1.S1_s_at		Cit.12004.1.S1_at
Cit.13644.1.S1_at	Cit.23460.1.S1_at			Cit.20725.1.S1_at		Cit.15054.1.S1_at
Cit.9594.1.S1_s_at	Cit.30621.1.S1_at			Cit.35426.1.S1_at		Cit.9089.1.S1_s_at
Cit.26570.1.S1_at	Cit.20574.1.S1_at			Cit.27364.1.S1_s_at		Cit.6447.1.S1_s_at
Cit.19543.1.S1_s_at	Cit.19543.1.S1_s_at			Cit.23669.1.S1_at		Cit.20266.1.S1_at
Cit.29629.1.S1_s_at	Cit.34812.1.S1_s_at			Cit.2240.1.S1_s_at		Cit.35140.1.S1_s_at
Cit.35776.1.S1_at	Cit.19567.1.S1_at			Cit.10106.1.S1_s_at		Cit.4990.1.S1_s_at
Cit.40475.1.S1_at	Cit.1645.1.S1_s_at			Cit.5244.1.S1_at		Cit.315.1.S1_x_at
Cit.13242.1.S1_s_at	Cit.30549.1.S1_s_at			Cit.30549.1.S1_s_at		Cit.33267.1.S1_at
Cit.25118.1.S1_at	Cit.31016.1.S1_s_at			Cit.20601.1.S1_at		Cit.15312.1.S1_at
Cit.22629.1.S1_s_at	Cit.5116.1.S1_at			Cit.19202.1.S1_at		Cit.11144.1.S1_s_at
Cit.16508.1.S1_at	Cit.28292.1.S1_at			Cit.40200.1.S1_at		Cit.28530.1.S1_s_at
Cit.21107.1.S1_s_at	Cit.18498.1.S1_at			Cit.5868.1.S1_s_at		Cit.3515.1.S1_s_at
Cit.5502.1.S1_at	Cit.28317.1.S1_at			Cit.19167.1.S1_at		Cit.19106.1.S1_s_at
Cit.15206.1.S1_s_at	Cit.37302.1.S1_at			Cit.6664.1.S1_at		Cit.9596.1.S1_s_at
Cit.29455.1.S1_s_at	Cit.1094.1.S1_s_at			Cit.7067.1.S1_at		Cit.25630.1.S1_at
Cit.16740.1.S1_at	Cit.11857.1.S1_s_at			Cit.20607.1.S1_at		Cit.15348.1.S1_at
Cit.19019.1.S1_at	Cit.19577.1.S1_at			Cit.5799.1.S1_s_at		Cit.4177.1.S1_at
Cit.15917.1.S1_at	Cit.40074.1.S1_s_at			Cit.13435.1.S1_s_at		Cit.5864.1.S1_at
Cit.24821.1.S1_at	Cit.20624.1.S1_s_at			Cit.5577.1.S1_at		Cit.25416.1.S1_s_at
Cit.20852.1.S1_s_at	Cit.28155.1.S1_at			Cit.31300.1.S1_at		Cit.37665.1.S1_at
Cit.9280.1.S1_s_at	Cit.19437.1.S1_at			Cit.11021.1.S1_s_at		Cit.2048.1.S1_s_at
Cit.16987.1.S1_s_at	Cit.7024.1.S1_at			Cit.36653.1.S1_at		Cit.13659.1.S1_s_at
Cit.401.1.S1_s_at	Cit.33184.1.S1_at			Cit.3593.1.S1_s_at		Cit.39386.1.S1_s_at
Cit.1143.1.S1_at	Cit.37525.1.S1_at			Cit.19950.1.S1_at		Cit.19826.1.S1_s_at
Cit.14999.1.S1_s_at	Cit.21499.1.S1_at			Cit.27782.1.S1_at		Cit.30128.1.S1_at
Cit.23248.1.S1_at	Cit.4804.1.S1_at			Cit.7570.1.S1_at		Cit.48.1.S1_s_at
Cit.3915.1.S1_s_at	Cit.5096.1.S1_at			Cit.5465.1.S1_at		Cit.29883.1.S1_a_at
Cit.29789.1.S1_s_at	Cit.11899.1.S1_at			Cit.35562.1.S1_at		Cit.18080.1.S1_at
Cit.32719.1.S1_at	Cit.20961.1.S1_s_at			Cit.26575.1.S1_at		Cit.24522.1.S1_s_at
Cit.12881.1.S1_at	Cit.25165.1.S1_at			Cit.25919.1.S1_x_at		Cit.23097.1.S1_s_at
Cit.18086.1.S1_s_at	Cit.18606.1.S1_at			Cit.3722.1.S1_s_at		Cit.17300.1.S1_at
Cit.20626.1.S1_at	Cit.2411.1.S1_s_at			Cit.28018.1.S1_at		Cit.14288.1.S1_at
Cit.23135.1.S1_s_at	Cit.23383.1.S1_at			Cit.10258.1.S1_s_at		Cit.20616.1.S1_at
Cit.7811.1.S1_at	AFFX-Cit-ubq11-5_s_at			Cit.4865.1.S1_s_at		Cit.29525.1.S1_at
Cit.40185.1.S1_at	Cit.30420.1.S1_x_at			Cit.18742.1.S1_at		Cit.8822.1.S1_s_at
Cit.24350.1.S1_at	Cit.12435.1.S1_s_at			Cit.22727.1.S1_at		Cit.15017.1.S1_at
Cit.2802.1.S1_s_at	Cit.30307.1.S1_at			Cit.20366.1.S1_at		Cit.11892.1.S1_at
Cit.6340.1.S1_s_at	Cit.7497.1.S1_at			Cit.24971.1.S1_at		Cit.2533.1.S1_s_at
Cit.5319.1.S1_at	Cit.34242.1.S1_at			Cit.4048.1.S1_at		Cit.38671.1.S1_at
Cit.29117.1.S1_s_at	Cit.28572.1.S1_at			Cit.10214.1.S1_s_at		Cit.6863.1.S1_at
Cit.4671.1.S1_at	Cit.3427.1.S1_at			Cit.17719.1.S1_x_at		Cit.3693.1.S1_at
Cit.4324.1.S1_at	Cit.4324.1.S1_at			Cit.9677.1.S1_at		Cit.14684.1.S1_at
Cit.3107.1.S1_s_at	Cit.22361.1.S1_at			Cit.1597.1.S1_at		Cit.39509.1.S1_s_at
Cit.26374.1.S1_at	Cit.30145.1.S1_at			Cit.30576.1.S1_at		Cit.8773.1.S1_s_at
Cit.14971.1.S1_at	Cit.5418.1.S1_s_at			Cit.14552.1.S1_at		Cit.6048.1.S1_s_at
Cit.29350.1.S1_at	Cit.13832.1.S1_s_at			Cit.12859.1.S1_at		Cit.22187.1.S1_s_at
Cit.19552.1.S1_s_at	Cit.13307.1.S1_at			Cit.23003.1.S1_at		Cit.712.1.S1_x_at
Cit.9638.1.S1_s_at	Cit.17592.1.S1_at			Cit.30351.1.S1_at		Cit.11552.1.S1_s_at
Cit.7468.1.S1_at	Cit.35195.1.S1_s_at			Cit.15485.1.S1_at		Cit.15075.1.S1_at
Cit.35536.1.S1_at	Cit.18519.1.S1_at			Cit.15796.1.S1_at		Cit.15797.1.S1_at
Cit.5769.1.S1_at	Cit.15400.1.S1_at			Cit.12821.1.S1_s_at		Cit.10661.1.S1_s_at
Cit.5725.1.S1_at	Cit.30818.1.S1_s_at			Cit.30707.1.S1_s_at		Cit.39577.1.S1_at
Cit.20561.1.S1_at	Cit.15790.1.S1_at			Cit.21053.1.S1_at		Cit.22716.1.S1_s_at
Cit.856.1.S1_at	Cit.6279.1.S1_at			Cit.22304.1.S1_s_at		Cit.31379.1.S1_at
Cit.11860.1.S1_at	Cit.33112.1.S1_s_at			Cit.16259.1.S1_at		Cit.10232.1.S1_s_at
Cit.26333.1.S1_s_at	Cit.30647.1.S1_s_at			Cit.31961.1.S1_at		Cit.40293.1.S1_at
Cit.27885.1.S1_at	Cit.18128.1.S1_s_at			Cit.31086.1.S1_at		Cit.17240.1.S1_s_at
Cit.25380.1.S1_s_at	Cit.20842.1.S1_at			Cit.11829.1.S1_at		Cit.8696.1.S1_s_at
Cit.11286.1.S1_at	Cit.14465.1.S1_at			Cit.8385.1.S1_s_at		Cit.17852.1.S1_at
Cit.13757.1.S1_s_at	Cit.17872.1.S1_at			Cit.5669.1.S1_at		Cit.20327.1.S1_s_at
Cit.5440.1.S1_s_at	Cit.14712.1.S1_at			Cit.29767.1.S1_s_at		Cit.17888.1.S1_s_at
Cit.29734.1.S1_s_at	Cit.15024.1.S1_at			Cit.32812.1.S1_at		Cit.14102.1.S1_s_at
Cit.5701.1.S1_at	Cit.2753.1.S1_s_at			Cit.4685.1.S1_at		Cit.16280.1.S1_at
Cit.460.1.S1_s_at	Cit.37988.1.S1_at			Cit.13654.1.S1_s_at		Cit.35055.1.S1_s_at
Cit.21884.1.S1_s_at	Cit.20806.1.S1_at			Cit.31071.1.S1_at		Cit.20532.1.S1_at
Cit.32734.1.S1_at	Cit.22730.1.S1_at			Cit.24725.1.S1_x_at		Cit.14745.1.S1_at
Cit.26012.1.S1_at	Cit.4566.1.S1_at			Cit.19320.1.S1_at		Cit.19182.1.S1_at
Cit.38380.1.S1_at	Cit.4341.1.S1_at			Cit.36236.1.S1_s_at		Cit.38742.1.S1_at
Cit.26355.1.S1_s_at	Cit.31999.1.S1_s_at			Cit.21130.1.S1_s_at		Cit.30729.1.S1_at
Cit.2949.1.S1_s_at	Cit.30286.1.S1_at			Cit.16035.1.S1_at		Cit.29929.1.S1_at
Cit.31160.1.S1_at	Cit.24765.1.S1_at			Cit.24765.1.S1_at		Cit.30019.1.S1_at
Cit.30344.1.S1_at	Cit.37965.1.S1_at			Cit.29992.1.S1_at		Cit.27645.1.S1_at
Cit.1386.1.S1_at	Cit.15289.1.S1_at			Cit.19070.1.S1_at		Cit.6558.1.S1_s_at
Cit.39201.1.S1_s_at	Cit.3214.1.S1_s_at			Cit.6538.1.S1_s_at		Cit.20260.1.S1_at
Cit.16108.1.S1_at	Cit.37764.1.S1_s_at			Cit.26473.1.S1_s_at		Cit.18522.1.S1_at
Cit.9441.1.S1_at	Cit.9441.1.S1_at			Cit.25546.1.S1_x_at		Cit.2392.1.S1_at
Cit.30099.1.S1_at	Cit.12097.1.S1_s_at			Cit.12178.1.S1_s_at
Cit.7918.1.S1_at	Cit.33111.1.S1_at			Cit.2910.1.S1_at
Cit.11369.1.S1_at	Cit.29711.1.S1_at			Cit.3685.1.S1_s_at
Cit.15400.1.S1_s_at	Cit.15153.1.S1_at			Cit.29555.1.S1_x_at
Cit.29788.1.S1_at	Cit.35878.1.S1_at			Cit.21387.1.S1_at
Cit.39946.1.S1_at	Cit.15951.1.S1_at			Cit.35263.1.S1_s_at
Cit.20830.1.S1_at	Cit.34966.1.S1_at			Cit.278.1.S1_s_at
Cit.10652.1.S1_s_at	Cit.1843.1.S1_at			Cit.13050.1.S1_s_at
Cit.28980.1.S1_s_at	Cit.22032.1.S1_at			Cit.6510.1.S1_at
Cit.37357.1.S1_at	Cit.7461.1.S1_at			Cit.30845.1.S1_at
Cit.36154.1.S1_s_at	Cit.6165.1.S1_s_at			Cit.16377.1.S1_at
Cit.3957.1.S1_s_at	Cit.1182.1.S1_s_at			Cit.14060.1.S1_at
Cit.13311.1.S1_at	Cit.22137.1.S1_s_at			Cit.32151.1.S1_at
Cit.38501.1.S1_at	Cit.38501.1.S1_at			Cit.11933.1.S1_s_at
Cit.27152.1.S1_at	Cit.1907.1.S1_at			Cit.14171.1.S1_at
Cit.8558.1.S1_s_at	Cit.30343.1.S1_at			Cit.30343.1.S1_at
Cit.14096.1.S1_at	Cit.22530.1.S1_x_at			Cit.30592.1.S1_s_at
Cit.11673.1.S1_at	Cit.1531.1.S1_s_at			Cit.2058.1.S1_s_at
Cit.19749.1.S1_at	Cit.2405.1.S1_at			Cit.14707.1.S1_at
Cit.31250.1.S1_at	Cit.2350.1.S1_at			Cit.25187.1.S1_at
Cit.6395.1.S1_at	Cit.12972.1.S1_s_at			Cit.26826.1.S1_s_at
Cit.7606.1.S1_at	Cit.7606.1.S1_at			Cit.39661.1.S1_s_at
Cit.2435.1.S1_s_at	Cit.34017.1.S1_at			Cit.855.1.S1_at
Cit.33239.1.S1_at	Cit.26697.1.S1_s_at			Cit.38957.1.S1_at
Cit.5675.1.S1_at	Cit.33118.1.S1_at			Cit.3226.1.S1_at
Cit.12699.1.S1_s_at	Cit.37441.1.S1_at			Cit.15962.1.S1_a_at
Cit.40444.1.S1_at	Cit.4877.1.S1_s_at			Cit.5995.1.S1_s_at
Cit.4258.1.S1_s_at	Cit.18094.1.S1_at			Cit.27798.1.S1_at
Cit.6935.1.S1_at	Cit.5352.1.S1_s_at			Cit.20050.1.S1_at
Cit.28099.1.S1_at	Cit.28277.1.S1_at			Cit.31295.1.S1_at
Cit.37679.1.S1_s_at	Cit.37679.1.S1_s_at			Cit.39837.1.S1_at
Cit.17090.1.S1_s_at	Cit.19298.1.S1_at			Cit.13533.1.S1_at
Cit.23460.1.S1_at	Cit.16335.1.S1_at			Cit.18981.1.S1_at
Cit.14437.1.S1_at	Cit.10367.1.S1_s_at			Cit.16422.1.S1_at
Cit.10908.1.S1_s_at	Cit.31266.1.S1_at			Cit.40492.1.S1_s_at
Cit.25239.1.S1_at	Cit.25239.1.S1_at			Cit.6577.1.S1_at
Cit.35651.1.S1_s_at	Cit.6289.1.S1_s_at			Cit.13583.1.S1_at
Cit.21060.1.S1_at	Cit.10106.1.S1_s_at			Cit.11774.1.S1_at
Cit.14530.1.S1_at	Cit.5244.1.S1_at			Cit.17268.1.S1_at
Cit.34286.1.S1_at	Cit.25901.1.S1_at			Cit.31943.1.S1_at
Cit.2568.1.S1_at	Cit.20592.1.S1_x_at			Cit.13708.1.S1_s_at
Cit.27038.1.S1_at	Cit.19202.1.S1_at			Cit.28140.1.S1_at
Cit.6339.1.S1_s_at	Cit.109.1.S1_x_at			Cit.15912.1.S1_at
Cit.27977.1.S1_at	Cit.3283.1.S1_s_at			Cit.6408.1.S1_at
Cit.40395.1.S1_s_at	Cit.6005.1.S1_at			Cit.4032.1.S1_s_at
Cit.38633.1.S1_at	Cit.7299.1.S1_s_at			Cit.35137.1.S1_s_at
Cit.6751.1.S1_at	Cit.7067.1.S1_at			Cit.10033.1.S1_x_at
Cit.5388.1.S1_at	Cit.26919.1.S1_s_at			Cit.15928.1.S1_at
Cit.8259.1.S1_x_at	Cit.24373.1.S1_s_at			Cit.22908.1.S1_at
Cit.29886.1.S1_at	Cit.7012.1.S1_at			Cit.29338.1.S1_x_at
Cit.20624.1.S1_s_at	Cit.32646.1.S1_at			Cit.38861.1.S1_at
Cit.9590.1.S1_at	Cit.6822.1.S1_at			Cit.20459.1.S1_at
Cit.32640.1.S1_at	Cit.15504.1.S1_s_at			Cit.11382.1.S1_at
Cit.6431.1.S1_at	Cit.36653.1.S1_at			Cit.30363.1.S1_at
Cit.33184.1.S1_at	Cit.2712.1.S1_s_at			Cit.3218.1.S1_at
Cit.37525.1.S1_at	Cit.19950.1.S1_at			Cit.14185.1.S1_at
Cit.16024.1.S1_at	Cit.6439.1.S1_s_at			Cit.39560.1.S1_at
Cit.3752.1.S1_s_at	Cit.20668.1.S1_s_at			Cit.39145.1.S1_at
Cit.2630.1.S1_a_at	Cit.8344.1.S1_s_at			Cit.9817.1.S1_at
Cit.35445.1.S1_at	Cit.12067.1.S1_at			Cit.6469.1.S1_at
Cit.37138.1.S1_at	Cit.39716.1.S1_at			Cit.20360.1.S1_at
Cit.25165.1.S1_at	Cit.25919.1.S1_x_at			Cit.30620.1.S1_s_at
Cit.11989.1.S1_at	Cit.20696.1.S1_s_at			Cit.1890.1.S1_s_at
Cit.37493.1.S1_at	Cit.28018.1.S1_at			Cit.19033.1.S1_at
Cit.12448.1.S1_s_at	Cit.5438.1.S1_at			Cit.29971.1.S1_at
Cit.28150.1.S1_at	Cit.25554.1.S1_at			Cit.10691.1.S1_s_at
Cit.6766.1.S1_s_at	Cit.26184.1.S1_at			Cit.9195.1.S1_at
Cit.12435.1.S1_s_at	Cit.19708.1.S1_s_at			Cit.26975.1.S1_at
Cit.33145.1.S1_at	Cit.20366.1.S1_at			Cit.36431.1.S1_at
Cit.7497.1.S1_at	Cit.17303.1.S1_at			Cit.11546.1.S1_at
Cit.23282.1.S1_at	Cit.20147.1.S1_at			Cit.27983.1.S1_s_at
Cit.3120.1.S1_s_at	Cit.10214.1.S1_s_at			Cit.30394.1.S1_at
Cit.14771.1.S1_s_at	Cit.5110.1.S1_s_at			Cit.29576.1.S1_s_at
Cit.16734.1.S1_at	Cit.16734.1.S1_at			Cit.4044.1.S1_at
Cit.6513.1.S1_a_at	Cit.30777.1.S1_at			Cit.22753.1.S1_x_at
Cit.18242.1.S1_s_at	Cit.22544.1.S1_x_at			Cit.4353.1.S1_s_at
Cit.5418.1.S1_s_at	Cit.14552.1.S1_at			Cit.22158.1.S1_x_at
Cit.15082.1.S1_at	Cit.37892.1.S1_s_at			Cit.16807.1.S1_at
Cit.30483.1.S1_s_at	Cit.18497.1.S1_at			Cit.9036.1.S1_at
Cit.25392.1.S1_s_at	Cit.1554.1.S1_at			Cit.5282.1.S1_at
Cit.4589.1.S1_at	Cit.15864.1.S1_a_at			Cit.15214.1.S1_at
Cit.18519.1.S1_at	Cit.20232.1.S1_at			Cit.25104.1.S1_at
Cit.23815.1.S1_s_at	Cit.11755.1.S1_s_at			Cit.23494.1.S1_at
Cit.25526.1.S1_at	Cit.252.1.S1_s_at			Cit.12518.1.S1_at
Cit.3061.1.S1_at	Cit.21053.1.S1_at			Cit.30093.1.S1_at
Cit.17346.1.S1_s_at	Cit.1914.1.S1_s_at			Cit.23070.1.S1_at
Cit.17124.1.S1_s_at	Cit.13990.1.S1_at			Cit.11105.1.S1_s_at
Cit.5658.1.S1_at	Cit.13991.1.S1_s_at			Cit.17447.1.S1_at
Cit.9825.1.S1_at	Cit.227.1.S1_x_at			Cit.3173.1.S1_s_at
Cit.13667.1.S1_s_at	Cit.28865.1.S1_at			Cit.4219.1.S1_s_at
Cit.18463.1.S1_at	Cit.8385.1.S1_s_at			Cit.34899.1.S1_s_at
Cit.18814.1.S1_at	Cit.6942.1.S1_at			Cit.22029.1.S1_at
Cit.16071.1.S1_at	Cit.40043.1.S1_at			Cit.30296.1.S1_at
Cit.14005.1.S1_at	Cit.32812.1.S1_at			Cit.8220.1.S1_at
Cit.19897.1.S1_s_at	Cit.7503.1.S1_at			Cit.38821.1.S1_at
Cit.37988.1.S1_at	Cit.13735.1.S1_s_at			Cit.35845.1.S1_s_at
Cit.12048.1.S1_at	Cit.31071.1.S1_at			Cit.14411.1.S1_at
Cit.22730.1.S1_at	Cit.18398.1.S1_at			Cit.3087.1.S1_s_at
Cit.4566.1.S1_at	Cit.22017.1.S1_at			Cit.4323.1.S1_at
Cit.17370.1.S1_at	Cit.17981.1.S1_s_at			Cit.37306.1.S1_at
Cit.5678.1.S1_s_at	Cit.1299.1.S1_x_at			Cit.1579.1.S1_at
Cit.20637.1.S1_at	Cit.15061.1.S1_at			Cit.6130.1.S1_s_at
Cit.3520.1.S1_at	Cit.1007.1.S1_s_at			Cit.1007.1.S1_s_at
Cit.37965.1.S1_at	Cit.28596.1.S1_at			Cit.26577.1.S1_s_at
Cit.5147.1.S1_at	Cit.20222.1.S1_s_at			Cit.12222.1.S1_s_at
Cit.34341.1.S1_at	Cit.12332.1.S1_s_at			Cit.3194.1.S1_at
Cit.37764.1.S1_s_at	Cit.376.1.S1_x_at			Cit.12953.1.S1_at
Cit.20302.1.S1_s_at	Cit.20302.1.S1_s_at			Cit.5510.1.S1_at
Cit.12097.1.S1_s_at	Cit.30678.1.S1_at			Cit.24212.1.S1_at
Cit.20934.1.S1_s_at	Cit.8823.1.S1_s_at			Cit.7213.1.S1_at
Cit.29711.1.S1_at	Cit.542.1.S1_at			Cit.4468.1.S1_at
Cit.3656.1.S1_at	Cit.29674.1.S1_s_at			Cit.30458.1.S1_s_at
Cit.20227.1.S1_x_at	Cit.5121.1.S1_at			Cit.14359.1.S1_at
Cit.12431.1.S1_s_at	Cit.38996.1.S1_s_at			Cit.15812.1.S1_at
Cit.17313.1.S1_at	Cit.13065.1.S1_at			Cit.2834.1.S1_s_at
Cit.40156.1.S1_at	Cit.16796.1.S1_at			Cit.11859.1.S1_at
Cit.22032.1.S1_at	Cit.985.1.S1_at			Cit.25021.1.S1_at
Cit.18727.1.S1_at	Cit.30383.1.S1_s_at			Cit.1372.1.S1_s_at
Cit.17365.1.S1_at	Cit.20136.1.S1_at			Cit.14019.1.S1_at
Cit.33098.1.S1_at	Cit.14060.1.S1_at			Cit.22883.1.S1_x_at
Cit.16083.1.S1_s_at	Cit.32151.1.S1_at			Cit.28845.1.S1_at
Cit.25272.1.S1_at	Cit.14617.1.S1_at			Cit.18560.1.S1_at
Cit.31949.1.S1_at	Cit.22533.1.S1_at			Cit.5793.1.S1_at
Cit.18134.1.S1_at	Cit.11918.1.S1_x_at			Cit.11918.1.S1_x_at
Cit.30469.1.S1_x_at	Cit.34468.1.S1_at			Cit.5989.1.S1_at
Cit.6445.1.S1_at	Cit.29207.1.S1_at			Cit.16790.1.S1_at
Cit.26374.1.S1_x_at	Cit.25019.1.S1_s_at			Cit.6658.1.S1_at
Cit.16843.1.S1_at	Cit.7421.1.S1_at			Cit.24488.1.S1_at
Cit.27320.1.S1_at	Cit.29673.1.S1_s_at			Cit.13860.1.S1_at
Cit.1392.1.S1_at	Cit.1392.1.S1_at			Cit.3993.1.S1_at
Cit.34017.1.S1_at	Cit.24072.1.S1_at			Cit.13444.1.S1_at
Cit.24517.1.S1_s_at	Cit.30980.1.S1_s_at			Cit.35611.1.S1_at
Cit.19786.1.S1_s_at	Cit.3226.1.S1_at			Cit.28069.1.S1_at
Cit.38734.1.S1_at	Cit.5294.1.S1_at			Cit.24530.1.S1_at
Cit.4877.1.S1_s_at	Cit.31532.1.S1_at			Cit.29744.1.S1_at
Cit.30025.1.S1_at	Cit.19026.1.S1_at			Cit.31107.1.S1_at
Cit.38575.1.S1_at	Cit.14717.1.S1_at			Cit.31501.1.S1_at
Cit.377.1.S1_x_at	Cit.7458.1.S1_s_at			Cit.13054.1.S1_at
Cit.34429.1.S1_at	Cit.34429.1.S1_at			Cit.24916.1.S1_at
Cit.31467.1.S1_at	Cit.29842.1.S1_at			Cit.5425.1.S1_at
Cit.18277.1.S1_at	Cit.7706.1.S1_at			Cit.6273.1.S1_at
Cit.28008.1.S1_at	Cit.30931.1.S1_at			Cit.30881.1.S1_at
Cit.20574.1.S1_at	Cit.27364.1.S1_s_at			Cit.22652.1.S1_s_at
Cit.13915.1.S1_at	Cit.18242.1.S1_at			Cit.7772.1.S1_at
Cit.34812.1.S1_s_at	Cit.4030.1.S1_at			Cit.20393.1.S1_s_at
Cit.8510.1.S1_x_at	Cit.11774.1.S1_at			Cit.14601.1.S1_at
Cit.1645.1.S1_s_at	Cit.17268.1.S1_at			Cit.18341.1.S1_at
Cit.30549.1.S1_s_at	Cit.31943.1.S1_at			Cit.34436.1.S1_at
Cit.31016.1.S1_s_at	Cit.20601.1.S1_at			Cit.7599.1.S1_at
Cit.11837.1.S1_at	Cit.28140.1.S1_at			Cit.19556.1.S1_s_at
Cit.19906.1.S1_at	Cit.12936.1.S1_s_at			Cit.4949.1.S1_at
Cit.18498.1.S1_at	Cit.6527.1.S1_at			Cit.9705.1.S1_at
Cit.13403.1.S1_s_at	Cit.33122.1.S1_s_at			Cit.1156.1.S1_s_at
Cit.19279.1.S1_at	Cit.29977.1.S1_at			Cit.13566.1.S1_at
Cit.1094.1.S1_s_at	Cit.10033.1.S1_x_at			Cit.4605.1.S1_at
Cit.11857.1.S1_s_at	Cit.40377.1.S1_s_at			Cit.16136.1.S1_at
Cit.2675.1.S1_s_at	Cit.4991.1.S1_s_at			Cit.9645.1.S1_s_at
Cit.10675.1.S1_at	Cit.14399.1.S1_at			Cit.34272.1.S1_at
Cit.32646.1.S1_at	Cit.3421.1.S1_at			Cit.27076.1.S1_at
Cit.13972.1.S1_at	Cit.28138.1.S1_at			Cit.22600.1.S1_at
Cit.25191.1.S1_s_at	Cit.14365.1.S1_at			Cit.32878.1.S1_at
Cit.31504.1.S1_at	Cit.8685.1.S1_s_at			Cit.16016.1.S1_at
Cit.28881.1.S1_s_at	Cit.7255.1.S1_at			Cit.14081.1.S1_at
Cit.19950.1.S1_at	Cit.14185.1.S1_at			Cit.39949.1.S1_at
Cit.10551.1.S1_s_at	Cit.17539.1.S1_at			Cit.19307.1.S1_at
Cit.6529.1.S1_s_at	Cit.17308.1.S1_at			Cit.8886.1.S1_at
Cit.13612.1.S1_at	Cit.30393.1.S1_at			Cit.12737.1.S1_s_at
Cit.39029.1.S1_at	Cit.30756.1.S1_at			Cit.31299.1.S1_at
Cit.12424.1.S1_at	Cit.26575.1.S1_at			Cit.23838.1.S1_at
Cit.25919.1.S1_x_at	Cit.30620.1.S1_s_at			Cit.4361.1.S1_at
Cit.31932.1.S1_at	Cit.3722.1.S1_s_at			Cit.33857.1.S1_at
Cit.24564.1.S1_at	Cit.19033.1.S1_at			Cit.19806.1.S1_s_at
Cit.23383.1.S1_at	Cit.10258.1.S1_s_at			Cit.13668.1.S1_at
Cit.2228.1.S1_s_at	Cit.10194.1.S1_s_at			Cit.17347.1.S1_at
Cit.34934.1.S1_at	Cit.18742.1.S1_at			Cit.34464.1.S1_at
Cit.5956.1.S1_s_at	Cit.13551.1.S1_s_at			Cit.1968.1.S1_s_at
Cit.30307.1.S1_at	Cit.36431.1.S1_at			Cit.23522.1.S1_at
Cit.17303.1.S1_at	Cit.17000.1.S1_s_at			Cit.18029.1.S1_at
Cit.14977.1.S1_at	Cit.5291.1.S1_at			Cit.25180.1.S1_x_at
Cit.28572.1.S1_at	Cit.30394.1.S1_at			Cit.2015.1.S1_at
Cit.17506.1.S1_at	Cit.30934.1.S1_s_at			Cit.14110.1.S1_at
Cit.9677.1.S1_at	Cit.9677.1.S1_at			Cit.16634.1.S1_at
Cit.15027.1.S1_at	Cit.22403.1.S1_s_at			Cit.23462.1.S1_x_at
Cit.33610.1.S1_at	Cit.30576.1.S1_at			Cit.13732.1.S1_s_at
Cit.14552.1.S1_at	Cit.22158.1.S1_x_at			Cit.21515.1.S1_at
Cit.13507.1.S1_s_at	Cit.12859.1.S1_at			Cit.20287.1.S1_at
Cit.13307.1.S1_at	Cit.23003.1.S1_at			Cit.34853.1.S1_at
Cit.14611.1.S1_at	Cit.6687.1.S1_at			Cit.34983.1.S1_at
Cit.12609.1.S1_s_at	Cit.17536.1.S1_s_at			Cit.15897.1.S1_at
Cit.20232.1.S1_at	Cit.18262.1.S1_at			Cit.12954.1.S1_at
Cit.21399.1.S1_x_at	Cit.3666.1.S1_at			Cit.18687.1.S1_s_at
Cit.28432.1.S1_at	Cit.14942.1.S1_at			Cit.22685.1.S1_at
Cit.6906.1.S1_at	Cit.30093.1.S1_at			Cit.18335.1.S1_at
Cit.21724.1.S1_at	Cit.23013.1.S1_at			Cit.18504.1.S1_s_at
Cit.32450.1.S1_at	Cit.21099.1.S1_at			Cit.26272.1.S1_s_at
Cit.5026.1.S1_at	Cit.4002.1.S1_at			Cit.19566.1.S1_at
Cit.29687.1.S1_at	Cit.21277.1.S1_at			Cit.11209.1.S1_s_at
Cit.20842.1.S1_at	Cit.29429.1.S1_s_at			Cit.21832.1.S1_at
Cit.29611.1.S1_at	Cit.34899.1.S1_s_at			Cit.23192.1.S1_x_at
Cit.17180.1.S1_at	Cit.22820.1.S1_at			Cit.34239.1.S1_at
Cit.18482.1.S1_x_at	Cit.19996.1.S1_at			Cit.1347.1.S1_s_at
Cit.14207.1.S1_s_at	Cit.8220.1.S1_at			Cit.16154.1.S1_at
Cit.29465.1.S1_s_at	Cit.29293.1.S1_at			Cit.23018.1.S1_at
Cit.13735.1.S1_s_at	Cit.30706.1.S1_s_at			Cit.4569.1.S1_at
Cit.20251.1.S1_at	Cit.2892.1.S1_at			Cit.17853.1.S1_s_at
Cit.14567.1.S1_at	Cit.24725.1.S1_x_at			Cit.30001.1.S1_at
Cit.22017.1.S1_at	Cit.30437.1.S1_s_at			Cit.7974.1.S1_s_at
Cit.10165.1.S1_s_at	Cit.2409.1.S1_s_at			Cit.7739.1.S1_x_at
Cit.31999.1.S1_s_at	Cit.21130.1.S1_s_at			Cit.11760.1.S1_a_at
Cit.29710.1.S1_s_at	Cit.11337.1.S1_s_at			Cit.32568.1.S1_at
Cit.24765.1.S1_at	Cit.19521.1.S1_s_at			Cit.19521.1.S1_s_at
Cit.28596.1.S1_at	Cit.14822.1.S1_at			Cit.19757.1.S1_at
Cit.15289.1.S1_at	Cit.29407.1.S1_s_at			Cit.3163.1.S1_at
Cit.17267.1.S1_at	Cit.6538.1.S1_s_at			Cit.1707.1.S1_s_at
Cit.376.1.S1_x_at	Cit.6291.1.S1_at			Cit.21752.1.S1_at
Cit.25068.1.S1_at	Cit.308.1.S1_at			Cit.17189.1.S1_at
Cit.30146.1.S1_at	Cit.27962.1.S1_at			Cit.11706.1.S1_at
Cit.9748.1.S1_s_at	Cit.14763.1.S1_at			Cit.22998.1.S1_s_at
Cit.542.1.S1_at	Cit.3685.1.S1_s_at			Cit.16462.1.S1_at
Cit.2598.1.S1_at	Cit.31492.1.S1_at			Cit.5273.1.S1_at
Cit.35878.1.S1_at	Cit.21387.1.S1_at			Cit.32828.1.S1_at
Cit.32101.1.S1_at	Cit.11771.1.S1_at			Cit.29048.1.S1_s_at
Cit.26191.1.S1_s_at	Cit.21331.1.S1_x_at			Cit.18173.1.S1_s_at
Cit.1937.1.S1_s_at	Cit.4999.1.S1_s_at			Cit.37615.1.S1_at
Cit.985.1.S1_at	Cit.10366.1.S1_s_at			Cit.7943.1.S1_s_at
Cit.7461.1.S1_at	Cit.30845.1.S1_at			Cit.21572.1.S1_at
Cit.6165.1.S1_s_at	Cit.15672.1.S1_at			Cit.29754.1.S1_at
Cit.23304.1.S1_at	Cit.22883.1.S1_x_at			Cit.37255.1.S1_at
Cit.31118.1.S1_at	Cit.18686.1.S1_at			Cit.26433.1.S1_s_at
Cit.14617.1.S1_at	Cit.20676.1.S1_s_at			Cit.20145.1.S1_s_at
Cit.14570.1.S1_s_at	Cit.5880.1.S1_at			Cit.7829.1.S1_at
Cit.4151.1.S1_s_at	Cit.1714.1.S1_s_at			Cit.1714.1.S1_s_at
Cit.25600.1.S1_at	Cit.31204.1.S1_at			Cit.7148.1.S1_at
Cit.1531.1.S1_s_at	Cit.7188.1.S1_at			Cit.29250.1.S1_s_at
Cit.2405.1.S1_at	Cit.13252.1.S1_at			Cit.1870.1.S1_s_at
Cit.2350.1.S1_at	Cit.30477.1.S1_s_at			Cit.34429.1.S1_s_at
Cit.12972.1.S1_s_at	Cit.38265.1.S1_at			Cit.13133.1.S1_at
Cit.3344.1.S1_s_at	Cit.28768.1.S1_s_at			Cit.11516.1.S1_s_at
Cit.24072.1.S1_at	Cit.25607.1.S1_s_at			Cit.17887.1.S1_s_at
Cit.26697.1.S1_s_at	Cit.32220.1.S1_at			Cit.1266.1.S1_s_at
Cit.30692.1.S1_s_at	Cit.28069.1.S1_at			Cit.6643.1.S1_at
Cit.37441.1.S1_at	Cit.27127.1.S1_at			Cit.4467.1.S1_s_at
Cit.31532.1.S1_at	Cit.30058.1.S1_at			Cit.4229.1.S1_s_at
Cit.14622.1.S1_s_at	Cit.27798.1.S1_at			Cit.6567.1.S1_s_at
Cit.13095.1.S1_s_at	Cit.26064.1.S1_at			Cit.16027.1.S1_at
Cit.28277.1.S1_at	Cit.16117.1.S1_at			Cit.31385.1.S1_at
Cit.39837.1.S1_at	Cit.39837.1.S1_at			Cit.34140.1.S1_at
Cit.19298.1.S1_at	Cit.3517.1.S1_at			Cit.39192.1.S1_s_at
Cit.16335.1.S1_at	Cit.20524.1.S1_at			Cit.37149.1.S1_at
Cit.30621.1.S1_at	Cit.10910.1.S1_at			Cit.31529.1.S1_at
Cit.31266.1.S1_at	Cit.40492.1.S1_s_at			Cit.38765.1.S1_at
Cit.18242.1.S1_at	Cit.23669.1.S1_at			Cit.11976.1.S1_at
Cit.12746.1.S1_at	Cit.20268.1.S1_at			Cit.40073.1.S1_at
Cit.20085.1.S1_at	Cit.14601.1.S1_at			Cit.30509.1.S1_s_at
Cit.5244.1.S1_at	Cit.18341.1.S1_at			Cit.13017.1.S1_s_at
Cit.12777.1.S1_at	Cit.34436.1.S1_at			Cit.6608.1.S1_s_at
Cit.20592.1.S1_x_at	Cit.13708.1.S1_s_at			Cit.23267.1.S1_at
Cit.1300.1.S1_at	Cit.21630.1.S1_at			Cit.25108.1.S1_at
Cit.40429.1.S1_at	Cit.21810.1.S1_x_at			Cit.16745.1.S1_at
Cit.3283.1.S1_s_at	Cit.4206.1.S1_s_at			Cit.1668.1.S1_s_at
Cit.28317.1.S1_at	Cit.29827.1.S1_at			Cit.14331.1.S1_s_at
Cit.37302.1.S1_at	Cit.51.1.S1_x_at			Cit.1253.1.S1_at
Cit.29822.1.S1_at	Cit.4605.1.S1_at			Cit.16933.1.S1_x_at
Cit.26919.1.S1_s_at	Cit.3611.1.S1_s_at			Cit.28917.1.S1_at
Cit.19291.1.S1_at	Cit.5799.1.S1_s_at			Cit.15613.1.S1_at
Cit.37059.1.S1_x_at	Cit.13435.1.S1_s_at			Cit.33994.1.S1_at
Cit.3421.1.S1_at	Cit.38920.1.S1_s_at			Cit.21103.1.S1_s_at
Cit.11702.1.S1_s_at	Cit.13858.1.S1_s_at			Cit.15305.1.S1_at
Cit.19437.1.S1_at	Cit.11021.1.S1_s_at			Cit.1713.1.S1_s_at
Cit.32400.1.S1_at	Cit.30363.1.S1_at			Cit.25733.1.S1_at
Cit.16492.1.S1_at	Cit.8403.1.S1_s_at			Cit.10025.1.S1_at
Cit.14185.1.S1_at	Cit.17071.1.S1_s_at			Cit.7529.1.S1_at
Cit.21499.1.S1_at	Cit.14031.1.S1_at			Cit.31198.1.S1_at
Cit.4722.1.S1_s_at	Cit.7570.1.S1_at			Cit.3213.1.S1_at
Cit.5096.1.S1_at	Cit.38982.1.S1_at			Cit.4118.1.S1_s_at
Cit.21735.1.S1_at	Cit.29664.1.S1_at			Cit.13924.1.S1_s_at
Cit.32948.1.S1_at	Cit.20360.1.S1_at			Cit.28706.1.S1_at
Cit.30620.1.S1_s_at	Cit.4361.1.S1_at			Cit.25650.1.S1_at
Cit.4595.1.S1_at	Cit.2453.1.S1_s_at			Cit.9002.1.S1_at
Cit.2411.1.S1_s_at	Cit.219.1.S1_s_at			Cit.30945.1.S1_at
Cit.5438.1.S1_at	Cit.29971.1.S1_at			Cit.19950.1.S1_s_at
AFFX-Cit-ubq11-5_s_at	Cit.30988.1.S1_at			Cit.4372.1.S1_at
Cit.19552.1.S1_at	Cit.9195.1.S1_at			Cit.4622.1.S1_s_at
Cit.19708.1.S1_s_at	Cit.6426.1.S1_at			Cit.20495.1.S1_at
Cit.10155.1.S1_s_at	Cit.23522.1.S1_at			Cit.22706.1.S1_at
Cit.17000.1.S1_s_at	Cit.7785.1.S1_at			Cit.7639.1.S1_at
Cit.34242.1.S1_at	Cit.4048.1.S1_at			Cit.35236.1.S1_at
Cit.10214.1.S1_s_at	Cit.17562.1.S1_at			Cit.6744.1.S1_at
Cit.13387.1.S1_at	Cit.2333.1.S1_at			Cit.16594.1.S1_at
Cit.12361.1.S1_at	Cit.4044.1.S1_at			Cit.30926.1.S1_at
Cit.24484.1.S1_at	Cit.17280.1.S1_at			Cit.20430.1.S1_s_at
Cit.23915.1.S1_at	Cit.4353.1.S1_s_at			Cit.20895.1.S1_s_at
Cit.16104.1.S1_at	Cit.21515.1.S1_at			Cit.6296.1.S1_s_at
Cit.13832.1.S1_s_at	Cit.16807.1.S1_at			Cit.23577.1.S1_at
Cit.18497.1.S1_at	Cit.9036.1.S1_at			Cit.21069.1.S1_at
Cit.9998.1.S1_s_at	Cit.17264.1.S1_s_at			Cit.17794.1.S1_s_at
Cit.40200.1.S1_s_at	Cit.17449.1.S1_at			Cit.4795.1.S1_s_at
Cit.15111.1.S1_at	Cit.14431.1.S1_s_at			Cit.24826.1.S1_s_at
Cit.515.1.S1_at	Cit.11930.1.S1_s_at			Cit.12609.1.S1_at
Cit.17212.1.S1_at	Cit.14241.1.S1_at			Cit.6612.1.S1_at
Cit.4988.1.S1_at	Cit.18335.1.S1_at			Cit.14522.1.S1_at
Cit.11242.1.S1_at	Cit.30865.1.S1_at			Cit.28407.1.S1_s_at
Cit.9474.1.S1_at	Cit.16259.1.S1_at			Cit.30646.1.S1_s_at
Cit.23822.1.S1_s_at	Cit.19332.1.S1_at			Cit.7827.1.S1_at
Cit.37918.1.S1_at	Cit.31086.1.S1_at			Cit.21897.1.S1_s_at
Cit.28865.1.S1_at	Cit.25373.1.S1_s_at			Cit.24213.1.S1_s_at
Cit.11940.1.S1_at	Cit.38974.1.S1_s_at			Cit.34098.1.S1_at
Cit.16221.1.S1_x_at	Cit.40508.1.S1_s_at			Cit.35257.1.S1_at
Cit.39794.1.S1_s_at	Cit.7339.1.S1_at			Cit.1293.1.S1_at
Cit.15024.1.S1_at	Cit.16154.1.S1_at			Cit.14910.1.S1_at
Cit.14905.1.S1_s_at	Cit.29568.1.S1_s_at			Cit.10487.1.S1_x_at
Cit.13838.1.S1_at	Cit.5694.1.S1_at			Cit.12709.1.S1_at
Cit.20806.1.S1_at	Cit.14411.1.S1_at			Cit.22418.1.S1_s_at
Cit.18398.1.S1_at	Cit.3087.1.S1_s_at			Cit.13271.1.S1_at
Cit.30437.1.S1_s_at	Cit.36264.1.S1_s_at			Cit.22093.1.S1_at
Cit.4341.1.S1_at	Cit.3086.1.S1_at			Cit.22030.1.S1_at
Cit.1299.1.S1_x_at	Cit.1579.1.S1_at			Cit.38072.1.S1_at
Cit.30286.1.S1_at	Cit.5615.1.S1_s_at			Cit.6353.1.S1_at
Cit.1007.1.S1_s_at	Cit.34761.1.S1_at			Cit.34761.1.S1_at
Cit.14822.1.S1_at	Cit.25990.1.S1_x_at			Cit.24586.1.S1_at
Cit.26396.1.S1_s_at	Cit.1200.1.S1_s_at			Cit.9384.1.S1_x_at
Cit.3214.1.S1_s_at	Cit.3194.1.S1_at			Cit.37231.1.S1_at
Cit.29916.1.S1_at	Cit.38802.1.S1_at			Cit.5664.1.S1_at
Cit.308.1.S1_at	Cit.25546.1.S1_x_at			Cit.26204.1.S1_at
Cit.30678.1.S1_at	Cit.12178.1.S1_s_at			Cit.13189.1.S1_at
Cit.14274.1.S1_s_at	Cit.17224.1.S1_s_at			Cit.23635.1.S1_at
Cit.17011.1.S1_s_at	Cit.10906.1.S1_at			Cit.19663.1.S1_at
Cit.25785.1.S1_at	Cit.29555.1.S1_x_at			Cit.1710.1.S1_s_at
Cit.5121.1.S1_at	Cit.14359.1.S1_at			Cit.13731.1.S1_s_at
Cit.10510.1.S1_s_at	Cit.35263.1.S1_s_at			Cit.10687.1.S1_s_at
Cit.28003.1.S1_at	Cit.37272.1.S1_at			Cit.30526.1.S1_at
Cit.1843.1.S1_at	Cit.19535.1.S1_x_at			Cit.12616.1.S1_s_at
Cit.10366.1.S1_s_at	Cit.22886.1.S1_s_at			Cit.16601.1.S1_s_at
Cit.6247.1.S1_s_at	Cit.35313.1.S1_s_at			Cit.13206.1.S1_s_at
Cit.829.1.S1_s_at	Cit.16377.1.S1_at			Cit.3492.1.S1_at
Cit.12686.1.S1_s_at	Cit.29751.1.S1_at			Cit.13814.1.S1_at
Cit.12044.1.S1_at	Cit.28845.1.S1_at			Cit.3652.1.S1_s_at
Cit.18007.1.S1_at	Cit.11933.1.S1_s_at			Cit.28928.1.S1_s_at
Cit.1907.1.S1_at	Cit.16240.1.S1_at			Cit.38760.1.S1_at
Cit.6535.1.S1_at	Cit.29693.1.S1_s_at			Cit.29693.1.S1_s_at
Cit.4222.1.S1_at	Cit.21162.1.S1_s_at			Cit.5767.1.S1_at
Cit.29207.1.S1_at	Cit.2058.1.S1_s_at			Cit.13940.1.S1_at
Cit.25019.1.S1_s_at	Cit.14707.1.S1_at			Cit.21216.1.S1_at
Cit.7421.1.S1_at	Cit.13255.1.S1_s_at			Cit.12043.1.S1_s_at
Cit.29673.1.S1_s_at	Cit.19404.1.S1_at			Cit.17989.1.S1_at
Cit.2902.1.S1_at	Cit.14552.1.S1_s_at			Cit.37371.1.S1_at
Cit.16209.1.S1_at	Cit.2076.1.S1_s_at			Cit.30606.1.S1_s_at
Cit.30980.1.S1_s_at	Cit.1898.1.S1_at			Cit.34825.1.S1_at
Cit.19471.1.S1_s_at	Cit.6643.1.S1_at			Cit.15194.1.S1_at
Cit.5294.1.S1_at	Cit.15962.1.S1_a_at			Cit.35141.1.S1_s_at
Cit.30058.1.S1_at	Cit.17358.1.S1_at			Cit.15620.1.S1_at
Cit.25098.1.S1_at	Cit.18685.1.S1_at			Cit.38174.1.S1_at
Cit.5352.1.S1_s_at	Cit.10152.1.S1_at			Cit.35373.1.S1_s_at
Cit.7458.1.S1_s_at	Cit.6413.1.S1_at			Cit.16726.1.S1_at
Cit.24916.1.S1_at	Cit.24916.1.S1_at			Cit.7107.1.S1_at
Cit.29842.1.S1_at	Cit.29171.1.S1_at			Cit.15660.1.S1_at
Cit.7706.1.S1_at	Cit.20725.1.S1_at			Cit.15486.1.S1_s_at
Cit.3534.1.S1_s_at	Cit.2932.1.S1_s_at			Cit.16305.1.S1_at
Cit.21774.1.S1_at	Cit.22652.1.S1_s_at			Cit.9772.1.S1_at
Cit.23669.1.S1_at	Cit.19365.1.S1_at			Cit.5431.1.S1_s_at
Cit.6289.1.S1_s_at	Cit.2240.1.S1_s_at			Cit.11488.1.S1_s_at
Cit.19567.1.S1_at	Cit.30509.1.S1_s_at			Cit.39479.1.S1_at
Cit.17268.1.S1_at	Cit.13017.1.S1_s_at			Cit.15857.1.S1_at
Cit.10460.1.S1_at	Cit.6608.1.S1_s_at			Cit.18233.1.S1_at
Cit.20601.1.S1_at	Cit.7599.1.S1_at			Cit.696.1.S1_x_at
Cit.5116.1.S1_at	Cit.14872.1.S1_at			Cit.24979.1.S1_x_at
Cit.28292.1.S1_at	Cit.40200.1.S1_at			Cit.5880.1.S1_s_at
Cit.6527.1.S1_at	Cit.29404.1.S1_x_at			Cit.21914.1.S1_at
Cit.6005.1.S1_at	Cit.19167.1.S1_at			Cit.33120.1.S1_at
Cit.15501.1.S1_at	Cit.6084.1.S1_at			Cit.36643.1.S1_s_at
Cit.27408.1.S1_at	Cit.16933.1.S1_x_at			Cit.15433.1.S1_at
Cit.40377.1.S1_s_at	Cit.20607.1.S1_at			Cit.10487.1.S1_s_at
Cit.19577.1.S1_at	Cit.22908.1.S1_at			Cit.23441.1.S1_at
Cit.10810.1.S1_at	Cit.29338.1.S1_x_at			Cit.18260.1.S1_at
Cit.38920.1.S1_s_at	Cit.11683.1.S1_s_at			Cit.23343.1.S1_at
Cit.31511.1.S1_at	Cit.31640.1.S1_at			Cit.6139.1.S1_at
Cit.15504.1.S1_s_at	Cit.11382.1.S1_at			Cit.18861.1.S1_x_at
Cit.29406.1.S1_s_at	Cit.9905.1.S1_s_at			Cit.24264.1.S1_at
Cit.2712.1.S1_s_at	Cit.4520.1.S1_at			Cit.20798.1.S1_at
Cit.17071.1.S1_s_at	Cit.5002.1.S1_s_at			Cit.3737.1.S1_at
Cit.14813.1.S1_s_at	Cit.18079.1.S1_at			Cit.30327.1.S1_at
Cit.18119.1.S1_at	Cit.25433.1.S1_s_at			Cit.22023.1.S1_x_at
Cit.8344.1.S1_s_at	Cit.22176.1.S1_s_at			Cit.20223.1.S1_at
Cit.11899.1.S1_at	Cit.35562.1.S1_at			Cit.9200.1.S1_s_at
Cit.2945.1.S1_s_at	Cit.23838.1.S1_at			Cit.796.1.S1_s_at
Cit.4361.1.S1_at	Cit.25650.1.S1_at			Cit.16690.1.S1_at
Cit.7246.1.S1_at	Cit.1890.1.S1_s_at			Cit.3315.1.S1_at
Cit.19727.1.S1_s_at	Cit.19806.1.S1_s_at			Cit.10234.1.S1_s_at
Cit.10258.1.S1_s_at	Cit.13668.1.S1_at			Cit.28109.1.S1_at
Cit.25554.1.S1_at	Cit.5084.1.S1_at			Cit.32354.1.S1_at
Cit.6611.1.S1_at	Cit.17596.1.S1_x_at			Cit.17065.1.S1_at
Cit.4106.1.S1_s_at	Cit.19764.1.S1_s_at			Cit.27106.1.S1_at
Cit.20366.1.S1_at	Cit.22706.1.S1_at			Cit.16836.1.S1_at
Cit.7785.1.S1_at	Cit.24971.1.S1_at			Cit.13174.1.S1_s_at
Cit.20147.1.S1_at	Cit.27983.1.S1_s_at			Cit.6889.1.S1_at
Cit.38882.1.S1_at	Cit.2015.1.S1_at			Cit.6422.1.S1_s_at
Cit.11564.1.S1_s_at	Cit.17719.1.S1_x_at			Cit.23819.1.S1_at
Cit.4044.1.S1_at	Cit.16634.1.S1_at			Cit.15067.1.S1_at
Cit.6404.1.S1_at	Cit.14111.1.S1_s_at			Cit.22645.1.S1_at
Cit.15532.1.S1_at	Cit.2694.1.S1_at			Cit.7372.1.S1_at
Cit.12140.1.S1_at	Cit.6296.1.S1_s_at			Cit.14383.1.S1_at
Cit.18603.1.S1_s_at	Cit.20287.1.S1_at			Cit.24574.1.S1_at
Cit.23003.1.S1_at	Cit.34853.1.S1_at			Cit.13312.1.S1_at
Cit.20852.1.S1_at	Cit.30351.1.S1_at			Cit.25501.1.S1_at
Cit.33176.1.S1_at	Cit.21369.1.S1_at			Cit.29546.1.S1_s_at
Cit.18262.1.S1_at	Cit.15796.1.S1_at			Cit.37622.1.S1_at
Cit.15400.1.S1_at	Cit.12821.1.S1_s_at			Cit.6678.1.S1_at
Cit.30818.1.S1_s_at	Cit.20521.1.S1_at			Cit.11473.1.S1_at
Cit.15790.1.S1_at	Cit.14522.1.S1_at			Cit.21960.1.S1_at
Cit.2191.1.S1_at	Cit.6223.1.S1_at			Cit.36841.1.S1_s_at
Cit.33112.1.S1_s_at	Cit.11105.1.S1_s_at			Cit.11264.1.S1_s_at
Cit.30647.1.S1_s_at	Cit.5235.1.S1_at			Cit.9198.1.S1_s_at
Cit.6542.1.S1_at	Cit.3173.1.S1_s_at			Cit.7569.1.S1_at
Cit.29429.1.S1_s_at	Cit.18024.1.S1_at			Cit.31072.1.S1_at
Cit.2591.1.S1_at	Cit.23192.1.S1_x_at			Cit.13262.1.S1_at
Cit.17872.1.S1_at	Cit.9964.1.S1_s_at			Cit.27261.1.S1_at
Cit.6303.1.S1_at	Cit.29767.1.S1_s_at			Cit.19642.1.S1_s_at
Cit.26141.1.S1_s_at	Cit.14910.1.S1_at			Cit.3681.1.S1_s_at
Cit.8444.1.S1_s_at	Cit.12525.1.S1_at			Cit.30560.1.S1_at
Cit.4610.1.S1_at	Cit.4135.1.S1_x_at			Cit.14206.1.S1_at
Cit.761.1.S1_x_at	Cit.17853.1.S1_s_at			Cit.6679.1.S1_at
Cit.24725.1.S1_x_at	Cit.30001.1.S1_at			Cit.5593.1.S1_s_at
Cit.36264.1.S1_s_at	Cit.19320.1.S1_at			Cit.4995.1.S1_s_at
Cit.12119.1.S1_s_at	Cit.6500.1.S1_at			Cit.11704.1.S1_s_at
Cit.21130.1.S1_s_at	Cit.11760.1.S1_a_at			Cit.16603.1.S1_at
Cit.15061.1.S1_at	Cit.15993.1.S1_at			Cit.17533.1.S1_at
Cit.19521.1.S1_s_at	Cit.17929.1.S1_s_at			Cit.3255.1.S1_at
Cit.25990.1.S1_x_at	Cit.29992.1.S1_at			Cit.20223.1.S1_x_at
Cit.20222.1.S1_s_at	Cit.5248.1.S1_at			Cit.19242.1.S1_at
Cit.12332.1.S1_s_at	Cit.1707.1.S1_s_at			Cit.18290.1.S1_at
Cit.13173.1.S1_s_at	Cit.26473.1.S1_s_at			Cit.17196.1.S1_at
Cit.25546.1.S1_x_at	Cit.5510.1.S1_at			Cit.5172.1.S1_at
Cit.27962.1.S1_at	Cit.9288.1.S1_s_at			Cit.37829.1.S1_s_at
Cit.38415.1.S1_at	Cit.27301.1.S1_at			Cit.15010.1.S1_s_at
Cit.3685.1.S1_s_at	Cit.4468.1.S1_at			Cit.3968.1.S1_at
Cit.21417.1.S1_at	Cit.30458.1.S1_s_at			Cit.11255.1.S1_at
Cit.21387.1.S1_at	Cit.32828.1.S1_at			Cit.32472.1.S1_at
Cit.24674.1.S1_x_at	Cit.15812.1.S1_at			Cit.38178.1.S1_at
Cit.34966.1.S1_at	Cit.278.1.S1_s_at			Cit.38512.1.S1_at
Cit.26520.1.S1_at	Cit.325.1.S1_at			Cit.21931.1.S1_at
Cit.22886.1.S1_s_at	Cit.29703.1.S1_s_at			Cit.23674.1.S1_at
Cit.30383.1.S1_s_at	Cit.26435.1.S1_at			Cit.14922.1.S1_at
Cit.20136.1.S1_at	Cit.14019.1.S1_at			Cit.30085.1.S1_s_at
Cit.16067.1.S1_at	Cit.37255.1.S1_at			Cit.8578.1.S1_at
Cit.22137.1.S1_s_at	Cit.26433.1.S1_s_at			Cit.29561.1.S1_x_at
Cit.20676.1.S1_s_at	Cit.10927.1.S1_s_at			Cit.17242.1.S1_at
Cit.22533.1.S1_at	Cit.14171.1.S1_at			Cit.833.1.S1_at
Cit.30343.1.S1_at	Cit.30930.1.S1_s_at			Cit.15695.1.S1_at
Cit.7103.1.S1_at	Cit.30592.1.S1_s_at			Cit.23468.1.S1_at
Cit.28480.1.S1_x_at	Cit.16790.1.S1_at			Cit.14698.1.S1_at
Cit.16074.1.S1_at	Cit.6658.1.S1_at			Cit.11391.1.S1_at
Cit.913.1.S1_s_at	Cit.60.1.S1_at			Cit.166.1.S1_at
Cit.38265.1.S1_at	Cit.26826.1.S1_s_at			Cit.22887.1.S1_at
Cit.28768.1.S1_s_at	Cit.39661.1.S1_s_at			Cit.5682.1.S1_s_at
Cit.25607.1.S1_s_at	Cit.17317.1.S1_at			Cit.28583.1.S1_s_at
Cit.32220.1.S1_at	Cit.6467.1.S1_s_at			Cit.6741.1.S1_at
Cit.18402.1.S1_at	Cit.2893.1.S1_x_at			Cit.18188.1.S1_at
Cit.27127.1.S1_at	Cit.24530.1.S1_at			Cit.2827.1.S1_at
Cit.17358.1.S1_at	Cit.25101.1.S1_at			Cit.9750.1.S1_s_at
Cit.6152.1.S1_at	Cit.31107.1.S1_at			Cit.27555.1.S1_at
Cit.14717.1.S1_at	Cit.20050.1.S1_at			Cit.13671.1.S1_at
Cit.16117.1.S1_at	Cit.2921.1.S1_at			Cit.19408.1.S1_at
Cit.23585.1.S1_at	Cit.8700.1.S1_s_at			Cit.2040.1.S1_at
Cit.3517.1.S1_at	Cit.28866.1.S1_s_at			Cit.26259.1.S1_at
Cit.7680.1.S1_at	Cit.18981.1.S1_at			Cit.5624.1.S1_at
Cit.10367.1.S1_s_at	Cit.35426.1.S1_at			Cit.11773.1.S1_s_at
Cit.27364.1.S1_s_at	Cit.7898.1.S1_at			Cit.15720.1.S1_x_at
Cit.38994.1.S1_at	Cit.15144.1.S1_s_at			Cit.31973.1.S1_at
Cit.4030.1.S1_at	Cit.13583.1.S1_at			Cit.19436.1.S1_at
Cit.26646.1.S1_s_at	Cit.39479.1.S1_at			Cit.11018.1.S1_s_at
Cit.4491.1.S1_at	Cit.15857.1.S1_at			Cit.33018.1.S1_s_at
Cit.7867.1.S1_s_at	Cit.6562.1.S1_at			Cit.6308.1.S1_at
Cit.13708.1.S1_s_at	Cit.23267.1.S1_at			Cit.19301.1.S1_at
Cit.4771.1.S1_s_at	Cit.19556.1.S1_s_at			Cit.26740.1.S1_at
Cit.109.1.S1_x_at	Cit.15912.1.S1_at			Cit.37599.1.S1_at
Cit.4206.1.S1_s_at	Cit.5868.1.S1_s_at			Cit.15334.1.S1_at
Cit.33122.1.S1_s_at	Cit.4032.1.S1_s_at			Cit.13315.1.S1_s_at
Cit.7299.1.S1_s_at	Cit.34904.1.S1_at			Cit.3450.1.S1_at
Cit.7067.1.S1_at	Cit.18118.1.S1_s_at			Cit.6831.1.S1_at
Cit.595.1.S1_s_at	Cit.1039.1.S1_at			Cit.845.1.S1_x_at
Cit.24373.1.S1_s_at	Cit.9645.1.S1_s_at			Cit.31440.1.S1_at
Cit.40074.1.S1_s_at	Cit.34272.1.S1_at			Cit.31102.1.S1_at
Cit.11683.1.S1_s_at	Cit.5577.1.S1_at			Cit.25640.1.S1_at
Cit.3277.1.S1_s_at	Cit.31300.1.S1_at			Cit.16536.1.S1_at
Cit.14365.1.S1_at	Cit.32878.1.S1_at			Cit.32886.1.S1_at
Cit.2431.1.S1_s_at	Cit.16016.1.S1_at			Cit.7410.1.S1_at
Cit.7255.1.S1_at	Cit.8299.1.S1_at			Cit.27075.1.S1_at
Cit.5002.1.S1_s_at	Cit.39949.1.S1_at			Cit.4245.1.S1_at
Cit.6439.1.S1_s_at	Cit.27782.1.S1_at			Cit.4115.1.S1_s_at
Cit.4804.1.S1_at	Cit.39145.1.S1_at			Cit.12613.1.S1_x_at
Cit.30393.1.S1_at	Cit.5465.1.S1_at			Cit.26823.1.S1_at
Cit.10068.1.S1_s_at	Cit.6469.1.S1_at			Cit.12275.1.S1_s_at
Cit.13998.1.S1_s_at	Cit.28706.1.S1_at			Cit.37554.1.S1_at
Cit.25650.1.S1_at	Cit.16690.1.S1_at			Cit.37511.1.S1_at
Cit.18606.1.S1_at	Cit.33857.1.S1_at			Cit.27636.1.S1_at
Cit.28018.1.S1_at	Cit.2002.1.S1_s_at			Cit.38626.1.S1_at
Cit.17388.1.S1_at	Cit.17310.1.S1_s_at			Cit.15548.1.S1_at
Cit.10194.1.S1_s_at	Cit.40145.1.S1_at			Cit.31314.1.S1_at
Cit.30420.1.S1_x_at	Cit.34464.1.S1_at			Cit.24022.1.S1_s_at
Cit.13551.1.S1_s_at	Cit.22727.1.S1_at			Cit.10479.1.S1_s_at
Cit.36431.1.S1_at	Cit.16836.1.S1_at			Cit.6202.1.S1_at
Cit.24971.1.S1_at	Cit.11546.1.S1_at			Cit.14045.1.S1_at
Cit.5291.1.S1_at	Cit.25180.1.S1_x_at			Cit.38046.1.S1_at
Cit.29989.1.S1_s_at	Cit.6744.1.S1_at			Cit.14834.1.S1_s_at
Cit.29536.1.S1_s_at	Cit.29576.1.S1_s_at			Cit.21448.1.S1_at
Cit.35877.1.S1_at	Cit.30926.1.S1_at			Cit.20878.1.S1_s_at
Cit.3600.1.S1_s_at	Cit.23443.1.S1_at			Cit.38764.1.S1_at
Cit.11545.1.S1_s_at	Cit.13732.1.S1_s_at			Cit.13801.1.S1_at
Cit.8276.1.S1_x_at	Cit.22534.1.S1_x_at			Cit.11383.1.S1_s_at
Cit.37892.1.S1_s_at	Cit.23577.1.S1_at			Cit.30206.1.S1_at
Cit.9036.1.S1_at	Cit.30875.1.S1_at			Cit.18386.1.S1_at
Cit.6161.1.S1_at	Cit.20625.1.S1_at			Cit.12893.1.S1_at
Cit.35195.1.S1_s_at	Cit.29571.1.S1_at			Cit.6387.1.S1_at
Cit.13267.1.S1_at	Cit.25104.1.S1_at			Cit.11227.1.S1_s_at
Cit.11755.1.S1_s_at	Cit.23494.1.S1_at			Cit.26788.1.S1_at
Cit.252.1.S1_s_at	Cit.30707.1.S1_s_at			Cit.29562.1.S1_at
Cit.21053.1.S1_at	Cit.21960.1.S1_at			Cit.31350.1.S1_at
Cit.6279.1.S1_at	Cit.35537.1.S1_s_at			Cit.13692.1.S1_at
Cit.13990.1.S1_at	Cit.26272.1.S1_s_at			Cit.20361.1.S1_s_at
Cit.13991.1.S1_s_at	Cit.31961.1.S1_at			Cit.30766.1.S1_s_at
Cit.18128.1.S1_s_at	Cit.11209.1.S1_s_at			Cit.19350.1.S1_s_at
Cit.39183.1.S1_s_at	Cit.14889.1.S1_at			Cit.6491.1.S1_at
Cit.16581.1.S1_s_at	Cit.34098.1.S1_at			Cit.29798.1.S1_at
Cit.6942.1.S1_at	Cit.5669.1.S1_at			Cit.18662.1.S1_at
Cit.8130.1.S1_x_at	Cit.30296.1.S1_at			Cit.6482.1.S1_at
Cit.32812.1.S1_at	Cit.3681.1.S1_s_at			Cit.14962.1.S1_at
Cit.2753.1.S1_s_at	Cit.4685.1.S1_at			Cit.39098.1.S1_at
Cit.10912.1.S1_s_at	Cit.13654.1.S1_s_at			Cit.26287.1.S1_at
Cit.31071.1.S1_at	Cit.22418.1.S1_s_at			Cit.13398.1.S1_at
Cit.3087.1.S1_s_at	Cit.13271.1.S1_at			Cit.31898.1.S1_at
Cit.19320.1.S1_at	Cit.4323.1.S1_at			Cit.3357.1.S1_s_at
Cit.14757.1.S1_at	Cit.17099.1.S1_s_at			Cit.13131.1.S1_s_at
Cit.19261.1.S1_at	Cit.31400.1.S1_at			Cit.26469.1.S1_a_at
Cit.11337.1.S1_s_at	Cit.16035.1.S1_at			Cit.19934.1.S1_at
Cit.34761.1.S1_at	Cit.3255.1.S1_at			Cit.32982.1.S1_at
Cit.29992.1.S1_at	Cit.4504.1.S1_s_at			Cit.4074.1.S1_x_at
Cit.29407.1.S1_s_at	Cit.21393.1.S1_at			Cit.14030.1.S1_s_at
Cit.1819.1.S1_s_at	Cit.37231.1.S1_at			Cit.8127.1.S1_at
Cit.6291.1.S1_at	Cit.12953.1.S1_at			Cit.5065.1.S1_at
Cit.5510.1.S1_at	Cit.2701.1.S1_at			Cit.22187.1.S1_at
Cit.23539.1.S1_at	Cit.24212.1.S1_at			Cit.30114.1.S1_at
Cit.33111.1.S1_at	Cit.23075.1.S1_at			Cit.22746.1.S1_at
Cit.10906.1.S1_at	Cit.16462.1.S1_at			Cit.40012.1.S1_at
Cit.2928.1.S1_at	Cit.21210.1.S1_s_at			Cit.6008.1.S1_at
Cit.33899.1.S1_at	Cit.13731.1.S1_s_at			Cit.14834.1.S1_at
Cit.18045.1.S1_s_at	Cit.4098.1.S1_at			Cit.16810.1.S1_at
Cit.13065.1.S1_at	Cit.2834.1.S1_s_at			Cit.17566.1.S1_at
Cit.16316.1.S1_at	Cit.13050.1.S1_s_at			Cit.29939.1.S1_at
Cit.29703.1.S1_s_at	Cit.13963.1.S1_s_at			Cit.28940.1.S1_x_at
Cit.30845.1.S1_at	Cit.1372.1.S1_s_at			Cit.30391.1.S1_at
Cit.15672.1.S1_at	Cit.29754.1.S1_at			Cit.19381.1.S1_at
Cit.1182.1.S1_s_at	Cit.13814.1.S1_at			Cit.35228.1.S1_at
Cit.32151.1.S1_at	Cit.5836.1.S1_s_at			Cit.20992.1.S1_at
Cit.4965.1.S1_at	Cit.22895.1.S1_s_at			Cit.8326.1.S1_at
Cit.5880.1.S1_at	Cit.12374.1.S1_at			Cit.14748.1.S1_at
Cit.20005.1.S1_at	Cit.15695.1.S1_at			Cit.22041.1.S1_s_at
Cit.27224.1.S1_at	Cit.5989.1.S1_at			Cit.31174.1.S1_at
Cit.7188.1.S1_at	Cit.29250.1.S1_s_at			Cit.27185.1.S1_at
Cit.13252.1.S1_at	Cit.8902.1.S1_at			Cit.2270.1.S1_s_at
Cit.30477.1.S1_s_at	Cit.25187.1.S1_at			Cit.7688.1.S1_at
Cit.19404.1.S1_at	Cit.13860.1.S1_at			Cit.21144.1.S1_s_at
Cit.14552.1.S1_s_at	Cit.3993.1.S1_at			Cit.15902.1.S1_at
Cit.2076.1.S1_s_at	Cit.855.1.S1_at			Cit.16346.1.S1_at
Cit.1898.1.S1_at	Cit.29610.1.S1_s_at			Cit.1249.1.S1_at
Cit.31052.1.S1_at	Cit.24359.1.S1_at			Cit.15557.1.S1_at
Cit.15962.1.S1_a_at	Cit.4467.1.S1_s_at			Cit.12006.1.S1_s_at
Cit.23988.1.S1_s_at	Cit.5995.1.S1_s_at			Cit.20076.1.S1_at
Cit.12500.1.S1_s_at	Cit.8319.1.S1_at			Cit.39107.1.S1_s_at
Cit.26064.1.S1_at	Cit.31501.1.S1_at			Cit.8949.1.S1_s_at
Cit.6413.1.S1_at	Cit.31295.1.S1_at			Cit.19453.1.S1_at
Cit.8700.1.S1_s_at	Cit.34140.1.S1_at			Cit.3799.1.S1_s_at
Cit.29171.1.S1_at	Cit.13533.1.S1_at			Cit.36110.1.S1_at
Cit.20524.1.S1_at	Cit.6273.1.S1_at			Cit.13916.1.S1_s_at
Cit.1891.1.S1_at	Cit.25238.1.S1_at			Cit.20629.1.S1_at
Cit.30069.1.S1_at	Cit.38765.1.S1_at			Cit.28234.1.S1_at
Cit.15492.1.S1_at	Cit.12980.1.S1_x_at			Cit.30849.1.S1_s_at
Cit.20268.1.S1_at	Cit.20393.1.S1_s_at			Cit.10183.1.S1_at
Cit.10106.1.S1_s_at	Cit.11018.1.S1_s_at			Cit.14939.1.S1_at
Cit.18341.1.S1_at	Cit.33018.1.S1_s_at			Cit.23084.1.S1_at
Cit.11890.1.S1_s_at	Cit.18233.1.S1_at			Cit.32197.1.S1_at
Cit.7599.1.S1_at	Cit.696.1.S1_x_at			Cit.21382.1.S1_s_at
Cit.19202.1.S1_at	Cit.25108.1.S1_at			Cit.17876.1.S1_at
Cit.12936.1.S1_s_at	Cit.4949.1.S1_at			Cit.9650.1.S1_at
Cit.29404.1.S1_x_at	Cit.36985.1.S1_s_at			Cit.16862.1.S1_s_at
Cit.29827.1.S1_at	Cit.1156.1.S1_s_at			Cit.4160.1.S1_at
Cit.29373.1.S1_s_at	Cit.31964.1.S1_at			Cit.15123.1.S1_at
Cit.3949.1.S1_s_at	Cit.15433.1.S1_at			Cit.32465.1.S1_at
Cit.3611.1.S1_s_at	Cit.15928.1.S1_at			Cit.13036.1.S1_at
Cit.4991.1.S1_s_at	Cit.15613.1.S1_at			Cit.17361.1.S1_at
Cit.7012.1.S1_at	Cit.33994.1.S1_at			Cit.21579.1.S1_s_at
Cit.29729.1.S1_s_at	Cit.38861.1.S1_at			Cit.12543.1.S1_at
Cit.28155.1.S1_at	Cit.20459.1.S1_at			Cit.21680.1.S1_at
Cit.11021.1.S1_s_at	Cit.1713.1.S1_s_at			Cit.30943.1.S1_s_at
Cit.7588.1.S1_at	Cit.25733.1.S1_at			Cit.6364.1.S1_s_at
Cit.8403.1.S1_s_at	Cit.18120.1.S1_at			Cit.31253.1.S1_at
Cit.39949.1.S1_at	Cit.7529.1.S1_at			Cit.31015.1.S1_at
Cit.17539.1.S1_at	Cit.39560.1.S1_at			Cit.10171.1.S1_x_at
Cit.20668.1.S1_s_at	Cit.5757.1.S1_at			Cit.5889.1.S1_at
Cit.11595.1.S1_s_at	Cit.9817.1.S1_at			Cit.26897.1.S1_at
Cit.12067.1.S1_at	Cit.31299.1.S1_at			Cit.21157.1.S1_s_at
Cit.39287.1.S1_s_at	Cit.29694.1.S1_at			AFFX-Cit-gapc-3_s_at
Cit.16690.1.S1_at	Cit.21008.1.S1_at			Cit.21869.1.S1_s_at
Cit.20696.1.S1_s_at	Cit.9002.1.S1_at			Cit.21705.1.S1_s_at
Cit.19033.1.S1_at	Cit.30945.1.S1_at			Cit.13053.1.S1_at
Cit.29561.1.S1_at	Cit.19950.1.S1_s_at			Cit.4073.1.S1_x_at
Cit.30988.1.S1_at	Cit.20343.1.S1_x_at			Cit.16223.1.S1_at
Cit.26184.1.S1_at	Cit.4622.1.S1_s_at			Cit.18165.1.S1_at
Cit.6426.1.S1_at	Cit.26975.1.S1_at			Cit.13909.1.S1_at
Cit.7954.1.S1_at	Cit.6202.1.S1_at			Cit.5612.1.S1_at
Cit.11546.1.S1_at	Cit.29521.1.S1_at			Cit.9700.1.S1_at
Cit.4048.1.S1_at	Cit.1231.1.S1_s_at			Cit.36979.1.S1_s_at
Cit.30394.1.S1_at	Cit.6422.1.S1_s_at			Cit.16551.1.S1_at
Cit.3427.1.S1_at	Cit.14110.1.S1_at			Cit.13896.1.S1_s_at
Cit.16634.1.S1_at	Cit.15067.1.S1_at			Cit.12598.1.S1_s_at
Cit.22361.1.S1_at	Cit.15720.1.S1_at			Cit.18536.1.S1_at
Cit.15078.1.S1_at	Cit.30576.1.S1_s_at			Cit.14070.1.S1_s_at
Cit.12932.1.S1_s_at	Cit.14383.1.S1_at			Cit.39995.1.S1_at
Cit.12859.1.S1_at	Cit.24574.1.S1_at			Cit.23468.1.S1_s_at
Cit.32967.1.S1_at	Cit.21069.1.S1_at			Cit.26593.1.S1_at
Cit.17592.1.S1_at	Cit.5282.1.S1_at			Cit.30607.1.S1_s_at
Cit.20816.1.S1_at	Cit.15485.1.S1_at			Cit.15046.1.S1_s_at
Cit.14431.1.S1_s_at	Cit.12954.1.S1_at			Cit.25703.1.S1_s_at
Cit.3666.1.S1_at	Cit.18687.1.S1_s_at			Cit.18143.1.S1_at
Cit.14942.1.S1_at	Cit.12518.1.S1_at			Cit.5088.1.S1_at
Cit.30093.1.S1_at	Cit.31350.1.S1_at			Cit.2804.1.S1_s_at
Cit.8939.1.S1_s_at	Cit.22304.1.S1_s_at			Cit.23945.1.S1_at
Cit.6189.1.S1_s_at	Cit.19984.1.S1_s_at			Cit.5691.1.S1_at
Cit.4002.1.S1_at	Cit.12906.1.S1_s_at			Cit.22670.1.S1_at
Cit.227.1.S1_x_at	Cit.21897.1.S1_s_at			Cit.1866.1.S1_s_at
Cit.25373.1.S1_s_at	Cit.8608.1.S1_at			Cit.14742.1.S1_at
Cit.28767.1.S1_at	Cit.32338.1.S1_at			Cit.12897.1.S1_at
Cit.22820.1.S1_at	Cit.22029.1.S1_at			Cit.25633.1.S1_at
Cit.32625.1.S1_s_at	Cit.1347.1.S1_s_at			Cit.27888.1.S1_at
Cit.8220.1.S1_at	Cit.14962.1.S1_at			Cit.4322.1.S1_s_at
Cit.7503.1.S1_at	Cit.38821.1.S1_at			Cit.14252.1.S1_at
Cit.30706.1.S1_s_at	Cit.35845.1.S1_s_at			Cit.9267.1.S1_s_at
Cit.2892.1.S1_at	Cit.6679.1.S1_at			Cit.329.1.S1_at
Cit.17228.1.S1_at	Cit.5593.1.S1_s_at			Cit.12401.1.S1_s_at
Cit.4323.1.S1_at	Cit.7974.1.S1_s_at			Cit.15579.1.S1_at
Cit.25231.1.S1_at	Cit.7462.1.S1_at			Cit.16871.1.S1_x_at
Cit.1579.1.S1_at	Cit.38072.1.S1_at			Cit.24381.1.S1_s_at
Cit.5615.1.S1_s_at	Cit.6130.1.S1_s_at			Cit.29700.1.S1_s_at
Cit.18457.1.S1_at	Cit.32982.1.S1_at			Cit.14815.1.S1_at
Cit.4504.1.S1_s_at	Cit.26577.1.S1_s_at			Cit.21509.1.S1_at
Cit.1200.1.S1_s_at	Cit.17826.1.S1_s_at			Cit.22406.1.S1_at
Cit.9020.1.S1_s_at	Cit.18290.1.S1_at			Cit.11232.1.S1_s_at
Cit.38802.1.S1_at	Cit.21752.1.S1_at			Cit.3006.1.S1_at
Cit.9230.1.S1_s_at	Cit.14623.1.S1_at			Cit.12163.1.S1_s_at
Cit.12178.1.S1_s_at	Cit.11706.1.S1_at			Cit.35834.1.S1_at
Cit.8823.1.S1_s_at	Cit.2910.1.S1_at			Cit.13908.1.S1_at
Cit.4468.1.S1_at	Cit.14663.1.S1_s_at			Cit.23364.1.S1_at
Cit.17943.1.S1_s_at	Cit.5273.1.S1_at			Cit.18551.1.S1_at
Cit.14359.1.S1_at	Cit.32472.1.S1_at			Cit.39183.1.S1_at
Cit.18482.1.S1_at	Cit.29048.1.S1_s_at			Cit.16484.1.S1_at
Cit.21331.1.S1_x_at	Cit.18173.1.S1_s_at			Cit.4898.1.S1_at
Cit.14337.1.S1_at	Cit.11859.1.S1_at			Cit.28537.1.S1_s_at
Cit.682.1.S1_at	Cit.6510.1.S1_at			Cit.3525.1.S1_s_at
Cit.35313.1.S1_s_at	Cit.21572.1.S1_at			Cit.6370.1.S1_at
Cit.16377.1.S1_at	Cit.5383.1.S1_at			Cit.12503.1.S1_at
Cit.14060.1.S1_at	Cit.35809.1.S1_s_at			Cit.15535.1.S1_at
Cit.18686.1.S1_at	Cit.3652.1.S1_s_at			Cit.29985.1.S1_at
Cit.11933.1.S1_s_at	Cit.18560.1.S1_at			Cit.25224.1.S1_s_at
Cit.16240.1.S1_at	Cit.23261.1.S1_at			Cit.31144.1.S1_at
Cit.17025.1.S1_at	Cit.9855.1.S1_s_at			Cit.18672.1.S1_at
Cit.13730.1.S1_at	Cit.7148.1.S1_at			Cit.30882.1.S1_at
Cit.2058.1.S1_s_at	Cit.13940.1.S1_at			Cit.31210.1.S1_s_at
Cit.14707.1.S1_at	Cit.1870.1.S1_s_at			Cit.35922.1.S1_at
Cit.31117.1.S1_at	Cit.24488.1.S1_at			Cit.21289.1.S1_at
Cit.26826.1.S1_s_at	Cit.13133.1.S1_at			Cit.21905.1.S1_s_at
Cit.39661.1.S1_s_at	Cit.11516.1.S1_s_at			Cit.17625.1.S1_s_at
Cit.803.1.S1_s_at	Cit.13444.1.S1_at			Cit.24972.1.S1_at
Cit.6467.1.S1_s_at	Cit.23117.1.S1_x_at			Cit.1827.1.S1_at
Cit.33118.1.S1_at	Cit.15194.1.S1_at			Cit.28057.1.S1_at
Cit.24530.1.S1_at	Cit.35141.1.S1_s_at			Cit.16283.1.S1_at
Cit.25101.1.S1_at	Cit.29744.1.S1_at			Cit.12979.1.S1_at
Cit.21791.1.S1_at	Cit.6567.1.S1_s_at			Cit.7620.1.S1_at
Cit.10152.1.S1_at	Cit.16027.1.S1_at			Cit.13131.1.S1_at
Cit.2921.1.S1_at	Cit.13054.1.S1_at			Cit.30455.1.S1_s_at
Cit.20839.1.S1_s_at	Cit.5142.1.S1_at			Cit.3765.1.S1_at
Cit.28866.1.S1_s_at	Cit.5425.1.S1_at			Cit.11662.1.S1_at
Cit.6096.1.S1_at	Cit.16959.1.S1_x_at			Cit.17978.1.S1_s_at
Cit.30931.1.S1_at	Cit.16422.1.S1_at			Cit.4416.1.S1_at
Cit.2924.1.S1_s_at	Cit.30160.1.S1_at			Cit.21250.1.S1_at
Cit.19365.1.S1_at	Cit.6577.1.S1_at			Cit.38754.1.S1_at
Cit.2240.1.S1_s_at	Cit.40073.1.S1_at			Cit.6165.1.S1_at
Cit.11774.1.S1_at	Cit.14939.1.S1_at			Cit.13546.1.S1_at
Cit.29361.1.S1_s_at	Cit.23084.1.S1_at			Cit.12378.1.S1_at
Cit.25901.1.S1_at	Cit.6308.1.S1_at			Cit.7283.1.S1_at
Cit.23267.1.S1_at	Cit.19301.1.S1_at			Cit.16010.1.S1_at
Cit.28140.1.S1_at	Cit.24979.1.S1_x_at			Cit.33439.1.S1_at
Cit.9461.1.S1_at	Cit.17854.1.S1_s_at			Cit.30352.1.S1_at
Cit.5868.1.S1_s_at	Cit.14664.1.S1_at			Cit.2512.1.S1_s_at
Cit.19167.1.S1_at	Cit.14331.1.S1_s_at			Cit.8541.1.S1_at
Cit.17487.1.S1_at	Cit.28346.1.S1_s_at			Cit.20014.1.S1_at
Cit.10033.1.S1_x_at	Cit.6831.1.S1_at			Cit.10686.1.S1_at
Cit.20607.1.S1_at	Cit.8210.1.S1_s_at			Cit.7952.1.S1_at
Cit.5799.1.S1_s_at	Cit.9305.1.S1_s_at			Cit.14312.1.S1_at
Cit.18436.1.S1_at	Cit.21724.1.S1_x_at			Cit.11175.1.S1_at
Cit.28931.1.S1_at	Cit.27076.1.S1_at			Cit.22234.1.S1_s_at
Cit.6822.1.S1_at	Cit.22600.1.S1_at			Cit.30170.1.S1_at
Cit.31975.1.S1_s_at	Cit.18722.1.S1_at			Cit.19105.1.S1_at
Cit.7024.1.S1_at	Cit.24264.1.S1_at			Cit.28943.1.S1_s_at
Cit.14643.1.S1_at	Cit.9570.1.S1_at			Cit.39492.1.S1_at
Cit.7529.1.S1_at	Cit.3737.1.S1_at			Cit.6652.1.S1_at
Cit.14031.1.S1_at	Cit.19833.1.S1_at			Cit.17272.1.S1_at
Cit.17308.1.S1_at	Cit.8886.1.S1_at			Cit.36664.1.S1_at
Cit.38982.1.S1_at	Cit.12737.1.S1_s_at			Cit.26087.1.S1_s_at
Cit.30756.1.S1_at	Cit.13924.1.S1_s_at			Cit.15046.1.S1_at
Cit.20961.1.S1_s_at	Cit.21486.1.S1_x_at			Cit.21870.1.S1_at
Cit.21008.1.S1_at	Cit.37511.1.S1_at			Cit.28361.1.S1_at
Cit.3722.1.S1_s_at	Cit.3315.1.S1_at			Cit.26050.1.S1_s_at
Cit.219.1.S1_s_at	Cit.10234.1.S1_s_at			Cit.38968.1.S1_at
Cit.10046.1.S1_at	Cit.20799.1.S1_at			Cit.40091.1.S1_at
Cit.5084.1.S1_at	Cit.21441.1.S1_at			Cit.39194.1.S1_s_at
Cit.9538.1.S1_x_at	Cit.17065.1.S1_at			Cit.26142.1.S1_s_at
Cit.6653.1.S1_at	Cit.1968.1.S1_s_at			Cit.38208.1.S1_at
Cit.13467.1.S1_s_at	Cit.11680.1.S1_s_at			Cit.5745.1.S1_s_at
Cit.29521.1.S1_at	Cit.18029.1.S1_at			Cit.972.1.S1_at
Cit.36707.1.S1_at	Cit.35236.1.S1_at			Cit.26973.1.S1_at
Cit.28343.1.S1_at	Cit.14834.1.S1_s_at			Cit.40094.1.S1_s_at
Cit.5110.1.S1_s_at	Cit.16594.1.S1_at			Cit.4894.1.S1_at
Cit.22272.1.S1_s_at	Cit.20878.1.S1_s_at			Cit.5387.1.S1_at
Cit.30777.1.S1_at	Cit.1597.1.S1_at			Cit.29917.1.S1_s_at
Cit.13188.1.S1_s_at	Cit.20895.1.S1_s_at			Cit.22092.1.S1_s_at
Cit.22158.1.S1_x_at	Cit.11383.1.S1_s_at			Cit.38823.1.S1_at
Cit.16807.1.S1_at	Cit.37368.1.S1_at			Cit.7893.1.S1_at
Cit.34853.1.S1_at	Cit.13312.1.S1_at			Cit.21825.1.S1_at
Cit.1554.1.S1_at	Cit.34983.1.S1_at			Cit.28981.1.S1_at
Cit.15864.1.S1_a_at	Cit.15214.1.S1_at			Cit.21545.1.S1_at
Cit.15796.1.S1_at	Cit.24826.1.S1_s_at			Cit.9199.1.S1_at
Cit.11930.1.S1_s_at	Cit.12609.1.S1_at			Cit.18042.1.S1_at
Cit.28133.1.S1_at	Cit.12427.1.S1_at			Cit.30808.1.S1_s_at
Cit.18335.1.S1_at	Cit.2804.1.S1_s_at			Cit.15781.1.S1_at
Cit.1914.1.S1_s_at	Cit.23070.1.S1_at			Cit.29866.1.S1_at
Cit.21099.1.S1_at	Cit.30646.1.S1_s_at			Cit.20580.1.S1_at
Cit.19332.1.S1_at	Cit.14919.1.S1_at			Cit.28253.1.S1_at
Cit.21277.1.S1_at	Cit.15463.1.S1_s_at			Cit.11908.1.S1_at
Cit.26406.1.S1_at	Cit.11829.1.S1_at			Cit.15483.1.S1_s_at
Cit.16245.1.S1_at	Cit.13262.1.S1_at			Cit.24438.1.S1_s_at
Cit.40508.1.S1_s_at	Cit.34239.1.S1_at			Cit.17845.1.S1_s_at
Cit.14712.1.S1_at	Cit.1293.1.S1_at			Cit.26978.1.S1_at
Cit.16342.1.S1_at	Cit.4322.1.S1_s_at			Cit.20309.1.S1_at
Cit.29293.1.S1_at	Cit.23018.1.S1_at			Cit.4149.1.S1_at
Cit.5694.1.S1_at	Cit.4569.1.S1_at			Cit.34864.1.S1_at
Cit.14411.1.S1_at	Cit.13398.1.S1_at			Cit.14977.1.S1_s_at
Cit.30001.1.S1_at	Cit.31898.1.S1_at			Cit.1873.1.S1_at
Cit.7974.1.S1_s_at	Cit.22093.1.S1_at			Cit.16112.1.S1_at
Cit.17981.1.S1_s_at	Cit.36236.1.S1_s_at			Cit.35190.1.S1_at
Cit.11760.1.S1_a_at	Cit.16603.1.S1_at			Cit.580.1.S1_x_at
Cit.15993.1.S1_at	Cit.29520.1.S1_s_at			Cit.3305.1.S1_at
Cit.17929.1.S1_s_at	Cit.19313.1.S1_at			Cit.4509.1.S1_at
Cit.26577.1.S1_s_at	Cit.19757.1.S1_at			Cit.8326.1.S1_x_at
Cit.25774.1.S1_s_at	Cit.18430.1.S1_at			Cit.7249.1.S1_at
Cit.6538.1.S1_s_at	Cit.8127.1.S1_at			Cit.12593.1.S1_at
Cit.26473.1.S1_s_at	Cit.5664.1.S1_at			Cit.22490.1.S1_s_at
Cit.2701.1.S1_at	Cit.17189.1.S1_at			Cit.21341.1.S1_s_at
Cit.11186.1.S1_s_at	Cit.13189.1.S1_at			Cit.39480.1.S1_at
Cit.36186.1.S1_at	Cit.7213.1.S1_at			Cit.1718.1.S1_s_at
Cit.16462.1.S1_at	Cit.19663.1.S1_at			Cit.11958.1.S1_at
Cit.15153.1.S1_at	Cit.3876.1.S1_s_at			Cit.5285.1.S1_s_at
Cit.13128.1.S1_s_at	Cit.14834.1.S1_at			Cit.1838.1.S1_s_at
Cit.30564.1.S1_s_at	Cit.10687.1.S1_s_at			Cit.38805.1.S1_at
Cit.37272.1.S1_at	Cit.30526.1.S1_at			Cit.13059.1.S1_s_at
Cit.15030.1.S1_at	Cit.7238.1.S1_at			Cit.39054.1.S1_s_at
Cit.13963.1.S1_s_at	Cit.25021.1.S1_at			Cit.24221.1.S1_at
Cit.26435.1.S1_at	Cit.13206.1.S1_s_at			Cit.10060.1.S1_at
Cit.14019.1.S1_at	Cit.18509.1.S1_at			Cit.2128.1.S1_at
Cit.22883.1.S1_x_at	Cit.8578.1.S1_at			Cit.15617.1.S1_at
Cit.28845.1.S1_at	Cit.29561.1.S1_x_at			Cit.36443.1.S1_s_at
Cit.10927.1.S1_s_at	Cit.20145.1.S1_s_at			Cit.12740.1.S1_at
Cit.3911.1.S1_s_at	Cit.5793.1.S1_at			Cit.38433.1.S1_at
Cit.11918.1.S1_x_at	Cit.8050.1.S1_s_at			Cit.5768.1.S1_at
Cit.20578.1.S1_at	Cit.5767.1.S1_at			Cit.31171.1.S1_at
Cit.16841.1.S1_at	Cit.17919.1.S1_s_at			Cit.30361.1.S1_at
Cit.6658.1.S1_at	Cit.21216.1.S1_at			Cit.29791.1.S1_at
Cit.13255.1.S1_s_at	Cit.34429.1.S1_s_at			Cit.24626.1.S1_x_at
Cit.13860.1.S1_at	Cit.17989.1.S1_at			Cit.20158.1.S1_x_at
Cit.3993.1.S1_at	Cit.7153.1.S1_at			Cit.13984.1.S1_at
Cit.17317.1.S1_at	Cit.17887.1.S1_s_at			Cit.26179.1.S1_at
Cit.29610.1.S1_s_at	Cit.36207.1.S1_at			Cit.4181.1.S1_s_at
Cit.3226.1.S1_at	Cit.4504.1.S1_at			Cit.10115.1.S1_at
Cit.28621.1.S1_at	Cit.2827.1.S1_at			Cit.27412.1.S1_s_at
Cit.5995.1.S1_s_at	Cit.4229.1.S1_s_at			Cit.7852.1.S1_at
Cit.18094.1.S1_at	Cit.38174.1.S1_at			Cit.17981.1.S1_at
Cit.20050.1.S1_at	Cit.35373.1.S1_s_at			Cit.30673.1.S1_s_at
Cit.5856.1.S1_at	Cit.31385.1.S1_at			Cit.4796.1.S1_at
Cit.34140.1.S1_at	Cit.7107.1.S1_at			Cit.8241.1.S1_at
Cit.11733.1.S1_s_at	Cit.39192.1.S1_s_at			Cit.38528.1.S1_at
Cit.20725.1.S1_at	Cit.37149.1.S1_at			Cit.37944.1.S1_at
Cit.10910.1.S1_at	Cit.30881.1.S1_at			Cit.19661.1.S1_at
Cit.40492.1.S1_s_at	Cit.9772.1.S1_at			Cit.13098.1.S1_at
Cit.15144.1.S1_s_at	Cit.15864.1.S1_at			Cit.15886.1.S1_at
Cit.17398.1.S1_at	Cit.11488.1.S1_s_at			Cit.13276.1.S1_at
Cit.2635.1.S1_s_at	Cit.13546.1.S1_at			Cit.26864.1.S1_at
Cit.13017.1.S1_s_at	Cit.14236.1.S1_at			Cit.23156.1.S1_at
Cit.31943.1.S1_at	Cit.32197.1.S1_at			Cit.31612.1.S1_s_at
Cit.696.1.S1_x_at	Cit.21382.1.S1_s_at			Cit.22963.1.S1_x_at
Cit.21630.1.S1_at	Cit.26740.1.S1_at			Cit.18132.1.S1_at
Cit.8878.1.S1_at	Cit.16745.1.S1_at			Cit.16287.1.S1_at
Cit.3529.1.S1_s_at	Cit.7295.1.S1_at			Cit.10909.1.S1_at
Cit.4032.1.S1_s_at	Cit.33120.1.S1_at			Cit.9762.1.S1_at
Cit.29977.1.S1_at	Cit.6664.1.S1_at			AFFX-Cit-gapc-M_s_at
Cit.4605.1.S1_at	Cit.23189.1.S1_at			Cit.17210.1.S1_s_at
Cit.1039.1.S1_at	Cit.16136.1.S1_at			Cit.4961.1.S1_at
Cit.29443.1.S1_s_at	Cit.23441.1.S1_at			Cit.33176.1.S1_s_at
Cit.5298.1.S1_at	Cit.18260.1.S1_at			Cit.18422.1.S1_at
Cit.5577.1.S1_at	Cit.4858.1.S1_at			Cit.6292.1.S1_at
Cit.28138.1.S1_at	Cit.15305.1.S1_at			Cit.14242.1.S1_at
Cit.11382.1.S1_at	Cit.18861.1.S1_x_at			Cit.17363.1.S1_at
Cit.36653.1.S1_at	Cit.11965.1.S1_at			Cit.23767.1.S1_at
Cit.12739.1.S1_at	Cit.9701.1.S1_s_at			Cit.31340.1.S1_at
Cit.3737.1.S1_at	Cit.4245.1.S1_at			Cit.31173.1.S1_at
Cit.18079.1.S1_at	Cit.21874.1.S1_x_at			Cit.40132.1.S1_at
Cit.7570.1.S1_at	Cit.3213.1.S1_at			Cit.29134.1.S1_s_at
Cit.29321.1.S1_x_at	Cit.4118.1.S1_s_at			Cit.4262.1.S1_s_at
Cit.29664.1.S1_at	Cit.32906.1.S1_at			Cit.2401.1.S1_at
Cit.39716.1.S1_at	Cit.796.1.S1_s_at			Cit.2942.1.S1_s_at
Cit.37511.1.S1_at	Cit.21869.1.S1_s_at			Cit.18416.1.S1_at
Cit.2453.1.S1_s_at	Cit.27636.1.S1_at			Cit.25123.1.S1_at
Cit.7615.1.S1_at	Cit.38626.1.S1_at			Cit.15415.1.S1_at
Cit.29971.1.S1_at	Cit.34677.1.S1_at			Cit.26594.1.S1_x_at
Cit.40145.1.S1_at	Cit.4865.1.S1_s_at			Cit.24698.1.S1_s_at
Cit.18742.1.S1_at	Cit.24022.1.S1_s_at			Cit.2252.1.S1_s_at
Cit.19764.1.S1_s_at	Cit.5127.1.S1_at			Cit.17142.1.S1_s_at
Cit.23522.1.S1_at	Cit.3339.1.S1_at			Cit.1414.1.S1_s_at
Cit.18029.1.S1_at	Cit.7639.1.S1_at			Cit.11911.1.S1_at
Cit.27983.1.S1_s_at	Cit.6889.1.S1_at			Cit.20269.1.S1_x_at
Cit.17898.1.S1_s_at	Cit.16551.1.S1_at			Cit.4246.1.S1_at
Cit.30934.1.S1_s_at	Cit.881.1.S1_s_at			Cit.8601.1.S1_at
Cit.30926.1.S1_at	Cit.14303.1.S1_at			Cit.36095.1.S1_at
Cit.22403.1.S1_s_at	Cit.22753.1.S1_x_at			Cit.2254.1.S1_s_at
Cit.35437.1.S1_at	Cit.7372.1.S1_at			Cit.30956.1.S1_s_at
Cit.38532.1.S1_at	Cit.39995.1.S1_at			Cit.19325.1.S1_at
Cit.20287.1.S1_at	Cit.30206.1.S1_at			Cit.20617.1.S1_at
Cit.6354.1.S1_at	Cit.18386.1.S1_at			Cit.20939.1.S1_x_at
Cit.6687.1.S1_at	Cit.16738.1.S1_at			Cit.18482.1.S1_s_at
Cit.17536.1.S1_s_at	Cit.15897.1.S1_at			Cit.22297.1.S1_s_at
Cit.25104.1.S1_at	Cit.37622.1.S1_at			Cit.5409.1.S1_s_at
Cit.12821.1.S1_s_at	Cit.6678.1.S1_at			Cit.26356.1.S1_s_at
Cit.12345.1.S1_s_at	Cit.22685.1.S1_at			Cit.2900.1.S1_at
Cit.14522.1.S1_at	Cit.15781.1.S1_at			Cit.14133.1.S1_at
Cit.19915.1.S1_at	Cit.18504.1.S1_s_at			Cit.23845.1.S1_s_at
Cit.16259.1.S1_at	Cit.17886.1.S1_s_at			Cit.3010.1.S1_at
Cit.8916.1.S1_at	Cit.21047.1.S1_s_at			Cit.6061.1.S1_at
Cit.9590.1.S1_s_at	Cit.7569.1.S1_at			Cit.9006.1.S1_s_at
Cit.18024.1.S1_at	Cit.4219.1.S1_s_at			Cit.21825.1.S1_s_at
Cit.14465.1.S1_at	Cit.29798.1.S1_at			Cit.38.1.S1_x_at
Cit.9964.1.S1_s_at	Cit.35257.1.S1_at			Cit.39246.1.S1_at
Cit.40043.1.S1_at	Cit.14457.1.S1_at			Cit.29555.1.S1_at
Cit.16154.1.S1_at	Cit.20309.1.S1_at			Cit.18461.1.S1_at
Cit.4233.1.S1_s_at	Cit.10487.1.S1_x_at			Cit.555.1.S1_at
Cit.27505.1.S1_at	Cit.12709.1.S1_at			Cit.27804.1.S1_at
Cit.17853.1.S1_s_at	Cit.329.1.S1_at			Cit.22498.1.S1_x_at
Cit.12691.1.S1_s_at	Cit.12401.1.S1_s_at			Cit.31593.1.S1_at
Cit.7233.1.S1_at	Cit.29980.1.S1_at			Cit.36782.1.S1_at
Cit.2409.1.S1_s_at	Cit.37306.1.S1_at			Cit.4050.1.S1_at
Cit.31400.1.S1_at	Cit.26469.1.S1_a_at			Cit.15437.1.S1_at
Cit.16035.1.S1_at	Cit.32568.1.S1_at			Cit.18266.1.S1_at
Cit.3255.1.S1_at	Cit.14815.1.S1_at			Cit.1108.1.S1_s_at
Cit.19757.1.S1_at	Cit.24586.1.S1_at			Cit.29833.1.S1_at
Cit.5248.1.S1_at	Cit.6381.1.S1_at			Cit.29884.1.S1_at
Cit.3194.1.S1_at	Cit.11232.1.S1_s_at			Cit.4158.1.S1_at
Cit.12953.1.S1_at	Cit.17196.1.S1_at			Cit.21424.1.S1_at
Cit.14623.1.S1_at	Cit.26204.1.S1_at			Cit.30377.1.S1_at
Cit.9288.1.S1_s_at	Cit.2495.1.S1_at			Cit.36728.1.S1_at
Cit.14763.1.S1_at	Cit.22998.1.S1_s_at			Cit.7775.1.S1_at
Cit.14663.1.S1_s_at	Cit.18639.1.S1_at			Cit.13715.1.S1_at
Cit.29674.1.S1_s_at	Cit.5278.1.S1_at			Cit.11392.1.S1_at
Cit.32828.1.S1_at	Cit.39183.1.S1_at			Cit.30428.1.S1_at
Cit.10060.1.S1_s_at	Cit.38178.1.S1_at			Cit.12123.1.S1_at
Cit.278.1.S1_s_at	Cit.38512.1.S1_at			Cit.18387.1.S1_s_at
Cit.16796.1.S1_at	Cit.37615.1.S1_at			Cit.29724.1.S1_at
Cit.6510.1.S1_at	Cit.7943.1.S1_s_at			Cit.14752.1.S1_at
Cit.12183.1.S1_at	Cit.14922.1.S1_at			Cit.4068.1.S1_s_at
Cit.29754.1.S1_at	Cit.35675.1.S1_at			Cit.37807.1.S1_at
Cit.38282.1.S1_s_at	Cit.5162.1.S1_s_at			Cit.13605.1.S1_at
Cit.26433.1.S1_s_at	Cit.20992.1.S1_at			Cit.10235.1.S1_at
Cit.22895.1.S1_s_at	Cit.28928.1.S1_s_at			Cit.29573.1.S1_s_at
Cit.16554.1.S1_at	Cit.7829.1.S1_at			Cit.20461.1.S1_s_at
Cit.1714.1.S1_s_at	Cit.22041.1.S1_s_at			Cit.3788.1.S1_at
Cit.30616.1.S1_at	Cit.23468.1.S1_at			Cit.26916.1.S1_at
Cit.16790.1.S1_at	Cit.14698.1.S1_at			Cit.21341.1.S1_at
Cit.8902.1.S1_at	Cit.11391.1.S1_at			Cit.31512.1.S1_at
Cit.60.1.S1_at	Cit.12043.1.S1_s_at			Cit.6606.1.S1_at
Cit.13133.1.S1_at	Cit.22887.1.S1_at			Cit.15714.1.S1_at
Cit.556.1.S1_at	Cit.37371.1.S1_at			Cit.35872.1.S1_at
Cit.2561.1.S1_at	Cit.30606.1.S1_s_at			Cit.26452.1.S1_s_at
Cit.23117.1.S1_x_at	Cit.38957.1.S1_at			Cit.33214.1.S1_at
Cit.28069.1.S1_at	Cit.18188.1.S1_at			Cit.18552.1.S1_s_at
Cit.4467.1.S1_s_at	Cit.12006.1.S1_s_at			Cit.35885.1.S1_at
Cit.29744.1.S1_at	Cit.15620.1.S1_at			Cit.29884.1.S1_s_at
Cit.22262.1.S1_at	Cit.6826.1.S1_at			Cit.29596.1.S1_at
Cit.25125.1.S1_at	Cit.13671.1.S1_at			Cit.6445.1.S1_s_at
Cit.31295.1.S1_at	Cit.16726.1.S1_at			Cit.17048.1.S1_at
Cit.14408.1.S1_s_at	Cit.2040.1.S1_at			Cit.6073.1.S1_s_at
Cit.13533.1.S1_at	Cit.6972.1.S1_at			Cit.16568.1.S1_at
Cit.18981.1.S1_at	Cit.15486.1.S1_s_at			Cit.23727.1.S1_at
Cit.2932.1.S1_s_at	Cit.31529.1.S1_at			Cit.37295.1.S1_at
Cit.22652.1.S1_s_at	Cit.1320.1.S1_s_at			Cit.26665.1.S1_at
Cit.12980.1.S1_x_at	Cit.14900.1.S1_at			Cit.13632.1.S1_s_at
Cit.10244.1.S1_s_at	Cit.38337.1.S1_at			Cit.34952.1.S1_at
Cit.14601.1.S1_at	Cit.26864.1.S1_at			Cit.5267.1.S1_at
Cit.15857.1.S1_at	Cit.12378.1.S1_at			Cit.20988.1.S1_s_at
Cit.23454.1.S1_at	Cit.7283.1.S1_at			Cit.31597.1.S1_at
Cit.19301.1.S1_at	Cit.16010.1.S1_at			Cit.6623.1.S1_at
Cit.14872.1.S1_at	Cit.17876.1.S1_at			Cit.4169.1.S1_at
Cit.6084.1.S1_s_at	Cit.5880.1.S1_s_at			Cit.28246.1.S1_at
Cit.36985.1.S1_s_at	Cit.6408.1.S1_at			CitAffx.1.1.S1_at
Cit.1156.1.S1_s_at	Cit.13315.1.S1_s_at			Cit.1269.1.S1_at
Cit.51.1.S1_x_at	Cit.29283.1.S1_s_at			Cit.21114.1.S1_at
Cit.16208.1.S1_at	Cit.14292.1.S1_at			Cit.26649.1.S1_at
Cit.15928.1.S1_at	Cit.31254.1.S1_at			Cit.21052.1.S1_at
Cit.22908.1.S1_at	Cit.14667.1.S1_at			Cit.30306.1.S1_at
Cit.3005.1.S1_s_at	Cit.31102.1.S1_at			Cit.21073.1.S1_at
Cit.38861.1.S1_at	Cit.21103.1.S1_s_at			Cit.24458.1.S1_at
Cit.23332.1.S1_at	Cit.6139.1.S1_at			Cit.6493.1.S1_at
Cit.6031.1.S1_at	Cit.32886.1.S1_at			Cit.20273.1.S1_at
Cit.8685.1.S1_s_at	Cit.7410.1.S1_at			Cit.497.1.S1_s_at
Cit.4520.1.S1_at	Cit.3593.1.S1_s_at			Cit.14463.1.S1_at
Cit.15523.1.S1_at	Cit.31015.1.S1_at			Cit.19463.1.S1_at
Cit.27782.1.S1_at	Cit.19307.1.S1_at			Cit.29909.1.S1_at
Cit.18017.1.S1_s_at	Cit.22023.1.S1_x_at			Cit.5990.1.S1_at
Cit.22176.1.S1_s_at	Cit.20223.1.S1_at			Cit.4824.1.S1_at
Cit.35562.1.S1_at	Cit.9200.1.S1_s_at			Cit.15890.1.S1_s_at
Cit.26575.1.S1_at	Cit.37554.1.S1_at			Cit.5797.1.S1_at
Cit.21869.1.S1_s_at	Cit.28361.1.S1_at			Cit.5464.1.S1_s_at
Cit.1890.1.S1_s_at	Cit.21705.1.S1_s_at			Cit.20674.1.S1_at
Cit.29880.1.S1_at	Cit.13053.1.S1_at			Cit.3836.1.S1_at
Cit.13668.1.S1_at	Cit.7989.1.S1_s_at			Cit.9587.1.S1_x_at
Cit.20343.1.S1_x_at	Cit.12380.1.S1_at			Cit.2133.1.S1_at
Cit.9195.1.S1_at	Cit.33074.1.S1_at			Cit.5511.1.S1_s_at
Cit.22727.1.S1_at	Cit.37373.1.S1_at			Cit.6286.1.S1_at
Cit.22706.1.S1_at	Cit.5612.1.S1_at			Cit.27054.1.S1_at
Cit.7639.1.S1_at	Cit.13174.1.S1_s_at			Cit.25161.1.S1_x_at
Cit.25180.1.S1_x_at	Cit.21706.1.S1_at			Cit.3243.1.S1_s_at
Cit.17562.1.S1_at	Cit.40094.1.S1_s_at			Cit.19499.1.S1_at
Cit.2333.1.S1_at	Cit.23819.1.S1_at			Cit.4511.1.S1_s_at
Cit.15067.1.S1_at	Cit.12598.1.S1_s_at			Cit.18111.1.S1_at
Cit.17280.1.S1_at	Cit.31333.1.S1_at			Cit.17480.1.S1_at
Cit.14500.1.S1_at	Cit.13801.1.S1_at			Cit.11158.1.S1_at
Cit.21515.1.S1_at	Cit.38823.1.S1_at			Cit.31406.1.S1_at
Cit.23577.1.S1_at	Cit.23468.1.S1_s_at			Cit.996.1.S1_s_at
Cit.30875.1.S1_at	Cit.26593.1.S1_at			Cit.24570.1.S1_x_at
Cit.17264.1.S1_s_at	Cit.17794.1.S1_s_at			Cit.1751.1.S1_s_at
Cit.17449.1.S1_at	Cit.4795.1.S1_s_at			Cit.36797.1.S1_at
Cit.3377.1.S1_at	Cit.11227.1.S1_s_at			Cit.13328.1.S1_at
Cit.18118.1.S1_at	Cit.26788.1.S1_at			Cit.21582.1.S1_s_at
Cit.14241.1.S1_at	Cit.6612.1.S1_at			Cit.8142.1.S1_at
Cit.21960.1.S1_at	Cit.14133.1.S1_at			Cit.24966.1.S1_at
Cit.23013.1.S1_at	Cit.28407.1.S1_s_at			Cit.13125.1.S1_at
Cit.11105.1.S1_s_at	Cit.11264.1.S1_s_at			Cit.6661.1.S1_at
Cit.5235.1.S1_at	Cit.13305.1.S1_s_at			Cit.1419.1.S1_s_at
Cit.31086.1.S1_at	Cit.19350.1.S1_s_at			Cit.24449.1.S1_at
Cit.2167.1.S1_at	Cit.21832.1.S1_at			Cit.16359.1.S1_at
Cit.8385.1.S1_s_at	Cit.17538.1.S1_at			Cit.39543.1.S1_s_at
Cit.17882.1.S1_s_at	Cit.27261.1.S1_at			Cit.32880.1.S1_at
Cit.19996.1.S1_at	Cit.31197.1.S1_at			Cit.26711.1.S1_at
Cit.14910.1.S1_at	Cit.18461.1.S1_at			Cit.19924.1.S1_s_at
Cit.31342.1.S1_at	Cit.14663.1.S1_at			Cit.5458.1.S1_at
Cit.16765.1.S1_at	Cit.14206.1.S1_at			Cit.10350.1.S1_s_at
Cit.22418.1.S1_s_at	Cit.14977.1.S1_s_at			Cit.13250.1.S1_at
Cit.13271.1.S1_at	Cit.1873.1.S1_at			Cit.13750.1.S1_x_at
Cit.22093.1.S1_at	Cit.4995.1.S1_s_at			Cit.26533.1.S1_s_at
Cit.34397.1.S1_at	Cit.7739.1.S1_x_at			Cit.38338.1.S1_s_at
Cit.5411.1.S1_at	Cit.24381.1.S1_s_at			Cit.39233.1.S1_s_at
Cit.6130.1.S1_s_at	Cit.32389.1.S1_at			Cit.30024.1.S1_at
Cit.32982.1.S1_at	Cit.4509.1.S1_at			Cit.14612.1.S1_s_at
Cit.24586.1.S1_at	Cit.19818.1.S1_x_at			Cit.31201.1.S1_at
Cit.26030.1.S1_at	Cit.18114.1.S1_at			Cit.10324.1.S1_at
Cit.1707.1.S1_s_at	Cit.12593.1.S1_at			Cit.13091.1.S1_at
Cit.21752.1.S1_at	Cit.22261.1.S1_x_at			Cit.18187.1.S1_at
Cit.39321.1.S1_s_at	Cit.23561.1.S1_x_at			Cit.21639.1.S1_at
Cit.24212.1.S1_at	Cit.37829.1.S1_s_at			Cit.7613.1.S1_at
Cit.17224.1.S1_s_at	Cit.8663.1.S1_x_at			Cit.39598.1.S1_at
Cit.6470.1.S1_at	Cit.6020.1.S1_at			Cit.14671.1.S1_at
Cit.31492.1.S1_at	Cit.1710.1.S1_s_at			Cit.16601.1.S1_at
Cit.13731.1.S1_s_at	Cit.1838.1.S1_s_at			Cit.15350.1.S1_at
Cit.15951.1.S1_at	Cit.16810.1.S1_at			Cit.31019.1.S1_at
Cit.2834.1.S1_s_at	Cit.14353.1.S1_at			Cit.13617.1.S1_s_at
Cit.4999.1.S1_s_at	Cit.12616.1.S1_s_at			Cit.32291.1.S1_at
Cit.25021.1.S1_at	Cit.16601.1.S1_s_at			Cit.30073.1.S1_at
Cit.1372.1.S1_s_at	Cit.30391.1.S1_at			Cit.14405.1.S1_s_at
Cit.5383.1.S1_at	Cit.3492.1.S1_at			Cit.11647.1.S1_s_at
Cit.29751.1.S1_at	Cit.35228.1.S1_at			Cit.26173.1.S1_at
Cit.5836.1.S1_s_at	Cit.9662.1.S1_at			Cit.35230.1.S1_at
Cit.18560.1.S1_at	Cit.17242.1.S1_at			Cit.5429.1.S1_at
Cit.14171.1.S1_at	Cit.38760.1.S1_at			Cit.8877.1.S1_s_at
Cit.29693.1.S1_s_at	Cit.18672.1.S1_at			Cit.12450.1.S1_at
Cit.22530.1.S1_x_at	Cit.20550.1.S1_at			Cit.12978.1.S1_at
Cit.2014.1.S1_s_at	Cit.27185.1.S1_at			Cit.22440.1.S1_s_at
Cit.1870.1.S1_s_at	Cit.2270.1.S1_s_at			Cit.929.1.S1_s_at
Cit.25187.1.S1_at	Cit.24850.1.S1_s_at			Cit.40400.1.S1_at
Cit.17989.1.S1_at	Cit.21144.1.S1_s_at			Cit.11410.1.S1_s_at
[truncated: 5,182 more rows]

## Sheet: FruitData
Total genes in fruit data	Unique to fruit data		Common with root	Common with Stem	Common with R data of Leaf	Common with S data of Leaf
Cit.3107.1.S1_s_at	Cit.17938.1.S1_at		Cit.6189.1.S1_s_at	Cit.9706.1.S1_s_at	Cit.4972.1.S1_s_at	Cit.3107.1.S1_s_at
Cit.18235.1.S1_at	Cit.36654.1.S1_at		Cit.29611.1.S1_at	Cit.33610.1.S1_at	Cit.8721.1.S1_s_at	Cit.18235.1.S1_at
Cit.326.1.S1_s_at	Cit.16631.1.S1_at		Cit.10363.1.S1_s_at	Cit.17938.1.S1_at	Cit.12932.1.S1_s_at	Cit.326.1.S1_s_at
Cit.2532.1.S1_at	Cit.14363.1.S1_at		Cit.761.1.S1_x_at	Cit.27984.1.S1_at	Cit.7635.1.S1_at	Cit.2532.1.S1_at
Cit.4738.1.S1_s_at	Cit.17471.1.S1_at		Cit.39642.1.S1_at	Cit.15887.1.S1_at	Cit.19552.1.S1_s_at	Cit.4738.1.S1_s_at
Cit.15887.1.S1_at	Cit.4205.1.S1_at		Cit.12697.1.S1_at	Cit.9421.1.S1_s_at	Cit.5370.1.S1_s_at	Cit.15887.1.S1_at
Cit.9421.1.S1_s_at	Cit.23567.1.S1_s_at		Cit.3778.1.S1_at	Cit.12214.1.S1_s_at	Cit.3377.1.S1_at	Cit.10546.1.S1_s_at
Cit.30261.1.S1_at	Cit.39931.1.S1_at		Cit.24539.1.S1_at	Cit.5769.1.S1_at	Cit.515.1.S1_at	Cit.30261.1.S1_at
Cit.5769.1.S1_at	Cit.34457.1.S1_at		Cit.29688.1.S1_s_at	Cit.15670.1.S1_at	Cit.5725.1.S1_at	Cit.5769.1.S1_at
Cit.5725.1.S1_at	Cit.15414.1.S1_at		Cit.35776.1.S1_at	Cit.4259.1.S1_at	Cit.22267.1.S1_at	Cit.25526.1.S1_at
Cit.22267.1.S1_at	Cit.29534.1.S1_s_at		Cit.16767.1.S1_at	Cit.14915.1.S1_at	Cit.11172.1.S1_s_at	Cit.22267.1.S1_at
Cit.21724.1.S1_at	Cit.30642.1.S1_s_at		Cit.19385.1.S1_at	Cit.17471.1.S1_at	Cit.6189.1.S1_s_at	Cit.21724.1.S1_at
Cit.6683.1.S1_at	Cit.16631.1.S1_s_at		Cit.8500.1.S1_s_at	Cit.9904.1.S1_s_at	Cit.8916.1.S1_at	Cit.6683.1.S1_at
Cit.14214.1.S1_s_at	Cit.22288.1.S1_x_at		Cit.3795.1.S1_at	Cit.27992.1.S1_s_at	Cit.8277.1.S1_x_at	Cit.14214.1.S1_s_at
Cit.39867.1.S1_s_at	Cit.17415.1.S1_at		Cit.33020.1.S1_s_at	Cit.23344.1.S1_at	Cit.39183.1.S1_s_at	Cit.39867.1.S1_s_at
Cit.22054.1.S1_at	Cit.9612.1.S1_x_at		Cit.12369.1.S1_s_at	Cit.11286.1.S1_at	Cit.7347.1.S1_at	Cit.22054.1.S1_at
Cit.10224.1.S1_s_at	Cit.32002.1.S1_at			Cit.16221.1.S1_x_at	Cit.3488.1.S1_s_at	Cit.10224.1.S1_s_at
Cit.5878.1.S1_at	Cit.14951.1.S1_at			Cit.4233.1.S1_s_at	Cit.5440.1.S1_s_at	Cit.5878.1.S1_at
Cit.5440.1.S1_s_at	Cit.29695.1.S1_s_at			Cit.27505.1.S1_at	Cit.399.1.S1_s_at	Cit.5440.1.S1_s_at
Cit.399.1.S1_s_at	Cit.14168.1.S1_s_at			Cit.35378.1.S1_s_at	Cit.6333.1.S1_at	Cit.399.1.S1_s_at
Cit.6333.1.S1_at	Cit.26772.1.S1_at			Cit.39931.1.S1_at	Cit.16765.1.S1_at	Cit.14905.1.S1_s_at
Cit.1115.1.S1_s_at	Cit.18055.1.S1_s_at			Cit.30648.1.S1_s_at	Cit.761.1.S1_x_at	Cit.1115.1.S1_s_at
Cit.28855.1.S1_at	Cit.14949.1.S1_at			Cit.14665.1.S1_at	Cit.17561.1.S1_s_at	Cit.28855.1.S1_at
Cit.30083.1.S1_at	Cit.35927.1.S1_s_at			Cit.23598.1.S1_s_at	Cit.2093.1.S1_s_at	Cit.30083.1.S1_at
Cit.7233.1.S1_at	Cit.23700.1.S1_x_at			Cit.40496.1.S1_s_at	Cit.14665.1.S1_at	Cit.7233.1.S1_at
Cit.14665.1.S1_at	Cit.6148.1.S1_at			Cit.30166.1.S1_at	Cit.23598.1.S1_s_at	Cit.14665.1.S1_at
Cit.23598.1.S1_s_at	Cit.28545.1.S1_s_at			Cit.17074.1.S1_s_at	Cit.2949.1.S1_s_at	Cit.23598.1.S1_s_at
Cit.29961.1.S1_at	Cit.18435.1.S1_at			Cit.7449.1.S1_at	Cit.25338.1.S1_x_at	Cit.29961.1.S1_at
Cit.3520.1.S1_at	Cit.1816.1.S1_s_at			Cit.30146.1.S1_at	Cit.20694.1.S1_s_at	Cit.3520.1.S1_at
Cit.24458.1.S1_s_at	Cit.28117.1.S1_at			Cit.4047.1.S1_at	Cit.25774.1.S1_s_at	Cit.24458.1.S1_s_at
Cit.5147.1.S1_at	Cit.6441.1.S1_at			Cit.12172.1.S1_at	Cit.35768.1.S1_s_at	Cit.5147.1.S1_at
Cit.35768.1.S1_s_at				Cit.13769.1.S1_at	Cit.15228.1.S1_at	Cit.35768.1.S1_s_at
Cit.16091.1.S1_at				Cit.18045.1.S1_s_at	Cit.9230.1.S1_s_at	Cit.16091.1.S1_at
Cit.25068.1.S1_at				Cit.17228.1.S1_x_at	Cit.11186.1.S1_s_at	Cit.25068.1.S1_at
Cit.28757.1.S1_at				Cit.28173.1.S1_s_at	Cit.7918.1.S1_at	Cit.28757.1.S1_at
Cit.12233.1.S1_s_at				Cit.16631.1.S1_s_at	Cit.17011.1.S1_s_at	Cit.12233.1.S1_s_at
Cit.17011.1.S1_s_at				Cit.31497.1.S1_at	Cit.25747.1.S1_s_at	Cit.17011.1.S1_s_at
Cit.12172.1.S1_at				Cit.12816.1.S1_s_at	Cit.13769.1.S1_at	Cit.12172.1.S1_at
Cit.13769.1.S1_at				Cit.465.1.S1_s_at	Cit.7937.1.S1_at	Cit.13769.1.S1_at
Cit.4325.1.S1_s_at				Cit.4965.1.S1_at	Cit.7237.1.S1_at	Cit.4325.1.S1_s_at
Cit.281.1.S1_x_at				Cit.10566.1.S1_at	Cit.20144.1.S1_s_at	Cit.281.1.S1_x_at
Cit.7538.1.S1_at				Cit.10816.1.S1_at	Cit.7877.1.S1_at	Cit.7538.1.S1_at
Cit.37210.1.S1_at				Cit.16841.1.S1_at	Cit.7978.1.S1_s_at	Cit.37210.1.S1_at
Cit.1861.1.S1_s_at				Cit.9301.1.S1_s_at	Cit.31497.1.S1_at	Cit.1861.1.S1_s_at
Cit.31497.1.S1_at				Cit.6699.1.S1_at	Cit.21798.1.S1_at	Cit.31497.1.S1_at
Cit.30399.1.S1_at				Cit.22288.1.S1_x_at	Cit.14107.1.S1_s_at	Cit.30399.1.S1_at
Cit.14107.1.S1_s_at				Cit.2121.1.S1_at	Cit.24694.1.S1_x_at	Cit.14107.1.S1_s_at
Cit.25272.1.S1_at				Cit.39003.1.S1_s_at	Cit.4026.1.S1_s_at	Cit.25272.1.S1_at
Cit.14161.1.S1_at				Cit.4258.1.S1_s_at	Cit.6618.1.S1_at	Cit.14161.1.S1_at
Cit.4026.1.S1_s_at				Cit.33173.1.S1_at	Cit.16203.1.S1_at	Cit.4026.1.S1_s_at
Cit.6618.1.S1_at				Cit.14408.1.S1_s_at	Cit.34221.1.S1_at	Cit.6618.1.S1_at
Cit.11691.1.S1_at				Cit.6781.1.S1_at	Cit.24415.1.S1_at	Cit.11691.1.S1_at
Cit.34221.1.S1_at				Cit.29614.1.S1_at	Cit.8174.1.S1_s_at	Cit.34221.1.S1_at
Cit.913.1.S1_s_at				Cit.29898.1.S1_at	Cit.3344.1.S1_s_at	Cit.913.1.S1_s_at
Cit.6699.1.S1_at				Cit.6765.1.S1_at	Cit.37621.1.S1_at	Cit.6699.1.S1_at
Cit.3344.1.S1_s_at				Cit.2635.1.S1_s_at	Cit.37233.1.S1_at	Cit.3344.1.S1_s_at
Cit.37621.1.S1_at				Cit.36200.1.S1_at	Cit.29442.1.S1_s_at	Cit.37621.1.S1_at
Cit.24517.1.S1_s_at				Cit.27205.1.S1_at	Cit.2121.1.S1_at	Cit.24517.1.S1_s_at
Cit.29442.1.S1_s_at				Cit.31279.1.S1_at	Cit.38591.1.S1_at	Cit.29442.1.S1_s_at
Cit.2569.1.S1_at				Cit.32002.1.S1_at	Cit.31131.1.S1_at	Cit.2569.1.S1_at
Cit.39003.1.S1_s_at				Cit.37046.1.S1_s_at	Cit.35787.1.S1_at	Cit.39003.1.S1_s_at
Cit.31131.1.S1_at				Cit.28071.1.S1_at	Cit.15047.1.S1_at	Cit.31131.1.S1_at
Cit.7423.1.S1_at				Cit.10471.1.S1_s_at	Cit.20982.1.S1_s_at	Cit.7423.1.S1_at
Cit.15047.1.S1_at				Cit.29547.1.S1_at	Cit.17090.1.S1_s_at	Cit.15047.1.S1_at
Cit.23585.1.S1_at				Cit.14168.1.S1_at	Cit.18277.1.S1_at	Cit.23585.1.S1_at
Cit.445.1.S1_s_at				Cit.39515.1.S1_at	Cit.8214.1.S1_s_at	Cit.445.1.S1_s_at
Cit.6781.1.S1_at				Cit.31511.1.S1_at	Cit.10114.1.S1_s_at	Cit.6781.1.S1_at
Cit.29614.1.S1_at				Cit.16537.1.S1_at	Cit.13915.1.S1_at	Cit.35279.1.S1_s_at
Cit.10114.1.S1_s_at				Cit.5918.1.S1_at	Cit.17398.1.S1_at	Cit.10114.1.S1_s_at
Cit.13915.1.S1_at				Cit.9504.1.S1_s_at	Cit.20085.1.S1_at	Cit.13915.1.S1_at
Cit.6765.1.S1_at				Cit.26772.1.S1_at	Cit.25007.1.S1_at	Cit.6765.1.S1_at
Cit.13586.1.S1_at				Cit.7001.1.S1_at	Cit.12777.1.S1_at	Cit.13586.1.S1_at
Cit.25007.1.S1_at				Cit.3915.1.S1_s_at	Cit.16254.1.S1_at	Cit.25007.1.S1_at
Cit.12777.1.S1_at				Cit.38590.1.S1_at	Cit.10133.1.S1_s_at	Cit.12777.1.S1_at
Cit.2968.1.S1_at				Cit.40325.1.S1_s_at	Cit.9461.1.S1_at	Cit.2968.1.S1_at
Cit.35157.1.S1_at				Cit.17291.1.S1_at	Cit.5961.1.S1_at	Cit.35157.1.S1_at
Cit.32002.1.S1_at				Cit.28147.1.S1_at	Cit.11101.1.S1_x_at	Cit.6339.1.S1_s_at
Cit.5961.1.S1_at				Cit.1435.1.S1_at	Cit.29373.1.S1_s_at	Cit.5961.1.S1_at
Cit.5502.1.S1_at				Cit.21476.1.S1_at	Cit.36604.1.S1_at	Cit.5502.1.S1_at
Cit.15593.1.S1_s_at				Cit.24350.1.S1_at	Cit.13070.1.S1_at	Cit.15593.1.S1_s_at
Cit.14699.1.S1_at				Cit.6148.1.S1_at	Cit.4159.1.S1_s_at	Cit.14699.1.S1_at
Cit.29547.1.S1_at				Cit.11178.1.S1_s_at	Cit.25840.1.S1_s_at	Cit.29547.1.S1_at
Cit.37628.1.S1_at				Cit.2259.1.S1_at	Cit.29729.1.S1_s_at	Cit.37628.1.S1_at
Cit.20640.1.S1_at				Cit.30531.1.S1_s_at	Cit.13972.1.S1_at	Cit.20640.1.S1_at
Cit.39515.1.S1_at				Cit.28117.1.S1_s_at	Cit.36861.1.S1_at	Cit.39515.1.S1_at
Cit.2356.1.S1_s_at				Cit.35877.1.S1_at	Cit.29406.1.S1_s_at	Cit.2356.1.S1_s_at
Cit.36861.1.S1_at				Cit.14500.1.S1_at	Cit.1376.1.S1_s_at	Cit.36861.1.S1_at
Cit.12748.1.S1_s_at				Cit.18435.1.S1_at	Cit.9504.1.S1_s_at	Cit.12748.1.S1_s_at
Cit.28881.1.S1_s_at				Cit.14954.1.S1_at	Cit.36781.1.S1_s_at	Cit.28881.1.S1_s_at
Cit.9504.1.S1_s_at				Cit.26126.1.S1_at	Cit.7001.1.S1_at	Cit.9504.1.S1_s_at
Cit.11045.1.S1_at				Cit.16631.1.S1_at	Cit.21592.1.S1_at	Cit.11045.1.S1_at
Cit.7001.1.S1_at				Cit.15986.1.S1_at	Cit.17149.1.S1_s_at	Cit.7001.1.S1_at
Cit.21592.1.S1_at				Cit.6837.1.S1_at	Cit.15079.1.S1_at	Cit.21592.1.S1_at
Cit.17149.1.S1_s_at				Cit.27726.1.S1_at	Cit.12881.1.S1_at	Cit.7804.1.S1_at
Cit.15079.1.S1_at				Cit.15244.1.S1_at	Cit.1930.1.S1_at	Cit.15079.1.S1_at
Cit.12881.1.S1_at				Cit.29611.1.S1_at	Cit.7615.1.S1_at	Cit.12881.1.S1_at
Cit.5670.1.S1_s_at				Cit.12516.1.S1_x_at	Cit.29561.1.S1_at	Cit.5670.1.S1_s_at
Cit.19727.1.S1_s_at				Cit.31085.1.S1_at	Cit.1435.1.S1_at	Cit.19727.1.S1_s_at
Cit.3817.1.S1_x_at				Cit.23567.1.S1_s_at	Cit.7727.1.S1_at	Cit.3817.1.S1_x_at
Cit.1435.1.S1_at				Cit.28480.1.S1_s_at	Cit.16759.1.S1_at	Cit.1435.1.S1_at
Cit.7727.1.S1_at				Cit.34457.1.S1_at	Cit.20864.1.S1_s_at	Cit.7727.1.S1_at
Cit.24350.1.S1_at				Cit.29868.1.S1_s_at	Cit.15293.1.S1_at	Cit.24350.1.S1_at
Cit.6148.1.S1_at				Cit.30497.1.S1_at	Cit.30989.1.S1_s_at	Cit.4730.1.S1_at
Cit.11178.1.S1_s_at				Cit.29534.1.S1_s_at	Cit.30531.1.S1_s_at	Cit.11178.1.S1_s_at
Cit.6163.1.S1_at				Cit.30642.1.S1_s_at	Cit.13387.1.S1_at	Cit.6163.1.S1_at
Cit.30531.1.S1_s_at				Cit.13128.1.S1_s_at	Cit.35877.1.S1_at	Cit.30531.1.S1_s_at
Cit.18018.1.S1_at				Cit.16885.1.S1_at	Cit.14534.1.S1_at	Cit.18018.1.S1_at
Cit.35877.1.S1_at				Cit.20144.1.S1_s_at	Cit.14500.1.S1_at	Cit.28011.1.S1_x_at
Cit.4972.1.S1_s_at				Cit.6247.1.S1_s_at	Cit.16198.1.S1_s_at	Cit.4972.1.S1_s_at
Cit.25164.1.S1_s_at				Cit.36154.1.S1_s_at	Cit.28955.1.S1_s_at	Cit.25164.1.S1_s_at
Cit.16104.1.S1_at				Cit.21787.1.S1_at	Cit.7536.1.S1_at	Cit.16104.1.S1_at
Cit.7635.1.S1_at				Cit.18683.1.S1_at	Cit.26126.1.S1_at	Cit.7635.1.S1_at
Cit.19552.1.S1_s_at				Cit.30255.1.S1_at	Cit.12214.1.S1_s_at	Cit.19552.1.S1_s_at
Cit.11156.1.S1_s_at				Cit.31983.1.S1_at	Cit.18118.1.S1_at	Cit.11156.1.S1_s_at
Cit.10546.1.S1_s_at				Cit.34982.1.S1_at	Cit.5729.1.S1_at	Cit.27197.1.S1_at
Cit.15111.1.S1_at				Cit.22386.1.S1_s_at	Cit.4259.1.S1_at	Cit.15111.1.S1_at
Cit.515.1.S1_at				Cit.39619.1.S1_s_at	Cit.2106.1.S1_at	Cit.515.1.S1_at
Cit.25526.1.S1_at				Cit.17415.1.S1_at	Cit.13287.1.S1_s_at	Cit.12345.1.S1_s_at
Cit.3966.1.S1_s_at				Cit.2767.1.S1_at	Cit.23965.1.S1_at	Cit.3966.1.S1_s_at
Cit.11242.1.S1_at				Cit.18277.1.S1_at	Cit.37918.1.S1_at	Cit.11242.1.S1_at
Cit.8027.1.S1_s_at				Cit.9612.1.S1_x_at	Cit.26406.1.S1_at	Cit.8027.1.S1_s_at
Cit.18673.1.S1_at				Cit.17398.1.S1_at	Cit.10353.1.S1_at	Cit.18673.1.S1_at
Cit.8277.1.S1_x_at				Cit.16187.1.S1_at	Cit.17882.1.S1_s_at	Cit.8277.1.S1_x_at
Cit.39183.1.S1_s_at				Cit.30112.1.S1_at	Cit.14966.1.S1_at	Cit.39183.1.S1_s_at
Cit.17018.1.S1_s_at				Cit.9461.1.S1_at	Cit.30891.1.S1_at	Cit.17018.1.S1_s_at
Cit.3488.1.S1_s_at				Cit.14951.1.S1_at	Cit.14905.1.S1_s_at	Cit.3488.1.S1_s_at
Cit.39794.1.S1_s_at				Cit.25840.1.S1_s_at	Cit.8637.1.S1_s_at	Cit.39794.1.S1_s_at
Cit.185.1.S1_s_at				Cit.13424.1.S1_at	Cit.30525.1.S1_at	Cit.185.1.S1_s_at
Cit.14905.1.S1_s_at				Cit.30775.1.S1_s_at	Cit.22463.1.S1_s_at	Cit.4233.1.S1_s_at
Cit.13838.1.S1_at				Cit.8718.1.S1_s_at	Cit.30276.1.S1_at	Cit.13838.1.S1_at
Cit.11821.1.S1_s_at				Cit.12779.1.S1_at	Cit.4457.1.S1_s_at	Cit.11821.1.S1_s_at
Cit.14567.1.S1_at				Cit.36781.1.S1_s_at	Cit.40496.1.S1_s_at	Cit.14567.1.S1_at
Cit.37237.1.S1_at				Cit.18055.1.S1_s_at	Cit.12369.1.S1_s_at	Cit.37237.1.S1_at
Cit.31079.1.S1_at				Cit.38693.1.S1_at	Cit.13969.1.S1_s_at	Cit.31079.1.S1_at
Cit.4457.1.S1_s_at				Cit.7453.1.S1_at	Cit.16225.1.S1_at	Cit.4457.1.S1_s_at
Cit.2949.1.S1_s_at				Cit.15355.1.S1_at	Cit.16253.1.S1_at	Cit.2949.1.S1_s_at
Cit.18457.1.S1_at				Cit.35927.1.S1_s_at	Cit.4629.1.S1_s_at	Cit.18457.1.S1_at
Cit.20694.1.S1_s_at				Cit.9910.1.S1_x_at	Cit.7449.1.S1_at	Cit.20694.1.S1_s_at
Cit.25774.1.S1_s_at				Cit.5956.1.S1_s_at	Cit.30497.1.S1_at	Cit.25774.1.S1_s_at
Cit.1632.1.S1_s_at				Cit.17520.1.S1_at	Cit.36186.1.S1_at	Cit.1632.1.S1_s_at
Cit.13173.1.S1_s_at				Cit.35616.1.S1_s_at	Cit.30572.1.S1_s_at	Cit.13173.1.S1_s_at
Cit.9230.1.S1_s_at				Cit.28545.1.S1_s_at	Cit.12617.1.S1_s_at	Cit.21195.1.S1_at
Cit.30146.1.S1_at				Cit.8725.1.S1_at	Cit.15991.1.S1_at	Cit.30146.1.S1_at
Cit.37540.1.S1_at				Cit.36654.1.S1_at	Cit.7068.1.S1_at	Cit.37540.1.S1_at
Cit.30572.1.S1_s_at				Cit.9944.1.S1_at	Cit.10166.1.S1_x_at	Cit.4047.1.S1_at
Cit.25747.1.S1_s_at				Cit.14363.1.S1_at	Cit.15369.1.S1_at	Cit.25747.1.S1_s_at
Cit.2032.1.S1_s_at				Cit.4205.1.S1_at	Cit.29537.1.S1_at	Cit.2032.1.S1_s_at
Cit.15137.1.S1_at				Cit.36935.1.S1_s_at	Cit.4759.1.S1_at	Cit.15137.1.S1_at
Cit.26191.1.S1_s_at				Cit.29964.1.S1_at	Cit.36154.1.S1_s_at	Cit.26191.1.S1_s_at
Cit.26520.1.S1_at				Cit.22273.1.S1_at	Cit.3957.1.S1_s_at	Cit.26520.1.S1_at
Cit.682.1.S1_at				Cit.15540.1.S1_at	Cit.12845.1.S1_at	Cit.682.1.S1_at
Cit.16631.1.S1_s_at				Cit.5117.1.S1_at	Cit.35568.1.S1_s_at	Cit.6247.1.S1_s_at
Cit.36154.1.S1_s_at				Cit.35435.1.S1_x_at	Cit.8558.1.S1_s_at	Cit.829.1.S1_s_at
Cit.21798.1.S1_at				Cit.7110.1.S1_at	Cit.10816.1.S1_at	Cit.21798.1.S1_at
Cit.12845.1.S1_at				Cit.16598.1.S1_at	Cit.29872.1.S1_at	Cit.31118.1.S1_at
Cit.4965.1.S1_at				Cit.26653.1.S1_at	Cit.5585.1.S1_s_at	Cit.4965.1.S1_at
Cit.16554.1.S1_at				Cit.23472.1.S1_at	Cit.34982.1.S1_at	Cit.16554.1.S1_at
Cit.32245.1.S1_at				Cit.6545.1.S1_at	Cit.18305.1.S1_at	Cit.32245.1.S1_at
Cit.10816.1.S1_at				Cit.11648.1.S1_s_at	Cit.2561.1.S1_at	Cit.10816.1.S1_at
Cit.6445.1.S1_at				Cit.29984.1.S1_at	Cit.28608.1.S1_at	Cit.6445.1.S1_at
Cit.26374.1.S1_x_at				Cit.14453.1.S1_at	Cit.39755.1.S1_at	Cit.26374.1.S1_x_at
Cit.1236.1.S1_at				Cit.3171.1.S1_at	Cit.14062.1.S1_s_at	Cit.1236.1.S1_at
Cit.29489.1.S1_at				Cit.5228.1.S1_s_at	Cit.4426.1.S1_at	Cit.29489.1.S1_at
Cit.24237.1.S1_s_at				Cit.11459.1.S1_s_at	Cit.4258.1.S1_s_at	Cit.24237.1.S1_s_at
Cit.16209.1.S1_at				Cit.14168.1.S1_s_at	Cit.31136.1.S1_at	Cit.16209.1.S1_at
Cit.37233.1.S1_at				Cit.11237.1.S1_s_at	Cit.5856.1.S1_at	Cit.6134.1.S1_at
Cit.35587.1.S1_s_at				Cit.9944.1.S1_x_at	Cit.15664.1.S1_at	Cit.35587.1.S1_s_at
Cit.12699.1.S1_s_at				Cit.32512.1.S1_s_at	Cit.425.1.S1_s_at	Cit.12699.1.S1_s_at
Cit.23988.1.S1_s_at				Cit.14949.1.S1_at	Cit.7680.1.S1_at	Cit.23988.1.S1_s_at
Cit.24936.1.S1_at				Cit.18892.1.S1_at	Cit.14453.1.S1_at	Cit.24936.1.S1_at
Cit.17476.1.S1_at				Cit.19776.1.S1_at	Cit.22732.1.S1_s_at	Cit.17476.1.S1_at
Cit.5856.1.S1_at				Cit.4106.1.S1_s_at	Cit.15492.1.S1_at	Cit.5856.1.S1_at
Cit.20839.1.S1_s_at				Cit.23827.1.S1_at	Cit.10244.1.S1_s_at	Cit.20839.1.S1_s_at
Cit.17090.1.S1_s_at				Cit.5526.1.S1_s_at	Cit.2635.1.S1_s_at	Cit.17090.1.S1_s_at
Cit.18277.1.S1_at				Cit.10672.1.S1_s_at	Cit.30402.1.S1_at	Cit.18277.1.S1_at
Cit.35279.1.S1_s_at				Cit.30987.1.S1_at	Cit.11890.1.S1_s_at	Cit.28008.1.S1_at
Cit.30069.1.S1_at				Cit.11460.1.S1_at	Cit.31279.1.S1_at	Cit.30069.1.S1_at
Cit.38994.1.S1_at				Cit.14493.1.S1_s_at	Cit.19769.1.S1_x_at	Cit.38994.1.S1_at
Cit.10685.1.S1_s_at				Cit.5316.1.S1_at	Cit.21107.1.S1_s_at	Cit.10685.1.S1_s_at
Cit.35776.1.S1_at				Cit.17724.1.S1_s_at	Cit.375.1.S1_x_at	Cit.35776.1.S1_at
Cit.30402.1.S1_at				Cit.15414.1.S1_at	Cit.10471.1.S1_s_at	Cit.30402.1.S1_at
Cit.11890.1.S1_s_at				Cit.1816.1.S1_s_at	Cit.16208.1.S1_at	Cit.11890.1.S1_s_at
Cit.25118.1.S1_at				Cit.35877.1.S1_s_at	Cit.595.1.S1_s_at	Cit.25118.1.S1_at
Cit.10133.1.S1_s_at				Cit.28117.1.S1_at	Cit.8259.1.S1_x_at	Cit.10133.1.S1_s_at
Cit.6339.1.S1_s_at				Cit.32726.1.S1_s_at	Cit.15917.1.S1_at	Cit.9461.1.S1_at
Cit.21107.1.S1_s_at				Cit.29695.1.S1_s_at	Cit.5912.1.S1_at	Cit.21107.1.S1_s_at
Cit.11101.1.S1_x_at				Cit.15404.1.S1_at	Cit.5514.1.S1_at	Cit.11101.1.S1_x_at
Cit.29373.1.S1_s_at				Cit.31454.1.S1_at	Cit.31975.1.S1_s_at	Cit.29373.1.S1_s_at
Cit.36604.1.S1_at				Cit.8933.1.S1_s_at	Cit.6534.1.S1_at	Cit.36604.1.S1_at
Cit.13070.1.S1_at				Cit.23700.1.S1_x_at	Cit.5918.1.S1_at	Cit.13070.1.S1_at
Cit.4159.1.S1_s_at				Cit.27935.1.S1_s_at	Cit.15523.1.S1_at	Cit.4159.1.S1_s_at
Cit.14168.1.S1_at				Cit.1621.1.S1_at	Cit.13836.1.S1_at	Cit.14168.1.S1_at
Cit.29729.1.S1_s_at				Cit.25273.1.S1_at	Cit.6670.1.S1_at	Cit.29729.1.S1_s_at
Cit.13972.1.S1_at				Cit.25652.1.S1_at	Cit.3915.1.S1_s_at	Cit.31511.1.S1_at
Cit.32640.1.S1_at				Cit.6441.1.S1_at	Cit.21160.1.S1_s_at	Cit.32640.1.S1_at
Cit.16537.1.S1_at				Cit.28124.1.S1_at	Cit.1316.1.S1_at	Cit.16537.1.S1_at
Cit.16492.1.S1_at				Cit.21573.1.S1_at	Cit.40325.1.S1_s_at	Cit.16492.1.S1_at
Cit.15523.1.S1_at				Cit.17208.1.S1_at	Cit.15355.1.S1_at	Cit.15523.1.S1_at
Cit.2993.1.S1_at				Cit.35640.1.S1_s_at	Cit.10046.1.S1_at	Cit.2993.1.S1_at
Cit.17961.1.S1_s_at				Cit.6415.1.S1_at	Cit.28150.1.S1_at	Cit.17961.1.S1_s_at
Cit.10753.1.S1_at					Cit.7266.1.S1_at	Cit.10753.1.S1_at
Cit.7804.1.S1_at					Cit.7810.1.S1_at	Cit.39029.1.S1_at
Cit.1316.1.S1_at					Cit.18719.1.S1_at	Cit.1316.1.S1_at
Cit.13397.1.S1_at					Cit.17723.1.S1_s_at	Cit.13397.1.S1_at
Cit.17291.1.S1_at					Cit.17898.1.S1_s_at	Cit.17291.1.S1_at
Cit.7615.1.S1_at					Cit.11564.1.S1_s_at	Cit.33023.1.S1_at
Cit.17388.1.S1_at					Cit.10672.1.S1_s_at	Cit.17388.1.S1_at
Cit.28150.1.S1_at					Cit.14479.1.S1_at	Cit.28150.1.S1_at
Cit.21476.1.S1_at					Cit.28558.1.S1_s_at	Cit.21476.1.S1_at
Cit.5956.1.S1_s_at					Cit.12981.1.S1_x_at	Cit.5956.1.S1_s_at
Cit.4730.1.S1_at					Cit.24663.1.S1_s_at	Cit.10155.1.S1_s_at
Cit.13905.1.S1_s_at					Cit.34928.1.S1_at	Cit.13905.1.S1_s_at
Cit.7138.1.S1_at					Cit.15677.1.S1_s_at	Cit.7138.1.S1_at
Cit.3120.1.S1_s_at					Cit.2437.1.S1_at	Cit.3120.1.S1_s_at
Cit.13534.1.S1_s_at					Cit.15986.1.S1_at	Cit.13534.1.S1_s_at
Cit.28011.1.S1_x_at					Cit.304.1.S1_s_at	Cit.8725.1.S1_at
Cit.7144.1.S1_at					Cit.6837.1.S1_at	Cit.7144.1.S1_at
Cit.8721.1.S1_s_at					Cit.27726.1.S1_at	Cit.8721.1.S1_s_at
Cit.8276.1.S1_x_at					Cit.12982.1.S1_x_at	Cit.8276.1.S1_x_at
Cit.21040.1.S1_at					Cit.14122.1.S1_at	Cit.21040.1.S1_at
Cit.32967.1.S1_at					Cit.29340.1.S1_s_at	Cit.32967.1.S1_at
Cit.5370.1.S1_s_at					Cit.19560.1.S1_x_at	Cit.5370.1.S1_s_at
Cit.27197.1.S1_at					Cit.3868.1.S1_at	Cit.6530.1.S1_at
Cit.3377.1.S1_at					Cit.17421.1.S1_at	Cit.3377.1.S1_at
Cit.18118.1.S1_at					Cit.33327.1.S1_at	Cit.18118.1.S1_at
Cit.12345.1.S1_s_at					Cit.29964.1.S1_at	Cit.5729.1.S1_at
Cit.3061.1.S1_at					Cit.30841.1.S1_s_at	Cit.3061.1.S1_at
Cit.19915.1.S1_at					Cit.858.1.S1_s_at	Cit.19915.1.S1_at
Cit.6189.1.S1_s_at					Cit.5113.1.S1_at	Cit.6189.1.S1_s_at
Cit.5658.1.S1_at					Cit.5411.1.S1_at	Cit.5658.1.S1_at
Cit.4338.1.S1_s_at					Cit.1729.1.S1_s_at	Cit.4338.1.S1_s_at
Cit.26406.1.S1_at					Cit.29868.1.S1_s_at	Cit.23344.1.S1_at
Cit.7347.1.S1_at					Cit.3342.1.S1_s_at	Cit.7347.1.S1_at
Cit.16221.1.S1_x_at					Cit.25759.1.S1_at	Cit.16221.1.S1_x_at
Cit.14966.1.S1_at					Cit.38794.1.S1_at	Cit.14966.1.S1_at
Cit.29734.1.S1_s_at					Cit.17027.1.S1_s_at	Cit.29734.1.S1_s_at
Cit.4233.1.S1_s_at					Cit.1988.1.S1_s_at	Cit.31342.1.S1_at
Cit.4610.1.S1_at					Cit.4047.1.S1_at	Cit.4610.1.S1_at
Cit.761.1.S1_x_at					Cit.5550.1.S1_s_at	Cit.761.1.S1_x_at
Cit.39931.1.S1_at					Cit.9890.1.S1_s_at	Cit.12691.1.S1_s_at
Cit.2093.1.S1_s_at					Cit.8908.1.S1_s_at	Cit.2093.1.S1_s_at
Cit.8853.1.S1_s_at					Cit.15707.1.S1_at	Cit.8853.1.S1_s_at
Cit.19261.1.S1_at					Cit.10465.1.S1_s_at	Cit.19261.1.S1_at
Cit.18023.1.S1_at					Cit.2275.1.S1_s_at	Cit.18023.1.S1_at
Cit.13949.1.S1_s_at					Cit.18537.1.S1_at	Cit.13949.1.S1_s_at
Cit.15753.1.S1_at					Cit.31488.1.S1_at	Cit.15753.1.S1_at
Cit.16225.1.S1_at					Cit.31869.1.S1_s_at	Cit.25759.1.S1_at
Cit.1819.1.S1_s_at					Cit.7080.1.S1_at	Cit.1819.1.S1_s_at
Cit.34134.1.S1_s_at					Cit.9865.1.S1_s_at	Cit.34134.1.S1_s_at
Cit.21195.1.S1_at					Cit.14096.1.S1_at	Cit.10873.1.S1_s_at
Cit.11186.1.S1_s_at					Cit.6636.1.S1_at	Cit.11186.1.S1_s_at
Cit.7918.1.S1_at					Cit.17464.1.S1_at	Cit.7918.1.S1_at
Cit.4047.1.S1_at					Cit.17233.1.S1_at	Cit.18071.1.S1_at
Cit.30642.1.S1_s_at					Cit.28120.1.S1_at	Cit.12617.1.S1_s_at
Cit.33899.1.S1_at					Cit.35877.1.S1_s_at	Cit.33899.1.S1_at
Cit.7937.1.S1_at					Cit.29688.1.S1_s_at	Cit.7937.1.S1_at
Cit.7237.1.S1_at					Cit.28581.1.S1_s_at	Cit.7237.1.S1_at
Cit.14337.1.S1_at					Cit.23405.1.S1_at	Cit.14337.1.S1_at
Cit.8727.1.S1_s_at					Cit.9257.1.S1_s_at	Cit.8727.1.S1_s_at
Cit.6247.1.S1_s_at					Cit.3036.1.S1_s_at	Cit.12183.1.S1_at
Cit.829.1.S1_s_at					Cit.1044.1.S1_s_at	Cit.7504.1.S1_at
Cit.3957.1.S1_s_at					Cit.16187.1.S1_at	Cit.3957.1.S1_s_at
Cit.31118.1.S1_at					Cit.31243.1.S1_at	Cit.17845.1.S1_at
Cit.9672.1.S1_at					Cit.30911.1.S1_at	Cit.9672.1.S1_at
Cit.14413.1.S1_at					Cit.20851.1.S1_s_at	Cit.14413.1.S1_at
Cit.8558.1.S1_s_at					Cit.20232.1.S1_s_at	Cit.8558.1.S1_s_at
Cit.14096.1.S1_at					Cit.4708.1.S1_at	Cit.14096.1.S1_at
Cit.16841.1.S1_at					Cit.14113.1.S1_s_at	Cit.16841.1.S1_at
Cit.6793.1.S1_at					Cit.29051.1.S1_at	Cit.6793.1.S1_at
Cit.13891.1.S1_at					Cit.13968.1.S1_at	Cit.13891.1.S1_at
Cit.5453.1.S1_at					Cit.3498.1.S1_at	Cit.5453.1.S1_at
Cit.22288.1.S1_x_at					Cit.16767.1.S1_at	Cit.18305.1.S1_at
Cit.2561.1.S1_at					Cit.11459.1.S1_s_at	Cit.28120.1.S1_at
Cit.6134.1.S1_at					Cit.30775.1.S1_s_at	Cit.12431.1.S1_at
Cit.19786.1.S1_s_at					Cit.6031.1.S1_at	Cit.19786.1.S1_s_at
Cit.28621.1.S1_at					Cit.24690.1.S1_s_at	Cit.28621.1.S1_at
Cit.38591.1.S1_at					Cit.4287.1.S1_s_at	Cit.38591.1.S1_at
Cit.17257.1.S1_at					Cit.6382.1.S1_at	Cit.17257.1.S1_at
Cit.25125.1.S1_at					Cit.14532.1.S1_at	Cit.25125.1.S1_at
Cit.20648.1.S1_at					Cit.3393.1.S1_at	Cit.20648.1.S1_at
Cit.14408.1.S1_s_at					Cit.2499.1.S1_s_at	Cit.14408.1.S1_s_at
Cit.11733.1.S1_s_at					Cit.11806.1.S1_at	Cit.11733.1.S1_s_at
Cit.7680.1.S1_at					Cit.2945.1.S1_s_at	Cit.7680.1.S1_at
Cit.28008.1.S1_at					Cit.10209.1.S1_s_at	Cit.8214.1.S1_s_at
Cit.34184.1.S1_s_at					Cit.374.1.S1_s_at	Cit.34184.1.S1_s_at
Cit.15492.1.S1_at					Cit.3795.1.S1_at	Cit.15492.1.S1_at
Cit.12746.1.S1_at					Cit.2228.1.S1_s_at	Cit.12746.1.S1_at
Cit.21060.1.S1_at					Cit.9910.1.S1_x_at	Cit.21060.1.S1_at
Cit.30628.1.S1_s_at					Cit.19718.1.S1_s_at	Cit.30628.1.S1_s_at
Cit.15631.1.S1_at					Cit.29660.1.S1_s_at	Cit.15631.1.S1_at
Cit.16254.1.S1_at					Cit.8564.1.S1_at	Cit.16254.1.S1_at
Cit.19769.1.S1_x_at					Cit.31759.1.S1_s_at	Cit.19769.1.S1_x_at
Cit.9461.1.S1_at					Cit.16318.1.S1_at	Cit.6084.1.S1_s_at
Cit.3529.1.S1_s_at					Cit.30641.1.S1_s_at	Cit.3529.1.S1_s_at
Cit.15723.1.S1_s_at					Cit.21094.1.S1_s_at	Cit.15723.1.S1_s_at
Cit.17487.1.S1_at					Cit.6891.1.S1_at	Cit.17487.1.S1_at
Cit.29822.1.S1_at					Cit.14954.1.S1_at	Cit.29822.1.S1_at
Cit.595.1.S1_s_at					Cit.14250.1.S1_at	Cit.595.1.S1_s_at
Cit.8259.1.S1_x_at					Cit.10716.1.S1_at	Cit.8259.1.S1_x_at
Cit.25840.1.S1_s_at					Cit.29521.1.S1_s_at	Cit.25840.1.S1_s_at
Cit.28931.1.S1_at					Cit.6737.1.S1_at	Cit.28931.1.S1_at
Cit.31511.1.S1_at					Cit.16635.1.S1_at	Cit.23332.1.S1_at
Cit.31975.1.S1_s_at					Cit.14673.1.S1_at	Cit.31975.1.S1_s_at
Cit.8718.1.S1_s_at					Cit.577.1.S1_s_at	Cit.8718.1.S1_s_at
Cit.14643.1.S1_at					Cit.10363.1.S1_s_at	Cit.14643.1.S1_at
Cit.4740.1.S1_at					Cit.7196.1.S1_at	Cit.4740.1.S1_at
Cit.3706.1.S1_at					Cit.24296.1.S1_s_at	Cit.3706.1.S1_at
Cit.33363.1.S1_at					Cit.35378.1.S1_s_at	Cit.33363.1.S1_at
Cit.3915.1.S1_s_at					Cit.1678.1.S1_s_at	Cit.11595.1.S1_s_at
Cit.39029.1.S1_at					Cit.13385.1.S1_at	Cit.10068.1.S1_s_at
Cit.30081.1.S1_at					Cit.5117.1.S1_at	Cit.30081.1.S1_at
Cit.16178.1.S1_at					Cit.15325.1.S1_s_at	Cit.16178.1.S1_at
Cit.37464.1.S1_at					Cit.23618.1.S1_s_at	Cit.37464.1.S1_at
Cit.33023.1.S1_at					Cit.11496.1.S1_at	Cit.28147.1.S1_at
Cit.29561.1.S1_at					Cit.25273.1.S1_at	Cit.29561.1.S1_at
Cit.2228.1.S1_s_at					Cit.13437.1.S1_s_at	Cit.2228.1.S1_s_at
Cit.11221.1.S1_at					Cit.2182.1.S1_s_at	Cit.11221.1.S1_at
Cit.4106.1.S1_s_at					Cit.2704.1.S1_s_at	Cit.4106.1.S1_s_at
Cit.10155.1.S1_s_at					Cit.12539.1.S1_at	Cit.7954.1.S1_at
Cit.26455.1.S1_at					Cit.1883.1.S1_at	Cit.26455.1.S1_at
Cit.2259.1.S1_at					Cit.16608.1.S1_at	Cit.2259.1.S1_at
Cit.29989.1.S1_s_at					Cit.8934.1.S1_s_at	Cit.29989.1.S1_s_at
Cit.14771.1.S1_s_at					Cit.9395.1.S1_s_at	Cit.14771.1.S1_s_at
Cit.8725.1.S1_at					Cit.10566.1.S1_at	Cit.6798.1.S1_at
Cit.12551.1.S1_at					Cit.3868.1.S1_s_at	Cit.12551.1.S1_at
Cit.33610.1.S1_at					Cit.30469.1.S1_x_at	Cit.33610.1.S1_at
Cit.12932.1.S1_s_at					Cit.3554.1.S1_s_at	Cit.29403.1.S1_x_at
Cit.28955.1.S1_s_at					Cit.22386.1.S1_s_at	Cit.28955.1.S1_s_at
Cit.6354.1.S1_at					Cit.36490.1.S1_s_at	Cit.6354.1.S1_at
Cit.26126.1.S1_at					Cit.31449.1.S1_at	Cit.14611.1.S1_at
Cit.6530.1.S1_at					Cit.6407.1.S1_at	Cit.4589.1.S1_at
Cit.29906.1.S1_at					Cit.6544.1.S1_at	Cit.29906.1.S1_at
Cit.2437.1.S1_at					Cit.2586.1.S1_s_at	Cit.2437.1.S1_at
Cit.5729.1.S1_at					Cit.18517.1.S1_at	Cit.10585.1.S1_s_at
Cit.10014.1.S1_s_at					Cit.4720.1.S1_at	Cit.10014.1.S1_s_at
Cit.14915.1.S1_at					Cit.17157.1.S1_s_at	Cit.14915.1.S1_at
Cit.6556.1.S1_at					Cit.3665.1.S1_at	Cit.6556.1.S1_at
Cit.8916.1.S1_at					Cit.36677.1.S1_at	Cit.8916.1.S1_at
Cit.9825.1.S1_at					Cit.15942.1.S1_at	Cit.9825.1.S1_at
Cit.23344.1.S1_at					Cit.19385.1.S1_at	Cit.29340.1.S1_s_at
Cit.16427.1.S1_at					Cit.31194.1.S1_at	Cit.16427.1.S1_at
Cit.17882.1.S1_s_at					Cit.5722.1.S1_at	Cit.27793.1.S1_at
Cit.32038.1.S1_at					Cit.1988.1.S1_at	Cit.32038.1.S1_at
Cit.16342.1.S1_at					Cit.15654.1.S1_at	Cit.16342.1.S1_at
Cit.31342.1.S1_at					Cit.7647.1.S1_at	Cit.2960.1.S1_s_at
Cit.10912.1.S1_s_at					Cit.31451.1.S1_s_at	Cit.10912.1.S1_s_at
Cit.5538.1.S1_s_at					Cit.12149.1.S1_s_at	Cit.5538.1.S1_s_at
Cit.12691.1.S1_s_at					Cit.39287.1.S1_s_at	Cit.13017.1.S1_at
Cit.22463.1.S1_s_at					Cit.18892.1.S1_at	Cit.22463.1.S1_s_at
Cit.34457.1.S1_at					Cit.22763.1.S1_s_at	Cit.14757.1.S1_at
Cit.5411.1.S1_at					Cit.3034.1.S1_at	Cit.5411.1.S1_at
Cit.40496.1.S1_s_at					Cit.9985.1.S1_at	Cit.40496.1.S1_s_at
Cit.30166.1.S1_at					Cit.5923.1.S1_at	Cit.30166.1.S1_at
Cit.13969.1.S1_s_at					Cit.30519.1.S1_s_at	Cit.13969.1.S1_s_at
Cit.25759.1.S1_at					Cit.28117.1.S1_s_at	Cit.23618.1.S1_s_at
Cit.9020.1.S1_s_at					Cit.18728.1.S1_x_at	Cit.9020.1.S1_s_at
Cit.1113.1.S1_s_at					Cit.3920.1.S1_s_at	Cit.1113.1.S1_s_at
Cit.10873.1.S1_s_at					Cit.31476.1.S1_s_at	Cit.6363.1.S1_at
Cit.18234.1.S1_at					Cit.6847.1.S1_at	Cit.18234.1.S1_at
Cit.36186.1.S1_at					Cit.13894.1.S1_at	Cit.36186.1.S1_at
Cit.29534.1.S1_s_at					Cit.23843.1.S1_at	Cit.17374.1.S1_at
Cit.12617.1.S1_s_at					Cit.29914.1.S1_s_at	Cit.16598.1.S1_at
Cit.13128.1.S1_s_at					Cit.36572.1.S1_at	Cit.13128.1.S1_s_at
Cit.12431.1.S1_s_at					Cit.26654.1.S1_x_at	Cit.12431.1.S1_s_at
Cit.10166.1.S1_x_at					Cit.6621.1.S1_at	Cit.10166.1.S1_x_at
Cit.15030.1.S1_at					Cit.39675.1.S1_at	Cit.15030.1.S1_at
Cit.37281.1.S1_at					Cit.38819.1.S1_at	Cit.37281.1.S1_at
Cit.12183.1.S1_at					Cit.17724.1.S1_s_at	Cit.34811.1.S1_at
Cit.7504.1.S1_at					Cit.12040.1.S1_s_at	Cit.18537.1.S1_at
Cit.12686.1.S1_s_at					Cit.14829.1.S1_at	Cit.12686.1.S1_s_at
Cit.17845.1.S1_at					Cit.4476.1.S1_s_at	Cit.5408.1.S1_at
Cit.30213.1.S1_at					Cit.9620.1.S1_s_at	Cit.30213.1.S1_at
Cit.24694.1.S1_x_at					Cit.10864.1.S1_s_at	Cit.24694.1.S1_x_at
Cit.4151.1.S1_s_at					Cit.12816.1.S1_s_at	Cit.4151.1.S1_s_at
Cit.30469.1.S1_x_at					Cit.4097.1.S1_s_at	Cit.13730.1.S1_at
Cit.2014.1.S1_s_at					Cit.6581.1.S1_at	Cit.2014.1.S1_s_at
Cit.16873.1.S1_s_at					Cit.27811.1.S1_at	Cit.16873.1.S1_s_at
Cit.24415.1.S1_at					Cit.7103.1.S1_at	Cit.24415.1.S1_at
Cit.8174.1.S1_s_at					Cit.7311.1.S1_at	Cit.13166.1.S1_at
Cit.18305.1.S1_at					Cit.25648.1.S1_s_at	Cit.17233.1.S1_at
Cit.28120.1.S1_at					Cit.35332.1.S1_s_at	Cit.36490.1.S1_s_at
Cit.12431.1.S1_at					Cit.18766.1.S1_at	Cit.28608.1.S1_at
Cit.19471.1.S1_s_at					Cit.35640.1.S1_s_at	Cit.19471.1.S1_s_at
Cit.37452.1.S1_at					Cit.29898.1.S1_at	Cit.37452.1.S1_at
Cit.38333.1.S1_at					Cit.1911.1.S1_s_at	Cit.38333.1.S1_at
Cit.4258.1.S1_s_at					Cit.30974.1.S1_at	Cit.14622.1.S1_s_at
Cit.35787.1.S1_at					Cit.5970.1.S1_at	Cit.35787.1.S1_at
Cit.33173.1.S1_at					Cit.19801.1.S1_s_at	Cit.33173.1.S1_at
Cit.11064.1.S1_at					Cit.4004.1.S1_s_at	Cit.11064.1.S1_at
Cit.425.1.S1_s_at					Cit.19393.1.S1_s_at	Cit.425.1.S1_s_at
Cit.9257.1.S1_s_at					Cit.10661.1.S1_at	Cit.9257.1.S1_s_at
Cit.9612.1.S1_x_at					Cit.3874.1.S1_s_at	Cit.9327.1.S1_at
Cit.999.1.S1_at					Cit.27993.1.S1_at	Cit.999.1.S1_at
Cit.1044.1.S1_s_at					Cit.12063.1.S1_s_at	Cit.1044.1.S1_s_at
Cit.17398.1.S1_at					Cit.26562.1.S1_at	Cit.17398.1.S1_at
Cit.20085.1.S1_at					Cit.5920.1.S1_s_at	Cit.2635.1.S1_s_at
Cit.31243.1.S1_at					Cit.40357.1.S1_s_at	Cit.2730.1.S1_at
Cit.30911.1.S1_at					Cit.13558.1.S1_s_at	Cit.3665.1.S1_at
Cit.18154.1.S1_at					Cit.1319.1.S1_s_at	Cit.18154.1.S1_at
Cit.20232.1.S1_s_at					Cit.13626.1.S1_at	Cit.20232.1.S1_s_at
Cit.6084.1.S1_s_at					Cit.36935.1.S1_s_at	Cit.5228.1.S1_s_at
Cit.37046.1.S1_s_at					Cit.6551.1.S1_at	Cit.37046.1.S1_s_at
Cit.28071.1.S1_at					Cit.18744.1.S1_at	Cit.28071.1.S1_at
Cit.10471.1.S1_s_at					Cit.8369.1.S1_s_at	Cit.10471.1.S1_s_at
Cit.27408.1.S1_at					Cit.17104.1.S1_s_at	Cit.27408.1.S1_at
Cit.4283.1.S1_at					Cit.8253.1.S1_s_at	Cit.4283.1.S1_at
Cit.2675.1.S1_s_at					Cit.465.1.S1_s_at	Cit.2675.1.S1_s_at
Cit.15917.1.S1_at					Cit.23259.1.S1_s_at	Cit.29886.1.S1_at
Cit.13424.1.S1_at					Cit.19860.1.S1_s_at	Cit.13424.1.S1_at
Cit.23332.1.S1_at					Cit.3798.1.S1_at	Cit.31963.1.S1_at
Cit.6031.1.S1_at					Cit.13835.1.S1_at	Cit.6031.1.S1_at
Cit.6431.1.S1_at					Cit.1756.1.S1_s_at	Cit.6431.1.S1_at
Cit.1376.1.S1_s_at					Cit.2700.1.S1_s_at	Cit.1376.1.S1_s_at
Cit.6382.1.S1_at					Cit.4223.1.S1_at	Cit.6382.1.S1_at
Cit.14813.1.S1_s_at					Cit.23466.1.S1_s_at	Cit.14813.1.S1_s_at
Cit.6670.1.S1_at					Cit.5456.1.S1_at	Cit.6670.1.S1_at
Cit.11595.1.S1_s_at					Cit.17342.1.S1_at	Cit.2499.1.S1_s_at
Cit.10068.1.S1_s_at					Cit.14583.1.S1_s_at	Cit.8500.1.S1_s_at
Cit.2945.1.S1_s_at					Cit.13263.1.S1_s_at	Cit.2945.1.S1_s_at
Cit.40325.1.S1_s_at					Cit.4604.1.S1_at	Cit.40325.1.S1_s_at
Cit.18086.1.S1_s_at					Cit.2831.1.S1_s_at	Cit.18086.1.S1_s_at
Cit.28147.1.S1_at					Cit.35736.1.S1_s_at	Cit.5377.1.S1_at
Cit.10046.1.S1_at					Cit.40392.1.S1_at	Cit.10046.1.S1_at
Cit.3034.1.S1_at					Cit.30503.1.S1_s_at	Cit.3034.1.S1_at
Cit.34934.1.S1_at					Cit.37992.1.S1_at	Cit.34934.1.S1_at
Cit.23994.1.S1_s_at					Cit.8195.1.S1_s_at	Cit.23994.1.S1_s_at
Cit.7954.1.S1_at					Cit.12850.1.S1_s_at	Cit.13467.1.S1_s_at
Cit.15293.1.S1_at					Cit.11014.1.S1_s_at	Cit.15293.1.S1_at
Cit.28545.1.S1_s_at					Cit.5316.1.S1_at	Cit.36707.1.S1_at
Cit.28343.1.S1_at					Cit.1390.1.S1_s_at	Cit.28343.1.S1_at
Cit.17506.1.S1_at					Cit.102.1.S1_s_at	Cit.17506.1.S1_at
Cit.6798.1.S1_at					Cit.29717.1.S1_s_at	Cit.14020.1.S1_at
Cit.12392.1.S1_s_at					Cit.30701.1.S1_s_at	Cit.12392.1.S1_s_at
Cit.15532.1.S1_at					Cit.10006.1.S1_at	Cit.15532.1.S1_at
Cit.29403.1.S1_x_at					Cit.22980.1.S1_s_at	Cit.22603.1.S1_s_at
Cit.6780.1.S1_s_at					Cit.2241.1.S1_s_at	Cit.6780.1.S1_s_at
Cit.11471.1.S1_at					Cit.12819.1.S1_at	Cit.11471.1.S1_at
Cit.14611.1.S1_at					Cit.17455.1.S1_at	Cit.9998.1.S1_s_at
Cit.4589.1.S1_at					Cit.18517.1.S1_s_at	Cit.20816.1.S1_at
Cit.1676.1.S1_s_at					Cit.8722.1.S1_at	Cit.1676.1.S1_s_at
Cit.26254.1.S1_at						Cit.26254.1.S1_at
Cit.10585.1.S1_s_at						Cit.1365.1.S1_x_at
Cit.4259.1.S1_at						Cit.4259.1.S1_at
Cit.25028.1.S1_at						Cit.25028.1.S1_at
Cit.14011.1.S1_at						Cit.14011.1.S1_at
Cit.23965.1.S1_at						Cit.23965.1.S1_at
Cit.37918.1.S1_at						Cit.37918.1.S1_at
Cit.29340.1.S1_s_at						Cit.13412.1.S1_s_at
Cit.11286.1.S1_at						Cit.11286.1.S1_at
Cit.27793.1.S1_at						Cit.3868.1.S1_at
Cit.17421.1.S1_at						Cit.17421.1.S1_at
Cit.4439.1.S1_s_at						Cit.4439.1.S1_s_at
Cit.2960.1.S1_s_at						Cit.33327.1.S1_at
Cit.27505.1.S1_at						Cit.27505.1.S1_at
Cit.30525.1.S1_at						Cit.30525.1.S1_at
Cit.13017.1.S1_at						Cit.35212.1.S1_at
Cit.30648.1.S1_s_at						Cit.30648.1.S1_s_at
Cit.14757.1.S1_at						Cit.34397.1.S1_at
Cit.26276.1.S1_at						Cit.26276.1.S1_at
Cit.1729.1.S1_s_at						Cit.1729.1.S1_s_at
Cit.39642.1.S1_at						Cit.39642.1.S1_at
Cit.20130.1.S1_s_at						Cit.20130.1.S1_s_at
Cit.23618.1.S1_s_at						Cit.12040.1.S1_s_at
Cit.21616.1.S1_at						Cit.21616.1.S1_at
Cit.26314.1.S1_at						Cit.26314.1.S1_at
Cit.6363.1.S1_at						Cit.3642.1.S1_x_at
Cit.30497.1.S1_at						Cit.30497.1.S1_at
Cit.39625.1.S1_s_at						Cit.39625.1.S1_s_at
Cit.18071.1.S1_at						Cit.23967.1.S1_s_at
Cit.16598.1.S1_at						Cit.17284.1.S1_at
Cit.18739.1.S1_at						Cit.18739.1.S1_at
Cit.18045.1.S1_s_at						Cit.18045.1.S1_s_at
Cit.17228.1.S1_x_at						Cit.17228.1.S1_x_at
Cit.35376.1.S1_at						Cit.35376.1.S1_at
Cit.7877.1.S1_at						Cit.7877.1.S1_at
Cit.34811.1.S1_at						Cit.38637.1.S1_at
Cit.18537.1.S1_at						Cit.6076.1.S1_s_at
Cit.38282.1.S1_s_at						Cit.38282.1.S1_s_at
Cit.5408.1.S1_at						Cit.31869.1.S1_s_at
Cit.18683.1.S1_at						Cit.18683.1.S1_at
Cit.31923.1.S1_at						Cit.31923.1.S1_at
Cit.17025.1.S1_at						Cit.17025.1.S1_at
Cit.7103.1.S1_at						Cit.16085.1.S1_at
Cit.16203.1.S1_at						Cit.16203.1.S1_at
Cit.5585.1.S1_s_at						Cit.5585.1.S1_s_at
Cit.13166.1.S1_at						Cit.6721.1.S1_at
Cit.17233.1.S1_at						Cit.3942.1.S1_at
Cit.36490.1.S1_s_at						Cit.24995.1.S1_at
Cit.28608.1.S1_at						Cit.9942.1.S1_x_at
Cit.9942.1.S1_x_at						Cit.2121.1.S1_at
Cit.2121.1.S1_at						Cit.4426.1.S1_at
Cit.4426.1.S1_at						Cit.25098.1.S1_at
Cit.14622.1.S1_s_at						Cit.8860.1.S1_s_at
Cit.8860.1.S1_s_at						Cit.2767.1.S1_at
Cit.2767.1.S1_at						Cit.23576.1.S1_at
Cit.23576.1.S1_at						Cit.23405.1.S1_at
Cit.23405.1.S1_at						Cit.29984.1.S1_at
Cit.29984.1.S1_at						Cit.14453.1.S1_at
Cit.8214.1.S1_s_at						Cit.22732.1.S1_s_at
Cit.22732.1.S1_s_at						Cit.17407.1.S1_at
Cit.17407.1.S1_at						Cit.10244.1.S1_s_at
Cit.10244.1.S1_s_at						Cit.8422.1.S1_x_at
Cit.2635.1.S1_s_at						Cit.36200.1.S1_at
Cit.2730.1.S1_at						Cit.27205.1.S1_at
Cit.3665.1.S1_at						Cit.31279.1.S1_at
Cit.31279.1.S1_at						Cit.10601.1.S1_s_at
Cit.10601.1.S1_s_at						Cit.23237.1.S1_s_at
Cit.5228.1.S1_s_at						Cit.4708.1.S1_at
Cit.4708.1.S1_at						Cit.29479.1.S1_s_at
Cit.29479.1.S1_s_at						Cit.30246.1.S1_at
Cit.30246.1.S1_at						Cit.16208.1.S1_at
Cit.16208.1.S1_at						Cit.24435.1.S1_s_at
Cit.24435.1.S1_s_at						Cit.29443.1.S1_s_at
Cit.29443.1.S1_s_at						Cit.18436.1.S1_at
Cit.29886.1.S1_at						Cit.31956.1.S1_at
Cit.31956.1.S1_at						Cit.17735.1.S1_at
Cit.31963.1.S1_at						Cit.31194.1.S1_at
Cit.31194.1.S1_at						Cit.29406.1.S1_s_at
Cit.29406.1.S1_s_at						Cit.20801.1.S1_s_at
Cit.20801.1.S1_s_at						Cit.15654.1.S1_at
Cit.15654.1.S1_at						Cit.36781.1.S1_s_at
Cit.26772.1.S1_at						Cit.18017.1.S1_s_at
Cit.18017.1.S1_s_at						Cit.5156.1.S1_at
Cit.2499.1.S1_s_at						Cit.29327.1.S1_x_at
Cit.8500.1.S1_s_at						Cit.39287.1.S1_s_at
Cit.39287.1.S1_s_at						Cit.10209.1.S1_s_at
Cit.10209.1.S1_s_at						Cit.28904.1.S1_at
Cit.28904.1.S1_at						Cit.31377.1.S1_at
Cit.5377.1.S1_at						Cit.7008.1.S1_at
Cit.31377.1.S1_at						Cit.7266.1.S1_at
Cit.35927.1.S1_s_at						Cit.16759.1.S1_at
Cit.7266.1.S1_at						Cit.13044.1.S1_at
Cit.16759.1.S1_at						Cit.14797.1.S1_s_at
Cit.13467.1.S1_s_at						Cit.30989.1.S1_s_at
Cit.14797.1.S1_s_at						Cit.17898.1.S1_s_at
Cit.36707.1.S1_at						Cit.13387.1.S1_at
Cit.17898.1.S1_s_at						Cit.23262.1.S1_at
Cit.13387.1.S1_at						Cit.14534.1.S1_at
Cit.14020.1.S1_at						Cit.11545.1.S1_s_at
Cit.14534.1.S1_at						Cit.10327.1.S1_s_at
Cit.11545.1.S1_s_at						Cit.24663.1.S1_s_at
Cit.22603.1.S1_s_at						Cit.6379.1.S1_at
Cit.24663.1.S1_s_at						Cit.30987.1.S1_at
Cit.6379.1.S1_at						Cit.36906.1.S1_at
Cit.9998.1.S1_s_at						Cit.29404.1.S1_at
Cit.20816.1.S1_at						Cit.10716.1.S1_at
Cit.29404.1.S1_at						Cit.15670.1.S1_at
Cit.10716.1.S1_at						Cit.4666.1.S1_at
Cit.1365.1.S1_x_at						Cit.29618.1.S1_s_at
Cit.4666.1.S1_at						Cit.33182.1.S1_at
Cit.29618.1.S1_s_at						Cit.7781.1.S1_at
Cit.33182.1.S1_at						Cit.27992.1.S1_s_at
Cit.7781.1.S1_at						Cit.12524.1.S1_s_at
Cit.27992.1.S1_s_at						Cit.29611.1.S1_at
Cit.13412.1.S1_s_at						Cit.12516.1.S1_x_at
Cit.29611.1.S1_at						Cit.29635.1.S1_s_at
Cit.3868.1.S1_at						Cit.14332.1.S1_at
Cit.29635.1.S1_s_at						Cit.24296.1.S1_s_at
Cit.14332.1.S1_at						Cit.31085.1.S1_at
Cit.33327.1.S1_at						Cit.30841.1.S1_s_at
Cit.16765.1.S1_at						Cit.28480.1.S1_s_at
Cit.30841.1.S1_s_at						Cit.858.1.S1_s_at
Cit.35212.1.S1_at						Cit.8515.1.S1_x_at
Cit.858.1.S1_s_at						Cit.38819.1.S1_at
Cit.34397.1.S1_at						Cit.26217.1.S1_at
Cit.13385.1.S1_at						Cit.14654.1.S1_s_at
Cit.26217.1.S1_at						Cit.13706.1.S1_s_at
Cit.14654.1.S1_s_at						Cit.31445.1.S1_at
Cit.13706.1.S1_s_at						Cit.16253.1.S1_at
Cit.12040.1.S1_s_at						Cit.15228.1.S1_at
Cit.16253.1.S1_at						Cit.17027.1.S1_s_at
Cit.15228.1.S1_at						Cit.7824.1.S1_at
Cit.3642.1.S1_x_at						Cit.1592.1.S1_s_at
Cit.17027.1.S1_s_at						Cit.5550.1.S1_s_at
Cit.7824.1.S1_at						Cit.15991.1.S1_at
Cit.17374.1.S1_at						Cit.10060.1.S1_s_at
Cit.1816.1.S1_s_at						Cit.16885.1.S1_at
Cit.15991.1.S1_at						Cit.4525.1.S1_at
Cit.10060.1.S1_s_at						Cit.20336.1.S1_at
Cit.16885.1.S1_at						Cit.30233.1.S1_at
Cit.4525.1.S1_at						Cit.7660.1.S1_at
Cit.20336.1.S1_at						Cit.2458.1.S1_s_at
Cit.38637.1.S1_at						Cit.5453.1.S1_s_at
Cit.6076.1.S1_s_at						Cit.9528.1.S1_x_at
Cit.2458.1.S1_s_at						Cit.23903.1.S1_s_at
Cit.31869.1.S1_s_at						Cit.9865.1.S1_s_at
Cit.23472.1.S1_at						Cit.286.1.S1_s_at
Cit.23903.1.S1_s_at						Cit.29872.1.S1_at
Cit.9865.1.S1_s_at						Cit.6301.1.S1_at
Cit.13730.1.S1_at						Cit.8391.1.S1_x_at
Cit.29872.1.S1_at						Cit.13957.1.S1_at
Cit.6301.1.S1_at						Cit.26578.1.S1_at
Cit.6721.1.S1_at						Cit.30272.1.S1_at
Cit.3942.1.S1_at						Cit.39619.1.S1_s_at
Cit.24995.1.S1_at						Cit.15919.1.S1_at
Cit.30272.1.S1_at						Cit.22262.1.S1_at
Cit.39619.1.S1_s_at						Cit.1633.1.S1_x_at
Cit.15919.1.S1_at						Cit.829.1.S1_at
Cit.25098.1.S1_at						Cit.8156.1.S1_at
Cit.1633.1.S1_x_at						Cit.13410.1.S1_s_at
Cit.829.1.S1_at						Cit.25089.1.S1_at
Cit.8156.1.S1_at						Cit.17740.1.S1_s_at
Cit.13410.1.S1_s_at						Cit.17061.1.S1_s_at
Cit.25089.1.S1_at						Cit.14308.1.S1_at
Cit.9327.1.S1_at						Cit.3171.1.S1_at
Cit.17061.1.S1_s_at						Cit.1496.1.S1_s_at
Cit.14308.1.S1_at						Cit.15187.1.S1_s_at
Cit.3171.1.S1_at						Cit.24487.1.S1_s_at
Cit.16187.1.S1_at						Cit.14766.1.S1_at
Cit.36200.1.S1_at						Cit.15383.1.S1_s_at
Cit.27205.1.S1_at						Cit.12252.1.S1_at
Cit.24487.1.S1_s_at						Cit.15657.1.S1_at
Cit.14766.1.S1_at						Cit.6312.1.S1_at
Cit.23237.1.S1_s_at						Cit.29657.1.S1_s_at
Cit.12252.1.S1_at						Cit.30380.1.S1_at
Cit.15657.1.S1_at						Cit.5298.1.S1_at
Cit.6312.1.S1_at						Cit.24057.1.S1_at
Cit.29657.1.S1_s_at						Cit.7776.1.S1_at
Cit.3498.1.S1_at						Cit.3236.1.S1_at
Cit.30380.1.S1_at						Cit.28765.1.S1_s_at
Cit.18436.1.S1_at						Cit.4672.1.S1_s_at
Cit.24057.1.S1_at						Cit.29007.1.S1_at
Cit.17735.1.S1_at						Cit.30421.1.S1_x_at
Cit.4004.1.S1_s_at						Cit.28406.1.S1_s_at
Cit.28765.1.S1_s_at						Cit.12149.1.S1_s_at
Cit.4672.1.S1_s_at						Cit.6849.1.S1_at
Cit.29007.1.S1_at						Cit.17155.1.S1_at
Cit.36781.1.S1_s_at						Cit.7453.1.S1_at
Cit.28406.1.S1_s_at						Cit.5819.1.S1_at
Cit.5156.1.S1_at						Cit.17098.1.S1_s_at
Cit.29327.1.S1_x_at						Cit.19776.1.S1_at
Cit.17155.1.S1_at						Cit.13001.1.S1_at
Cit.7453.1.S1_at						Cit.25220.1.S1_s_at
Cit.1930.1.S1_at						Cit.20864.1.S1_s_at
Cit.17098.1.S1_s_at						Cit.6253.1.S1_s_at
Cit.26562.1.S1_at						Cit.1369.1.S1_s_at
Cit.13001.1.S1_at						Cit.8262.1.S1_x_at
Cit.23700.1.S1_x_at						Cit.8564.1.S1_at
Cit.13044.1.S1_at						Cit.39117.1.S1_at
Cit.6253.1.S1_s_at						Cit.14479.1.S1_at
Cit.30989.1.S1_s_at						Cit.14500.1.S1_at
Cit.8262.1.S1_x_at						Cit.12981.1.S1_x_at
Cit.11564.1.S1_s_at						Cit.6891.1.S1_at
Cit.23262.1.S1_at						Cit.7536.1.S1_at
Cit.14479.1.S1_at						Cit.15345.1.S1_at
Cit.14500.1.S1_at						Cit.25199.1.S1_at
Cit.17938.1.S1_at						Cit.25637.1.S1_at
Cit.6891.1.S1_at						Cit.13894.1.S1_at
Cit.7536.1.S1_at						Cit.15986.1.S1_at
Cit.36654.1.S1_at						Cit.39551.1.S1_at
Cit.36906.1.S1_at						Cit.11172.1.S1_s_at
Cit.25637.1.S1_at						Cit.19558.1.S1_at
Cit.13894.1.S1_at						Cit.21306.1.S1_at
Cit.15670.1.S1_at						Cit.14122.1.S1_at
Cit.39551.1.S1_at						Cit.26243.1.S1_at
Cit.11172.1.S1_s_at						Cit.2591.1.S1_at
Cit.17471.1.S1_at						Cit.10363.1.S1_s_at
Cit.21306.1.S1_at						Cit.3648.1.S1_at
Cit.14122.1.S1_at						Cit.26077.1.S1_at
Cit.12524.1.S1_s_at						Cit.6094.1.S1_s_at
Cit.2591.1.S1_at						Cit.35761.1.S1_at
Cit.12516.1.S1_x_at						Cit.35378.1.S1_s_at
Cit.3648.1.S1_at						Cit.17561.1.S1_s_at
Cit.26077.1.S1_at						Cit.35499.1.S1_at
Cit.24296.1.S1_s_at						Cit.18744.1.S1_at
Cit.31085.1.S1_at						Cit.12369.1.S1_s_at
Cit.35378.1.S1_s_at						Cit.16636.1.S1_at
Cit.28480.1.S1_s_at						Cit.21179.1.S1_at
Cit.8515.1.S1_x_at						Cit.38794.1.S1_at
Cit.38819.1.S1_at						Cit.29937.1.S1_s_at
Cit.25338.1.S1_x_at						Cit.17911.1.S1_s_at
Cit.16636.1.S1_at						Cit.7322.1.S1_at
Cit.31445.1.S1_at						Cit.8648.1.S1_at
Cit.38794.1.S1_at						Cit.25273.1.S1_at
Cit.29937.1.S1_s_at						Cit.37310.1.S1_at
Cit.7449.1.S1_at						Cit.25558.1.S1_x_at
Cit.17911.1.S1_s_at						Cit.15707.1.S1_at
Cit.7322.1.S1_at						Cit.34352.1.S1_at
Cit.23967.1.S1_s_at						Cit.12502.1.S1_s_at
Cit.17284.1.S1_at						Cit.26191.1.S1_at
Cit.37310.1.S1_at						Cit.16608.1.S1_at
Cit.25558.1.S1_x_at						Cit.31488.1.S1_at
Cit.15707.1.S1_at						Cit.465.1.S1_s_at
Cit.34352.1.S1_at						Cit.1814.1.S1_s_at
Cit.12502.1.S1_s_at						Cit.35568.1.S1_s_at
Cit.30233.1.S1_at						Cit.29533.1.S1_s_at
Cit.7660.1.S1_at						Cit.34557.1.S1_at
Cit.31488.1.S1_at						Cit.6636.1.S1_at
Cit.9395.1.S1_s_at						Cit.19271.1.S1_at
Cit.9528.1.S1_x_at						Cit.32268.1.S1_at
Cit.35568.1.S1_s_at						Cit.22386.1.S1_s_at
Cit.29533.1.S1_s_at						Cit.2498.1.S1_at
Cit.16085.1.S1_at						Cit.10047.1.S1_s_at
Cit.6636.1.S1_at						Cit.4998.1.S1_at
Cit.19271.1.S1_at						Cit.25486.1.S1_at
Cit.8391.1.S1_x_at						Cit.11918.1.S1_at
Cit.13957.1.S1_at						Cit.8931.1.S1_at
Cit.26578.1.S1_at						Cit.15664.1.S1_at
Cit.10047.1.S1_s_at						Cit.6544.1.S1_at
Cit.4998.1.S1_at						Cit.21579.1.S1_at
Cit.22262.1.S1_at						Cit.3036.1.S1_s_at
Cit.11918.1.S1_at						Cit.20848.1.S1_at
Cit.8931.1.S1_at						Cit.9371.1.S1_at
Cit.20982.1.S1_s_at						Cit.8767.1.S1_at
Cit.6544.1.S1_at						Cit.22782.1.S1_s_at
Cit.21579.1.S1_at						Cit.30112.1.S1_at
Cit.14453.1.S1_at						Cit.18116.1.S1_at
Cit.20848.1.S1_at						Cit.23502.1.S1_at
Cit.9371.1.S1_at						Cit.32726.1.S1_s_at
Cit.8767.1.S1_at						Cit.375.1.S1_x_at
Cit.8422.1.S1_x_at						Cit.7340.1.S1_at
Cit.17157.1.S1_s_at						Cit.15697.1.S1_s_at
Cit.15187.1.S1_s_at						Cit.9740.1.S1_x_at
Cit.18116.1.S1_at						Cit.3005.1.S1_s_at
Cit.23502.1.S1_at						Cit.6795.1.S1_at
Cit.15383.1.S1_s_at						Cit.19199.1.S1_s_at
Cit.375.1.S1_x_at						Cit.23466.1.S1_s_at
Cit.7340.1.S1_at						Cit.6534.1.S1_at
Cit.15697.1.S1_s_at						Cit.29504.1.S1_s_at
Cit.9740.1.S1_x_at						Cit.12779.1.S1_at
Cit.5298.1.S1_at						Cit.21700.1.S1_at
Cit.5912.1.S1_at						Cit.38799.1.S1_at
Cit.7776.1.S1_at						Cit.10661.1.S1_at
Cit.3236.1.S1_at						Cit.14150.1.S1_s_at
Cit.6534.1.S1_at						Cit.1871.1.S1_at
Cit.29504.1.S1_s_at						Cit.15355.1.S1_at
Cit.12779.1.S1_at						Cit.31991.1.S1_at
Cit.30421.1.S1_x_at						Cit.14276.1.S1_at
Cit.38799.1.S1_at						Cit.19396.1.S1_s_at
Cit.12149.1.S1_s_at						Cit.17913.1.S1_at
Cit.6849.1.S1_at						Cit.35616.1.S1_s_at
Cit.1871.1.S1_at						Cit.10494.1.S1_at
Cit.5819.1.S1_at						Cit.25161.1.S1_at
Cit.31991.1.S1_at						Cit.12316.1.S1_s_at
Cit.7008.1.S1_at						Cit.26201.1.S1_at
Cit.9910.1.S1_x_at						Cit.11226.1.S1_at
Cit.25220.1.S1_s_at						Cit.17336.1.S1_at
Cit.20864.1.S1_s_at						Cit.16839.1.S1_at
Cit.35616.1.S1_s_at						Cit.26196.1.S1_at
Cit.1369.1.S1_s_at						Cit.27984.1.S1_at
Cit.25161.1.S1_at						Cit.14250.1.S1_at
Cit.8564.1.S1_at						Cit.9944.1.S1_at
Cit.39117.1.S1_at						Cit.35955.1.S1_at
Cit.11226.1.S1_at						Cit.9697.1.S1_s_at
Cit.17336.1.S1_at						Cit.23843.1.S1_at
Cit.18435.1.S1_at						Cit.14205.1.S1_at
Cit.26196.1.S1_at						Cit.8337.1.S1_at
Cit.27984.1.S1_at						Cit.13287.1.S1_s_at
Cit.30987.1.S1_at						Cit.12982.1.S1_x_at
Cit.25199.1.S1_at						Cit.14673.1.S1_at
Cit.35955.1.S1_at						Cit.28947.1.S1_at
Cit.9697.1.S1_s_at						Cit.26587.1.S1_at
Cit.15986.1.S1_at						Cit.6621.1.S1_at
Cit.14205.1.S1_at						Cit.7196.1.S1_at
Cit.8337.1.S1_at						Cit.36076.1.S1_at
Cit.19558.1.S1_at						Cit.25527.1.S1_at
Cit.12982.1.S1_x_at						Cit.16244.1.S1_at
Cit.14673.1.S1_at						Cit.39675.1.S1_at
Cit.26243.1.S1_at						Cit.14429.1.S1_at
Cit.4205.1.S1_at						Cit.5113.1.S1_at
Cit.10363.1.S1_s_at						Cit.38368.1.S1_at
Cit.7196.1.S1_at						Cit.29868.1.S1_s_at
Cit.36076.1.S1_at						Cit.3342.1.S1_s_at
Cit.6094.1.S1_s_at						Cit.11230.1.S1_s_at
Cit.35761.1.S1_at						Cit.318.1.S1_s_at
Cit.39675.1.S1_at						Cit.2063.1.S1_at
Cit.17561.1.S1_s_at						Cit.32072.1.S1_s_at
Cit.35499.1.S1_at						Cit.1988.1.S1_s_at
Cit.18744.1.S1_at						Cit.10509.1.S1_s_at
Cit.12369.1.S1_s_at						Cit.6888.1.S1_at
Cit.3342.1.S1_s_at						Cit.7068.1.S1_at
Cit.21179.1.S1_at						Cit.2704.1.S1_s_at
Cit.318.1.S1_s_at						Cit.5773.1.S1_at
Cit.2063.1.S1_at						Cit.29537.1.S1_at
Cit.32072.1.S1_s_at						Cit.7978.1.S1_s_at
Cit.1988.1.S1_s_at						Cit.22666.1.S1_at
Cit.1592.1.S1_s_at						Cit.8934.1.S1_s_at
Cit.5550.1.S1_s_at						Cit.102.1.S1_s_at
Cit.6888.1.S1_at						Cit.31191.1.S1_at
Cit.7068.1.S1_at						Cit.3868.1.S1_s_at
Cit.2704.1.S1_s_at						Cit.14053.1.S1_s_at
Cit.5773.1.S1_at						Cit.30255.1.S1_at
Cit.29537.1.S1_at						Cit.17464.1.S1_at
Cit.26191.1.S1_at						Cit.19368.1.S1_at
Cit.16608.1.S1_at						Cit.25648.1.S1_s_at
Cit.8934.1.S1_s_at						Cit.39755.1.S1_at
Cit.4097.1.S1_s_at						Cit.39544.1.S1_at
Cit.1814.1.S1_s_at						Cit.39051.1.S1_at
Cit.24539.1.S1_at						Cit.4943.1.S1_at
Cit.3868.1.S1_s_at						Cit.22776.1.S1_s_at
Cit.286.1.S1_s_at						Cit.39632.1.S1_at
Cit.30255.1.S1_at						Cit.10827.1.S1_s_at
Cit.17464.1.S1_at						Cit.2586.1.S1_s_at
Cit.32268.1.S1_at						Cit.18581.1.S1_s_at
Cit.22386.1.S1_s_at						Cit.38990.1.S1_at
Cit.2498.1.S1_at						Cit.2475.1.S1_at
Cit.39755.1.S1_at						Cit.30974.1.S1_at
Cit.39544.1.S1_at						Cit.20851.1.S1_s_at
Cit.25486.1.S1_at						Cit.7344.1.S1_at
Cit.4943.1.S1_at						Cit.2899.1.S1_s_at
Cit.22776.1.S1_s_at						Cit.16196.1.S1_at
Cit.15664.1.S1_at						Cit.29051.1.S1_at
Cit.10827.1.S1_s_at						Cit.16956.1.S1_x_at
Cit.17740.1.S1_s_at						Cit.16767.1.S1_at
Cit.18581.1.S1_s_at						Cit.11459.1.S1_s_at
Cit.38990.1.S1_at						Cit.16309.1.S1_at
Cit.1496.1.S1_s_at						Cit.12850.1.S1_s_at
Cit.30112.1.S1_at						Cit.24690.1.S1_s_at
Cit.20851.1.S1_s_at						Cit.39679.1.S1_s_at
Cit.7344.1.S1_at						Cit.20471.1.S1_s_at
Cit.32726.1.S1_s_at						Cit.10778.1.S1_at
Cit.16196.1.S1_at						Cit.3393.1.S1_at
Cit.29051.1.S1_at						Cit.38693.1.S1_at
Cit.16956.1.S1_x_at						Cit.21160.1.S1_s_at
Cit.16767.1.S1_at						Cit.11394.1.S1_s_at
Cit.3005.1.S1_s_at						Cit.374.1.S1_s_at
Cit.6795.1.S1_at						Cit.3795.1.S1_at
Cit.19199.1.S1_s_at						Cit.35345.1.S1_s_at
Cit.23466.1.S1_s_at						Cit.12573.1.S1_at
Cit.24690.1.S1_s_at						Cit.10075.1.S1_at
Cit.39679.1.S1_s_at						Cit.5526.1.S1_s_at
Cit.20471.1.S1_s_at						Cit.23352.1.S1_at
Cit.21700.1.S1_at						Cit.30545.1.S1_at
Cit.18055.1.S1_s_at						Cit.10672.1.S1_s_at
Cit.10661.1.S1_at						Cit.16318.1.S1_at
Cit.14150.1.S1_s_at						Cit.28558.1.S1_s_at
Cit.11394.1.S1_s_at						Cit.21094.1.S1_s_at
Cit.15355.1.S1_at						Cit.13250.1.S1_s_at
Cit.3795.1.S1_at						Cit.14954.1.S1_at
Cit.19776.1.S1_at						Cit.31142.1.S1_at
Cit.9985.1.S1_at						Cit.2895.1.S1_at
Cit.19396.1.S1_s_at						Cit.15630.1.S1_at
Cit.17913.1.S1_at						Cit.311.1.S1_s_at
Cit.10494.1.S1_at						Cit.31464.1.S1_at
Cit.23352.1.S1_at						Cit.304.1.S1_s_at
Cit.12316.1.S1_s_at						Cit.2106.1.S1_at
Cit.26201.1.S1_at						Cit.17450.1.S1_at
Cit.16318.1.S1_at						Cit.9904.1.S1_s_at
Cit.28558.1.S1_s_at						Cit.13218.1.S1_s_at
Cit.10327.1.S1_s_at						Cit.14209.1.S1_at
Cit.13250.1.S1_s_at						Cit.7306.1.S1_s_at
Cit.34928.1.S1_at						Cit.36935.1.S1_s_at
Cit.15345.1.S1_at						Cit.26683.1.S1_at
Cit.16631.1.S1_at						Cit.26449.1.S1_s_at
Cit.15630.1.S1_at						Cit.18660.1.S1_at
Cit.311.1.S1_s_at						Cit.6551.1.S1_at
Cit.29521.1.S1_s_at						Cit.5945.1.S1_at
Cit.304.1.S1_s_at						Cit.12071.1.S1_s_at
Cit.2106.1.S1_at						Cit.2928.1.S1_s_at
Cit.13287.1.S1_s_at						Cit.29027.1.S1_at
Cit.9904.1.S1_s_at						Cit.15396.1.S1_s_at
Cit.13218.1.S1_s_at						Cit.4629.1.S1_s_at
Cit.28947.1.S1_at						Cit.21723.1.S1_s_at
Cit.26587.1.S1_at						Cit.36070.1.S1_at
Cit.6621.1.S1_at						Cit.335.1.S1_at
Cit.26683.1.S1_at						Cit.9890.1.S1_s_at
Cit.25527.1.S1_at						Cit.8908.1.S1_s_at
Cit.16244.1.S1_at						Cit.29385.1.S1_at
Cit.6551.1.S1_at						Cit.2846.1.S1_at
Cit.14429.1.S1_at						Cit.7748.1.S1_at
Cit.30276.1.S1_at						Cit.4759.1.S1_at
Cit.38368.1.S1_at						Cit.16228.1.S1_at
Cit.29868.1.S1_s_at						Cit.12816.1.S1_s_at
Cit.29027.1.S1_at						Cit.2241.1.S1_s_at
Cit.11230.1.S1_s_at						Cit.7080.1.S1_at
Cit.15396.1.S1_s_at						Cit.23577.1.S1_s_at
Cit.4629.1.S1_s_at						Cit.14551.1.S1_s_at
Cit.21723.1.S1_s_at						Cit.18512.1.S1_at
Cit.36070.1.S1_at						Cit.9301.1.S1_s_at
Cit.8648.1.S1_at						Cit.34982.1.S1_at
Cit.25273.1.S1_at						Cit.6954.1.S1_at
Cit.9890.1.S1_s_at						Cit.23461.1.S1_at
Cit.8908.1.S1_s_at						Cit.6545.1.S1_at
Cit.29385.1.S1_at						Cit.29688.1.S1_s_at
Cit.2846.1.S1_at						Cit.31136.1.S1_at
Cit.7748.1.S1_at						Cit.13882.1.S1_s_at
Cit.7978.1.S1_s_at						Cit.23770.1.S1_at
Cit.22666.1.S1_at						Cit.35640.1.S1_s_at
Cit.12816.1.S1_s_at						Cit.38489.1.S1_at
Cit.5453.1.S1_s_at						Cit.29327.1.S1_at
Cit.31191.1.S1_at						Cit.28638.1.S1_at
Cit.23577.1.S1_s_at						Cit.6998.1.S1_at
Cit.34557.1.S1_at						Cit.11243.1.S1_at
Cit.18512.1.S1_at						Cit.18223.1.S1_at
Cit.9301.1.S1_s_at						Cit.36677.1.S1_at
Cit.19368.1.S1_at						Cit.13968.1.S1_at
Cit.25648.1.S1_s_at						Cit.17889.1.S1_s_at
Cit.23461.1.S1_at						Cit.28009.1.S1_s_at
Cit.6545.1.S1_at						Cit.33490.1.S1_at
Cit.39051.1.S1_at						Cit.30745.1.S1_s_at
Cit.31136.1.S1_at						Cit.26667.1.S1_s_at
Cit.13882.1.S1_s_at						Cit.4287.1.S1_s_at
Cit.39632.1.S1_at						Cit.1200.1.S1_at
Cit.23770.1.S1_at						Cit.9944.1.S1_x_at
Cit.3036.1.S1_s_at						Cit.32512.1.S1_s_at
Cit.38489.1.S1_at						Cit.18251.1.S1_at
Cit.29327.1.S1_at						Cit.11806.1.S1_at
Cit.22782.1.S1_s_at						Cit.3874.1.S1_s_at
Cit.30974.1.S1_at						Cit.12967.1.S1_at
Cit.2899.1.S1_s_at						Cit.22763.1.S1_s_at
Cit.18223.1.S1_at						Cit.18719.1.S1_at
Cit.36677.1.S1_at						Cit.5613.1.S1_s_at
Cit.13968.1.S1_at						Cit.29660.1.S1_s_at
Cit.17889.1.S1_s_at						Cit.28117.1.S1_s_at
Cit.11459.1.S1_s_at						Cit.25127.1.S1_at
Cit.16309.1.S1_at						Cit.9706.1.S1_s_at
Cit.12850.1.S1_s_at						Cit.200.1.S1_at
Cit.26667.1.S1_s_at						Cit.24302.1.S1_at
Cit.5918.1.S1_at						Cit.824.1.S1_s_at
Cit.1200.1.S1_at						Cit.1621.1.S1_at
Cit.10778.1.S1_at						Cit.11460.1.S1_at
Cit.3393.1.S1_at						Cit.24517.1.S1_at
Cit.38693.1.S1_at						Cit.10824.1.S1_at
Cit.21160.1.S1_s_at						Cit.7459.1.S1_at
Cit.3874.1.S1_s_at						Cit.6837.1.S1_at
Cit.374.1.S1_s_at						Cit.25065.1.S1_s_at
Cit.22763.1.S1_s_at						Cit.19385.1.S1_s_at
Cit.14276.1.S1_at						Cit.36572.1.S1_at
Cit.7810.1.S1_at						Cit.2027.1.S1_s_at
Cit.10075.1.S1_at						Cit.11397.1.S1_at
Cit.5526.1.S1_s_at						Cit.11193.1.S1_at
Cit.29660.1.S1_s_at						Cit.28061.1.S1_at
Cit.30545.1.S1_at						Cit.13997.1.S1_at
Cit.10672.1.S1_s_at						Cit.17907.1.S1_at
Cit.9706.1.S1_s_at						Cit.14526.1.S1_at
Cit.200.1.S1_at						Cit.12100.1.S1_at
Cit.16198.1.S1_s_at						Cit.6231.1.S1_s_at
Cit.14954.1.S1_at						Cit.15325.1.S1_s_at
Cit.15677.1.S1_s_at						Cit.17074.1.S1_s_at
Cit.9944.1.S1_at						Cit.35435.1.S1_x_at
Cit.24517.1.S1_at						Cit.30218.1.S1_at
Cit.10824.1.S1_at						Cit.21968.1.S1_at
Cit.23843.1.S1_at						Cit.5328.1.S1_at
Cit.7459.1.S1_at						Cit.27624.1.S1_at
Cit.6837.1.S1_at						Cit.17427.1.S1_at
Cit.17450.1.S1_at						Cit.4882.1.S1_s_at
Cit.19385.1.S1_s_at						Cit.2275.1.S1_s_at
Cit.36572.1.S1_at						Cit.7045.1.S1_at
Cit.14209.1.S1_at						Cit.22298.1.S1_s_at
Cit.7306.1.S1_s_at						Cit.22787.1.S1_at
Cit.36935.1.S1_s_at						Cit.30907.1.S1_at
Cit.28061.1.S1_at						Cit.13724.1.S1_s_at
Cit.26449.1.S1_s_at						Cit.31285.1.S1_at
Cit.18660.1.S1_at						Cit.14584.1.S1_at
Cit.23567.1.S1_s_at						Cit.4516.1.S1_s_at
Cit.5945.1.S1_at						Cit.30823.1.S1_at
Cit.5113.1.S1_at						Cit.3798.1.S1_at
Cit.2928.1.S1_s_at						Cit.7568.1.S1_at
Cit.15325.1.S1_s_at						Cit.14062.1.S1_s_at
Cit.17074.1.S1_s_at						Cit.24465.1.S1_at
Cit.35435.1.S1_x_at						Cit.21139.1.S1_s_at
Cit.30218.1.S1_at						Cit.29609.1.S1_s_at
Cit.10509.1.S1_s_at						Cit.18517.1.S1_at
Cit.5328.1.S1_at						Cit.4403.1.S1_at
Cit.27624.1.S1_at						Cit.34564.1.S1_at
Cit.17427.1.S1_at						Cit.2700.1.S1_s_at
Cit.4882.1.S1_s_at						Cit.16441.1.S1_at
Cit.4759.1.S1_at						Cit.1441.1.S1_at
Cit.16228.1.S1_at						Cit.12113.1.S1_s_at
Cit.22298.1.S1_s_at						Cit.29998.1.S1_at
Cit.465.1.S1_s_at						Cit.5970.1.S1_at
Cit.7080.1.S1_at						Cit.28593.1.S1_at
Cit.13724.1.S1_s_at						Cit.30701.1.S1_s_at
Cit.14053.1.S1_s_at						Cit.5262.1.S1_at
Cit.14584.1.S1_at						Cit.11083.1.S1_s_at
Cit.4516.1.S1_s_at						Cit.5544.1.S1_at
Cit.34982.1.S1_at						Cit.31454.1.S1_at
Cit.6954.1.S1_at						Cit.31451.1.S1_s_at
Cit.7568.1.S1_at						Cit.8933.1.S1_s_at
Cit.14062.1.S1_s_at						Cit.15180.1.S1_at
Cit.29688.1.S1_s_at						Cit.28006.1.S1_at
Cit.21139.1.S1_s_at						Cit.9149.1.S1_s_at
Cit.28581.1.S1_s_at						Cit.1406.1.S1_s_at
Cit.2586.1.S1_s_at						Cit.17723.1.S1_s_at
Cit.18517.1.S1_at						Cit.30519.1.S1_s_at
Cit.4403.1.S1_at						Cit.11079.1.S1_at
Cit.2475.1.S1_at						Cit.21982.1.S1_at
Cit.6998.1.S1_at						Cit.18728.1.S1_x_at
Cit.11243.1.S1_at						Cit.22427.1.S1_s_at
Cit.1441.1.S1_at						Cit.31038.1.S1_s_at
Cit.14951.1.S1_at						Cit.15146.1.S1_at
Cit.29998.1.S1_at						Cit.356.1.S1_s_at
Cit.15942.1.S1_at						Cit.20717.1.S1_s_at
Cit.33490.1.S1_at						Cit.12214.1.S1_s_at
Cit.30745.1.S1_s_at						Cit.22644.1.S1_at
Cit.11237.1.S1_s_at						Cit.9822.1.S1_s_at
Cit.4287.1.S1_s_at						Cit.8972.1.S1_s_at
Cit.5544.1.S1_at						Cit.27726.1.S1_at
Cit.9944.1.S1_x_at						Cit.232.1.S1_at
Cit.32512.1.S1_s_at						Cit.15244.1.S1_at
Cit.14949.1.S1_at						Cit.10353.1.S1_at
Cit.11806.1.S1_at						Cit.4604.1.S1_at
Cit.15180.1.S1_at						Cit.13313.1.S1_s_at
Cit.12967.1.S1_at						Cit.33162.1.S1_at
Cit.9149.1.S1_s_at						Cit.13861.1.S1_at
Cit.35345.1.S1_s_at						Cit.23662.1.S1_s_at
Cit.12573.1.S1_at						Cit.15540.1.S1_at
Cit.18719.1.S1_at						Cit.37567.1.S1_at
Cit.5613.1.S1_s_at						Cit.21919.1.S1_s_at
Cit.30519.1.S1_s_at						Cit.3540.1.S1_at
Cit.28117.1.S1_s_at						Cit.21052.1.S1_x_at
Cit.25127.1.S1_at						Cit.9584.1.S1_x_at
Cit.18728.1.S1_x_at						Cit.7110.1.S1_at
Cit.22427.1.S1_s_at						Cit.13437.1.S1_s_at
Cit.12981.1.S1_x_at						Cit.13671.1.S1_s_at
Cit.31476.1.S1_s_at						Cit.4541.1.S1_s_at
Cit.14250.1.S1_at						Cit.9223.1.S1_at
Cit.2895.1.S1_at						Cit.26653.1.S1_at
Cit.12214.1.S1_s_at						Cit.15888.1.S1_at
Cit.22644.1.S1_at						Cit.18517.1.S1_s_at
Cit.31464.1.S1_at						Cit.6581.1.S1_at
Cit.9822.1.S1_s_at						Cit.27811.1.S1_at
Cit.14363.1.S1_at						Cit.24983.1.S1_at
Cit.25065.1.S1_s_at						Cit.37460.1.S1_at
Cit.232.1.S1_at						Cit.26862.1.S1_at
Cit.15244.1.S1_at						Cit.37992.1.S1_at
Cit.2027.1.S1_s_at						Cit.2889.1.S1_at
Cit.11397.1.S1_at						Cit.25072.1.S1_s_at
Cit.11193.1.S1_at						Cit.31315.1.S1_at
Cit.30891.1.S1_at						Cit.30042.1.S1_at
Cit.13997.1.S1_at						Cit.13835.1.S1_at
Cit.17907.1.S1_at						Cit.3524.1.S1_at
Cit.14526.1.S1_at						Cit.14816.1.S1_s_at
Cit.12071.1.S1_s_at						Cit.39791.1.S1_s_at
Cit.6231.1.S1_s_at						Cit.14113.1.S1_s_at
Cit.21919.1.S1_s_at						Cit.7648.1.S1_at
Cit.3540.1.S1_at						Cit.16845.1.S1_at
Cit.15414.1.S1_at						Cit.3794.1.S1_at
Cit.9584.1.S1_x_at						Cit.18453.1.S1_at
Cit.335.1.S1_at						Cit.15404.1.S1_at
Cit.13437.1.S1_s_at						Cit.1988.1.S1_at
Cit.13671.1.S1_s_at						Cit.14532.1.S1_at
Cit.4541.1.S1_s_at						Cit.21717.1.S1_at
Cit.9223.1.S1_at						Cit.17342.1.S1_at
Cit.2275.1.S1_s_at						Cit.10780.1.S1_s_at
Cit.7045.1.S1_at						Cit.23485.1.S1_at
Cit.40392.1.S1_at						Cit.29661.1.S1_at
Cit.30907.1.S1_at						Cit.2114.1.S1_at
Cit.27811.1.S1_at						Cit.4221.1.S1_at
Cit.14551.1.S1_s_at						Cit.26169.1.S1_s_at
Cit.24983.1.S1_at						Cit.14898.1.S1_s_at
Cit.37460.1.S1_at						Cit.38490.1.S1_s_at
Cit.30823.1.S1_at						Cit.31025.1.S1_at
Cit.3798.1.S1_at						Cit.964.1.S1_s_at
Cit.2889.1.S1_at						Cit.13558.1.S1_s_at
Cit.25072.1.S1_s_at						Cit.17208.1.S1_at
Cit.24465.1.S1_at						Cit.16348.1.S1_at
Cit.30042.1.S1_at						Cit.11210.1.S1_s_at
Cit.28117.1.S1_at						Cit.9000.1.S1_s_at
Cit.3524.1.S1_at						Cit.16635.1.S1_at
Cit.14816.1.S1_s_at						Cit.6801.1.S1_at
Cit.4720.1.S1_at						Cit.3591.1.S1_at
Cit.2700.1.S1_s_at						Cit.25311.1.S1_at
Cit.16441.1.S1_at						Cit.1194.1.S1_s_at
Cit.14113.1.S1_s_at						Cit.13687.1.S1_at
Cit.12113.1.S1_s_at						Cit.8637.1.S1_s_at
Cit.28009.1.S1_s_at						Cit.18704.1.S1_at
Cit.28593.1.S1_at						Cit.5117.1.S1_at
Cit.30701.1.S1_s_at						Cit.30026.1.S1_at
Cit.5262.1.S1_at						Cit.5721.1.S1_s_at
Cit.11083.1.S1_s_at						Cit.15009.1.S1_at
Cit.13836.1.S1_at						Cit.11496.1.S1_at
Cit.31451.1.S1_s_at						Cit.828.1.S1_at
Cit.18251.1.S1_at						Cit.5545.1.S1_s_at
Cit.17342.1.S1_at						Cit.2141.1.S1_s_at
Cit.28006.1.S1_at						Cit.28173.1.S1_s_at
Cit.23485.1.S1_at						Cit.32564.1.S1_s_at
Cit.33020.1.S1_s_at						Cit.13245.1.S1_at
Cit.1406.1.S1_s_at						Cit.10558.1.S1_s_at
Cit.17723.1.S1_s_at						Cit.8722.1.S1_at
Cit.4221.1.S1_at						Cit.27537.1.S1_at
Cit.11079.1.S1_at						Cit.3554.1.S1_s_at
Cit.21982.1.S1_at						Cit.24296.1.S1_at
Cit.38490.1.S1_s_at						Cit.29717.1.S1_s_at
Cit.31025.1.S1_at						Cit.22861.1.S1_at
Cit.16839.1.S1_at						Cit.13646.1.S1_at
Cit.824.1.S1_s_at						Cit.6407.1.S1_at
Cit.31142.1.S1_at						Cit.21603.1.S1_at
Cit.11460.1.S1_at						Cit.29894.1.S1_at
Cit.16348.1.S1_at						Cit.25466.1.S1_at
Cit.11210.1.S1_s_at						Cit.8195.1.S1_s_at
Cit.8972.1.S1_s_at						Cit.4425.1.S1_at
Cit.27726.1.S1_at						Cit.10233.1.S1_at
Cit.6801.1.S1_at						Cit.25413.1.S1_at
Cit.10353.1.S1_at						Cit.21573.1.S1_at
Cit.4604.1.S1_at						Cit.21988.1.S1_s_at
Cit.13313.1.S1_s_at						Cit.18892.1.S1_at
Cit.33162.1.S1_at						Cit.29601.1.S1_s_at
Cit.13861.1.S1_at						Cit.17520.1.S1_at
Cit.23662.1.S1_s_at						Cit.27935.1.S1_s_at
Cit.1678.1.S1_s_at						Cit.14583.1.S1_s_at
Cit.37567.1.S1_at						Cit.31759.1.S1_s_at
Cit.30026.1.S1_at						Cit.11964.1.S1_s_at
Cit.5721.1.S1_s_at						Cit.7969.1.S1_x_at
Cit.21052.1.S1_x_at						Cit.6847.1.S1_at
Cit.11496.1.S1_at						Cit.24979.1.S1_at
Cit.21968.1.S1_at						Cit.14895.1.S1_s_at
Cit.5545.1.S1_s_at						Cit.29914.1.S1_s_at
Cit.2182.1.S1_s_at						Cit.5392.1.S1_s_at
Cit.28173.1.S1_s_at						Cit.7164.1.S1_at
Cit.32564.1.S1_s_at						Cit.14284.1.S1_s_at
Cit.26653.1.S1_at						Cit.29964.1.S1_at
Cit.15888.1.S1_at						Cit.13126.1.S1_s_at
Cit.102.1.S1_s_at						Cit.17724.1.S1_s_at
Cit.10566.1.S1_at						Cit.6776.1.S1_at
Cit.27537.1.S1_at						Cit.6371.1.S1_at
Cit.31285.1.S1_at						Cit.14829.1.S1_at
Cit.3554.1.S1_s_at						Cit.6629.1.S1_s_at
Cit.24296.1.S1_at						Cit.4476.1.S1_s_at
Cit.26862.1.S1_at						Cit.9620.1.S1_s_at
Cit.37992.1.S1_at						Cit.20144.1.S1_s_at
Cit.22861.1.S1_at						Cit.3778.1.S1_at
Cit.13646.1.S1_at						Cit.1883.1.S1_at
Cit.31315.1.S1_at						Cit.10864.1.S1_s_at
Cit.21603.1.S1_at						Cit.11181.1.S1_s_at
Cit.6441.1.S1_at						Cit.23259.1.S1_s_at
Cit.25466.1.S1_at						Cit.7311.1.S1_at
Cit.28638.1.S1_at						Cit.28426.1.S1_s_at
Cit.7648.1.S1_at						Cit.27982.1.S1_at
Cit.5970.1.S1_at						Cit.15506.1.S1_at
Cit.5514.1.S1_at						Cit.7243.1.S1_at
Cit.18453.1.S1_at						Cit.5984.1.S1_at
Cit.15404.1.S1_at						Cit.17829.1.S1_s_at
Cit.1988.1.S1_at						Cit.15185.1.S1_at
Cit.31454.1.S1_at						Cit.14450.1.S1_at
Cit.21717.1.S1_at						Cit.26449.1.S1_at
Cit.8933.1.S1_s_at						Cit.5722.1.S1_at
Cit.21988.1.S1_s_at						Cit.7647.1.S1_at
Cit.10780.1.S1_s_at						Cit.38590.1.S1_at
Cit.29601.1.S1_s_at						Cit.9132.1.S1_s_at
Cit.29661.1.S1_at						Cit.12063.1.S1_s_at
Cit.2114.1.S1_at						Cit.21646.1.S1_at
Cit.26169.1.S1_s_at						Cit.14784.1.S1_at
Cit.14898.1.S1_s_at						Cit.17372.1.S1_at
Cit.11964.1.S1_s_at						Cit.40357.1.S1_s_at
Cit.7969.1.S1_x_at						Cit.30641.1.S1_s_at
Cit.21094.1.S1_s_at						Cit.3665.1.S1_s_at
Cit.15146.1.S1_at						Cit.6737.1.S1_at
Cit.1621.1.S1_at						Cit.19543.1.S1_at
Cit.20717.1.S1_s_at						Cit.1319.1.S1_s_at
Cit.24979.1.S1_at						Cit.32142.1.S1_at
Cit.9000.1.S1_s_at						Cit.37353.1.S1_at
Cit.16635.1.S1_at						Cit.18401.1.S1_at
Cit.5392.1.S1_s_at						Cit.26116.1.S1_at
Cit.3591.1.S1_at						Cit.31084.1.S1_at
Cit.5316.1.S1_at						Cit.36204.1.S1_s_at
Cit.1194.1.S1_s_at						Cit.8369.1.S1_s_at
Cit.13687.1.S1_at						Cit.17104.1.S1_s_at
Cit.8637.1.S1_s_at						Cit.10465.1.S1_s_at
Cit.18704.1.S1_at						Cit.24969.1.S1_at
Cit.12100.1.S1_at						Cit.8253.1.S1_s_at
Cit.5117.1.S1_at						Cit.21787.1.S1_at
Cit.6776.1.S1_at						Cit.30208.1.S1_at
Cit.15009.1.S1_at						Cit.7216.1.S1_at
Cit.14829.1.S1_at						Cit.9325.1.S1_s_at
Cit.7110.1.S1_at						Cit.38818.1.S1_at
Cit.4476.1.S1_s_at						Cit.11726.1.S1_s_at
Cit.2141.1.S1_s_at						Cit.4603.1.S1_at
Cit.20144.1.S1_s_at						Cit.11648.1.S1_s_at
Cit.3778.1.S1_at						Cit.30540.1.S1_s_at
Cit.13245.1.S1_at						Cit.9827.1.S1_s_at
Cit.10558.1.S1_s_at						Cit.19385.1.S1_at
Cit.2241.1.S1_s_at						Cit.28124.1.S1_at
Cit.6581.1.S1_at						Cit.4216.1.S1_s_at
Cit.23259.1.S1_s_at						Cit.29386.1.S1_at
Cit.7311.1.S1_at						Cit.13050.1.S1_at
Cit.28426.1.S1_s_at						Cit.23290.1.S1_at
Cit.29717.1.S1_s_at						Cit.31190.1.S1_at
Cit.15506.1.S1_at						Cit.1335.1.S1_s_at
Cit.7243.1.S1_at						Cit.4651.1.S1_at
Cit.6407.1.S1_at						Cit.14493.1.S1_s_at
Cit.35640.1.S1_s_at						Cit.577.1.S1_s_at
Cit.15185.1.S1_at						Cit.10993.1.S1_s_at
Cit.34564.1.S1_at						Cit.21952.1.S1_at
Cit.29695.1.S1_s_at						Cit.26661.1.S1_at
Cit.3794.1.S1_at						Cit.2831.1.S1_s_at
Cit.25413.1.S1_at						Cit.12539.1.S1_at
Cit.14532.1.S1_at						Cit.25942.1.S1_s_at
Cit.38590.1.S1_at						Cit.35736.1.S1_s_at
Cit.18892.1.S1_at						Cit.30503.1.S1_s_at
Cit.12063.1.S1_s_at						Cit.31983.1.S1_at
Cit.17520.1.S1_at						Cit.12768.1.S1_at
Cit.27935.1.S1_s_at						Cit.753.1.S1_x_at
Cit.5920.1.S1_s_at						Cit.31449.1.S1_at
Cit.31759.1.S1_s_at						Cit.32159.1.S1_at
Cit.40357.1.S1_s_at						Cit.23659.1.S1_at
Cit.30641.1.S1_s_at						Cit.29898.1.S1_at
Cit.3920.1.S1_s_at						Cit.19801.1.S1_s_at
Cit.13558.1.S1_s_at						Cit.19393.1.S1_s_at
Cit.356.1.S1_s_at						Cit.10594.1.S1_at
Cit.6737.1.S1_at						Cit.32057.1.S1_at
Cit.14895.1.S1_s_at						Cit.11856.1.S1_at
Cit.29914.1.S1_s_at						Cit.10811.1.S1_s_at
Cit.1319.1.S1_s_at						Cit.14158.1.S1_at
Cit.19560.1.S1_x_at						Cit.26654.1.S1_x_at
Cit.25311.1.S1_at						Cit.19042.1.S1_at
Cit.29964.1.S1_at						Cit.15184.1.S1_s_at
Cit.13126.1.S1_s_at						Cit.1390.1.S1_s_at
Cit.15540.1.S1_at						Cit.22376.1.S1_s_at
Cit.17724.1.S1_s_at						Cit.3826.1.S1_at
Cit.6371.1.S1_at						Cit.35332.1.S1_s_at
Cit.36204.1.S1_s_at						Cit.24213.1.S1_at
Cit.828.1.S1_at						Cit.6415.1.S1_at
Cit.8369.1.S1_s_at						Cit.11014.1.S1_s_at
Cit.9620.1.S1_s_at						Cit.19718.1.S1_s_at
Cit.15369.1.S1_at						Cit.19129.1.S1_at
Cit.1883.1.S1_at						Cit.13626.1.S1_at
Cit.10864.1.S1_s_at						Cit.22273.1.S1_at
Cit.22787.1.S1_at						Cit.2670.1.S1_s_at
Cit.30208.1.S1_at						Cit.30708.1.S1_at
Cit.19860.1.S1_s_at						Cit.1775.1.S1_s_at
Cit.9325.1.S1_s_at						Cit.25652.1.S1_at
Cit.27982.1.S1_at						Cit.5456.1.S1_at
Cit.11726.1.S1_s_at						Cit.25122.1.S1_s_at
Cit.35877.1.S1_s_at						Cit.15572.1.S1_at
Cit.18766.1.S1_at						Cit.34418.1.S1_at
Cit.29609.1.S1_s_at						Cit.20662.1.S1_at
Cit.9827.1.S1_s_at						Cit.15498.1.S1_at
Cit.1911.1.S1_s_at						Cit.22980.1.S1_s_at
Cit.16845.1.S1_at						Cit.23687.1.S1_s_at
Cit.10233.1.S1_at						Cit.26667.1.S1_at
Cit.5722.1.S1_at						Cit.23827.1.S1_at
Cit.21573.1.S1_at						Cit.31341.1.S1_at
Cit.4216.1.S1_s_at						Cit.21886.1.S1_at
Cit.9132.1.S1_s_at						Cit.8514.1.S1_x_at
Cit.13050.1.S1_at						Cit.28127.1.S1_at
Cit.21646.1.S1_at						Cit.5923.1.S1_at
Cit.14784.1.S1_at						Cit.17340.1.S1_at
Cit.14583.1.S1_s_at						Cit.17455.1.S1_at
Cit.17372.1.S1_at						Cit.12697.1.S1_at
Cit.13263.1.S1_s_at						Cit.11236.1.S1_at
Cit.24302.1.S1_at
Cit.17208.1.S1_at
Cit.19543.1.S1_at
Cit.7164.1.S1_at
Cit.14284.1.S1_s_at
Cit.18401.1.S1_at
Cit.26116.1.S1_at
Cit.31084.1.S1_at
Cit.26661.1.S1_at
Cit.6629.1.S1_s_at
Cit.17104.1.S1_s_at
Cit.10465.1.S1_s_at
Cit.24969.1.S1_at
Cit.8253.1.S1_s_at
Cit.18517.1.S1_s_at
Cit.30503.1.S1_s_at
Cit.7216.1.S1_at
Cit.31983.1.S1_at
Cit.38818.1.S1_at
Cit.753.1.S1_x_at
Cit.4603.1.S1_at
Cit.5984.1.S1_at
Cit.13835.1.S1_at
Cit.29898.1.S1_at
Cit.39791.1.S1_s_at
Cit.4223.1.S1_at
Cit.30775.1.S1_s_at
Cit.28124.1.S1_at
Cit.7647.1.S1_at
Cit.10594.1.S1_at
Cit.27993.1.S1_at
Cit.11856.1.S1_at
Cit.23290.1.S1_at
Cit.31190.1.S1_at
Cit.1335.1.S1_s_at
Cit.4651.1.S1_at
Cit.31038.1.S1_s_at
Cit.6847.1.S1_at
Cit.14493.1.S1_s_at
Cit.32142.1.S1_at
Cit.37353.1.S1_at
Cit.10993.1.S1_s_at
Cit.21952.1.S1_at
Cit.2831.1.S1_s_at
Cit.12539.1.S1_at
Cit.25942.1.S1_s_at
Cit.35736.1.S1_s_at
Cit.8722.1.S1_at
Cit.12768.1.S1_at
Cit.3826.1.S1_at
Cit.31449.1.S1_at
Cit.17415.1.S1_at
Cit.29894.1.S1_at
Cit.24213.1.S1_at
Cit.1756.1.S1_s_at
Cit.4425.1.S1_at
Cit.26449.1.S1_at
Cit.19393.1.S1_s_at
Cit.11014.1.S1_s_at
Cit.29386.1.S1_at
Cit.10811.1.S1_s_at
Cit.14158.1.S1_at
Cit.964.1.S1_s_at
Cit.3665.1.S1_s_at
Cit.577.1.S1_s_at
Cit.19042.1.S1_at
Cit.15184.1.S1_s_at
Cit.1390.1.S1_s_at
Cit.22376.1.S1_s_at
Cit.11181.1.S1_s_at
Cit.12819.1.S1_at
Cit.1775.1.S1_s_at
Cit.35332.1.S1_s_at
Cit.11648.1.S1_s_at
Cit.17829.1.S1_s_at
Cit.8195.1.S1_s_at
Cit.14450.1.S1_at
Cit.19385.1.S1_at
Cit.6415.1.S1_at
Cit.25122.1.S1_s_at
Cit.32057.1.S1_at
Cit.19718.1.S1_s_at
Cit.19129.1.S1_at
Cit.26654.1.S1_x_at
Cit.22273.1.S1_at
Cit.2670.1.S1_s_at
Cit.30708.1.S1_at
Cit.21787.1.S1_at
Cit.23687.1.S1_s_at
Cit.25652.1.S1_at
Cit.32159.1.S1_at
Cit.30540.1.S1_s_at
Cit.19801.1.S1_s_at
Cit.5456.1.S1_at
Cit.10006.1.S1_at
Cit.15572.1.S1_at
Cit.34418.1.S1_at
Cit.13626.1.S1_at
Cit.15498.1.S1_at
Cit.22980.1.S1_s_at
Cit.23659.1.S1_at
Cit.14168.1.S1_s_at
Cit.26667.1.S1_at
Cit.23827.1.S1_at
Cit.31341.1.S1_at
Cit.20662.1.S1_at
Cit.8514.1.S1_x_at
Cit.28127.1.S1_at
Cit.5923.1.S1_at
Cit.21886.1.S1_at
Cit.17455.1.S1_at
Cit.17340.1.S1_at
Cit.12697.1.S1_at
Cit.11236.1.S1_at
