# Supplementary material for: Comprehensive meta-analysis, co-expression, and miRNA nested network analysis identifies gene candidates in citrus against Huanglongbing disease
Source: BMC Plant Biol. 2015 Jul 28;15:184. doi: 10.1186/s12870-015-0568-4 (PMC4517500; doi:10.1186/s12870-015-0568-4)
Supplement: Additional file 10: — List of 65 top common probe sets and their expression values. Description of hierarchical clusters identified in the top 65 common probe sets and their fold values among 22 datasets. [file 12870_2015_568_MOESM10_ESM.xls]

## Sheet: Sheet1
Table S4: Hierarchical clusters of top 65 common genes identified in both the methods
	S.No.	Probeset ID	MapMan pathway	Arabidopsis annotation	Description	US 897	RL 5 wai	RL 17 wai	RL 27 wai	Madam vinous	Celopatra	Sweet orange	Valencia root	Valencia stem	Valencia 5-9 wai	Valencia 13-17 wai	Madam Vinous 5 wai	Madam Vinous 17 wai	Madam Vinous 27 wai	Immature fruit	Mature fruit	Hamlin_JV	Hamlin_VT	Hamlin_FF	Valencia_JV	Valencia_VT	Valencia_FF	SumCount
Cluster I	1	Cit.19674.1.S1_s_at	not assigned.unknown		affx|C37_27426;	2.47	0	2.4	0	0	8.68	5.27	0	5.44	4.47	3.4	0	1.91	0	0	0	0	0	0	0	0	0	8
	2	Cit.12172.1.S1_at	secondary metabolism.phenylpropanoids	putative orcinol O-methyltransferase [Rosa gallica] /REP_ORG=Citrus	weakly similar to ( 167)AT4G35160| Symbols: | O-methyltransferase family 2 protein | chr4:16730994-16732813 REVERSEmoderately similar to ( 223)7OMT8_MEDSA affx|C37_16206;	0	0	0	0	13.36	20.79	13.24	0	13.25	7.11	0	0	3.65	0	0	-2.50878	0	0	0	0	0	0	10
	3	Cit.12214.1.S1_s_at	development.unspecified	nam-like protein 11 [Petunia x hybrida] /REP_ORG=Citrus	weakly similar to ( 114)AT4G17980| Symbols: ANAC071 | ANAC071 (Arabidopsis NAC domain containing protein 71); transcription factor | chr4:9978862-9980050 REVERSE affx|C37_16263;	5.64	0	3.18	0	5.23	9.81	7.78	0	4.05	0	0	0	2.41	0	0	0	2.2	0	2	2.7	0	0	10
	4	Cit.12214.1.S1_at	development.unspecified	nam-like protein 11 [Petunia x hybrida] /REP_ORG=Citrus	weakly similar to ( 114)AT4G17980| Symbols: ANAC071 | ANAC071 (Arabidopsis NAC domain containing protein 71); transcription factor | chr4:9978862-9980050 REVERSE affx|C37_16263;	4.27	0	2.64	0	3.24	8.93	7.74	0	4.12	0	0	0	1.7	0	0	0	0	0	0	0	0	0	7
	5	Cit.35955.1.S1_at	cell.organisation	phloem-specific lectin PP2-like protein [Arabidopsis thaliana] /REP_ORG=Citrus	weakly similar to ( 194)AT1G09155| Symbols: ATPP2-B15 | ATPP2-B15 (Phloem protein 2-B15); carbohydrate binding | chr1:2949833-2950844 REVERSE affx|C37_31387;	0	0	0	0	40.54	556.35	422.04	0	0	45.67	0	0	5.35	0	0	0	0	-2.8	0	0	0	-2.2	7
	6	Cit.17562.1.S1_at	not assigned.unknown		affx|C37_10803;	2.36	0	1.2	1.02	17.94	153.08	71.77	0	0	0	0	0	3.89	0	0	0	0	0	0	0	0	0	7
	7	Cit.5973.1.S1_s_at	not assigned.unknown		affx|C37_07663;	2.61	0	1.56	1.91	29.82	210.29	81.85	0	0	0	0	0	4.81	0	0	0	0	0	0	0	0	0	7
	8	Cit.1914.1.S1_s_at	not assigned.unknown		affx|C37_02361;	0	0	1.46	0	12.56	97.69	33.78	0	0	0	0	0	3.47	0	0	0	0	0	0	0	0	0	5
	9	Cit.30071.1.S1_at	not assigned.unknown	At5g02580 [Arabidopsis thaliana] ref|NP_568103.3| expressed protein [Arabidopsis thaliana] /REP_ORG=Citrus	weakly similar to ( 102)AT5G02580| Symbols: | similar to unknown protein [Arabidopsis thaliana] (TAIR:AT3G55240.1); similar to hypothetical protein OsI_019565 [Oryza sativa (indica cultivar-group)] (GB:EAY98332.1); similar to Os05g0462000 [Oryza sativa (japonica cultivar-group)] (GB:NP_001055765.1); contains InterPro domain Conserved hypothetical protein CHP01589, plant (InterPro:IPR006476) | chr…	3.03	0	1.66	0	5.2	12.86	4.9	0	0	4.01	3.72	0	2.28	0	0	0	0	0	0	0	0	0	8
	10	Cit.19313.1.S1_at	not assigned.unknown	putative protein serine/threonine kinase [Dictyostelium discoideum] /REP_ORG=Citrus	affx|C37_02417;	2.54	2.02	4.59	-2.11	4.53	26.01	5.86	0	0	10.7	0	0	2.11	0	0	0	0	0	0	0	0	0	9
	11	Cit.34982.1.S1_at	not assigned.unknown	putative MRP-like ABC transporter [Oryza sativa (japonica cultivar-group)] emb|CAD59602.1| MRP-like ABC transporter [Oryza sativa (japonica /REP_ORG=Citrus	affx|C37_27809;	0	1.56	0	0	0	39.9	5.74	0	6.96	17.65	0	0	0	0	0	0	0	-3.9	0	0	2	0	7
	12	Cit.10244.1.S1_s_at	secondary metabolism.phenylpropanoids	putative orcinol O-methyltransferase [Rosa gallica] /REP_ORG=Citrus	weakly similar to ( 171)AT4G35160| Symbols: | O-methyltransferase family 2 protein | chr4:16730994-16732813 REVERSEmoderately similar to ( 315)7OMT9_MEDSA affx|C37_13806;	4.07	0	2.48	0	3.84	29.17	3.43	0	0	0	2.12	1.88	1.86	0	0	0	0	0	-9.5	2.4	-2.2	-2.6	12
	13	Cit.5512.1.S1_at	not assigned.unknown	At1g12030 [Arabidopsis thaliana] ref|NP_172667.1| expressed protein [Arabidopsis thaliana] gb|AAC17612.1| Contains similarity to hypothetica /REP_ORG=Citrus	weakly similar to ( 198)AT1G12030| Symbols: | similar to unknown protein [Arabidopsis thaliana] (TAIR:AT1G62420.1); similar to Protein of unknown function DUF506, plant [Medicago truncatula] (GB:ABN05810.1); contains InterPro domain Protein of unknown function DUF506, plant (InterPro:IPR006502) | chr1:4064749-4066317 REVERSE affx|C37_07017;	0	0	0	0	13.97	93.14	5.88	0	0	0	0	0	3.64	0	0	0	0	0	0	0	0	0	5
	14	Cit.17023.1.S1_s_at	misc.invertase/pectin methylesterase inhibitor family protein	invertase/pectin methylesterase inhibitor family protein [Arabidopsis thaliana] /REP_ORG=Citrus	moderately similar to ( 214)AT5G62360| Symbols: | invertase/pectin methylesterase inhibitor family protein | chr5:25057925-25058536 FORWARDweakly similar to ( 152)21KD_DAUCA affx|C37_01656;	3.18	2.27	3.49	-2.75	0	11.64	0	0	5.32	0	2.81	0	0	0	0	0	0	0	0	0	0	0	7
	15	Cit.7635.1.S1_at	lipid metabolism.lipid degradation.lysophospholipases.carboxylesterase	FPh1 [Gossypium hirsutum] /REP_ORG=Citrus	weakly similar to ( 103)AT3G15650| Symbols: | phospholipase/carboxylesterase family protein | chr3:5306013-5307771 FORWARD affx|C37_10391;	5.99	0	1.69	0	0	10.16	4.09	0	0	0	0	0	1.2	0	0	-2.08368	0	0	0	0	0	0	6
	16	Cit.9625.1.S1_s_at	transport.metabolite transporters at the envelope membrane	glucose-6-phosphate/phosphate translocator [Oryza sativa (japonica cultivar-group)] dbj|BAD05754.1| glucose-6-phosphate/phosphate translocat /REP_ORG=Citrus	moderately similar to ( 239)AT1G61800| Symbols: GPT2 | GPT2 (glucose-6-phosphate/phosphate translocator 2); antiporter/ glucose-6-phosphate transmembrane transporter | chr1:22828192-22830124 FORWARDvery weakly similar to ( 100)TPT_FLAPR affx|C37_13053;	18.97	0	2.84	0	0	31.93	0	0	0	0	13.24	0	0	0	0	0	0	0	0	0	0	0	6
	17	Cit.22602.1.S1_at	transport.metabolite transporters at the envelope membrane	putative glucose-6-phosphate/phosphate-transloca tor precursor [Oryza sativa (japonica cultivar-gro	weakly similar to ( 117)AT1G61800| Symbols: GPT2 | GPT2 (glucose-6-phosphate/phosphate translocator 2); antiporter/ glucose-6-phosphate transmembrane transporter | chr1:22828192-22830124 FORWARD affx|C37_32445;	12.04	0	3.34	0	0	46.66	-2.23	0	0	0	11.71	0	3.02	0	0	0	0	0	0	0	0	0	6
	18	Cit.31379.1.S1_at	not assigned.unknown		affx|C37_21967;	6.76	0	2.56	0	0	17.9	2.9	0	0	4.06	0	0	0	0	0	0	0	0	0	0	0	0	5
	19	Cit.9620.1.S1_s_at	not assigned.unknown		affx|C37_13047;	23.56	0	2.65	0	0	33.95	0	0	0	0	12.55	0	0	0	0	0	-3.3	-6.2	-14	-3.3	-2	-2	10
	20	Cit.14406.1.S1_at	not assigned.unknown	GPI-anchored protein [Arabidopsis thaliana] dbj|BAB08815.1| unnamed protein product [Arabidopsis thaliana] gb|AAO42898.1| At5g63500 [Arabido /REP_ORG=Citrus	very weakly similar to (93.2)AT3G48660| Symbols: | similar to unknown protein [Arabidopsis thaliana] (TAIR:AT5G63500.1); similar to hypothetical protein [Phaseolus vulgaris] (GB:AAQ09000.1) | chr3:18040644-18041118 FORWARD affx|C37_19095;	2.89	0	0	0	0	6.34	2.51	0	2.42	0	3.99	0	0	0	0	0	0	0	0	0	0	0	5
	21	Cit.19313.1.S1_s_at	not assigned.unknown	putative protein serine/threonine kinase [Dictyostelium discoideum] /REP_ORG=Citrus	affx|C37_27426;	0	0	2.92	0	0	4.16	3.83	0	0	5.71	0	0	0	0	0	0	0	0	0	0	0	0	4
Cluster II	22	Cit.25840.1.S1_s_at	transport.ABC transporters and multidrug resistance systems	putative ABC transporter family protein [Oryza sativa (japonica cultivar-group)] /REP_ORG=Citrus	weakly similar to ( 147)AT1G17840| Symbols: WBC11, ABCG11, DSO, COF1 | ABCG11/COF1/DSO/WBC11 (DESPERADO); ATPase, coupled to transmembrane movement of substances | chr1:6142863-6145887 FORWARD affx|C37_31777;	3.14	0	0	0	4.83	2.82	2.03	0	7.56	2.8	4.09	0	2.22	0	0	0	0	-15	-3.8	0	-10.5	-10	12
	23	Cit.17398.1.S1_at	not assigned.unknown	expressed protein [Arabidopsis thaliana] gb|AAR24695.1| At5g04080 [Arabidopsis thaliana] /REP_ORG=Citrus	affx|C37_08518;	2.62	0	0	0	5.48	2.5	0	0	3.14	4.74	5.27	0	2.4	0	0	0	0	-6.9	0	0	0	0	8
	24	Cit.11459.1.S1_s_at	transport.metal	metal transport protein [Medicago truncatula] /REP_ORG=Citrus	moderately similar to ( 353)AT1G05300| Symbols: ZIP5 | ZIP5 (ZINC TRANSPORTER 5 PRECURSOR); cation transmembrane transporter | chr1:1546160-1547708 REVERSE affx|C37_15319;	0	1.66	1.61	0	24.05	11.54	5.89	0	5.79	4.3	0	0	4.48	0	0	0	0	-3.7	0	-2.5	-2	0	12
	25	Cit.11460.1.S1_at	transport.metal	zinc transporter protein ZIP1 [Glycine max] /REP_ORG=Citrus	moderately similar to ( 346)AT1G05300| Symbols: ZIP5 | ZIP5 (ZINC TRANSPORTER 5 PRECURSOR); cation transmembrane transporter | chr1:1546160-1547708 REVERSE affx|C37_15320;	0	0	0	0	30.64	6.54	12.19	0	12.32	3.26	0	0	4.93	0	0	0	0	-6.3	-2	0	-2	-3.6	10
	26	Cit.7043.1.S1_at	stress.biotic.PR-proteins.proteinase inhibitors	miraculin-like protein 2 [Citrus x paradisi] /REP_ORG=Citrus	weakly similar to ( 121)AT1G17860| Symbols: | trypsin and protease inhibitor family protein / Kunitz family protein | chr1:6149336-6149926 FORWARD affx|C37_09409;	5.07	0	0	-2.93	256.63	4.66	81.3	0	29.94	0	0	0	7.77	0	0	0	0	0	0	0	0	0	7
	27	Cit.28102.1.S1_s_at	redox.dismutases and catalases	Cu/Zn superoxide dismutase [Citrus sinensis] pir||T10450 superoxide dismutase (EC 1.15.1.1) (Cu-Zn) - sweet orange (fragment) /REP_ORG=Citrus	very weakly similar to (98.6)AT1G08830| Symbols: CSD1 | CSD1 (COPPER/ZINC SUPEROXIDE DISMUTASE 1) | chr1:2827703-2829056 FORWARDweakly similar to ( 111)SODC1_MESCR affx|C37_37951;	4.2	0	0	0	84.58	27.32	37.93	0	0	0	0	0	6.38	0	0	0	0	0	0	0	0	0	6
	28	Cit.33707.1.S1_at	not assigned.unknown	putative protein [Arabidopsis thaliana] emb|CAB36759.1| putative protein [Arabidopsis thaliana] gb|AAM13296.1| putative protein [Arabidopsis /REP_ORG=Citrus	weakly similar to ( 113)AT4G27900| Symbols: | similar to unknown protein [Arabidopsis thaliana] (TAIR:AT5G53420.1); similar to unnamed protein product [Vitis vinifera] (GB:CAO48522.1); contains InterPro domain CCT (InterPro:IPR010402) | chr4:13890864-13892783 FORWARD affx|C37_25978;	2.4	0	0	0	7.82	5.08	5.13	0	0	0	4.2	0	2.84	0	0	0	0	0	0	0	0	0	6
	29	Cit.29171.1.S1_at	not assigned.unknown	unknown protein [Oryza sativa (japonica cultivar-group)] gb|AAT39184.1| unknown protein [Oryza sativa (japonica cultivar-group)] gb|AAT39177 /REP_ORG=Citrus	affx|C37_42721;	3.75	0	1.22	0	6.38	2.87	3.31	0	0	2.6	2.68	0	2.55	0	0	0	0	0	0	0	0	0	8
	30	Cit.10032.1.S1_x_at	hormone metabolism.gibberelin.induced-regulated-responsive-activated	cold-regulated LTCOR12 [Lavatera thuringiaca] /REP_ORG=Citrus	weakly similar to ( 126)AT1G75750| Symbols: GASA1 | GASA1 (GAST1 PROTEIN HOMOLOG 1) | chr1:28445474-28445945 REVERSE affx|C37_13548;	3.5	0	0	0	10.73	3.58	2.68	0	0	5.28	5.33	0	3.34	0	0	0	0	0	0	0	0	0	7
	31	Cit.10032.1.S1_s_at	hormone metabolism.gibberelin.induced-regulated-responsive-activated	cold-regulated LTCOR12 [Lavatera thuringiaca] /REP_ORG=Citrus	weakly similar to ( 126)AT1G75750| Symbols: GASA1 | GASA1 (GAST1 PROTEIN HOMOLOG 1) | chr1:28445474-28445945 REVERSE affx|C37_13548;	3.45	0	0	0	9.31	3.32	0	0	0	0	3.33	0	3.11	0	0	0	0	0	0	0	0	0	5
	32	Cit.13437.1.S1_s_at	major CHO metabolism.synthesis.starch.AGPase	DP-glucose pyrophosphorylase large subunit [Citrus unshiu] /REP_ORG=Citrus	highly similar to ( 757)AT4G39210| Symbols: APL3 | APL3 (large subunit of AGP 3) | chr4:18260326-18263175 FORWARDhighly similar to ( 773)GLGL1_SOLTU affx|C37_17792;	3.96	0	1.47	0	10.66	10.14	11.52	0	0	0	8.77	0	3.38	0	0	-2.85891	0	-2	-8	2	-2.7	-2.5	13
	33	Cit.9504.1.S1_s_at	major CHO metabolism.synthesis.starch.starch synthase	granule-bound starch synthase [Cercocarpus betuloides] /REP_ORG=Citrus	highly similar to ( 832)AT1G32900| Symbols: | starch synthase, putative | chr1:11920562-11923486 REVERSEhighly similar to ( 867)SSG1_ANTMA affx|C37_12894;	2.89	0	0	0	2.54	3.4	6.54	0	3.28	0	2.09	0	1.3	0	0	0	0	-2	-10	0	0	-2	10
	34	Cit.28305.1.S1_at	transport.metal	metal transport protein [Medicago truncatula] /REP_ORG=Citrus	weakly similar to ( 133)AT1G05300| Symbols: ZIP5 | ZIP5 (ZINC TRANSPORTER 5 PRECURSOR); cation transmembrane transporter | chr1:1546160-1547708 REVERSE affx|C37_38630;	0	-1.01	0	0	12.7	53.45	224.86	0	0	0	0	0	3.58	0	0	0	0	0	0	0	0	0	5
	35	Cit.28099.1.S1_at	not assigned.unknown	0.002 /REP_ORG=Citrus	affx|C37_37935;	2.72	0	0	0	9.51	2.71	11.95	0	0	0	0	0	3.21	0	0	0	0	0	0	0	0	0	5
	36	Cit.23598.1.S1_s_at	not assigned.unknown		affx|C37_38781;	0	0	2.46	-1.32	9.16	3.3	10.74	0	10.09	0	0	0	3.14	0	0	0	0	3.7	13.4	0	2.1	0	10
	37	Cit.25273.1.S1_at	not assigned.unknown	putative ankyrin repeat protein family [Oryza sativa (japonica cultivar-group)] dbj|BAC07401.1| puta	affx|C37_29978;	0	0	2.58	-1.3	10.34	4.02	3.79	0	11.68	0	0	0	3.38	0	0	0	0	2.4	4.1	0	0	0	9
	38	Cit.10816.1.S1_at	RNA.regulation of transcription.WRKY domain transcription factor family	putative WRKY4 transcription factor [Vitis aestivalis] /REP_ORG=Citrus	weakly similar to ( 138)AT1G80840| Symbols: ATWRKY40, WRKY40 | WRKY40 (WRKY DNA-binding protein 40); transcription factor | chr1:30388726-30390248 FORWARD affx|C37_14517;	0	0	1.97	0	8.93	4.28	5.45	0	7.66	4.36	0	0	3.52	0	0	0	0	0	0	-2	0	-3.5	9
	39	Cit.15355.1.S1_at	hormone metabolism.ethylene.synthesis-degradation	oxidoreductase	moderately similar to ( 294)AT4G10490| Symbols: | oxidoreductase, 2OG-Fe(II) oxygenase family protein | chr4:6483896-6485175 FORWARDweakly similar to ( 156)GAOX2_ORYSA affx|C37_20472;	3.11	2.1	4.04	-2.59	0	3.18	25.57	0	28.83	0	0	0	0	0	2.80527	0	0	3.4	3.4	0	-2.2	-2.4	13
	40	Cit.3534.1.S1_s_at	not assigned.unknown		affx|C37_04463;	2.97	0	2.86	-2.62	0	21.1	44.87	0	27.16	11.38	3.65	0	0	0	0	0	0	0	0	0	0	0	8
	41	Cit.5367.1.S1_at	not assigned.unknown	ankyrin repeat family protein [Arabidopsis thaliana] /REP_ORG=Citrus	affx|C37_06798;	2.29	0	2.74	0	10.1	7.83	22.69	0	13.65	0	0	0	3.28	0	0	0	0	0	0	0	0	0	7
	42	Cit.36935.1.S1_s_at	hormone metabolism.salicylic acid.synthesis-degradation	S-adenosyl-L-methionine:salicylic acid carboxyl methyltransferase [Stephanotis floribunda] /REP_ORG	moderately similar to ( 259)AT1G19640| Symbols: JMT | JMT (JASMONIC ACID CARBOXYL METHYLTRANSFERASE); jasmonate O-methyltransferase | chr1:6789157-6791699 REVERSEmoderately similar to ( 225)BAMT_ANTMA affx|C37_40673;	3.92	0	3.8	-3.06	0	10.82	3.33	0	32.18	0	0	0	0	0	0	0	0	2.7	0	0	0	-4.9	9
	43	Cit.14500.1.S1_at	protein.degradation.ubiquitin.ubiquitin protease	meprin and TRAF homology domain-containing protein / MATH domain-containing protein [Arabidopsis thaliana] /REP_ORG=Citrus	weakly similar to ( 192)AT3G17380| Symbols: | meprin and TRAF homology domain-containing protein / MATH domain-containing protein | chr3:5950246-5952130 FORWARD affx|C37_19215;	3.44	0	2.97	0	0	0	5.48	0	19.71	0	0	0	0	0	0	0	0	3.1	0	0	0	-4.4	6
	44	Cit.28117.1.S1_s_at	protein.degradation.aspartate protease		weakly similar to ( 117)AT5G33340| Symbols: CDR1 | CDR1 (CONSTITUTIVE DISEASE RESISTANCE 1); aspartic-type endopeptidase/ pepsin A | chr5:12611704-12613017 FORWARD affx|C37_38010;	0	0	1.62	-1.51	4.08	8.03	2.36	0	14.46	0	3	0	2.11	0	0	3.05286	0	0	6.1	0	0	0	10
	45	Cit.40325.1.S1_s_at	tetrapyrrole synthesis.unspecified	-63 Chlorophyllase 1	weakly similar to ( 174)AT1G19670| Symbols: CORI1, ATHCOR1 | ATCLH1 (CORONATINE-INDUCED PROTEIN 1) | chr1:6803787-6804914 REVERSEmoderately similar to ( 214)CLH1_CITSI affx|C37_47318;	2.39	0	2.07	-2.48	2.33	9.65	0	0	13.09	0	3.13	0	0	0	0	0	0	0	0	0	0	-2.4	8
	46	Cit.8206.1.S1_s_at	hormone metabolism.jasmonate.synthesis-degradation.lipoxygenase	lipoxygenase [Citrus jambhiri] /REP_ORG=Citrus	moderately similar to ( 392)AT3G45140| Symbols: ATLOX2, LOX2 | LOX2 (LIPOXYGENASE 2) | chr3:16536422-16540218 FORWARDmoderately similar to ( 344)LOXC2_ORYSA affx|C37_11264;	0	0	1.36	0	0	8.76	4.19	0	7.49	0	0	0	1.82	0	0	0	0	0	0	0	0	0	5
	47	Cit.25075.1.S1_s_at	transport.peptides and oligopeptides	nitrate transporter NRT1-2 [Glycine max] /REP_ORG=Citrus	weakly similar to ( 140)AT1G18880| Symbols: | proton-dependent oligopeptide transport (POT) family protein | chr1:6520791-6523232 FORWARD affx|C37_26908;	0	0	0	0	0	8.99	4.63	0	14.28	0	0	0	3.36	0	0	0	0	0	0	0	0	0	4
Cluster III	48	Cit.4972.1.S1_s_at	development.unspecified	nodulin MtN21 family protein [Arabidopsis thaliana] dbj|BAB11163.1| MtN21 nodulin protein-like [Arabidopsis thaliana] /REP_ORG=Citrus	moderately similar to ( 471)AT5G07050| Symbols: | nodulin MtN21 family protein | chr5:2191534-2193417 REVERSE affx|C37_06310;	0	-1.28	-1.35	0	0	-2.97	0	0	0	-3.25	-2.07	0	0	0	0	-3.78381	0	0	0	0	3.2	0	7
	49	Cit.39675.1.S1_at	major CHO metabolism.degradation.starch.starch cleavage	beta-amylase PCT-BMYI [Solanum tuberosum] /REP_ORG=Citrus	moderately similar to ( 394)AT4G17090| Symbols: BMY8, BAM3, CT-BMY | CT-BMY (BETA-AMYLASE 3, BETA-AMYLASE 8); beta-amylase | chr4:9605282-9607266 REVERSEmoderately similar to ( 257)AMYB_MEDSA affx|C37_46301;	-2.08	0	0	0	2.35	-4.36	-2.5	0	0	-3.98	0	0	1.26	0	0	2.51116	0	5	9.4	0	4	2	11
	50	Cit.36677.1.S1_at	major CHO metabolism.degradation.starch.starch cleavage	beta-amylase PCT-BMYI [Solanum tuberosum] /REP_ORG=Citrus	moderately similar to ( 350)AT4G17090| Symbols: BMY8, BAM3, CT-BMY | CT-BMY (BETA-AMYLASE 3, BETA-AMYLASE 8); beta-amylase | chr4:9605282-9607266 REVERSEmoderately similar to ( 213)AMYB_SOYBN affx|C37_38464;	0	0	-1.18	0	3.27	-4.82	-3.27	0	0	-3.93	0	0	1.62	0	0	2.51116	0	0	0	0	0	0	7
	51	Cit.18669.1.S1_at	not assigned.unknown	putative ripening-related protein [Vitis vinifera] /REP_ORG=Citrus	affx|C37_25138;	0	0	-1.06	0	0	-4.46	-3.21	0	0	0	0	0	0	0	0	0	0	0	0	0	0	0	3
	52	Cit.16855.1.S1_at	not assigned.unknown	membrane protein-like [Oryza sativa (japonica cultivar-group)] dbj|BAD05726.1| membrane protein-like [Oryza sativa (japonica cultivar-group) /REP_ORG=Citrus	weakly similar to ( 117)AT2G25737| Symbols: | similar to unknown protein [Arabidopsis thaliana] (TAIR:AT2G36630.1); similar to unnamed protein product [Vitis vinifera] (GB:CAO44067.1); contains InterPro domain Protein of unknown function DUF81; (InterPro:IPR002781) | chr2:10984252-10986755 FORWARD affx|C37_22966;	0	0	0	0	0	-6.53	0	0	0	-7.62	0	0	-2.9	0	0	0	0	0	0	0	0	0	5
	53	Cit.23318.1.S1_s_at	not assigned.unknown		affx|C37_37412;	0	0	0	0	0	-6.69	0	0	0	-4.55	0	0	-2.39	0	0	0	0	0	0	0	0	0	3
Cluster IV	54	Cit.13366.1.S1_at	secondary metabolism.flavonoids.chalcones	chalcone synthase [Cardamine amara] sp|Q9SEP2|CHSY_CARAN Chalcone synthase (Naringenin-chalcone synthase) /REP_ORG=Citrus	highly similar to ( 537)AT5G13930| Symbols: CHS, TT4, ATCHS | ATCHS/CHS/TT4 (CHALCONE SYNTHASE); naringenin-chalcone synthase | chr5:4488764-4490037 FORWARDhighly similar to ( 548)CHSY_VITVI affx|C37_17703;	0	0	0	0	0	-2.57	-28.25	0	-2.03	-4.02	0	0	-3.22	0	0	0	0	0	0	0	0	0	7
	55	Cit.18023.1.S1_at	transport.amino acids	amino acid carrier [Ricinus communis] /REP_ORG=Citrus	moderately similar to ( 332)AT1G77380| Symbols: AAP3 | AAP3 (amino acid permease 3); amino acid transmembrane transporter | chr1:29080095-29082146 REVERSE affx|C37_18495;	0	0	0	0	0	0	-7.58	0	0	0	0	0	0	0	0	0	0	-3.3	-6.4	2.5	2.3	0	5
Cluster V	56	Cit.29914.1.S1_s_at	lipid metabolism.FA desaturation.omega 3 desaturase	omega-6 fatty acid desaturase [Sesamum indicum] /REP_ORG=Citrus	moderately similar to ( 293)AT3G12120| Symbols: FAD2 | FAD2 (FATTY ACID DESATURASE 2) | chr3:3860598-3861749 REVERSEmoderately similar to ( 303)FD6E2_SOYBN affx|C37_08366;	0	0	2.11	-2.17	-14.76	-3.79	0	0	0	-5.76	0	0	0	0	0	-2.10191	0	0	0	0	0	0	8
	57	Cit.10010.1.S1_at	not assigned.unknown	.30 /REP_ORG=Citrus	affx|C37_13523;	0	0	3.45	-2.82	-9.29	0	-6.57	0	0	-12.14	0	2.94	-3.09	0	0	0	0	0	0	0	0	0	7
	58	Cit.38752.1.S1_at	TCA / org. transformation.carbonic anhydrases	OJ000126_13.1 [Oryza sativa (japonica cultivar-group)] emb|CAD40654.2| OSJNBa0073L04.9 [Oryza sativ	weakly similar to ( 124)AT3G52720| Symbols: | carbonic anhydrase family protein | chr3:19550595-19552094 REVERSE affx|C37_44715;	0	0	1.92	-1.89	-5.4	-3.07	-2.33	0	-8.13	-4.45	0	0	-2.32	0	0	0	0	0	0	0	0	0	8
	59	Cit.15540.1.S1_at	misc.peroxidases	putative peroxidase [Arabidopsis thaliana] gb|AAO42057.1| putative peroxidase [Arabidopsis thaliana] gb|AAD22357.1| putative peroxidase [Ara /REP_ORG=Citrus	highly similar to ( 521)AT2G22420| Symbols: | peroxidase 17 (PER17) (P17) | chr2:9520421-9521564 FORWARDmoderately similar to ( 246)PER1_ARAHY affx|C37_20786;	0	0	0	0	-4.8	-3.23	-2.89	0	-4.88	-3.52	0	0	-2.14	0	0	0	0	0	2	0	2.5	0	8
	60	Cit.14954.1.S1_at	not assigned.unknown	expressed protein [Arabidopsis thaliana] /REP_ORG=Citrus	moderately similar to ( 428)AT1G42430| Symbols: | similar to unknown protein [Arabidopsis thaliana] (TAIR:AT3G55760.1); similar to unknown protein [Arabidopsis thaliana] (TAIR:AT3G55760.2); similar to unnamed protein product [Vitis vinifera] (GB:CAO62020.1); similar to Hypothetical protein [Oryza sativa (japonica cultivar-group)] (GB:AAN05510.1); similar to hypothetical protein OsI_009645 [Oryza …	0	0	0	1.34	0	-5.26	-3.92	0	-6.09	0	0	0	-1.51	0	0	2.30704	0	0	0	0	0	0	6
	61	Cit.18360.1.S1_s_at	not assigned.unknown	vrrB protein [Bacillus anthracis str. Ames] gb|AAP28669.1| vrrB protein [Bacillus anthracis str. Ames] /REP_ORG=Citrus	affx|C37_23099;	0	0	0	0	-2.46	-2.85	-3.26	0	-7.59	0	0	0	0	0	0	0	0	0	0	0	0	0	4
	62	Cit.6534.1.S1_at	transport.ABC transporters and multidrug resistance systems	ABC transporter	moderately similar to ( 271)AT1G31770| Symbols: | ABC transporter family protein | chr1:11375233-11377625 REVERSE affx|C37_08533;	0	0	1.57	0	-6.23	-5.28	-2.92	0	0	0	0	0	-2.57	0	0	0	0	0	0	0	2.7	0	7
	63	Cit.17235.1.S1_s_at	hormone metabolism.abscisic acid.synthesis-degradation.synthesis.9-cis-epoxycarotenoid dioxygenase	9-cis-epoxycarotenoid dioxygenase 2 [Vitis vinifera] /REP_ORG=Citrus	weakly similar to ( 102)AT1G30100| Symbols: ATNCED5, NCED5 | NCED5 (NINE-CIS-EPOXYCAROTENOID DIOXYGENASE 5) | chr1:10571367-10573136 FORWARD affx|C37_05841;	0	0	0	0	-9.68	-2.39	-5.88	0	0	0	0	0	-3.24	0	0	0	0	0	0	0	0	0	4
	64	Cit.9760.1.S1_s_at	not assigned.unknown		affx|C37_13219;	0	0	0	0	-8.73	-12.97	-20.34	2.01	0	0	0	0	-3.04	0	0	0	0	0	0	0	0	0	5
	65	Cit.14903.1.S1_s_at	not assigned.unknown		affx|C37_19774;	0	0	0	0	-2.3	-2.55	-2.43	0	0	0	0	0	0	0	0	0	0	0	0	0	0	0	3
