# Supplementary material for: Comprehensive meta-analysis, co-expression, and miRNA nested network analysis identifies gene candidates in citrus against Huanglongbing disease
Source: BMC Plant Biol. 2015 Jul 28;15:184. doi: 10.1186/s12870-015-0568-4 (PMC4517500; doi:10.1186/s12870-015-0568-4)
Supplement: Additional file 11: — List of 30 R-specific probe sets and their expression values. Description of hierarchical clusters identified in 30 R-specific probe sets and their fold values among four HLB-resistant datasets (Sheet 1). List of probe sets present in relevance network (Sheet 2). [file 12870_2015_568_MOESM11_ESM.xls]

## Sheet: Sheet1
Table S5: Hierarchical clusters of 30 genes specific to R dataset
		ProbesetID	US 897 (Fold value)	RL 5WAI (Fold value)	RL 17 WAI (Fold value)	RL 27 WAI (Fold value)	MapMan gene class	Description
cluster I	1	Cit.18244.1.S1_at	0	1.14	1.43	0	hormone metabolism.gibberelin.induced-regulated-responsive-activated	gibberellin-responsive protein
	2	Cit.5979.1.S1_at	0	0	1.06	-1.15	signalling.receptor kinases.leucine rich repeat VIII-2	Contains similarity to gb|U82481 KI domain interacting kinase 1 from Zea mays and contains PF|00069
	3	Cit.37265.1.S1_at	0	0	1.23	-1.1	cell.vesicle transport	29 SNARE11 (AtNPSN11) gb|AAL27494.1| At2g35190/T4C15.14 [Arabidopsis thaliana] /REP_O
	4	Cit.38319.1.S1_s_at	0	0	2.2	-1.37	secondary metabolism.isoprenoids.terpenoids	terpene synthase [Citrus junos] /REP_ORG=Citrus
	5	Cit.8763.1.S1_s_at	0	0	1.77	-1.58	transport.Major Intrinsic Proteins.PIP	aquaporin [Ricinus communis] /REP_ORG=Citrus
	6	Cit.35004.1.S1_s_at	3.43	0	5.5	-5.3	-	lectin-related protein precursor [Citrus x paradisi] /REP_ORG=Citrus
	7	Cit.8609.1.S1_x_at	3.37	0	5.05	-4.46	-	lectin-related protein precursor [Citrus x paradisi] /REP_ORG=Citrus
cluster II	8	Cit.23189.1.S1_at	0	-1.85	0	-1.52	transport.ABC transporters and multidrug resistance systems	putative ABC transporter protein [Arabidopsis thaliana] gb|AAK64149.1| putative ABC transporter protein [Arabidopsis thaliana] gb|AAD22683.1 /REP_ORG=Citrus
	9	Cit.940.1.S1_s_at	8.01	0	3.19	0	-	At1g55290 [Arabidopsis thaliana] gb|AAG51560.1| leucoanthocyanidin dioxygenase 2,oxidoreductase 2OG-Fe(II) oxygenase family protein
	10	Cit.30453.1.S1_at	0	-1.5	0	1.2	-	93 Inositol-3-phosphate synthase (19:31) (MI-1-P synthase) (IPS) /REP_
	11	Cit.6562.1.S1_at	0	-1.42	-1.39	0	RNA.regulation of transcription.C2H2 zinc finger family	zinc finger (C2H2 type) family protein [Arabidopsis thaliana] gb|AAK32798.1| At1g66140/F15E12_19 [Arabidopsis thaliana] gb|AAL24195.1| At1g6 /REP_ORG=Citrus
	12	Cit.2424.1.S1_s_at	0	-1.02	-1.03	0	stress.abiotic.heat	DNAJ heat shock family protein [Arabidopsis thaliana] pir||G84590 probable heat shock protein [imported] - Arabidopsis thaliana /REP_ORG=Citrus
	13	Cit.28372.1.S1_at	0	-1.33	-1.32	0	not assigned.unknown	putative cinnamoyl-CoA reductase [Arabidopsis thaliana] gb|AAO64184.1| putative cinnamoyl-CoA reductase [Arabidopsis thaliana] gb|AAC78522.1 /REP_ORG=Citrus
	14	Cit.28939.1.S1_at	0	-1.35	-1.35	0	not assigned.unknown
	15	Cit.1800.1.S1_at	0	-1.52	-1.28	0	-	putative cinnamoyl-CoA reductase [Arabidopsis thaliana] gb|AAO64184.1| putative cinnamoyl-CoA reductase [Arabidopsis thaliana] gb|AAC78522.1 /REP_ORG=Citrus
	16	Cit.14457.1.S1_at	0	-1.5	-1.06	0	development.unspecified	unnamed protein product [Arabidopsis thaliana] /REP_ORG=Citrus,nucleotide binding
	17	Cit.17300.1.S1_s_at	0	-3.05	-2.06	0	-	AT5g52420/K24M7_17 [Arabidopsis thaliana] gb|AAL90946.1| AT5g52420/K24M7_17 [Arabidopsis thaliana] /REP_ORG=Citrus
cluster III	18	Cit.8661.1.S1_x_at	0	1.1	0	1.57	not assigned.unknown	abscisic stress ripening-like protein [Prunus persica] /REP_ORG=Citrus
	19	Cit.4566.1.S1_at	0	0	-1.32	1.3	misc.GCN5-related N-acetyltransferase	probable N-acetyltransferase hookless 1 [Arabidopsis thaliana] emb|CAB38297.1| probable N-acetyltra
	20	Cit.10996.1.S1_at	0	0	-1.42	1.81	-	putative diacylglycerol kinase variant A [Oryza sativa (japonica cultivar-group)] /REP_ORG=Citrus
	21	Cit.18329.1.S1_at	-2.04	0	0	1.15	not assigned.unknown
	22	Cit.29311.1.S1_at	-2.26	0	-1.2	0	PS.lightreaction.NADH DH	NADH dehydrogenase subunit 4 [Spinacia oleracea] emb|CAB88784.1| NADH dehydrogenase ND4 subunit [Spinacia oleracea] /REP_ORG=Citrus
	23	Cit.24484.1.S1_at	0	1.36	0	1.21	misc.acid and other phosphatases	5 -AMP-activated protein kinase beta-1 subunit-related [Arabidopsis thaliana] /REP_ORG=Citrus
	24	Cit.14610.1.S1_s_at	0	1.54	0	1.33	-	5 -AMP-activated protein kinase beta-1 subunit-related [Arabidopsis thaliana] /REP_ORG=Citrus
	25	Cit.21210.1.S1_s_at	0	1.12	0	1.05	-
	26	Cit.23443.1.S1_at	0	3.35	1.35	1.61	not assigned.unknown	unknown protein [Arabidopsis thaliana] gb|AAK76456.1| unknown protein [Arabidopsis thaliana] ref|NP_567263.1| expressed protein [Arabidopsis /REP_ORG=Citrus
	27	Cit.18262.1.S1_at	0	1.98	1.29	0	RNA.regulation of transcription.C2C2(Zn) CO-like; Constans-like zinc finger family	At1g28050/F13K9_15 [Arabidopsis thaliana] ref|NP_174126.1| zinc finger (B-box type) family protein [Arabidopsis thaliana] gb|AAK59791.1| At1 /REP_ORG=Citrus
	28	Cit.7734.1.S1_at	0	2.46	1.06	0	RNA.regulation of transcription.JUMONJI family	unknown [Arabidopsis thaliana] dbj|BAB02489.1| unnamed protein product [Arabidopsis thaliana] ref|NP_566667.1| transcription factor jumonji /REP_ORG=Citrus
	29	Cit.3359.1.S1_at	0	4.18	1.11	0	not assigned.unknown	unknown protein [Oryza sativa (japonica cultivar-group)] gb|AAP06874.1| unknown protein [Oryza sativa (japonica cultivar-group)] gb|AAP06842 /REP_ORG=Citrus
	30	Cit.23890.1.S1_at	0	1.28	1.03	0	-	mutT domain protein-like [Arabidopsis thaliana] /REP_ORG=Citrus

## Sheet: Sheet2
Expression networks for R dataset using Relnet
Sub-network 1	Sub-network 2	Sub-network 3	Sub-network 4	Sub-network 5	Sub-network 6
Cit.2424.1.S1_s_at	Cit.38319.1.S1_s_at	Cit.7734.1.S1_at	Cit.24484.1.S1_at	Cit.4566.1.S1_at	Cit.35004.1.S1_s_at
Cit.6562.1.S1_at	Cit.8763.1.S1_s_at	Cit.3359.1.S1_at	Cit.14610.1.S1_s_at	Cit.10996.1.S1_at	Cit.8609.1.S1_x_at
Cit.14457.1.S1_at	Cit.37265.1.S1_at	Cit.30453.1.S1_at	Cit.21210.1.S1_s_at
Cit.28372.1.S1_at	Cit.5979.1.S1_at	Cit.23890.1.S1_at
Cit.28939.1.S1_at	Cit.8661.1.S1_x_at
Cit.1800.1.S1_at
Cit.17300.1.S1_s_at
