# Supplementary material for: Comprehensive meta-analysis, co-expression, and miRNA nested network analysis identifies gene candidates in citrus against Huanglongbing disease
Source: BMC Plant Biol. 2015 Jul 28;15:184. doi: 10.1186/s12870-015-0568-4 (PMC4517500; doi:10.1186/s12870-015-0568-4)
Supplement: Additional file 14: — Description of WGCNA networks and hub genes. Co-expression module connectivity and description for the identified 21 modules. Description of common and R-specific probe sets among different co-expression modules. [file 12870_2015_568_MOESM14_ESM.xls]

## Sheet: Intra_Modular Connectivity
Probeset ID	K (Total)	K(within)	Module colors	pathway	AtGID	E Score	Arabidopsis annotation
Cit.12541.1.S1_s_at	8.43714	3.42083	black	Biodegradation of Xenobiotics.lactoylglutathione lyase	AT1G15380.2	2e-70	lactoylglutathione lyase family protein / glyoxalase I family protein
Cit.2228.1.S1_s_at	0.130405	0.0344713	black	cell wall.cell wall proteins.proline rich proteins	AT4G38770.1	2e-36	PRP4 (PROLINE-RICH PROTEIN 4)
Cit.13744.1.S1_s_at	7.86816	3.28972	black	cell wall.cellulose synthesis.cellulose synthase	AT4G24000.1	3e-51	ATCSLG2; cellulose synthase/ transferase/ transferase transferring glycosyl groups
Cit.5956.1.S1_at	0.202851	0.122247	black	cell wall.modification	AT2G18660.1	7e-33	EXLB3 (EXPANSIN-LIKE B3 PRECURSOR)
Cit.13750.1.S1_x_at	14.511	5.96717	black	cell wall.modification	AT4G17030.1	8e-88	ATEXLB1 (ARABIDOPSIS THALIANA EXPANSIN-LIKE B1)
Cit.17380.1.S1_at	3.40159	1.88792	black	cell wall.modification	AT4G30380.1	3e-29	EXLB2 (EXPANSIN-LIKE B2 PRECURSOR)
Cit.13750.1.S1_at	19.2606	8.38355	black	cell wall.modification	AT4G17030.1	8e-88	ATEXLB1 (ARABIDOPSIS THALIANA EXPANSIN-LIKE B1)
Cit.32726.1.S1_s_at	18.1708	6.53517	black	cell.vesicle transport	AT1G52360.1	1e-113	coatomer protein complex subunit beta 2 (beta prime) putative
Cit.15137.1.S1_at	1.85629	0.660141	black	development.unspecified	AT2G41380.1	1e-68	embryo-abundant protein-related
Cit.17090.1.S1_s_at	45.962	13.2485	black	development.unspecified	AT1G69490.1	4e-89	NAP (NAC-like activated by AP3/PI); transcription factor
Cit.15796.1.S1_at	16.1441	4.39887	black	development.unspecified	AT1G07530.1	2e-37	SCL14 (SCARECROW-LIKE 14); transcription factor
Cit.5970.1.S1_at	17.7802	7.50221	black	development.unspecified	AT5G61430.1	6e-92	ANAC100 (ARABIDOPSIS NAC DOMAIN CONTAINING PROTEIN 100); transcription factor
Cit.22463.1.S1_s_at	29.9992	10.9079	black	development.unspecified	AT4G27410.2	1e-110	RD26 (RESPONSIVE TO DESICCATION 26); transcription activator/ transcription factor
Cit.7909.1.S1_s_at	5.68343	1.81698	black	DNA.repair	AT2G24490.2	5e-82	RPA2 (REPLICON PROTEIN A2); protein binding
Cit.21128.1.S1_at	1.10906	0.832798	black	DNA.unspecified	AT3G13610.1	1e-28	oxidoreductase 2OG-Fe(II) oxygenase family protein
Cit.3120.1.S1_s_at	28.6519	7.82559	black	fermentation.ADH	AT1G77120.1	0	ADH1 (ALCOHOL DEHYDROGENASE 1); alcohol dehydrogenase
Cit.17065.1.S1_s_at	6.29763	1.79857	black	fermentation.aldehyde dehydrogenase	AT1G23800.1	1e-112	ALDH2B7; 3-chloroallyl aldehyde dehydrogenase/ aldehyde dehydrogenase (NAD)
Cit.23700.1.S1_x_at	0.612215	0.371889	black	fermentation.PDC	AT5G54960.1	5e-56	PDC2 (pyruvate decarboxylase-2); carboxy-lyase/ catalytic/ magnesium ion binding / pyruvate decarboxylase/ thiamin pyrophosphat
Cit.33112.1.S1_s_at	30.1468	10.6451	black	glycolysis.glyceraldehyde 3-phosphate dehydrogenase	AT1G79530.1	0	GAPCP-1 (GLYCERALDEHYDE-3-PHOSPHATE DEHYDROGENASE OF PLASTID 1); NAD or NADH binding / binding / catalytic/ glyceraldehyde-3-ph
Cit.12149.1.S1_s_at	28.5087	9.54062	black	glycolysis.phosphoglycerate mutase	AT1G22170.1	1e-134	phosphoglycerate/bisphosphoglycerate mutase family protein
Cit.11178.1.S1_s_at	42.5793	19.2388	black	hormone metabolism.auxin.induced-regulated-responsive-activated	AT5G35735.1	1e-132	auxin-responsive family protein
Cit.34205.1.S1_at	69.8867	23.9868	black	hormone metabolism.auxin.induced-regulated-responsive-activated	AT4G17280.1	7e-24	INVOLVED IN: multicellular organismal development; LOCATED IN: membrane; EXPRESSED IN: 11 plant structures; EXPRESSED DURING: 6 g
Cit.23843.1.S1_at	13.8066	4.82566	black	hormone metabolism.auxin.induced-regulated-responsive-activated	AT1G60680.1	2e-45	aldo/keto reductase family protein
Cit.11386.1.S1_s_at	9.23552	1.86251	black	hormone metabolism.ethylene.induced-regulated-responsive-activated	AT1G05710.3	1e-48	ethylene-responsive protein putative
Cit.27510.1.S1_at	1.08853	0.575387	black	hormone metabolism.ethylene.signal transduction	AT2G36430.1	1e-82	unknown protein
Cit.13017.1.S1_s_at	17.2555	4.30067	black	hormone metabolism.ethylene.synthesis-degradation	AT1G17020.1	1e-106	SRG1 (SENESCENCE-RELATED GENE 1); oxidoreductase acting on diphenols and related substances as donors oxygen as acceptor / oxid
Cit.13017.1.S1_at	4.03948	1.01241	black	hormone metabolism.ethylene.synthesis-degradation	AT1G17020.1	1e-106	SRG1 (SENESCENCE-RELATED GENE 1); oxidoreductase acting on diphenols and related substances as donors oxygen as acceptor / oxid
Cit.18154.1.S1_at	51.4813	15.5435	black	hormone metabolism.ethylene.synthesis-degradation	AT5G20400.1	4e-54	oxidoreductase 2OG-Fe(II) oxygenase family protein
Cit.19070.1.S1_at	27.5653	13.3552	black	hormone metabolism.ethylene.synthesis-degradation	AT5G20400.1	3e-19	oxidoreductase 2OG-Fe(II) oxygenase family protein
Cit.22261.1.S1_x_at	0.866703	0.0921817	black	hormone metabolism.gibberelin.induced-regulated-responsive-activated	?	?	?
Cit.20082.1.S1_x_at	6.14282	2.62733	black	hormone metabolism.gibberelin.induced-regulated-responsive-activated	AT1G75750.1	7e-33	GASA1 (GAST1 PROTEIN HOMOLOG 1)
Cit.3665.1.S1_s_at	16.8725	4.1961	black	hormone metabolism.gibberelin.induced-regulated-responsive-activated	AT1G75750.1	2e-30	GASA1 (GAST1 PROTEIN HOMOLOG 1)
Cit.25357.1.S1_at	19.5066	6.91875	black	hormone metabolism.gibberelin.synthesis-degradation	AT4G21200.1	1e-20	GA2OX8 (GIBBERELLIN 2-OXIDASE 8); gibberellin 2-beta-dioxygenase
Cit.2071.1.S1_s_at	59.6103	12.9866	black	hormone metabolism.jasmonate.synthesis-degradation.allene oxidase cyclase	AT3G25780.1	2e-82	AOC3 (ALLENE OXIDE CYCLASE 3); allene-oxide cyclase
Cit.3911.1.S1_s_at	10.1581	4.7248	black	hormone metabolism.jasmonate.synthesis-degradation.lipoxygenase	AT3G45140.1	1e-125	LOX2 (LIPOXYGENASE 2); lipoxygenase
Cit.8206.1.S1_s_at	19.6802	7.67532	black	hormone metabolism.jasmonate.synthesis-degradation.lipoxygenase	AT3G45140.1	1e-109	LOX2 (LIPOXYGENASE 2); lipoxygenase
Cit.2040.1.S1_at	6.0116	2.75449	black	lipid metabolism.FA synthesis and FA elongation.ACP desaturase	AT3G02630.1	5e-77	acyl-(acyl-carrier-protein) desaturase putative / stearoyl-ACP desaturase putative
Cit.2041.1.S1_s_at	0.754266	0.32662	black	lipid metabolism.FA synthesis and FA elongation.ACP desaturase	AT3G02630.1	1e-118	acyl-(acyl-carrier-protein) desaturase putative / stearoyl-ACP desaturase putative
Cit.14161.1.S1_at	15.9352	6.88605	black	lipid metabolism.FA synthesis and FA elongation.acyl coa ligase	AT1G20560.2	1e-122	AAE1 (ACYL ACTIVATING ENZYME 1); AMP binding
Cit.2635.1.S1_s_at	27.815	7.75816	black	lipid metabolism.lipid degradation.lysophospholipases	AT3G03520.1	0	phosphoesterase family protein
Cit.17104.1.S1_s_at	19.7595	5.59311	black	lipid metabolism.lipid degradation.lysophospholipases	AT3G03520.1	0	phosphoesterase family protein
Cit.6097.1.S1_s_at	11.8645	5.4008	black	lipid metabolism.lipid degradation.lysophospholipases.phospholipase D	AT2G42010.1	0	PLDBETA1 (PHOSPHOLIPASE D BETA 1); phospholipase D
Cit.17208.1.S1_at	0.182324	0.0260057	black	major CHO metabolism.degradation.starch.starch cleavage	AT4G25000.1	1e-174	AMY1 (ALPHA-AMYLASE-LIKE); alpha-amylase
Cit.5734.1.S1_at	31.1099	13.3819	black	major CHO metabolism.degradation.sucrose.invertases.cell wall	AT1G55120.2	5e-55	ATFRUCT5 (BETA-FRUCTOFURANOSIDASE 5); hydrolase hydrolyzing O-glycosyl compounds / levanase
Cit.12427.1.S1_at	5.80697	2.3766	black	metal handling.binding chelation and storage	AT4G39700.1	3e-60	heavy-metal-associated domain-containing protein / copper chaperone (CCH)-related
Cit.30701.1.S1_s_at	6.26587	2.9104	black	metal handling.binding chelation and storage	AT4G39700.1	3e-60	heavy-metal-associated domain-containing protein / copper chaperone (CCH)-related
Cit.6163.1.S1_at	1.90113	0.661987	black	minor CHO metabolism.raffinose family.galactinol synthases.putative	AT1G60470.1	1e-153	AtGolS4 (Arabidopsis thaliana galactinol synthase 4); transferase transferring glycosyl groups / transferase transferring hex
Cit.1013.1.S1_s_at	24.5419	6.32242	black	minor CHO metabolism.raffinose family.raffinose synthases.putative	AT5G20250.3	0	DIN10 (DARK INDUCIBLE 10); hydrolase hydrolyzing O-glycosyl compounds
Cit.25072.1.S1_s_at	33.1237	4.83461	black	minor CHO metabolism.raffinose family.stachyose synthases	AT4G01970.1	1e-117	AtSTS (Arabidopsis thaliana stachyose synthase); galactinol-raffinose galactosyltransferase/ hydrolase hydrolyzing O-glycosyl comp
Cit.16112.1.S1_at	20.8289	10.8506	black	mitochondrial electron transport / ATP synthesis.alternative oxidase	AT3G22370.1	4e-18	AOX1A (ALTERNATIVE OXIDASE 1A); alternative oxidase
Cit.18517.1.S1_at	21.3422	5.9812	black	mitochondrial electron transport / ATP synthesis.NADH-DH.type II.internal matrix	AT1G07180.1	3e-40	NDA1 (ALTERNATIVE NAD(P)H DEHYDROGENASE 1); NADH dehydrogenase
Cit.18517.1.S1_s_at	38.9926	13.6189	black	mitochondrial electron transport / ATP synthesis.NADH-DH.type II.internal matrix	AT2G29990.1	3e-64	NDA2 (ALTERNATIVE NAD(P)H DEHYDROGENASE 2); FAD binding / NADH dehydrogenase/ oxidoreductase
Cit.35157.1.S1_at	4.36671	1.67318	black	NA	AT1G73880.1	1e-64	UGT89B1 (UDP-GLUCOSYL TRANSFERASE 89B1); UDP-glycosyltransferase/ quercetin 3-O-glucosyltransferase/ quercetin 4'-O-glucosyltra
Cit.5790.1.S1_s_at	60.1037	16.4791	black	NA	AT4G33910.1	1e-123	oxidoreductase 2OG-Fe(II) oxygenase family protein
Cit.21798.1.S1_at	0.0222302	0.00456999	black	NA	AT2G36760.1	3e-39	UGT73C2 (UDP-glucosyl transferase 73C2); UDP-glycosyltransferase/ transferase transferring glycosyl groups / transferase tran
Cit.4740.1.S1_s_at	46.0623	8.59609	black	NA	AT4G33650.1	4e-39	DRP3A (DYNAMIN-RELATED PROTEIN 3A); GTP binding / GTPase/ phosphoinositide binding
Cit.9020.1.S1_s_at	5.14972	2.21589	black	NA	AT4G30880.1	5e-21	protease inhibitor/seed storage/lipid transfer protein (LTP) family protein
Cit.12140.1.S1_at	6.0123	2.75013	black	NA	AT3G08860.1	3e-98	alanine--glyoxylate aminotransferase putative / beta-alanine-pyruvate aminotransferase putative / AGT putative
Cit.14813.1.S1_s_at	4.76348	1.59024	black	NA	AT4G36220.1	1e-103	FAH1 (FERULIC ACID 5-HYDROXYLASE 1); ferulate 5-hydroxylase/ monooxygenase
Cit.16253.1.S1_at	19.4647	9.80269	black	NA	AT1G15710.1	5e-19	prephenate dehydrogenase family protein
Cit.3277.1.S1_s_at	2.46988	1.21699	black	NA	AT3G11340.1	1e-148	UDP-glucoronosyl/UDP-glucosyl transferase family protein
Cit.5964.1.S1_s_at	2.91828	0.905615	black	NA	AT4G34880.1	2e-54	amidase family protein
Cit.3377.1.S1_at	50.8013	14.9939	black	NA	AT5G20230.1	4e-30	ATBCB (ARABIDOPSIS BLUE-COPPER-BINDING PROTEIN); copper ion binding / electron carrier
Cit.4439.1.S1_s_at	33.4235	12.3611	black	NA	AT2G02390.1	6e-77	ATGSTZ1 (ARABIDOPSIS THALIANA GLUTATHIONE S-TRANSFERASE ZETA 1); catalytic/ glutathione transferase
Cit.15523.1.S1_at	0.058508	0.0112775	black	NA	AT3G26330.1	5e-71	CYP71B37; electron carrier/ heme binding / iron ion binding / monooxygenase/ oxygen binding
Cit.3118.1.S1_s_at	22.5502	8.31133	black	NA	AT2G33150.1	0	PKT3 (PEROXISOMAL 3-KETOACYL-COA THIOLASE 3); acetyl-CoA C-acyltransferase
Cit.3529.1.S1_s_at	6.72114	1.34188	black	NA	AT1G30760.1	0	FAD-binding domain-containing protein
Cit.4740.1.S1_at	42.6567	8.39591	black	NA	AT4G33650.1	4e-39	DRP3A (DYNAMIN-RELATED PROTEIN 3A); GTP binding / GTPase/ phosphoinositide binding
Cit.5127.1.S1_at	15.947	4.75476	black	NA	AT3G51000.1	1e-106	epoxide hydrolase putative
Cit.6301.1.S1_at	39.8577	16.4672	black	NA	AT5G01250.1	1e-113	alpha 1 4-glycosyltransferase family protein / glycosyltransferase sugar-binding DXD motif-containing protein
Cit.28253.1.S1_at	8.19324	3.2839	black	NA	AT3G26220.1	9e-54	CYP71B3; electron carrier/ heme binding / iron ion binding / monooxygenase/ oxygen binding
Cit.1044.1.S1_s_at	56.7196	16.3294	black	NA	AT2G27500.1	1e-151	glycosyl hydrolase family 17 protein
Cit.9705.1.S1_at	7.12408	3.78066	black	NA	AT3G57270.1	1e-109	BG1 (BETA-1 3-GLUCANASE 1); catalytic/ cation binding / hydrolase hydrolyzing O-glycosyl compounds
Cit.11806.1.S1_at	67.1697	21.1438	black	NA	AT2G31050.1	4e-26	plastocyanin-like domain-containing protein
Cit.14989.1.S1_at	5.14704	1.69441	black	NA	AT2G16790.1	6e-56	shikimate kinase family protein
Cit.28246.1.S1_at	0.676368	0.489446	black	NA	AT5G53970.1	4e-91	aminotransferase putative
Cit.9910.1.S1_x_at	0.704691	0.266005	black	NA	AT5G55180.1	0	glycosyl hydrolase family 17 protein
Cit.5526.1.S1_s_at	6.35906	2.42739	black	NA	AT3G13110.1	1e-125	ATSERAT2;2 (SERINE ACETYLTRANSFERASE 2;2); serine O-acetyltransferase
Cit.11394.1.S1_s_at	23.8979	9.51563	black	NA	AT2G29420.1	2e-50	ATGSTU7 (ARABIDOPSIS THALIANA GLUTATHIONE S-TRANSFERASE TAU 7); glutathione transferase
Cit.12141.1.S1_s_at	2.40711	1.0886	black	NA	AT3G08860.1	0	alanine--glyoxylate aminotransferase putative / beta-alanine-pyruvate aminotransferase putative / AGT putative
Cit.17520.1.S1_at	54.6897	15.9683	black	NA	AT2G30490.1	0	C4H (CINNAMATE-4-HYDROXYLASE); trans-cinnamate 4-monooxygenase
Cit.2131.1.S1_s_at	11.3991	3.97815	black	NA	AT5G19440.1	1e-152	cinnamyl-alcohol dehydrogenase putative (CAD)
Cit.17260.1.S1_at	32.8448	9.4241	black	NA	AT3G09270.1	2e-49	ATGSTU8 (GLUTATHIONE S-TRANSFERASE TAU 8); glutathione transferase
Cit.5262.1.S1_at	0.676557	0.225985	black	NA	AT5G05340.1	1e-115	peroxidase putative
Cit.16727.1.S1_at	2.1377	0.593252	black	NA	AT3G11340.1	3e-71	UDP-glucoronosyl/UDP-glucosyl transferase family protein
Cit.9827.1.S1_s_at	1.75705	0.550592	black	NA	AT2G47140.1	8e-67	short-chain dehydrogenase/reductase (SDR) family protein
Cit.25122.1.S1_s_at	5.88823	3.55186	black	NA	AT3G57270.1	1e-109	BG1 (BETA-1 3-GLUCANASE 1); catalytic/ cation binding / hydrolase hydrolyzing O-glycosyl compounds
Cit.22376.1.S1_s_at	23.5191	3.28459	black	NA	AT4G34200.1	0	EDA9 (embryo sac development arrest 9); ATP binding
Cit.6660.1.S1_at	51.6026	15.286	black	N-metabolism.N-degradation.glutamate dehydrogenase	AT5G07440.2	1e-100	GDH2 (GLUTAMATE DEHYDROGENASE 2); ATP binding / glutamate dehydrogenase [NAD(P)+]/ glutamate dehydrogenase/ oxidoreductase
Cit.12850.1.S1_s_at	1.17017	0.60493	black	N-metabolism.nitrate metabolism.nitrite reductase	AT2G15620.1	1e-133	NIR1 (NITRITE REDUCTASE 1); ferredoxin-nitrate reductase/ nitrite reductase (NO-forming)
Cit.18572.1.S1_at	37.7613	10.3882	black	not assigned.unknown	AT3G27880.1	2e-12	unknown protein
Cit.37369.1.S1_at	0.0953748	0.0400682	black	not assigned.unknown	AT5G43560.2	2e-33	meprin and TRAF homology domain-containing protein / MATH domain-containing protein
Cit.23885.1.S1_at	15.3454	2.88217	black	not assigned.unknown	?	?	?
Cit.6618.1.S1_at	50.6037	13.0131	black	not assigned.unknown	AT4G28140.1	3e-09	AP2 domain-containing transcription factor putative
Cit.17167.1.S1_at	15.3235	5.56899	black	not assigned.unknown	?	?	?
Cit.7538.1.S1_at	2.16991	0.0922285	black	not assigned.unknown	AT5G06570.2	4e-65	hydrolase
Cit.32035.1.S1_at	13.0463	5.14384	black	not assigned.unknown	AT5G22320.1	2e-88	leucine-rich repeat family protein
Cit.6446.1.S1_at	70.3119	16.5819	black	not assigned.unknown	AT5G57510.1	2e-24	unknown protein
Cit.21748.1.S1_at	0.0974963	0.07234	black	not assigned.unknown	AT5G22860.2	2e-09	serine carboxypeptidase S28 family protein
Cit.17307.1.S1_at	22.822	8.33834	black	not assigned.unknown	AT4G14305.1	2e-72	FUNCTIONS IN: molecular_function unknown; INVOLVED IN: biological_process unknown; LOCATED IN: integral to membrane; CONTAINS Int
Cit.19339.1.S1_s_at	33.7834	9.9581	black	not assigned.unknown	AT5G01750.2	5e-70	unknown protein
Cit.14102.1.S1_at	23.0299	7.96539	black	not assigned.unknown	AT5G40690.1	4e-49	INVOLVED IN: biological_process unknown; EXPRESSED IN: 18 plant structures; EXPRESSED DURING: 10 growth stages; CONTAINS InterP
Cit.21956.1.S1_at	5.30153	2.27741	black	not assigned.unknown	AT3G01160.1	3e-06	unknown protein
Cit.8330.1.S1_s_at	37.0027	9.86392	black	not assigned.unknown	AT1G79530.1	0	GAPCP-1 (GLYCERALDEHYDE-3-PHOSPHATE DEHYDROGENASE OF PLASTID 1); NAD or NADH binding / binding / catalytic/ glyceraldehyde-3-ph
Cit.15593.1.S1_s_at	1.02704	0.812912	black	not assigned.unknown	AT3G13610.1	1e-28	oxidoreductase 2OG-Fe(II) oxygenase family protein
Cit.5116.1.S1_at	61.0199	18.6622	black	not assigned.unknown	AT1G29290.1	4e-13	unknown protein
Cit.15206.1.S1_s_at	1.13793	0.511282	black	not assigned.unknown	AT2G36430.1	1e-82	unknown protein
Cit.33239.1.S1_at	8.81481	3.99345	black	not assigned.unknown	AT4G18880.1	1e-06	AT-HSFA4A; DNA binding / transcription factor
Cit.6005.1.S1_at	29.4731	9.59254	black	not assigned.unknown	AT3G27320.2	2e-85	hydrolase
Cit.20624.1.S1_s_at	27.0825	5.16749	black	not assigned.unknown	AT3G55470.2	4e-43	C2 domain-containing protein
Cit.26772.1.S1_at	3.60982	1.1698	black	not assigned.unknown	AT1G03670.1	9e-13	ankyrin repeat family protein
Cit.7785.1.S1_at	50.9776	10.659	black	not assigned.unknown	AT3G59880.1	5e-17	unknown protein
Cit.6189.1.S1_s_at	0.360496	0.0931263	black	not assigned.unknown	AT1G08830.2	2e-10	CSD1 (COPPER/ZINC SUPEROXIDE DISMUTASE 1); superoxide dismutase
Cit.26577.1.S1_s_at	11.2411	2.39194	black	not assigned.unknown	AT3G26618.1	4e-58	ERF1-3 (eukaryotic release factor 1-3); translation release factor
Cit.7302.1.S1_at	13.4148	3.71549	black	not assigned.unknown	AT2G01818.1	2e-55	zinc ion binding
Cit.8700.1.S1_s_at	22.6348	6.84151	black	not assigned.unknown	AT1G21310.1	3e-72	ATEXT3 (EXTENSIN 3); structural constituent of cell wall
Cit.12777.1.S1_at	1.29748	0.292317	black	not assigned.unknown	AT4G36850.1	1e-143	INVOLVED IN: biological_process unknown; LOCATED IN: membrane; CONTAINS InterPro DOMAIN/s: Cystinosin/ERS1p repeat (InterPro:IP
Cit.19279.1.S1_at	22.1975	6.22936	black	not assigned.unknown	?	?	?
Cit.25111.1.S1_at	31.7247	14.4137	black	not assigned.unknown	AT5G12010.1	6e-69	unknown protein
Cit.32010.1.S1_at	19.1479	6.71003	black	not assigned.unknown	?	?	?
Cit.19037.1.S1_at	46.0823	14.7725	black	not assigned.unknown	?	?	?
Cit.8127.1.S1_at	28.6324	9.57127	black	not assigned.unknown	AT4G02380.1	2e-14	SAG21 (SENESCENCE-ASSOCIATED GENE 21)
Cit.33068.1.S1_at	36.2656	7.59978	black	not assigned.unknown	?	?	?
Cit.29171.1.S1_at	4.87553	1.26908	black	not assigned.unknown	AT5G02580.1	6e-07	unknown protein
Cit.19399.1.S1_at	1.61415	0.776555	black	not assigned.unknown	AT1G68990.1	2e-05	DNA-directed RNA polymerase mitochondrial (RPOMT)
Cit.17308.1.S1_at	0.208324	0.0694147	black	not assigned.unknown	?	?	?
Cit.33074.1.S1_at	30.1922	10.9399	black	not assigned.unknown	?	?	?
Cit.17280.1.S1_at	0.850611	0.0103285	black	not assigned.unknown	AT1G10740.2	1e-37	unknown protein
Cit.29884.1.S1_s_at	1.16512	0.581082	black	not assigned.unknown	AT1G63420.1	7e-51	INVOLVED IN: biological_process unknown; EXPRESSED IN: 22 plant structures; EXPRESSED DURING: 13 growth stages; CONTAINS InterP
Cit.6096.1.S1_at	0.208548	0.0510095	black	not assigned.unknown	AT1G13990.1	2e-90	unknown protein
Cit.12739.1.S1_at	29.1016	10.3182	black	not assigned.unknown	?	?	?
Cit.20767.1.S1_at	37.3084	11.2762	black	not assigned.unknown	AT5G61430.1	5e-15	ANAC100 (ARABIDOPSIS NAC DOMAIN CONTAINING PROTEIN 100); transcription factor
Cit.30009.1.S1_s_at	31.8755	13.8054	black	not assigned.unknown	AT4G14305.1	6e-90	FUNCTIONS IN: molecular_function unknown; INVOLVED IN: biological_process unknown; LOCATED IN: integral to membrane; CONTAINS Int
Cit.7553.1.S1_at	18.5548	6.91971	black	not assigned.unknown	AT2G01300.1	5e-19	unknown protein
Cit.14811.1.S1_at	22.9966	9.0817	black	not assigned.unknown	AT1G52140.1	1e-42	unknown protein
Cit.7847.1.S1_at	11.3877	3.86304	black	not assigned.unknown	?	?	?
Cit.4474.1.S1_at	1.95594	0.296903	black	not assigned.unknown	AT4G15610.1	6e-46	integral membrane family protein
Cit.21810.1.S1_x_at	24.4523	8.8314	black	not assigned.unknown	?	?	?
Cit.1253.1.S1_at	28.4218	9.22227	black	not assigned.unknown	AT5G50200.1	5e-10	WR3 (WOUND-RESPONSIVE 3); nitrate transmembrane transporter
Cit.14150.1.S1_s_at	12.5612	1.83328	black	not assigned.unknown	AT5G24860.1	2e-33	FPF1 (FLOWERING PROMOTING FACTOR 1)
Cit.14810.1.S1_s_at	26.6654	10.3293	black	not assigned.unknown	AT1G52140.1	1e-42	unknown protein
Cit.16350.1.S1_at	58.3389	13.3298	black	not assigned.unknown	?	?	?
Cit.6716.1.S1_at	14.0928	3.30179	black	not assigned.unknown	AT2G26310.1	1e-68	chalcone isomerase
Cit.17151.1.S1_s_at	39.4004	16.6427	black	not assigned.unknown	AT4G20280.1	6e-05	TAF11 (TBP-ASSOCIATED FACTOR 11); DNA binding / RNA polymerase II transcription factor/ transcription initiation factor
Cit.34473.1.S1_at	60.4792	21.2169	black	not assigned.unknown	?	?	?
Cit.31055.1.S1_at	48.0755	13.8114	black	not assigned.unknown	AT3G27880.1	5e-21	unknown protein
Cit.20694.1.S1_s_at	5.21262	1.84756	black	not assigned.unknown	AT5G19600.1	1e-60	SULTR3;5 (SULFATE TRANSPORTER 3;5); sulfate transmembrane transporter
Cit.20498.1.S1_at	35.8884	14.7905	black	not assigned.unknown	AT3G29034.1	2e-09	unknown protein
Cit.34738.1.S1_s_at	47.877	17.2276	black	not assigned.unknown	AT1G20510.1	0	OPCL1 (OPC-8:0 COA LIGASE1); 4-coumarate-CoA ligase
Cit.4486.1.S1_at	46.2187	13.4523	black	not assigned.unknown	AT5G01750.2	5e-70	unknown protein
Cit.16568.1.S1_at	8.76684	2.81374	black	not assigned.unknown	AT2G42150.1	5e-11	DNA-binding bromodomain-containing protein
Cit.6493.1.S1_at	0.0256599	0.0043168	black	not assigned.unknown	AT1G77400.1	1e-27	FUNCTIONS IN: molecular_function unknown; INVOLVED IN: biological_process unknown; LOCATED IN: cellular_component unknown; EXPR
Cit.7052.1.S1_at	16.0421	8.29484	black	not assigned.unknown	?	?	?
Cit.33182.1.S1_at	9.96811	3.31283	black	not assigned.unknown	AT3G12910.1	2e-12	transcription factor
Cit.36076.1.S1_at	1.26847	0.687824	black	not assigned.unknown	AT2G05910.1	2e-58	unknown protein
Cit.18660.1.S1_at	6.02191	3.285	black	not assigned.unknown	?	?	?
Cit.13579.1.S1_s_at	3.77113	1.20631	black	not assigned.unknown	AT5G65660.1	3e-48	hydroxyproline-rich glycoprotein family protein
Cit.12978.1.S1_at	6.74792	2.65003	black	not assigned.unknown	?	?	?
Cit.18947.1.S1_at	4.9441	1.56837	black	not assigned.unknown	?	?	?
Cit.21295.1.S1_at	46.2879	17.807	black	not assigned.unknown	?	?	?
Cit.18765.1.S1_at	36.8443	11.2668	black	not assigned.unknown	?	?	?
Cit.7459.1.S1_at	1.7126	0.426002	black	not assigned.unknown	?	?	?
Cit.22157.1.S1_at	0.719204	0.413132	black	not assigned.unknown	AT5G15780.1	1e-14	pollen Ole e 1 allergen and extensin family protein
Cit.29173.1.S1_s_at	36.5866	10.2273	black	not assigned.unknown	AT3G09270.1	2e-49	ATGSTU8 (GLUTATHIONE S-TRANSFERASE TAU 8); glutathione transferase
Cit.22035.1.S1_a_at	12.7177	3.13487	black	not assigned.unknown	?	?	?
Cit.3014.1.S1_s_at	65.5341	15.7437	black	not assigned.unknown	AT5G56980.1	6e-50	unknown protein
Cit.15872.1.S1_at	6.49876	2.03959	black	not assigned.unknown	?	?	?
Cit.19674.1.S1_s_at	16.3935	6.77317	black	not assigned.unknown	AT3G45140.1	1e-109	LOX2 (LIPOXYGENASE 2); lipoxygenase
Cit.22386.1.S1_s_at	40.2268	16.9883	black	not assigned.unknown	AT3G05540.1	3e-75	INVOLVED IN: biological_process unknown; LOCATED IN: cytoplasm; CONTAINS InterPro DOMAIN/s: Translationally controlled tumour pro
Cit.17178.1.S1_x_at	19.2347	7.3492	black	not assigned.unknown	?	?	?
Cit.16320.1.S1_at	12.6304	5.01578	black	not assigned.unknown	AT4G30990.1	4e-90	binding
Cit.17042.1.S1_at	29.6314	9.60107	black	not assigned.unknown	?	?	?
Cit.6429.1.S1_s_at	33.5321	9.02873	black	not assigned.unknown	AT4G40080.1	3e-61	epsin N-terminal homology (ENTH) domain-containing protein / clathrin assembly protein-related
Cit.18980.1.S1_at	13.4211	5.81317	black	not assigned.unknown	AT5G12340.1	2e-21	unknown protein
Cit.26252.1.S1_at	1.34433	0.22515	black	not assigned.unknown	AT5G65980.1	1e-14	auxin efflux carrier family protein
Cit.28573.1.S1_at	3.63378	0.49533	black	not assigned.unknown	AT3G07700.2	5e-80	ABC1 family protein
Cit.21208.1.S1_s_at	1.73847	0.466274	black	not assigned.unknown	AT3G26840.1	3e-21	esterase/lipase/thioesterase family protein
Cit.13930.1.S1_s_at	7.78485	1.90856	black	not assigned.unknown	AT3G48660.1	3e-28	unknown protein
Cit.19321.1.S1_at	47.3919	15.725	black	not assigned.unknown	?	?	?
Cit.18299.1.S1_at	31.4924	10.2141	black	not assigned.unknown	AT2G23270.1	1e-06	unknown protein
Cit.19037.1.S1_x_at	46.8654	14.7092	black	not assigned.unknown	?	?	?
Cit.4474.1.S1_s_at	36.8104	14.3158	black	not assigned.unknown	AT4G15610.1	2e-48	integral membrane family protein
Cit.33294.1.S1_at	22.9247	9.37711	black	not assigned.unknown	?	?	?
Cit.18677.1.S1_s_at	14.174	5.49591	black	not assigned.unknown	AT3G54420.1	6e-76	ATEP3; chitinase
Cit.8700.1.S1_at	1.74578	0.320502	black	not assigned.unknown	AT1G21310.1	3e-72	ATEXT3 (EXTENSIN 3); structural constituent of cell wall
Cit.16432.1.S1_at	0.484702	0.265997	black	not assigned.unknown	?	?	?
Cit.7403.1.S1_at	28.0011	10.3423	black	not assigned.unknown	?	?	?
Cit.1913.1.S1_at	0.448087	0.070556	black	not assigned.unknown	?	?	?
Cit.24701.1.S1_s_at	4.27742	0.652755	black	not assigned.unknown	?	?	?
Cit.26572.1.S1_at	50.9346	13.9804	black	not assigned.unknown	AT5G42930.1	3e-07	triacylglycerol lipase
Cit.40130.1.S1_at	7.30197	1.15683	black	not assigned.unknown	AT1G08830.2	2e-13	CSD1 (COPPER/ZINC SUPEROXIDE DISMUTASE 1); superoxide dismutase
Cit.18282.1.S1_s_at	0.051125	0.00984219	black	not assigned.unknown	?	?	?
Cit.33162.1.S1_at	19.6943	4.59262	black	not assigned.unknown	AT1G05280.1	9e-80	fringe-related protein
Cit.18642.1.S1_s_at	1.81506	1.2059	black	not assigned.unknown	AT1G20030.2	3e-79	pathogenesis-related thaumatin family protein
Cit.16280.1.S1_at	0.80888	0.549777	black	not assigned.unknown	AT2G03310.1	1e-10	unknown protein
Cit.3353.1.S1_at	2.63998	0.623977	black	not assigned.unknown	AT1G49310.1	4e-06	unknown protein
Cit.34985.1.S1_at	14.6363	3.51401	black	not assigned.unknown	AT4G23885.1	8e-17	unknown protein
Cit.16555.1.S1_at	6.25485	1.86685	black	not assigned.unknown	?	?	?
Cit.15409.1.S1_s_at	1.3667	0.694799	black	protein.degradation.AAA type	AT3G28580.1	1e-119	AAA-type ATPase family protein
Cit.21787.1.S1_at	36.0634	16.2206	black	protein.degradation.AAA type	AT3G28580.1	6e-46	AAA-type ATPase family protein
Cit.29626.1.S1_s_at	0.357488	0.34989	black	protein.degradation.cysteine protease	AT5G50260.1	1e-158	cysteine proteinase putative
Cit.4078.1.S1_at	0.365083	0.349805	black	protein.degradation.cysteine protease	AT5G50260.1	1e-158	cysteine proteinase putative
Cit.16008.1.S1_a_at	21.1584	6.30262	black	protein.degradation.ubiquitin	?	?	?
Cit.16008.1.S1_at	26.6553	9.2974	black	protein.degradation.ubiquitin	AT2G29070.2	1e-98	ubiquitin fusion degradation UFD1 family protein
Cit.6280.1.S1_at	20.7576	6.93505	black	protein.degradation.ubiquitin.E3.BTB/POZ Cullin3.BTB/POZ	AT5G67480.2	1e-137	BT4 (BTB AND TAZ DOMAIN PROTEIN 4); protein binding / transcription regulator
Cit.1006.1.S1_s_at	0.932704	0.420576	black	protein.degradation.ubiquitin.E3.RING	AT5G25560.1	1e-135	zinc finger (C3HC4-type RING finger) family protein
Cit.26217.1.S1_at	3.70522	1.27786	black	protein.degradation.ubiquitin.E3.RING	AT5G60710.1	5e-28	zinc finger (C3HC4-type RING finger) family protein
Cit.35594.1.S1_at	22.6387	12.5765	black	protein.degradation.ubiquitin.E3.SCF.FBOX	AT3G07870.1	9e-28	F-box family protein
Cit.36984.1.S1_at	0.126064	0.0399347	black	protein.degradation.ubiquitin.ubiquitin protease	AT1G04300.1	1e-104	FUNCTIONS IN: molecular_function unknown; INVOLVED IN: biological_process unknown; EXPRESSED IN: 24 plant structures; EXPRESSED D
Cit.23542.1.S1_at	14.5304	7.15219	black	protein.postranslational modification	AT1G34300.1	2e-29	lectin protein kinase family protein
Cit.16198.1.S1_s_at	30.4439	9.88689	black	protein.postranslational modification	AT4G14580.1	1e-142	CIPK4 (CBL-interacting protein kinase 4); ATP binding / kinase/ protein kinase/ protein serine/threonine kinase
Cit.31387.1.S1_at	27.2235	10.4427	black	protein.postranslational modification	AT3G50310.1	1e-90	MAPKKK20; ATP binding / kinase/ protein kinase/ protein serine/threonine kinase
Cit.24015.1.S1_x_at	1.31635	0.523805	black	protein.synthesis.elongation	AT5G60390.3	4e-39	elongation factor 1-alpha / EF-1-alpha
Cit.9453.1.S1_at	4.16294	1.91337	black	protein.synthesis.ribosomal protein.eukaryotic.60S subunit.L28	AT1G79150.1	2e-68	binding
Cit.33248.1.S1_at	31.0576	14.6454	black	protein.synthesis.ribosomal protein.eukaryotic.60S subunit.L34	?	?	?
Cit.9288.1.S1_s_at	24.7949	8.93147	black	PS.lightreaction.other electron carrier (ox/red).ferredoxin	AT2G27510.1	3e-51	ATFD3 (ferredoxin 3); 2 iron 2 sulfur cluster binding / electron carrier/ iron-sulfur cluster binding
Cit.22895.1.S1_s_at	25.6475	7.80112	black	PS.lightreaction.other electron carrier (ox/red).ferredoxin	AT2G27510.1	3e-51	ATFD3 (ferredoxin 3); 2 iron 2 sulfur cluster binding / electron carrier/ iron-sulfur cluster binding
Cit.1835.1.S1_s_at	8.32054	1.61329	black	PS.photorespiration.glycine cleavage	AT2G35120.1	2e-68	glycine cleavage system H protein mitochondrial putative
Cit.8401.1.S1_at	35.8917	11.7231	black	PS.photorespiration.glycolate oxydase	AT3G14420.2	1e-179	(S)-2-hydroxy-acid oxidase peroxisomal putative / glycolate oxidase putative / short chain alpha-hydroxy acid oxidase putativ
Cit.39791.1.S1_s_at	17.5041	7.37563	black	PS.photorespiration.glycolate oxydase	AT3G14420.2	1e-179	(S)-2-hydroxy-acid oxidase peroxisomal putative / glycolate oxidase putative / short chain alpha-hydroxy acid oxidase putativ
Cit.230.1.S1_s_at	19.5721	9.53587	black	redox.ascorbate and glutathione.glutathione	AT4G11600.1	2e-79	ATGPX6 (GLUTATHIONE PEROXIDASE 6); glutathione peroxidase
Cit.356.1.S1_s_at	31.0206	12.7349	black	redox.thioredoxin	AT3G51030.1	3e-42	ATTRX1; oxidoreductase acting on sulfur group of donors disulfide as acceptor
Cit.4047.1.S1_at	15.8983	8.58443	black	RNA.processing.ribonucleases	AT2G02990.1	7e-96	RNS1 (RIBONUCLEASE 1); endoribonuclease/ ribonuclease
Cit.4708.1.S1_at	0.601219	0.0753615	black	RNA.processing.ribonucleases	AT1G24020.1	7e-06	MLP423 (MLP-LIKE PROTEIN 423)
Cit.11672.1.S1_s_at	11.0494	3.22159	black	RNA.processing.splicing	AT5G52040.2	1e-127	ATRSP41; RNA binding / nucleic acid binding / nucleotide binding
Cit.30607.1.S1_s_at	12.645	3.17515	black	RNA.regulation of transcription.AP2/EREBP APETALA2/Ethylene-responsive element binding protein family	AT3G14230.3	2e-32	RAP2.2; DNA binding / transcription factor
Cit.11068.1.S1_at	13.6353	3.13426	black	RNA.regulation of transcription.AP2/EREBP APETALA2/Ethylene-responsive element binding protein family	AT3G14230.3	1e-32	RAP2.2; DNA binding / transcription factor
Cit.2809.1.S1_s_at	39.6649	9.25689	black	RNA.regulation of transcription.AP2/EREBP APETALA2/Ethylene-responsive element binding protein family	AT1G68840.1	1e-122	RAV2 (REGULATOR OF THE ATPASE OF THE VACUOLAR MEMBRANE); DNA binding / transcription factor/ transcription repressor
Cit.13586.1.S1_at	5.20756	0.338811	black	RNA.regulation of transcription.AS2 Lateral Organ Boundaries Gene Family	AT3G49940.1	2e-52	LBD38 (LOB DOMAIN-CONTAINING PROTEIN 38)
Cit.10046.1.S1_at	11.6596	2.37179	black	RNA.regulation of transcription.C2C2(Zn) CO-like Constans-like zinc finger family	AT4G39070.1	4e-62	zinc finger (B-box type) family protein
Cit.14615.1.S1_at	15.7531	2.59182	black	RNA.regulation of transcription.CCAAT box binding factor family HAP2	AT1G72830.1	6e-53	NF-YA3 (NUCLEAR FACTOR Y SUBUNIT A3); transcription factor
Cit.39816.1.S1_s_at	1.59481	0.824695	black	RNA.regulation of transcription.GRP	AT2G21660.1	3e-45	CCR2 (COLD CIRCADIAN RHYTHM AND RNA BINDING 2); RNA binding / double-stranded DNA binding / single-stranded DNA binding
Cit.30863.1.S1_at	6.48986	2.93797	black	RNA.regulation of transcription.HSF Heat-shock transcription factor family	?	?	?
Cit.14664.1.S1_at	0.631808	0.251714	black	RNA.regulation of transcription.MADS box transcription factor family	AT1G71692.1	3e-70	AGL12 (AGAMOUS-LIKE 12); transcription factor
Cit.29861.1.S1_at	1.83506	0.514407	black	RNA.regulation of transcription.MYB domain transcription factor family	AT1G17950.1	2e-71	MYB52 (MYB DOMAIN PROTEIN 52); DNA binding / transcription factor
Cit.5733.1.S1_at	5.71345	2.48271	black	RNA.regulation of transcription.MYB domain transcription factor family	AT2G31180.1	5e-56	MYB14 (MYB DOMAIN PROTEIN 14); DNA binding / transcription factor
Cit.4759.1.S1_at	2.00926	1.19548	black	RNA.regulation of transcription.MYB-related transcription factor family	?	?	?
Cit.22861.1.S1_at	27.5362	6.54007	black	RNA.regulation of transcription.MYB-related transcription factor family	AT5G04760.1	1e-32	myb family transcription factor
Cit.4759.1.S1_s_at	1.42104	0.901394	black	RNA.regulation of transcription.MYB-related transcription factor family	AT5G52660.1	1e-75	myb family transcription factor
Cit.11890.1.S1_s_at	1.29344	0.684395	black	RNA.regulation of transcription.Psudo ARR transcription factor family	AT5G24470.1	4e-27	APRR5 (ARABIDOPSIS PSEUDO-RESPONSE REGULATOR 5); transcription regulator/ two-component response regulator
Cit.27935.1.S1_at	51.6034	19.9937	black	RNA.regulation of transcription.WRKY domain transcription factor family	AT2G47260.1	3e-48	WRKY23; transcription factor
Cit.27935.1.S1_s_at	61.9295	24.169	black	RNA.regulation of transcription.WRKY domain transcription factor family	AT2G47260.1	2e-70	WRKY23; transcription factor
Cit.39816.1.S1_s_at	1.59481	0.824695	black	RNA.RNA binding	AT2G21660.1	3e-45	CCR2 (COLD CIRCADIAN RHYTHM AND RNA BINDING 2); RNA binding / double-stranded DNA binding / single-stranded DNA binding
Cit.33176.1.S1_at	0.512515	0.385889	black	RNA.transcription	AT2G24120.1	5e-50	SCA3 (SCABRA 3); DNA binding / DNA-directed RNA polymerase
Cit.5889.1.S1_at	1.67389	0.8487	black	RNA.transcription	AT5G15700.1	2e-98	DNA-directed RNA polymerase (RPOT2)
Cit.33176.1.S1_s_at	1.39827	0.976445	black	RNA.transcription	AT5G15700.1	2e-98	DNA-directed RNA polymerase (RPOT2)
Cit.28020.1.S1_at	7.34718	3.55382	black	secondary metabolism.flavonoids.anthocyanins	AT5G24530.1	1e-26	DMR6 (DOWNY MILDEW RESISTANT 6); oxidoreductase/ oxidoreductase acting on paired donors with incorporation or reduction of mole
Cit.21128.1.S1_at	1.10906	0.832798	black	secondary metabolism.flavonoids.anthocyanins	AT3G13610.1	1e-28	oxidoreductase 2OG-Fe(II) oxygenase family protein
Cit.32640.1.S1_at	22.1312	11.3365	black	secondary metabolism.flavonoids.flavonols	AT5G54000.1	5e-55	oxidoreductase 2OG-Fe(II) oxygenase family protein
Cit.22267.1.S1_at	2.42064	0.831067	black	secondary metabolism.isoprenoids.carotenoids.phytoene synthase	AT5G17230.3	4e-49	phytoene synthase (PSY) / geranylgeranyl-diphosphate geranylgeranyl transferase
Cit.16303.1.S1_at	20.9084	8.35024	black	secondary metabolism.isoprenoids.non-mevalonate pathway.geranylgeranyl pyrophosphate synthase	AT4G36810.1	1e-108	GGPS1 (GERANYLGERANYL PYROPHOSPHATE SYNTHASE 1); farnesyltranstransferase
Cit.1435.1.S1_at	0.726307	0.0670086	black	secondary metabolism.isoprenoids.terpenoids	AT1G61680.1	1e-105	TPS14 (TERPENE SYNTHASE 14); S-linalool synthase
Cit.10244.1.S1_s_at	0.132126	0.0516963	black	secondary metabolism.phenylpropanoids	AT4G35160.1	7e-47	O-methyltransferase family 2 protein
Cit.27992.1.S1_s_at	6.61025	0.830981	black	secondary metabolism.phenylpropanoids	AT3G26040.1	1e-66	transferase family protein
Cit.7237.1.S1_at	0.319844	0.0636935	black	secondary metabolism.phenylpropanoids	AT5G01210.1	8e-74	transferase family protein
Cit.1441.1.S1_at	3.07814	1.79132	black	secondary metabolism.phenylpropanoids	AT3G26040.1	2e-41	transferase family protein
Cit.25648.1.S1_s_at	0.630055	0.266851	black	secondary metabolism.phenylpropanoids.lignin biosynthesis.4CL	AT1G51680.1	0	4CL1 (4-COUMARATE:COA LIGASE 1); 4-coumarate-CoA ligase
Cit.2999.1.S1_at	41.5598	16.7431	black	secondary metabolism.phenylpropanoids.lignin biosynthesis.4CL	AT1G20510.1	0	OPCL1 (OPC-8:0 COA LIGASE1); 4-coumarate-CoA ligase
Cit.8718.1.S1_s_at	5.28674	2.14606	black	secondary metabolism.phenylpropanoids.lignin biosynthesis.COMT	AT5G54160.1	1e-105	ATOMT1 (O-METHYLTRANSFERASE 1); caffeate O-methyltransferase/ myricetin 3'-O-methyltransferase/ quercetin 3-O-methyltransferase
Cit.14337.1.S1_at	46.5927	17.3878	black	secondary metabolism.phenylpropanoids.lignin biosynthesis.HCT	AT5G48930.1	6e-41	HCT (HYDROXYCINNAMOYL-COA SHIKIMATE/QUINATE HYDROXYCINNAMOYL TRANSFERASE); quinate O-hydroxycinnamoyltransferase/ shikimate O-h
Cit.16418.1.S1_at	0.878186	0.0574353	black	secondary metabolism.phenylpropanoids.lignin biosynthesis.HCT	AT5G41040.2	1e-60	transferase family protein
Cit.9590.1.S1_at	23.6931	8.92595	black	secondary metabolism.phenylpropanoids.lignin biosynthesis.PAL	?	?	?
Cit.9590.1.S1_s_at	17.3715	7.376	black	secondary metabolism.phenylpropanoids.lignin biosynthesis.PAL	AT2G37040.1	0	pal1 (Phe ammonia lyase 1); phenylalanine ammonia-lyase
Cit.2409.1.S1_s_at	38.4561	12.8801	black	secondary metabolism.simple phenols	AT3G09220.1	0	LAC7 (laccase 7); laccase
Cit.38637.1.S1_at	28.7751	7.98485	black	signalling.calcium	AT4G14640.1	6e-38	CAM8 (CALMODULIN 8); calcium ion binding
Cit.31593.1.S1_at	27.8067	5.57846	black	signalling.calcium	AT1G32250.1	4e-36	calmodulin putative
Cit.5257.1.S1_s_at	4.7573	2.20407	black	signalling.calcium	AT2G44310.1	3e-31	calcium-binding EF hand family protein
Cit.17961.1.S1_s_at	73.8683	18.7233	black	signalling.in sugar and nutrient physiology	AT3G54040.1	8e-50	photoassimilate-responsive protein-related
Cit.9570.1.S1_at	31.5184	12.2602	black	signalling.in sugar and nutrient physiology	AT5G64260.1	1e-125	EXL2 (EXORDIUM LIKE 2)
Cit.9568.1.S1_s_at	5.54679	3.14996	black	signalling.in sugar and nutrient physiology	AT5G64260.1	1e-125	EXL2 (EXORDIUM LIKE 2)
Cit.24350.1.S1_at	3.18646	1.03023	black	signalling.phosphinositides.phosphoinositide phospholipase C	AT3G08510.2	2e-76	ATPLC2 (PHOSPHOLIPASE C 2); phospholipase C
Cit.24760.1.S1_at	50.9341	18.4605	black	signalling.receptor kinases.DUF 26	AT4G21380.1	4e-56	ARK3 (A. THALIANA RECEPTOR KINASE 3); kinase/ transmembrane receptor protein serine/threonine kinase
Cit.6231.1.S1_s_at	2.44818	1.71055	black	signalling.receptor kinases.DUF 26	AT4G23180.1	6e-77	CRK10 (CYSTEINE-RICH RLK10); ATP binding / kinase/ protein kinase/ protein serine/threonine kinase/ protein tyrosine kinase
Cit.28173.1.S1_s_at	48.8146	18.4121	black	signalling.receptor kinases.DUF 26	AT4G21380.1	1e-106	ARK3 (A. THALIANA RECEPTOR KINASE 3); kinase/ transmembrane receptor protein serine/threonine kinase
Cit.32354.1.S1_at	4.34133	2.04183	black	signalling.receptor kinases.leucine rich repeat X	?	?	?
Cit.25547.1.S1_at	23.4148	9.69895	black	signalling.receptor kinases.leucine rich repeat XI	AT1G09970.1	2e-63	LRR XI-23; ATP binding / kinase/ protein kinase/ protein serine/threonine kinase
Cit.6441.1.S1_at	0.851585	0.165341	black	signalling.receptor kinases.leucine rich repeat XI	AT3G47580.1	2e-56	leucine-rich repeat transmembrane protein kinase putative
Cit.25295.1.S1_at	22.9516	6.81149	black	signalling.receptor kinases.misc	AT1G16120.1	6e-71	WAKL1 (wall associated kinase-like 1); kinase
Cit.6441.1.S1_at	0.851585	0.165341	black	signalling.receptor kinases.misc	AT3G47580.1	2e-56	leucine-rich repeat transmembrane protein kinase putative
Cit.25295.1.S1_at	22.9516	6.81149	black	signalling.receptor kinases.wall associated kinase	AT1G16120.1	6e-71	WAKL1 (wall associated kinase-like 1); kinase
Cit.12067.1.S1_s_at	33.3904	12.283	black	stress.abiotic.cold	AT3G16510.1	5e-65	C2 domain-containing protein
Cit.8395.1.S1_x_at	0.816221	0.484915	black	stress.abiotic.drought/salt	AT3G05890.1	5e-20	RCI2B (RARE-COLD-INDUCIBLE 2B)
Cit.30439.1.S1_x_at	1.14811	0.433651	black	stress.abiotic.drought/salt	AT3G05890.1	5e-20	RCI2B (RARE-COLD-INDUCIBLE 2B)
Cit.8027.1.S1_s_at	11.2465	2.43282	black	stress.abiotic.heat	AT3G12580.1	0	HSP70 (heat shock protein 70); ATP binding
Cit.29334.1.S1_at	4.10436	0.994885	black	stress.abiotic.heat	AT5G28540.1	9e-75	BIP1; ATP binding
Cit.10366.1.S1_s_at	2.83003	0.608978	black	stress.abiotic.heat	AT1G56300.1	3e-57	DNAJ heat shock N-terminal domain-containing protein
Cit.7340.1.S1_at	14.106	3.52846	black	stress.abiotic.heat	AT4G25200.1	1e-39	ATHSP23.6-MITO (MITOCHONDRION-LOCALIZED SMALL HEAT SHOCK PROTEIN 23.6)
Cit.580.1.S1_x_at	7.91532	3.76924	black	stress.abiotic.touch/wounding	AT3G04720.1	9e-47	PR4 (PATHOGENESIS-RELATED 4); chitin binding
Cit.14449.1.S1_at	16.9574	4.68029	black	stress.abiotic.unspecified	AT2G38310.1	1e-69	unknown protein
Cit.8276.1.S1_x_at	1.71702	0.487207	black	stress.biotic	AT3G12500.1	5e-93	ATHCHIB (ARABIDOPSIS THALIANA BASIC CHITINASE); chitinase
Cit.580.1.S1_x_at	7.91532	3.76924	black	stress.biotic	AT3G04720.1	9e-47	PR4 (PATHOGENESIS-RELATED 4); chitin binding
Cit.1200.1.S1_s_at	2.93284	1.63439	black	stress.biotic	AT4G11650.1	9e-81	ATOSM34 (osmotin 34)
Cit.8262.1.S1_x_at	1.56986	0.506808	black	stress.biotic	AT3G12500.1	5e-93	ATHCHIB (ARABIDOPSIS THALIANA BASIC CHITINASE); chitinase
Cit.21700.1.S1_at	11.9134	2.98233	black	stress.biotic	AT3G52430.1	8e-43	PAD4 (PHYTOALEXIN DEFICIENT 4); lipase/ protein binding / triacylglycerol lipase
Cit.11548.1.S1_at	4.16994	1.99928	black	stress.biotic	AT1G20030.2	3e-79	pathogenesis-related thaumatin family protein
Cit.302.1.S1_s_at	37.1507	10.8301	black	stress.biotic	AT3G12500.1	1e-127	ATHCHIB (ARABIDOPSIS THALIANA BASIC CHITINASE); chitinase
Cit.2116.1.S1_s_at	10.654	3.05543	black	stress.biotic	AT4G11650.1	2e-87	ATOSM34 (osmotin 34)
Cit.1200.1.S1_at	2.32108	1.27659	black	stress.biotic	AT4G11650.1	1e-80	ATOSM34 (osmotin 34)
Cit.7265.1.S1_at	6.17878	1.19099	black	stress.biotic	?	?	?
Cit.1727.1.S1_s_at	14.106	5.90994	black	stress.biotic	AT3G54420.1	6e-76	ATEP3; chitinase
Cit.20412.1.S1_s_at	38.2267	10.4893	black	stress.biotic	AT3G12500.1	1e-127	ATHCHIB (ARABIDOPSIS THALIANA BASIC CHITINASE); chitinase
Cit.33610.1.S1_at	27.7996	12.7045	black	stress.biotic.PR-proteins	AT5G49040.1	2e-47	disease resistance-responsive protein-related / dirigent protein-related
Cit.30025.1.S1_at	8.81436	3.72087	black	TCA / org. transformation.TCA.IDH	AT5G14590.1	6e-41	isocitrate dehydrogenase putative / NADP+ isocitrate dehydrogenase putative
Cit.5273.1.S1_at	2.67067	1.15874	black	TCA / org. transformation.TCA.IDH	AT5G14590.1	1e-54	isocitrate dehydrogenase putative / NADP+ isocitrate dehydrogenase putative
Cit.39755.1.S1_at	28.5948	10.8994	black	tetrapyrrole synthesis.urogen III methylase	AT5G40850.1	1e-84	UPM1 (UROPHORPHYRIN METHYLASE 1); uroporphyrin-III C-methyltransferase
Cit.21616.1.S1_at	45.8925	16.9067	black	transport.ABC transporters and multidrug resistance systems	AT2G36380.1	2e-11	PDR6; ATPase coupled to transmembrane movement of substances
Cit.14342.1.S1_at	41.2991	14.2268	black	transport.ABC transporters and multidrug resistance systems	AT3G62150.1	9e-65	PGP21 (P-GLYCOPROTEIN 21); ATPase coupled to transmembrane movement of substances
Cit.15866.1.S1_at	14.8505	6.37716	black	transport.ABC transporters and multidrug resistance systems	AT3G47780.1	4e-23	ATATH6; ATPase coupled to transmembrane movement of substances / transporter
Cit.36245.1.S1_at	24.8575	10.7218	black	transport.ABC transporters and multidrug resistance systems	AT2G47000.1	3e-70	ABCB4 (ATP BINDING CASSETTE SUBFAMILY B4); ATPase coupled to transmembrane movement of substances / xenobiotic-transporting AT
Cit.16165.1.S1_at	4.16113	0.845107	black	transport.amino acids	AT1G77380.1	4e-95	AAP3; amino acid transmembrane transporter
Cit.13777.1.S1_s_at	17.6018	8.07309	black	transport.amino acids	AT2G42005.1	1e-103	amino acid transporter family protein
Cit.13776.1.S1_at	37.319	13.4749	black	transport.amino acids	AT2G42005.1	3e-91	amino acid transporter family protein
Cit.304.1.S1_s_at	9.04497	1.46722	black	transport.Major Intrinsic Proteins.PIP	AT4G00430.1	1e-146	PIP1;4 (PLASMA MEMBRANE INTRINSIC PROTEIN 1;4); water channel
Cit.25135.1.S1_at	5.84214	2.76861	black	transport.metal	AT2G32270.1	2e-30	ZIP3; zinc ion transmembrane transporter
Cit.14567.1.S1_at	0.0582654	0.0351269	black	transport.misc	AT1G01630.1	9e-93	SEC14 cytosolic factor putative / phosphoglyceride transfer protein putative
Cit.9865.1.S1_s_at	6.98412	1.69285	black	transport.misc	AT5G60800.1	5e-85	heavy-metal-associated domain-containing protein
Cit.26142.1.S1_s_at	0.0297507	0.0212113	black	transport.misc	AT1G01630.1	9e-93	SEC14 cytosolic factor putative / phosphoglyceride transfer protein putative
Cit.39679.1.S1_s_at	36.9027	11.257	black	transport.NDP-sugars at the ER	AT4G23010.2	1e-80	UDP-galactose transporter-related
Cit.37918.1.S1_at	30.785	13.3043	black	transport.phosphate	AT2G38940.1	3e-52	ATPT2 (ARABIDOPSIS THALIANA PHOSPHATE TRANSPORTER 2); carbohydrate transmembrane transporter/ inorganic phosphate transmembrane
Cit.6737.1.S1_at	2.79438	1.26829	black	transport.sulphate	AT5G19600.1	1e-60	SULTR3;5 (SULFATE TRANSPORTER 3;5); sulfate transmembrane transporter
Cit.10690.1.S1_s_at	53.5442	48.0131	blue	cell wall.cell wall proteins.AGPs	AT2G04780.2	2e-93	FLA7 (FASCICLIN-LIKE ARABINOOGALACTAN 7)
Cit.10691.1.S1_s_at	62.7579	57.4714	blue	cell wall.cell wall proteins.AGPs	AT2G04780.2	2e-93	FLA7 (FASCICLIN-LIKE ARABINOOGALACTAN 7)
Cit.24663.1.S1_s_at	2.34715	0.892264	blue	cell wall.cell wall proteins.AGPs	AT4G12730.1	1e-119	FLA2 (FASCICLIN-LIKE ARABINOGALACTAN 2)
Cit.14649.1.S1_at	69.2343	63.0257	blue	cell wall.cell wall proteins.LRR	AT4G29240.1	1e-129	leucine-rich repeat family protein / extensin family protein
Cit.12232.1.S1_at	1.51354	0.641738	blue	cell wall.cell wall proteins.RGP	AT3G02230.1	1e-168	RGP1 (REVERSIBLY GLYCOSYLATED POLYPEPTIDE 1); cellulose synthase (UDP-forming)
Cit.3390.1.S1_at	36.1103	27.5297	blue	cell wall.cellulose synthesis	AT5G22740.1	0	ATCSLA02; mannan synthase/ transferase transferring glycosyl groups
Cit.38806.1.S1_at	30.0019	28.0201	blue	cell wall.cellulose synthesis.cellulose synthase	AT1G02730.1	2e-62	ATCSLD5; 1 4-beta-D-xylan synthase/ cellulose synthase
Cit.22234.1.S1_s_at	60.2681	56.7932	blue	cell wall.degradation.cellulases and beta -1 4-glucanases	AT5G20950.2	0	glycosyl hydrolase family 3 protein
Cit.11898.1.S1_at	30.2567	22.3482	blue	cell wall.degradation.mannan-xylose-arabinose-fucose	AT1G78060.1	1e-73	glycosyl hydrolase family 3 protein
Cit.39387.1.S1_at	0.803705	0.635601	blue	cell wall.degradation.pectate lyases and polygalacturonases	AT1G67750.1	1e-108	pectate lyase family protein
Cit.21559.1.S1_s_at	21.0109	16.1811	blue	cell wall.degradation.pectate lyases and polygalacturonases	AT3G61490.2	0	glycoside hydrolase family 28 protein / polygalacturonase (pectinase) family protein
Cit.30343.1.S1_at	35.9081	30.0385	blue	cell wall.degradation.pectate lyases and polygalacturonases	AT3G62110.1	4e-56	glycoside hydrolase family 28 protein / polygalacturonase (pectinase) family protein
Cit.25554.1.S1_at	43.3851	40.9218	blue	cell wall.degradation.pectate lyases and polygalacturonases	AT1G10640.1	1e-61	polygalacturonase
Cit.3283.1.S1_s_at	44.9308	39.5418	blue	cell wall.degradation.pectate lyases and polygalacturonases	AT1G67750.1	0	pectate lyase family protein
Cit.10737.1.S1_s_at	8.49404	5.66092	blue	cell wall.degradation.pectate lyases and polygalacturonases	AT1G49320.1	3e-57	BURP domain-containing protein
Cit.13053.1.S1_at	29.1866	24.9099	blue	cell wall.degradation.pectate lyases and polygalacturonases	AT1G70370.1	3e-73	BURP domain-containing protein / polygalacturonase putative
Cit.23790.1.S1_s_at	28.7152	25.1831	blue	cell wall.degradation.pectate lyases and polygalacturonases	AT1G70370.1	3e-73	BURP domain-containing protein / polygalacturonase putative
Cit.20071.1.S1_s_at	39.6054	37.4969	blue	cell wall.degradation.pectate lyases and polygalacturonases	AT3G61490.2	0	glycoside hydrolase family 28 protein / polygalacturonase (pectinase) family protein
Cit.35568.1.S1_s_at	49.5683	44.0856	blue	cell wall.degradation.pectate lyases and polygalacturonases	AT1G67750.1	0	pectate lyase family protein
Cit.12490.1.S1_s_at	22.3623	21.388	blue	cell wall.degradation.pectate lyases and polygalacturonases	AT1G48100.1	0	glycoside hydrolase family 28 protein / polygalacturonase (pectinase) family protein
Cit.10437.1.S1_s_at	27.3901	25.5864	blue	cell wall.degradation.pectate lyases and polygalacturonases	AT3G61490.2	0	glycoside hydrolase family 28 protein / polygalacturonase (pectinase) family protein
Cit.1988.1.S1_at	30.67	25.7077	blue	cell wall.degradation.pectate lyases and polygalacturonases	AT1G70370.1	0	BURP domain-containing protein / polygalacturonase putative
Cit.2949.1.S1_s_at	41.7384	37.8647	blue	cell wall.modification	AT5G13870.1	1e-152	EXGT-A4 (ENDOXYLOGLUCAN TRANSFERASE A4); hydrolase acting on glycosyl bonds / hydrolase hydrolyzing O-glycosyl compounds / xylo
Cit.26184.1.S1_at	16.5807	13.4255	blue	cell wall.modification	?	?	?
Cit.29327.1.S1_x_at	33.775	29.1266	blue	cell wall.modification	AT1G69530.4	1e-58	ATEXPA1 (ARABIDOPSIS THALIANA EXPANSIN A1)
Cit.10687.1.S1_s_at	28.3983	16.7369	blue	cell wall.modification	AT2G39700.1	1e-131	ATEXPA4 (ARABIDOPSIS THALIANA EXPANSIN A4)
Cit.13059.1.S1_s_at	5.30273	3.92794	blue	cell wall.modification	AT1G11545.1	1e-152	xyloglucan:xyloglucosyl transferase putative / xyloglucan endotransglycosylase putative / endo-xyloglucan transferase putative
Cit.24850.1.S1_s_at	1.64318	0.992435	blue	cell wall.modification	AT1G10550.1	1e-120	XTH33; hydrolase acting on glycosyl bonds / hydrolase hydrolyzing O-glycosyl compounds / xyloglucan:xyloglucosyl transferase
Cit.29327.1.S1_at	33.7495	29.7122	blue	cell wall.modification	AT1G69530.4	1e-58	ATEXPA1 (ARABIDOPSIS THALIANA EXPANSIN A1)
Cit.2093.1.S1_s_at	29.4247	25.5001	blue	cell wall.modification	AT3G29030.1	1e-115	EXPA5 (EXPANSIN A5)
Cit.32156.1.S1_at	33.1718	31.5647	blue	cell wall.modification	AT1G20190.1	3e-83	ATEXPA11 (ARABIDOPSIS THALIANA EXPANSIN 11)
Cit.30519.1.S1_s_at	3.28927	2.28945	blue	cell wall.modification	AT4G03210.1	1e-128	XTH9 (XYLOGLUCAN ENDOTRANSGLUCOSYLASE/HYDROLASE 9); hydrolase acting on glycosyl bonds / xyloglucan:xyloglucosyl transferase
Cit.15017.1.S1_at	2.12327	1.56983	blue	cell wall.modification	AT1G10550.1	1e-120	XTH33; hydrolase acting on glycosyl bonds / hydrolase hydrolyzing O-glycosyl compounds / xyloglucan:xyloglucosyl transferase
Cit.13455.1.S1_s_at	5.84519	4.24001	blue	cell wall.modification	AT5G13870.1	1e-150	EXGT-A4 (ENDOXYLOGLUCAN TRANSFERASE A4); hydrolase acting on glycosyl bonds / hydrolase hydrolyzing O-glycosyl compounds / xylo
Cit.12820.1.S1_at	15.4177	9.71849	blue	cell wall.pectin*esterases.acetyl esterase	AT5G26670.2	1e-90	pectinacetylesterase putative
Cit.30729.1.S1_s_at	30.5588	14.3502	blue	cell wall.pectin*esterases.acetyl esterase	AT3G05910.1	1e-122	pectinacetylesterase putative
Cit.30729.1.S1_at	34.1562	15.2231	blue	cell wall.pectin*esterases.acetyl esterase	AT3G05910.1	1e-122	pectinacetylesterase putative
Cit.11821.1.S1_s_at	75.1489	68.7357	blue	cell wall.pectin*esterases.PME	AT3G14310.1	0	ATPME3; pectinesterase
Cit.26012.1.S1_at	59.7146	48.3356	blue	cell wall.pectin*esterases.PME	AT4G02300.1	2e-45	pectinesterase family protein
Cit.5248.1.S1_at	11.5199	4.77831	blue	cell wall.pectin*esterases.PME	AT2G26440.1	0	pectinesterase family protein
Cit.17987.1.S1_at	26.6676	24.2732	blue	cell wall.pectin*esterases.PME	AT5G09760.1	2e-61	pectinesterase family protein
Cit.13768.1.S1_s_at	72.0246	66.8517	blue	cell wall.pectin*esterases.PME	AT3G10720.2	0	pectinesterase putative
Cit.31791.1.S1_at	1.05719	0.745409	blue	cell wall.pectin*esterases.PME	AT5G19730.1	2e-26	pectinesterase family protein
Cit.13410.1.S1_s_at	42.6798	39.4134	blue	cell wall.pectin*esterases.PME	AT5G09760.1	0	pectinesterase family protein
Cit.29407.1.S1_s_at	11.9066	9.09089	blue	cell wall.precursor synthesis.NDP sugar pyrophosphorylase.GDP mannose	AT2G39770.1	0	CYT1 (CYTOKINESIS DEFECTIVE 1); mannose-1-phosphate guanylyltransferase/ nucleotidyltransferase
Cit.2512.1.S1_s_at	2.73353	2.04899	blue	cell wall.precursor synthesis.phosphomannose isomerase	AT3G02570.1	1e-160	MEE31 (MATERNAL EFFECT EMBRYO ARREST 31); mannose-6-phosphate isomerase
Cit.2511.1.S1_at	4.63366	2.33398	blue	cell wall.precursor synthesis.phosphomannose isomerase	AT3G02570.1	1e-160	MEE31 (MATERNAL EFFECT EMBRYO ARREST 31); mannose-6-phosphate isomerase
Cit.39620.1.S1_s_at	43.7586	38.7984	blue	cell wall.precursor synthesis.RHM	AT1G78570.1	1e-127	RHM1 (RHAMNOSE BIOSYNTHESIS 1); UDP-L-rhamnose synthase/ UDP-glucose 4 6-dehydratase/ catalytic
Cit.22744.1.S1_at	33.7617	30.9452	blue	cell wall.precursor synthesis.RHM	AT1G78570.1	1e-127	RHM1 (RHAMNOSE BIOSYNTHESIS 1); UDP-L-rhamnose synthase/ UDP-glucose 4 6-dehydratase/ catalytic
Cit.10993.1.S1_s_at	14.1418	13.0916	blue	cell wall.precursor synthesis.UXS	AT3G62830.2	0	AUD1; UDP-glucuronate decarboxylase/ catalytic/ dTDP-glucose 4 6-dehydratase
Cit.10994.1.S1_at	35.9648	34.0104	blue	cell wall.precursor synthesis.UXS	AT3G62830.2	1e-102	AUD1; UDP-glucuronate decarboxylase/ catalytic/ dTDP-glucose 4 6-dehydratase
Cit.6513.1.S1_a_at	4.58005	4.33564	blue	cell.cycle	AT1G20610.1	4e-94	CYCB2;3 (Cyclin B2;3); cyclin-dependent protein kinase regulator
Cit.7588.1.S1_at	18.5893	16.7196	blue	cell.cycle	AT5G06150.1	5e-42	CYC1BAT; cyclin-dependent protein kinase regulator
Cit.6674.1.S1_at	23.0383	21.2142	blue	cell.cycle	AT1G47230.1	1e-129	cyclin putative
Cit.6513.1.S1_at	7.43755	7.1767	blue	cell.cycle	AT1G20610.1	4e-94	CYCB2;3 (Cyclin B2;3); cyclin-dependent protein kinase regulator
Cit.6612.1.S1_at	0.751791	0.390806	blue	cell.cycle	AT1G70210.1	8e-98	CYCD1;1 (CYCLIN D1;1); cyclin-dependent protein kinase regulator
Cit.38368.1.S1_at	23.4629	21.3035	blue	cell.cycle	AT2G44740.1	9e-82	CYCP4;1 (cyclin p4;1); cyclin-dependent protein kinase
Cit.5864.1.S1_at	30.9481	29.1181	blue	cell.cycle	AT5G06150.1	4e-94	CYC1BAT; cyclin-dependent protein kinase regulator
Cit.7588.1.S1_a_at	12.0295	11.3358	blue	cell.cycle	AT5G06150.1	5e-42	CYC1BAT; cyclin-dependent protein kinase regulator
Cit.11018.1.S1_s_at	8.25283	5.49824	blue	cell.cycle.peptidylprolyl isomerase	AT5G13120.1	7e-95	peptidyl-prolyl cis-trans isomerase cyclophilin-type family protein
Cit.7830.1.S1_at	27.3398	26.2589	blue	cell.division	AT3G25980.1	1e-104	mitotic spindle checkpoint protein putative (MAD2)
Cit.6976.1.S1_at	0.49367	0.149946	blue	cell.division	AT5G61960.2	5e-83	AML1 (ARABIDOPSIS MEI2-LIKE PROTEIN 1); RNA binding / protein binding
Cit.26988.1.S1_at	56.6022	48.8004	blue	cell.organisation	AT4G39050.1	1e-42	kinesin-related protein (MKRP2)
Cit.16283.1.S1_at	0.207369	0.140133	blue	cell.organisation	AT3G51150.1	2e-65	kinesin motor family protein
Cit.14570.1.S1_s_at	21.092	20.2687	blue	cell.organisation	AT5G67270.1	1e-125	ATEB1C (microtubule end binding protein 1); microtubule binding
Cit.25607.1.S1_s_at	13.3501	9.14446	blue	cell.organisation	AT3G01750.1	5e-29	ankyrin repeat family protein
Cit.16790.1.S1_at	21.4514	19.8711	blue	cell.organisation	AT2G46225.2	2e-20	ABIL1 (Abi-1-like 1)
Cit.29729.1.S1_s_at	1.56879	0.736333	blue	cell.organisation	AT2G16700.1	2e-68	ADF5 (ACTIN DEPOLYMERIZING FACTOR 5); actin binding
Cit.15144.1.S1_s_at	30.5682	24.3826	blue	cell.organisation	AT2G47500.1	3e-53	ATP binding / microtubule motor
Cit.8050.1.S1_s_at	27.0845	21.5019	blue	cell.organisation	AT1G50010.1	0	TUA2; structural constituent of cytoskeleton
Cit.6329.1.S1_at	58.7135	51.1058	blue	cell.organisation	AT2G40820.1	1e-126	FUNCTIONS IN: molecular_function unknown; INVOLVED IN: biological_process unknown; LOCATED IN: plasma membrane; EXPRESSED IN: 2
Cit.28073.1.S1_at	13.8895	12.7077	blue	cell.organisation	?	?	?
Cit.16578.1.S1_at	15.2691	13.4999	blue	cell.organisation	AT3G25500.1	6e-70	AFH1 (FORMIN HOMOLOGY 1); actin binding / actin filament binding / protein binding
Cit.29883.1.S1_a_at	19.4476	15.8641	blue	cell.organisation	AT3G44730.1	8e-76	kinesin motor protein-related
Cit.36225.1.S1_s_at	2.87203	1.15233	blue	cell.organisation	AT1G09155.1	5e-57	AtPP2-B15 (Phloem protein 2-B15); carbohydrate binding
Cit.32235.1.S1_at	11.5424	11.2903	blue	cell.organisation	AT5G55520.2	1e-37	INVOLVED IN: biological_process unknown; EXPRESSED IN: 15 plant structures; EXPRESSED DURING: 8 growth stages; CONTAINS InterPr
Cit.7810.1.S1_at	44.3884	41.9087	blue	cell.organisation	AT2G37080.1	2e-44	myosin heavy chain-related
Cit.12899.1.S1_s_at	34.5866	31.9415	blue	cell.organisation	AT1G50010.1	0	TUA2; structural constituent of cytoskeleton
Cit.8253.1.S1_s_at	12.1285	10.0203	blue	cell.organisation	AT3G12110.1	0	ACT11 (actin-11); structural constituent of cytoskeleton
Cit.3160.1.S1_s_at	31.0168	27.8598	blue	cell.organisation	AT5G55230.1	0	ATMAP65-1 (MICROTUBULE-ASSOCIATED PROTEINS 65-1); microtubule binding
Cit.16671.1.S1_at	31.4249	29.6583	blue	cell.vesicle transport	AT1G08560.1	4e-42	SYP111 (SYNTAXIN OF PLANTS 111); SNAP receptor
Cit.465.1.S1_s_at	1.56358	0.166261	blue	Co-factor and vitamine metabolism.thiamine	AT5G54770.1	1e-153	THI1; protein homodimerization
Cit.14250.1.S1_at	16.5717	14.2706	blue	development.storage proteins	AT1G04040.1	7e-86	acid phosphatase class B family protein
Cit.7081.1.S1_at	37.8921	34.207	blue	development.storage proteins	AT3G63200.1	3e-62	PLP9 (PATATIN-LIKE PROTEIN 9); nutrient reservoir
Cit.17723.1.S1_s_at	6.2879	3.54541	blue	development.storage proteins	AT4G25150.1	6e-65	acid phosphatase putative
Cit.14355.1.S1_at	11.1729	10.0145	blue	development.unspecified	AT5G43270.1	4e-33	SPL2 (SQUAMOSA PROMOTER BINDING PROTEIN-LIKE 2); DNA binding / transcription factor
Cit.4667.1.S1_at	0.197931	0.109229	blue	development.unspecified	AT3G11980.1	8e-23	MS2 (MALE STERILITY 2); fatty acyl-CoA reductase (alcohol-forming)/ oxidoreductase acting on the CH-CH group of donors NAD or N
Cit.13444.1.S1_at	4.97793	2.70069	blue	development.unspecified	AT1G02065.1	2e-82	SPL8 (SQUAMOSA PROMOTER BINDING PROTEIN-LIKE 8); DNA binding
Cit.10203.1.S1_s_at	31.9754	25.5259	blue	development.unspecified	AT2G42840.1	4e-74	PDF1 (PROTODERMAL FACTOR 1)
Cit.30363.1.S1_at	4.88204	1.93665	blue	development.unspecified	AT1G80530.1	3e-69	nodulin family protein
Cit.11958.1.S1_at	10.2752	6.15762	blue	development.unspecified	AT2G19580.1	1e-122	TET2 (TETRASPANIN2)
Cit.11205.1.S1_s_at	26.5654	20.161	blue	development.unspecified	AT2G42570.1	1e-147	unknown protein
Cit.14735.1.S1_at	3.281	2.73271	blue	development.unspecified	AT3G54220.1	0	SCR (SCARECROW); protein binding / protein homodimerization/ sequence-specific DNA binding / transcription factor
Cit.22427.1.S1_s_at	0.687307	0.258354	blue	development.unspecified	AT4G15920.1	1e-64	INVOLVED IN: biological_process unknown; LOCATED IN: endomembrane system integral to membrane membrane; EXPRESSED IN: 23 plant
Cit.28591.1.S1_at	0.281629	0.157616	blue	development.unspecified	AT1G75500.1	2e-40	nodulin MtN21 family protein
Cit.2944.1.S1_at	0.0170943	0.00326697	blue	DNA.repair	AT1G01490.2	2e-66	heavy-metal-associated domain-containing protein
Cit.7556.1.S1_at	25.065	14.8727	blue	DNA.repair	AT5G44680.1	2e-35	methyladenine glycosylase family protein
Cit.13967.1.S1_s_at	9.84639	9.60384	blue	DNA.synthesis/chromatin structure	AT5G08020.1	1e-110	RPA70B (RPA70-KDA SUBUNIT B); DNA binding / nucleic acid binding
Cit.7138.1.S1_at	9.23609	4.54295	blue	DNA.synthesis/chromatin structure	AT1G14900.1	6e-47	HMGA (HIGH MOBILITY GROUP A); DNA binding
Cit.33111.1.S1_at	1.73513	0.949824	blue	DNA.synthesis/chromatin structure	AT4G02060.1	1e-36	PRL (PROLIFERA); ATP binding / DNA binding / DNA-dependent ATPase/ nucleoside-triphosphatase/ nucleotide binding
Cit.7153.1.S1_at	10.7107	10.3277	blue	DNA.synthesis/chromatin structure	AT5G46280.1	2e-74	DNA replication licensing factor putative
Cit.14761.1.S1_at	9.60961	9.25148	blue	DNA.synthesis/chromatin structure	AT2G07690.1	1e-158	minichromosome maintenance family protein / MCM family protein
Cit.13968.1.S1_at	9.95672	9.74552	blue	DNA.synthesis/chromatin structure	AT5G08020.1	1e-56	RPA70B (RPA70-KDA SUBUNIT B); DNA binding / nucleic acid binding
Cit.6836.1.S1_at	11.4707	10.9841	blue	DNA.synthesis/chromatin structure	AT1G44900.1	1e-113	ATP binding / DNA binding / DNA-dependent ATPase
Cit.1937.1.S1_s_at	16.2585	15.3359	blue	DNA.synthesis/chromatin structure.histone	AT5G65360.1	5e-71	histone H3
Cit.14872.1.S1_at	18.5918	16.9296	blue	DNA.synthesis/chromatin structure.histone	AT5G27670.1	2e-60	HTA7 (HISTONE H2A 7); DNA binding
Cit.11497.1.S1_at	23.6918	20.8206	blue	DNA.synthesis/chromatin structure.histone	AT5G02560.1	8e-64	HTA12; DNA binding
Cit.4118.1.S1_s_at	18.3557	17.6875	blue	DNA.synthesis/chromatin structure.histone	AT5G65360.1	6e-71	histone H3
Cit.17322.1.S1_s_at	24.0939	22.8718	blue	DNA.synthesis/chromatin structure.histone	AT1G54690.1	2e-58	GAMMA-H2AX (GAMMA HISTONE VARIANT H2AX); DNA binding
Cit.11496.1.S1_s_at	25.2874	23.5742	blue	DNA.synthesis/chromatin structure.histone	AT5G02560.1	8e-64	HTA12; DNA binding
Cit.1938.1.S1_at	16.9436	15.9419	blue	DNA.synthesis/chromatin structure.histone	AT5G65360.1	6e-71	histone H3
Cit.17322.1.S1_at	18.6562	18.1226	blue	DNA.synthesis/chromatin structure.histone	AT1G54690.1	2e-58	GAMMA-H2AX (GAMMA HISTONE VARIANT H2AX); DNA binding
Cit.7462.1.S1_at	33.2694	21.7268	blue	fermentation.ADH	AT4G22110.2	1e-51	alcohol dehydrogenase putative
Cit.9751.1.S1_s_at	0.892555	0.207195	blue	fermentation.ADH	AT5G43940.1	0	HOT5 (sensitive to hot temperatures 5); S-(hydroxymethyl)glutathione dehydrogenase/ S-nitrosoglutathione reductase
Cit.8105.1.S1_s_at	1.89835	1.30723	blue	glycolysis.glyceraldehyde 3-phosphate dehydrogenase	AT3G04120.1	1e-180	GAPC1 (GLYCERALDEHYDE-3-PHOSPHATE DEHYDROGENASE C SUBUNIT 1); glyceraldehyde-3-phosphate dehydrogenase (phosphorylating)/ glycera
Cit.7829.1.S1_at	0.518119	0.300616	blue	glycolysis.PPFK	AT4G26270.1	6e-78	PFK3 (PHOSPHOFRUCTOKINASE 3); 6-phosphofructokinase
Cit.856.1.S1_at	0.322348	0.149118	blue	glycolysis.pyrophosphate-fructose-6-P phosphotransferase	AT4G15800.1	2e-29	RALFL33 (ralf-like 33); signal transducer
Cit.17235.1.S1_s_at	22.2792	19.6838	blue	hormone metabolism.abscisic acid.synthesis-degradation.synthesis.9-cis-epoxycarotenoid dioxygenase	AT1G30100.1	1e-69	NCED5 (NINE-CIS-EPOXYCAROTENOID DIOXYGENASE 5); 9-cis-epoxycarotenoid dioxygenase
Cit.29734.1.S1_s_at	16.5117	11.7855	blue	hormone metabolism.abscisic acid.synthesis-degradation.synthesis.9-cis-epoxycarotenoid dioxygenase	AT1G30100.1	6e-83	NCED5 (NINE-CIS-EPOXYCAROTENOID DIOXYGENASE 5); 9-cis-epoxycarotenoid dioxygenase
Cit.8156.1.S1_at	17.0386	14.0278	blue	hormone metabolism.abscisic acid.synthesis-degradation.synthesis.9-cis-epoxycarotenoid dioxygenase	AT4G19170.1	4e-84	NCED4 (NINE-CIS-EPOXYCAROTENOID DIOXYGENASE 4)
Cit.18018.1.S1_at	36.6603	33.7026	blue	hormone metabolism.auxin.induced-regulated-responsive-activated	AT1G75580.1	7e-44	auxin-responsive protein putative
Cit.26243.1.S1_at	0.458859	0.311827	blue	hormone metabolism.auxin.induced-regulated-responsive-activated	AT4G27260.1	2e-42	WES1; indole-3-acetic acid amido synthetase
Cit.15712.1.S1_at	0.333929	0.0935453	blue	hormone metabolism.auxin.induced-regulated-responsive-activated	AT1G72430.1	2e-29	auxin-responsive protein-related
Cit.15200.1.S1_at	13.2826	11.211	blue	hormone metabolism.auxin.induced-regulated-responsive-activated	AT4G27450.1	7e-60	unknown protein
Cit.5213.1.S1_at	15.1169	10.8234	blue	hormone metabolism.auxin.induced-regulated-responsive-activated	AT4G34760.1	1e-43	auxin-responsive family protein
Cit.12369.1.S1_s_at	0.602142	0.195666	blue	hormone metabolism.brassinosteroid.synthesis-degradation.sterols.HYD1	AT1G20050.1	3e-56	HYD1 (HYDRA1); C-8 sterol isomerase
Cit.10774.1.S1_s_at	15.7676	10.5351	blue	hormone metabolism.brassinosteroid.synthesis-degradation.sterols.SMT	AT1G20330.1	0	SMT2 (STEROL METHYLTRANSFERASE 2); S-adenosylmethionine-dependent methyltransferase
Cit.17149.1.S1_s_at	11.3485	9.61919	blue	hormone metabolism.cytokinin.signal transduction	AT2G17820.1	5e-25	ATHK1 (histidine kinase 1); histidine phosphotransfer kinase/ osmosensor/ protein histidine kinase
Cit.13517.1.S1_at	8.50336	5.55602	blue	hormone metabolism.ethylene.signal transduction	AT1G47740.2	1e-112	unknown protein
Cit.15228.1.S1_at	20.1028	17.2217	blue	hormone metabolism.ethylene.signal transduction	AT2G44840.1	2e-36	ERF13 (ETHYLENE-RESPONSIVE ELEMENT BINDING FACTOR 13); DNA binding / transcription factor
Cit.30535.1.S1_s_at	2.86427	1.59763	blue	hormone metabolism.ethylene.synthesis-degradation	AT1G05010.1	1e-148	EFE (ETHYLENE-FORMING ENZYME); 1-aminocyclopropane-1-carboxylate oxidase
Cit.13940.1.S1_at	8.23623	4.38436	blue	hormone metabolism.ethylene.synthesis-degradation	AT1G06620.1	1e-101	2-oxoglutarate-dependent dioxygenase putative
Cit.21723.1.S1_s_at	2.86115	1.58927	blue	hormone metabolism.ethylene.synthesis-degradation	AT1G05010.1	1e-148	EFE (ETHYLENE-FORMING ENZYME); 1-aminocyclopropane-1-carboxylate oxidase
Cit.1236.1.S1_at	0.0574237	0.0118335	blue	hormone metabolism.ethylene.synthesis-degradation	AT1G05010.1	1e-143	EFE (ETHYLENE-FORMING ENZYME); 1-aminocyclopropane-1-carboxylate oxidase
Cit.2889.1.S1_at	3.00991	0.73563	blue	hormone metabolism.ethylene.synthesis-degradation	AT3G51240.1	1e-176	F3H (FLAVANONE 3-HYDROXYLASE); naringenin 3-dioxygenase
Cit.30950.1.S1_at	35.6273	32.2901	blue	hormone metabolism.gibberelin.induced-regulated-responsive-activated	AT2G30810.1	5e-33	gibberellin-regulated family protein
Cit.40395.1.S1_s_at	51.3814	47.4501	blue	hormone metabolism.gibberelin.induced-regulated-responsive-activated	AT5G14920.1	8e-56	gibberellin-regulated family protein
Cit.19471.1.S1_s_at	21.5603	16.6386	blue	hormone metabolism.gibberelin.induced-regulated-responsive-activated	AT5G14920.1	2e-43	gibberellin-regulated family protein
Cit.11064.1.S1_at	60.2326	56.4516	blue	hormone metabolism.gibberelin.induced-regulated-responsive-activated	AT5G15230.1	4e-40	GASA4 (GAST1 PROTEIN HOMOLOG 4)
Cit.30950.1.S1_s_at	45.1401	40.06	blue	hormone metabolism.gibberelin.induced-regulated-responsive-activated	AT2G30810.1	5e-33	gibberellin-regulated family protein
Cit.14748.1.S1_at	73.6082	68.0715	blue	hormone metabolism.gibberelin.induced-regulated-responsive-activated	AT2G30810.1	4e-31	gibberellin-regulated family protein
Cit.19396.1.S1_s_at	46.6639	42.837	blue	hormone metabolism.gibberelin.induced-regulated-responsive-activated	AT3G10185.1	2e-32	Encodes a Gibberellin-regulated GASA/GAST/Snakin family protein
Cit.19872.1.S1_s_at	36.8731	34.4913	blue	hormone metabolism.gibberelin.induced-regulated-responsive-activated	AT5G15230.1	2e-40	GASA4 (GAST1 PROTEIN HOMOLOG 4)
Cit.30716.1.S1_s_at	35.203	33.6668	blue	hormone metabolism.gibberelin.induced-regulated-responsive-activated	AT1G74670.1	5e-40	gibberellin-responsive protein putative
Cit.2191.1.S1_at	34.175	17.5471	blue	hormone metabolism.gibberelin.signal transduction	AT1G14920.1	1e-134	GAI (GIBBERELLIC ACID INSENSITIVE); transcription factor
Cit.2192.1.S1_s_at	39.373	23.3948	blue	hormone metabolism.gibberelin.signal transduction	AT1G14920.1	1e-134	GAI (GIBBERELLIC ACID INSENSITIVE); transcription factor
Cit.26276.1.S1_at	14.3828	12.1616	blue	hormone metabolism.gibberelin.synthesis-degradation	AT4G21200.1	2e-22	GA2OX8 (GIBBERELLIN 2-OXIDASE 8); gibberellin 2-beta-dioxygenase
Cit.36807.1.S1_s_at	12.9016	10.8216	blue	hormone metabolism.gibberelin.synthesis-degradation	AT4G21200.1	2e-74	GA2OX8 (GIBBERELLIN 2-OXIDASE 8); gibberellin 2-beta-dioxygenase
Cit.30344.1.S1_at	0.205598	0.073529	blue	hormone metabolism.salicylic acid.synthesis-degradation	AT1G68040.1	1e-41	S-adenosyl-L-methionine:carboxyl methyltransferase family protein
Cit.31216.1.S1_at	13.6637	10.1567	blue	hormone metabolism.salicylic acid.synthesis-degradation	AT5G38020.1	5e-83	S-adenosyl-L-methionine:carboxyl methyltransferase family protein
Cit.28874.1.S1_at	0.671301	0.278963	blue	lipid metabolism.exotics (steroids squalene etc)	AT4G36750.1	1e-45	quinone reductase family protein
Cit.22561.1.S1_at	13.1545	6.53791	blue	lipid metabolism.exotics (steroids squalene etc)	AT3G45070.1	7e-77	sulfotransferase family protein
Cit.4858.1.S1_at	54.6429	48.857	blue	lipid metabolism.exotics (steroids squalene etc).sphingolipids	AT4G20870.1	5e-94	FAH2 (FATTY ACID HYDROXYLASE 2); catalytic/ fatty acid alpha-hydroxylase
Cit.14062.1.S1_s_at	2.18627	2.02063	blue	lipid metabolism.exotics (steroids squalene etc).sphingolipids	AT2G34770.1	1e-116	FAH1 (FATTY ACID HYDROXYLASE 1); catalytic/ fatty acid alpha-hydroxylase
Cit.3648.1.S1_at	46.2809	41.3285	blue	lipid metabolism.exotics (steroids squalene etc).sphingolipids	AT4G04930.1	1e-163	DES-1-LIKE; oxidoreductase/ sphingolipid delta-4 desaturase
Cit.31174.1.S1_at	26.5115	19.3997	blue	lipid metabolism.exotics (steroids squalene etc).sphingolipids.ceramide glucosyltransferase	AT2G19880.1	1e-85	ceramide glucosyltransferase putative
Cit.38528.1.S1_at	14.3863	10.4538	blue	lipid metabolism.exotics (steroids squalene etc).sphingolipids.ceramide glucosyltransferase	AT2G19880.1	2e-19	ceramide glucosyltransferase putative
Cit.31983.1.S1_at	5.59523	2.92676	blue	lipid metabolism.FA desaturation.desaturase	AT3G15850.1	4e-27	FAD5 (FATTY ACID DESATURASE 5); 16:0 monogalactosyldiacylglycerol desaturase/ oxidoreductase
Cit.29914.1.S1_s_at	21.4049	15.3657	blue	lipid metabolism.FA desaturation.omega 3 desaturase	AT3G12120.2	2e-89	FAD2 (FATTY ACID DESATURASE 2); delta12-fatty acid dehydrogenase/ omega-6 fatty acid desaturase
Cit.29914.1.S1_s_at	21.4049	15.3657	blue	lipid metabolism.FA desaturation.omega 6 desaturase	AT3G12120.2	2e-89	FAD2 (FATTY ACID DESATURASE 2); delta12-fatty acid dehydrogenase/ omega-6 fatty acid desaturase
Cit.15197.1.S1_s_at	0.40471	0.0560085	blue	lipid metabolism.FA synthesis and FA elongation.ACP protein	AT5G47630.2	2e-28	mtACP3 (mitochondrial acyl carrier protein 3); acyl carrier/ cofactor binding
Cit.4589.1.S1_at	54.7552	48.4565	blue	lipid metabolism.FA synthesis and FA elongation.beta ketoacyl CoA synthase	AT2G28630.1	0	KCS12 (3-KETOACYL-COA SYNTHASE 12); acyltransferase/ catalytic/ transferase transferring acyl groups other than amino-acyl gro
Cit.15381.1.S1_at	22.3409	14.6333	blue	lipid metabolism.FA synthesis and FA elongation.long chain fatty acid CoA ligase	AT1G49430.1	1e-77	LACS2 (LONG-CHAIN ACYL-COA SYNTHETASE 2); long-chain-fatty-acid-CoA ligase
Cit.15552.1.S1_at	3.35705	1.45579	blue	lipid metabolism.FA synthesis and FA elongation.pyruvate kinase	AT3G22960.1	4e-68	PKP-ALPHA; pyruvate kinase
Cit.6371.1.S1_at	16.1674	10.7569	blue	lipid metabolism.glyceral metabolism.Glycerol-3-phosphate dehydrogenase (NAD+)	AT2G41540.3	8e-83	GPDHC1; NAD or NADH binding / glycerol-3-phosphate dehydrogenase (NAD+)
Cit.14435.1.S1_at	10.3787	9.81041	blue	lipid metabolism.lipid degradation.beta-oxidation.acyl CoA reductase	AT4G33790.1	0	CER4 (ECERIFERUM 4); fatty acyl-CoA reductase (alcohol-forming)/ oxidoreductase acting on the CH-CH group of donors
Cit.15079.1.S1_at	29.2951	23.0618	blue	lipid metabolism.lipid degradation.lysophospholipases.phospholipase A2	AT2G06925.1	5e-54	PLA2-ALPHA; phospholipase A2
Cit.26307.1.S1_s_at	48.9112	42.2648	blue	lipid metabolism.lipid transfer proteins etc	AT2G38540.1	3e-30	LP1; calmodulin binding
Cit.16873.1.S1_s_at	57.6461	49.624	blue	lipid metabolism.lipid transfer proteins etc	AT2G38540.1	8e-33	LP1; calmodulin binding
Cit.39543.1.S1_s_at	72.4232	68.5178	blue	lipid metabolism.lipid transfer proteins etc	AT3G08770.1	2e-27	LTP6; lipid binding
Cit.20130.1.S1_s_at	1.35886	0.144559	blue	lipid metabolism.lipid transfer proteins etc	AT2G38540.1	2e-30	LP1; calmodulin binding
Cit.24179.1.S1_at	21.881	18.6047	blue	lipid metabolism.Phospholipid synthesis	AT3G18850.5	3e-81	LPAT5; acyltransferase
Cit.10585.1.S1_s_at	7.98596	5.41343	blue	lipid metabolism.Phospholipid synthesis	AT3G18000.1	0	XPL1 (XIPOTL 1); methyltransferase/ phosphoethanolamine N-methyltransferase
Cit.22399.1.S1_at	31.177	25.9885	blue	lipid metabolism.Phospholipid synthesis.cyclopropane-fatty-acyl-phospholipid synthase	AT3G23510.1	3e-55	cyclopropane fatty acid synthase putative / CPA-FA synthase putative
Cit.3642.1.S1_at	1.7478	1.63335	blue	major CHO metabolism.degradation.sucrose.invertases.neutral	AT4G34860.2	1e-179	beta-fructofuranosidase putative / invertase putative / saccharase putative / beta-fructosidase putative
Cit.3642.1.S1_x_at	3.32312	2.8232	blue	major CHO metabolism.degradation.sucrose.invertases.neutral	AT4G34860.2	1e-179	beta-fructofuranosidase putative / invertase putative / saccharase putative / beta-fructosidase putative
Cit.3643.1.S1_at	3.5938	3.2321	blue	major CHO metabolism.degradation.sucrose.invertases.neutral	AT1G22650.1	2e-80	beta-fructofuranosidase putative / invertase putative / saccharase putative / beta-fructosidase putative
Cit.26169.1.S1_s_at	2.12145	1.97776	blue	major CHO metabolism.degradation.sucrose.invertases.neutral	AT1G22650.1	2e-80	beta-fructofuranosidase putative / invertase putative / saccharase putative / beta-fructosidase putative
Cit.14715.1.S1_s_at	1.37956	0.467793	blue	major CHO metabolism.degradation.sucrose.invertases.vacuolar	AT1G12240.1	3e-62	ATBETAFRUCT4; beta-fructofuranosidase/ hydrolase hydrolyzing O-glycosyl compounds
Cit.20562.1.S1_at	1.66716	0.442786	blue	major CHO metabolism.degradation.sucrose.invertases.vacuolar	AT1G12240.1	1e-16	ATBETAFRUCT4; beta-fructofuranosidase/ hydrolase hydrolyzing O-glycosyl compounds
Cit.24771.1.S1_s_at	9.78702	5.34907	blue	major CHO metabolism.synthesis.starch.AGPase	AT1G74910.2	1e-127	ADP-glucose pyrophosphorylase family protein
Cit.3957.1.S1_s_at	7.15092	2.47062	blue	major CHO metabolism.synthesis.starch.starch branching	AT5G03650.1	1e-171	SBE2.2 (starch branching enzyme 2.2); 1 4-alpha-glucan branching enzyme
Cit.29616.1.S1_s_at	5.18713	2.10426	blue	major CHO metabolism.synthesis.starch.starch branching	AT5G03650.1	1e-171	SBE2.2 (starch branching enzyme 2.2); 1 4-alpha-glucan branching enzyme
Cit.29872.1.S1_s_at	3.59761	1.47837	blue	minor CHO metabolism.others	AT5G15140.1	6e-93	aldose 1-epimerase family protein
Cit.29872.1.S1_at	4.27915	1.56433	blue	minor CHO metabolism.others	AT5G15140.1	6e-93	aldose 1-epimerase family protein
Cit.29537.1.S1_at	28.3347	23.0661	blue	minor CHO metabolism.raffinose family.raffinose synthases.putative	AT1G55740.1	1e-132	AtSIP1 (Arabidopsis thaliana seed imbibition 1); hydrolase hydrolyzing O-glycosyl compounds
Cit.14906.1.S1_at	0.999392	0.814759	blue	minor CHO metabolism.trehalose.TPP	AT5G65140.1	1e-136	trehalose-6-phosphate phosphatase putative
Cit.20852.1.S1_s_at	1.2172	0.844875	blue	minor CHO metabolism.trehalose.TPP	AT5G65140.1	1e-136	trehalose-6-phosphate phosphatase putative
Cit.19378.1.S1_s_at	15.7779	14.7019	blue	NA	AT2G02850.1	4e-37	ARPN (PLANTACYANIN); copper ion binding / electron carrier
Cit.31131.1.S1_at	0.780145	0.368259	blue	NA	AT2G37870.1	2e-36	protease inhibitor/seed storage/lipid transfer protein (LTP) family protein
Cit.2993.1.S1_at	3.8514	2.26297	blue	NA	AT3G26210.1	3e-59	CYP71B23; electron carrier/ heme binding / iron ion binding / monooxygenase/ oxygen binding
Cit.9573.1.S1_s_at	5.46602	3.79561	blue	NA	AT2G29350.1	1e-98	SAG13; alcohol dehydrogenase/ oxidoreductase
Cit.12049.1.S1_at	33.9625	29.9899	blue	NA	AT5G33370.1	1e-149	GDSL-motif lipase/hydrolase family protein
Cit.37621.1.S1_at	0.860571	0.224209	blue	NA	AT5G17980.1	5e-98	C2 domain-containing protein
Cit.5455.1.S1_at	74.5026	70.0518	blue	NA	AT5G12970.1	2e-67	C2 domain-containing protein
Cit.1018.1.S1_x_at	64.6829	58.3228	blue	NA	AT2G10940.2	3e-42	protease inhibitor/seed storage/lipid transfer protein (LTP) family protein
Cit.24163.1.S1_s_at	41.8654	39.3683	blue	NA	AT3G07320.1	8e-97	glycosyl hydrolase family 17 protein
Cit.24936.1.S1_at	40.7775	35.4857	blue	NA	AT1G45191.2	1e-25	BGLU1 (BETA GLUCOSIDASE 1); catalytic/ cation binding / hydrolase hydrolyzing O-glycosyl compounds
Cit.950.1.S1_s_at	2.22758	0.762447	blue	NA	AT5G14640.1	9e-46	SK13 (SHAGGY-LIKE KINASE 13); ATP binding / protein kinase/ protein serine/threonine kinase
Cit.22572.1.S1_s_at	31.9913	31.1295	blue	NA	AT2G02850.1	3e-29	ARPN (PLANTACYANIN); copper ion binding / electron carrier
Cit.13838.1.S1_at	22.8897	8.91211	blue	NA	AT3G26300.1	4e-89	CYP71B34; electron carrier/ heme binding / iron ion binding / monooxygenase/ oxygen binding
Cit.14470.1.S1_at	16.9197	11.1221	blue	NA	AT3G62820.1	2e-40	invertase/pectin methylesterase inhibitor family protein
Cit.12448.1.S1_s_at	0.914902	0.455777	blue	NA	AT4G24830.1	0	arginosuccinate synthase family
Cit.4610.1.S1_at	43.5431	36.1777	blue	NA	AT5G07990.1	1e-103	TT7 (TRANSPARENT TESTA 7); flavonoid 3'-monooxygenase/ oxygen binding
Cit.12048.1.S1_at	65.1073	58.4502	blue	NA	AT5G33370.1	1e-149	GDSL-motif lipase/hydrolase family protein
Cit.18187.1.S1_at	32.336	30.1902	blue	NA	AT5G64620.1	6e-46	C/VIF2 (CELL WALL / VACUOLAR INHIBITOR OF FRUCTOSIDASE 2); enzyme inhibitor/ pectinesterase/ pectinesterase inhibitor
Cit.11889.1.S1_s_at	0.789492	0.691284	blue	NA	AT2G32440.1	1e-143	KAO2 (ENT-KAURENOIC ACID HYDROXYLASE 2); ent-kaurenoate oxidase/ oxygen binding
Cit.28881.1.S1_s_at	26.1125	11.2249	blue	NA	AT4G00360.1	2e-41	CYP86A2 (CYTOCHROME P450 86 A2); fatty acid (omega-1)-hydroxylase/ oxygen binding
Cit.252.1.S1_s_at	36.0012	25.7179	blue	NA	AT3G18080.1	1e-117	BGLU44 (B-S GLUCOSIDASE 44); (R)-amygdalin beta-glucosidase/ 4-methylumbelliferyl-beta-D-glucopyranoside beta-glucosidase/ beta-g
Cit.14522.1.S1_at	58.9153	53.2611	blue	NA	AT1G68560.1	4e-81	XYL1 (ALPHA-XYLOSIDASE 1); alpha-N-arabinofuranosidase/ hydrolase hydrolyzing O-glycosyl compounds / xylan 1 4-beta-xylosidase
Cit.11242.1.S1_at	33.2227	27.2142	blue	NA	AT2G45560.1	1e-69	CYP76C1; electron carrier/ heme binding / iron ion binding / monooxygenase
Cit.15061.1.S1_at	31.6733	29.8442	blue	NA	AT1G71691.2	1e-148	GDSL-motif lipase/hydrolase family protein
Cit.13252.1.S1_at	17.844	14.315	blue	NA	AT1G70710.1	0	ATGH9B1 (ARABIDOPSIS THALIANA GLYCOSYL HYDROLASE 9B1); cellulase/ hydrolase hydrolyzing O-glycosyl compounds
Cit.24517.1.S1_s_at	0.761912	0.323669	blue	NA	AT4G12330.1	1e-70	CYP706A7; electron carrier/ heme binding / iron ion binding / monooxygenase/ oxygen binding
Cit.3255.1.S1_at	65.9502	63.1345	blue	NA	AT5G33370.1	1e-163	GDSL-motif lipase/hydrolase family protein
Cit.15289.1.S1_at	26.7427	20.6704	blue	NA	AT3G11210.1	1e-114	GDSL-motif lipase/hydrolase family protein
Cit.16240.1.S1_at	2.82083	0.290013	blue	NA	AT2G45550.1	9e-56	CYP76C4; electron carrier/ heme binding / iron ion binding / monooxygenase/ oxygen binding
Cit.29754.1.S1_at	72.9322	67.1801	blue	NA	AT5G12970.1	1e-159	C2 domain-containing protein
Cit.29728.1.S1_at	21.8043	13.0312	blue	NA	AT3G61130.1	1e-123	GAUT1 (GALACTURONOSYLTRANSFERASE 1); polygalacturonate 4-alpha-galacturonosyltransferase/ transferase transferring glycosyl gr
Cit.2932.1.S1_s_at	43.0874	39.6623	blue	NA	AT4G12420.1	0	SKU5; copper ion binding / oxidoreductase
Cit.31337.1.S1_at	39.7848	34.0816	blue	NA	AT1G68560.1	1e-84	XYL1 (ALPHA-XYLOSIDASE 1); alpha-N-arabinofuranosidase/ hydrolase hydrolyzing O-glycosyl compounds / xylan 1 4-beta-xylosidase
Cit.30335.1.S1_at	26.5316	13.5726	blue	NA	AT1G32860.1	2e-95	glycosyl hydrolase family 17 protein
Cit.5612.1.S1_at	33.5286	27.7357	blue	NA	AT1G72970.1	5e-50	HTH (HOTHEAD); FAD binding / aldehyde-lyase/ mandelonitrile lyase
Cit.23223.1.S1_s_at	50.2851	46.9346	blue	NA	AT5G58090.1	2e-81	glycosyl hydrolase family 17 protein
Cit.12954.1.S1_at	15.6829	11.0186	blue	NA	AT1G29670.1	1e-155	GDSL-motif lipase/hydrolase family protein
Cit.26356.1.S1_s_at	42.4229	36.0665	blue	NA	AT4G00360.1	0	CYP86A2 (CYTOCHROME P450 86 A2); fatty acid (omega-1)-hydroxylase/ oxygen binding
Cit.5926.1.S1_at	6.52128	2.52028	blue	NA	AT3G13750.1	1e-96	BGAL1 (Beta galactosidase 1); beta-galactosidase/ catalytic/ cation binding / heme binding / peroxidase/ sugar binding
Cit.30073.1.S1_at	24.7547	13.1991	blue	NA	AT3G26430.1	8e-91	GDSL-motif lipase/hydrolase family protein
Cit.5767.1.S1_at	55.3825	48.8423	blue	NA	AT1G11600.1	1e-157	CYP77B1; electron carrier/ heme binding / iron ion binding / monooxygenase/ oxygen binding
Cit.8214.1.S1_s_at	22.6514	11.1854	blue	NA	AT4G36360.1	0	BGAL3 (beta-galactosidase 3); beta-galactosidase/ catalytic/ cation binding / sugar binding
Cit.1951.1.S1_x_at	18.246	12.3869	blue	NA	AT2G45550.1	1e-124	CYP76C4; electron carrier/ heme binding / iron ion binding / monooxygenase/ oxygen binding
Cit.661.1.S1_s_at	28.0688	17.4559	blue	NA	AT5G11330.1	1e-138	monooxygenase family protein
Cit.5585.1.S1_s_at	4.89302	2.50291	blue	NA	AT3G27200.1	2e-43	plastocyanin-like domain-containing protein
Cit.15345.1.S1_at	16.5891	14.4669	blue	NA	AT5G01090.1	3e-42	legume lectin family protein
Cit.3601.1.S1_at	61.0505	52.9105	blue	NA	AT4G36360.1	0	BGAL3 (beta-galactosidase 3); beta-galactosidase/ catalytic/ cation binding / sugar binding
Cit.14205.1.S1_at	46.5269	41.3411	blue	NA	AT5G14450.1	1e-161	GDSL-motif lipase/hydrolase family protein
Cit.30841.1.S1_s_at	31.8668	20.2338	blue	NA	AT3G18080.1	1e-101	BGLU44 (B-S GLUCOSIDASE 44); (R)-amygdalin beta-glucosidase/ 4-methylumbelliferyl-beta-D-glucopyranoside beta-glucosidase/ beta-g
Cit.23967.1.S1_s_at	33.2668	25.6814	blue	NA	AT1G68560.1	4e-81	XYL1 (ALPHA-XYLOSIDASE 1); alpha-N-arabinofuranosidase/ hydrolase hydrolyzing O-glycosyl compounds / xylan 1 4-beta-xylosidase
Cit.10824.1.S1_at	23.7051	16.2675	blue	NA	AT5G54010.1	3e-95	glycosyltransferase family protein
Cit.13692.1.S1_at	25.5427	21.5939	blue	NA	AT3G26430.1	1e-122	GDSL-motif lipase/hydrolase family protein
Cit.2994.1.S1_s_at	0.420061	0.269201	blue	NA	AT3G26210.1	1e-105	CYP71B23; electron carrier/ heme binding / iron ion binding / monooxygenase/ oxygen binding
Cit.4372.1.S1_at	3.2179	2.82661	blue	NA	AT3G62760.1	2e-77	ATGSTF13; glutathione transferase
Cit.4243.1.S1_at	34.8156	30.9156	blue	NA	AT5G15350.1	1e-51	plastocyanin-like domain-containing protein
Cit.16263.1.S1_at	3.0353	2.50162	blue	NA	AT5G38970.2	2e-91	BR6OX1 (BRASSINOSTEROID-6-OXIDASE 1); monooxygenase/ oxygen binding
Cit.28962.1.S1_s_at	29.6527	26.1135	blue	NA	AT4G31840.1	5e-49	plastocyanin-like domain-containing protein
affx-cit-gapc-m_s_at	1.98278	1.31811	blue	NA	?	?	?
Cit.4284.1.S1_at	37.4775	32.2547	blue	NA	AT3G07320.1	8e-97	glycosyl hydrolase family 17 protein
Cit.23784.1.S1_x_at	10.2255	6.93452	blue	NA	AT5G17050.1	4e-60	UGT78D2 (UDP-GLUCOSYL TRANSFERASE 78D2); UDP-glycosyltransferase/ anthocyanidin 3-O-glucosyltransferase/ quercetin 3-O-glucosyltr
Cit.4617.1.S1_at	17.7631	15.118	blue	NA	AT3G55700.1	1e-147	UDP-glucoronosyl/UDP-glucosyl transferase family protein
Cit.6498.1.S1_at	2.89852	2.34776	blue	NA	AT4G33420.1	7e-81	peroxidase putative
Cit.27888.1.S1_at	4.46099	3.59096	blue	NA	AT5G58090.1	2e-81	glycosyl hydrolase family 17 protein
Cit.14829.1.S1_at	1.09611	0.833331	blue	NA	AT5G36110.1	2e-59	CYP716A1; electron carrier/ heme binding / iron ion binding / monooxygenase/ oxygen binding
Cit.31488.1.S1_at	26.1096	22.4553	blue	NA	AT4G12310.1	2e-39	CYP706A5; electron carrier/ heme binding / iron ion binding / monooxygenase/ oxygen binding
Cit.381.1.S1_s_at	30.3156	14.9941	blue	NA	AT5G11330.1	1e-138	monooxygenase family protein
Cit.17513.1.S1_at	32.1082	26.9157	blue	NA	AT5G14450.1	5e-33	GDSL-motif lipase/hydrolase family protein
Cit.24936.1.S1_x_at	42.2276	36.9477	blue	NA	AT1G45191.2	1e-25	BGLU1 (BETA GLUCOSIDASE 1); catalytic/ cation binding / hydrolase hydrolyzing O-glycosyl compounds
Cit.5613.1.S1_s_at	30.4744	23.6685	blue	NA	AT1G72970.1	2e-85	HTH (HOTHEAD); FAD binding / aldehyde-lyase/ mandelonitrile lyase
Cit.15483.1.S1_at	26.8561	24.4904	blue	NA	AT2G01630.1	2e-46	glycosyl hydrolase family 17 protein / beta-1 3-glucanase putative
Cit.23237.1.S1_s_at	12.0925	8.74732	blue	NA	AT1G29670.1	1e-155	GDSL-motif lipase/hydrolase family protein
Cit.14734.1.S1_at	18.8041	15.445	blue	NA	AT2G26740.1	1e-123	ATSEH (Arabidopsis thaliana soluble epoxide hydrolase); epoxide hydrolase
Cit.11855.1.S1_s_at	16.9513	10.4471	blue	NA	AT5G05340.1	1e-103	peroxidase putative
Cit.1481.1.S1_x_at	0.740647	0.240754	blue	NA	AT5G48490.1	5e-18	protease inhibitor/seed storage/lipid transfer protein (LTP) family protein
Cit.38686.1.S1_at	64.2157	57.9569	blue	NA	AT5G45950.1	3e-35	GDSL-motif lipase/hydrolase family protein
Cit.425.1.S1_s_at	5.56995	3.16981	blue	NA	AT1G22480.1	1e-41	plastocyanin-like domain-containing protein
Cit.11552.1.S1_s_at	1.74173	1.15196	blue	NA	AT3G26210.1	1e-109	CYP71B23; electron carrier/ heme binding / iron ion binding / monooxygenase/ oxygen binding
Cit.14733.1.S1_at	7.26783	5.7422	blue	NA	AT1G13250.1	1e-136	GATL3 (Galacturonosyltransferase-like 3); polygalacturonate 4-alpha-galacturonosyltransferase/ transferase transferring glycosyl
Cit.4610.1.S1_s_at	44.0243	35.9573	blue	NA	AT5G07990.1	1e-103	TT7 (TRANSPARENT TESTA 7); flavonoid 3'-monooxygenase/ oxygen binding
Cit.1017.1.S1_x_at	73.7743	68.2631	blue	NA	AT1G62500.1	4e-51	protease inhibitor/seed storage/lipid transfer protein (LTP) family protein
Cit.10811.1.S1_s_at	3.10928	1.61509	blue	NA	AT2G43670.1	7e-25	glycosyl hydrolase family protein 17
Cit.18080.1.S1_at	50.4302	43.7096	blue	NA	AT1G62510.1	5e-28	protease inhibitor/seed storage/lipid transfer protein (LTP) family protein
Cit.19558.1.S1_at	19.2246	14.4319	blue	NA	AT2G44480.2	5e-50	BGLU17 (BETA GLUCOSIDASE 17); catalytic/ cation binding / hydrolase hydrolyzing O-glycosyl compounds
Cit.37293.1.S1_at	5.73191	5.02517	blue	NA	AT5G35740.1	6e-46	glycosyl hydrolase family protein 17
Cit.14113.1.S1_s_at	14.0656	11.8909	blue	NA	AT5G40150.1	1e-126	peroxidase putative
Cit.2373.1.S1_s_at	25.9772	8.32676	blue	NA	AT4G31940.1	1e-154	CYP82C4; electron carrier/ heme binding / iron ion binding / monooxygenase/ oxygen binding
Cit.12048.1.S1_s_at	62.9393	55.6358	blue	NA	AT5G33370.1	1e-149	GDSL-motif lipase/hydrolase family protein
Cit.13882.1.S1_s_at	14.1718	10.9901	blue	NA	AT5G17050.1	1e-138	UGT78D2 (UDP-GLUCOSYL TRANSFERASE 78D2); UDP-glycosyltransferase/ anthocyanidin 3-O-glucosyltransferase/ quercetin 3-O-glucosyltr
Cit.17023.1.S1_s_at	2.822	0.516945	blue	NA	AT5G62360.1	4e-57	invertase/pectin methylesterase inhibitor family protein
Cit.1194.1.S1_s_at	21.6137	19.6007	blue	NA	AT5G48485.1	7e-20	DIR1 (DEFECTIVE IN INDUCED RESISTANCE 1); lipid binding / lipid transporter
Cit.26969.1.S1_s_at	22.5536	14.4914	blue	NA	AT2G28470.1	3e-78	BGAL8 (beta-galactosidase 8); beta-galactosidase/ catalytic/ cation binding / sugar binding
Cit.18013.1.S1_at	31.4123	28.4843	blue	NA	AT4G31840.1	5e-49	plastocyanin-like domain-containing protein
Cit.11243.1.S1_at	48.9937	40.3473	blue	NA	AT5G07990.1	1e-103	TT7 (TRANSPARENT TESTA 7); flavonoid 3'-monooxygenase/ oxygen binding
Cit.8282.1.S1_s_at	27.943	25.5484	blue	NA	AT1G05260.1	1e-123	RCI3 (RARE COLD INDUCIBLE GENE 3); peroxidase
Cit.24517.1.S1_at	1.95956	0.793251	blue	NA	AT4G12320.1	1e-29	CYP706A6; electron carrier/ heme binding / iron ion binding / monooxygenase/ oxygen binding
Cit.37230.1.S1_at	50.4752	47.069	blue	NA	AT5G20740.1	5e-41	invertase/pectin methylesterase inhibitor family protein
Cit.2392.1.S1_at	0.484958	0.249331	blue	NA	AT1G02800.1	0	ATCEL2; cellulase/ hydrolase hydrolyzing O-glycosyl compounds
Cit.28426.1.S1_s_at	11.2132	7.21488	blue	NA	AT5G63810.1	1e-88	BGAL10 (beta-galactosidase 10); beta-galactosidase/ catalytic/ cation binding
Cit.16051.1.S1_at	6.85296	2.77092	blue	NA	AT3G26160.1	5e-49	CYP71B17; electron carrier/ heme binding / iron ion binding / monooxygenase/ oxygen binding
Cit.23466.1.S1_at	4.68785	2.09583	blue	not assigned.unknown	AT5G67470.1	2e-06	formin homology 2 domain-containing protein / FH2 domain-containing protein
Cit.17880.1.S1_at	45.326	42.6816	blue	not assigned.unknown	AT1G05835.1	2e-25	unknown protein
Cit.5990.1.S1_s_at	1.23069	0.821859	blue	not assigned.unknown	AT4G17350.1	1e-107	phosphoinositide binding
Cit.16402.1.S1_at	47.4799	28.7589	blue	not assigned.unknown	AT4G35920.2	7e-64	MCA1 (mid1-complementing activity 1)
Cit.29365.1.S1_x_at	13.7058	12.9875	blue	not assigned.unknown	AT2G32690.1	2e-28	GRP23 (GLYCINE-RICH PROTEIN 23)
Cit.29852.1.S1_at	35.1754	32.8313	blue	not assigned.unknown	AT5G16030.1	1e-49	unknown protein
Cit.19346.1.S1_at	4.9923	2.02715	blue	not assigned.unknown	?	?	?
Cit.376.1.S1_x_at	7.1908	5.55893	blue	not assigned.unknown	AT1G72150.1	1e-09	PATL1 (PATELLIN 1); transporter
Cit.19536.1.S1_at	3.30044	0.39397	blue	not assigned.unknown	?	?	?
Cit.27015.1.S1_at	25.4352	24.5754	blue	not assigned.unknown	AT2G16270.1	2e-16	unknown protein
Cit.27438.1.S1_at	0.519582	0.112473	blue	not assigned.unknown	AT5G49100.1	9e-45	unknown protein
Cit.17933.1.S1_s_at	55.3384	50.4316	blue	not assigned.unknown	AT1G19360.1	1e-107	LOCATED IN: endoplasmic reticulum; EXPRESSED IN: 23 plant structures; EXPRESSED DURING: 13 growth stages; CONTAINS InterPro DOMAI
Cit.15706.1.S1_at	0.171124	0.0728997	blue	not assigned.unknown	AT5G25770.3	4e-35	unknown protein
Cit.6434.1.S1_at	10.9654	9.76973	blue	not assigned.unknown	AT3G21510.1	6e-21	AHP1 (HISTIDINE-CONTAINING PHOSPHOTRANSMITTER 1); histidine phosphotransfer kinase
Cit.31126.1.S1_at	5.55813	5.28571	blue	not assigned.unknown	AT1G08440.1	1e-95	CONTAINS InterPro DOMAIN/s: Uncharacterised protein family UPF0005 (InterPro:IPR006214); BEST Arabidopsis thaliana protein match
Cit.6443.1.S1_s_at	32.4484	21.5866	blue	not assigned.unknown	AT1G65900.1	1e-149	unknown protein
Cit.13693.1.S1_s_at	1.30279	0.946591	blue	not assigned.unknown	AT4G38960.1	6e-28	zinc finger (B-box type) family protein
Cit.20564.1.S1_at	4.32084	2.69431	blue	not assigned.unknown	AT5G25490.1	3e-16	zinc finger (Ran-binding) family protein
Cit.29468.1.S1_s_at	32.0851	10.0919	blue	not assigned.unknown	AT2G23430.1	5e-20	ICK1; cyclin-dependent protein kinase inhibitor
Cit.29366.1.S1_at	24.6993	18.1719	blue	not assigned.unknown	AT5G11330.1	1e-07	monooxygenase family protein
Cit.20591.1.S1_at	0.138344	0.126956	blue	not assigned.unknown	?	?	?
Cit.7606.1.S1_at	26.9642	25.0136	blue	not assigned.unknown	AT5G16250.1	3e-74	unknown protein
Cit.34812.1.S1_s_at	10.2366	6.46079	blue	not assigned.unknown	AT4G29020.1	7e-29	glycine-rich protein
Cit.13542.1.S1_at	0.952204	0.820225	blue	not assigned.unknown	AT5G53900.2	2e-25	unknown protein
Cit.18469.1.S1_at	3.30009	2.54566	blue	not assigned.unknown	AT4G18530.1	2e-08	unknown protein
Cit.17872.1.S1_at	12.3166	10.0237	blue	not assigned.unknown	AT2G25270.1	9e-78	unknown protein
Cit.34966.1.S1_at	14.659	11.8827	blue	not assigned.unknown	AT1G70990.1	3e-15	proline-rich family protein
Cit.19926.1.S1_s_at	0.739276	0.536646	blue	not assigned.unknown	AT2G26520.1	9e-22	unknown protein
Cit.31860.1.S1_s_at	65.4312	59.1457	blue	not assigned.unknown	AT1G62500.1	8e-52	protease inhibitor/seed storage/lipid transfer protein (LTP) family protein
Cit.28100.1.S1_at	51.3005	46.8041	blue	not assigned.unknown	AT1G57700.1	7e-15	protein kinase family protein
Cit.35004.1.S1_s_at	10.806	5.09413	blue	not assigned.unknown	AT5G03370.1	2e-35	acylphosphatase family
Cit.19980.1.S1_at	2.66844	1.82953	blue	not assigned.unknown	?	?	?
Cit.26374.1.S1_at	49.5372	45.2614	blue	not assigned.unknown	?	?	?
Cit.29458.1.S1_s_at	8.91115	7.8457	blue	not assigned.unknown	AT5G26790.1	2e-14	unknown protein
Cit.5026.1.S1_at	3.20067	2.85272	blue	not assigned.unknown	AT4G28310.1	4e-40	unknown protein
Cit.5121.1.S1_at	0.572487	0.0151616	blue	not assigned.unknown	AT5G57685.1	2e-33	AtGDU3 (Arabidopsis thaliana GLUTAMINE DUMPER 3)
Cit.19404.1.S1_at	3.50633	2.27891	blue	not assigned.unknown	?	?	?
Cit.37679.1.S1_s_at	28.7223	27.4564	blue	not assigned.unknown	AT1G33540.1	1e-118	scpl18 (serine carboxypeptidase-like 18); serine-type carboxypeptidase
Cit.2002.1.S1_s_at	34.8018	28.0205	blue	not assigned.unknown	AT4G37450.1	4e-44	AGP18 (ARABINOGALACTAN PROTEIN 18)
Cit.29350.1.S1_at	0.352294	0.115191	blue	not assigned.unknown	AT2G16385.1	1e-13	unknown protein
Cit.6161.1.S1_at	62.3417	57.6339	blue	not assigned.unknown	AT3G08670.1	1e-42	unknown protein
Cit.37272.1.S1_at	51.7811	44.9899	blue	not assigned.unknown	AT5G15780.1	5e-05	pollen Ole e 1 allergen and extensin family protein
Cit.31250.1.S1_at	1.04288	0.353767	blue	not assigned.unknown	?	?	?
Cit.6431.1.S1_at	43.6736	41.3413	blue	not assigned.unknown	AT2G42870.1	4e-18	PAR1 (PHY RAPIDLY REGULATED 1)
Cit.30420.1.S1_x_at	35.3358	30.0333	blue	not assigned.unknown	AT4G19170.1	4e-84	NCED4 (NINE-CIS-EPOXYCAROTENOID DIOXYGENASE 4)
Cit.31400.1.S1_at	6.72287	2.48628	blue	not assigned.unknown	AT5G47920.1	1e-27	unknown protein
Cit.22533.1.S1_at	52.6889	48.6177	blue	not assigned.unknown	?	?	?
Cit.20592.1.S1_x_at	7.98486	6.95816	blue	not assigned.unknown	?	?	?
Cit.19202.1.S1_at	8.13469	7.43002	blue	not assigned.unknown	AT3G60670.1	2e-11	zinc-binding protein putative
Cit.32625.1.S1_s_at	0.658024	0.601295	blue	not assigned.unknown	AT5G52390.1	2e-54	photoassimilate-responsive protein putative
Cit.29980.1.S1_at	3.26061	1.57005	blue	not assigned.unknown	AT5G62550.1	4e-61	unknown protein
Cit.1714.1.S1_s_at	35.0123	30.9455	blue	not assigned.unknown	AT3G61640.1	5e-19	AGP20
Cit.20578.1.S1_at	31.4517	28.0308	blue	not assigned.unknown	AT5G16030.3	2e-05	unknown protein
Cit.26697.1.S1_s_at	22.6249	19.4721	blue	not assigned.unknown	?	?	?
Cit.20839.1.S1_s_at	38.7151	31.7552	blue	not assigned.unknown	AT2G40610.1	1e-121	ATEXPA8 (ARABIDOPSIS THALIANA EXPANSIN A8)
Cit.38765.1.S1_at	59.5693	52.1824	blue	not assigned.unknown	?	?	?
Cit.11774.1.S1_at	65.3631	62.024	blue	not assigned.unknown	AT1G05835.1	8e-27	unknown protein
Cit.15928.1.S1_at	8.64089	7.25842	blue	not assigned.unknown	?	?	?
Cit.39560.1.S1_at	2.82532	2.58392	blue	not assigned.unknown	AT1G80710.1	3e-71	transducin family protein / WD-40 repeat family protein
Cit.18119.1.S1_at	2.21135	0.920383	blue	not assigned.unknown	AT1G10140.1	5e-15	FUNCTIONS IN: molecular_function unknown; INVOLVED IN: biological_process unknown; LOCATED IN: plasma membrane; EXPRESSED IN: 23
Cit.4361.1.S1_at	0.455365	0.242254	blue	not assigned.unknown	?	?	?
Cit.9002.1.S1_at	15.0238	5.43233	blue	not assigned.unknown	AT5G53750.1	3e-87	FUNCTIONS IN: molecular_function unknown; INVOLVED IN: response to wounding; LOCATED IN: cellular_component unknown; EXPRESSED
Cit.29576.1.S1_s_at	8.68529	5.65955	blue	not assigned.unknown	AT5G15780.1	5e-10	pollen Ole e 1 allergen and extensin family protein
Cit.3600.1.S1_s_at	56.8007	48.7907	blue	not assigned.unknown	AT4G36360.1	0	BGAL3 (beta-galactosidase 3); beta-galactosidase/ catalytic/ cation binding / sugar binding
Cit.30875.1.S1_at	50.923	45.7249	blue	not assigned.unknown	AT1G01225.1	1e-109	NC domain-containing protein-related
Cit.16245.1.S1_at	35.1109	32.3086	blue	not assigned.unknown	?	?	?
Cit.18662.1.S1_at	0.118601	0.0420623	blue	not assigned.unknown	AT1G63420.1	3e-20	INVOLVED IN: biological_process unknown; EXPRESSED IN: 22 plant structures; EXPRESSED DURING: 13 growth stages; CONTAINS InterP
Cit.23561.1.S1_x_at	20.5927	12.0222	blue	not assigned.unknown	AT5G60530.1	0.0001	late embryogenesis abundant protein-related / LEA protein-related
Cit.14622.1.S1_s_at	14.5475	10.1187	blue	not assigned.unknown	AT4G11350.1	7e-77	transferase transferring glycosyl groups
Cit.7299.1.S1_s_at	50.0813	47.4779	blue	not assigned.unknown	AT4G22505.1	2e-27	INVOLVED IN: lipid transport; CONTAINS InterPro DOMAIN/s: Bifunctional inhibitor/plant lipid transfer protein/seed storage (Int
Cit.29338.1.S1_x_at	5.46396	3.3039	blue	not assigned.unknown	AT3G22840.1	2e-14	ELIP1 (EARLY LIGHT-INDUCABLE PROTEIN); chlorophyll binding
Cit.28931.1.S1_at	30.578	26.3875	blue	not assigned.unknown	AT5G15580.1	2e-21	LNG1 (LONGIFOLIA1)
Cit.16634.1.S1_at	37.6562	27.4584	blue	not assigned.unknown	AT5G58000.1	2e-58	LOCATED IN: endoplasmic reticulum chloroplast; CONTAINS InterPro DOMAIN/s: Reticulon (InterPro:IPR003388); BEST Arabidopsis th
Cit.13305.1.S1_s_at	60.6731	54.4836	blue	not assigned.unknown	AT3G18050.1	1e-102	unknown protein
Cit.32220.1.S1_at	60.0912	55.0685	blue	not assigned.unknown	AT4G13340.1	4e-12	leucine-rich repeat family protein / extensin family protein
Cit.17767.1.S1_s_at	4.83718	1.58353	blue	not assigned.unknown	?	?	?
Cit.38861.1.S1_at	12.1324	9.75642	blue	not assigned.unknown	?	?	?
Cit.14643.1.S1_at	0.674376	0.573848	blue	not assigned.unknown	AT4G23496.1	9e-26	SP1L5 (SPIRAL1-LIKE5)
Cit.20360.1.S1_at	22.924	20.0134	blue	not assigned.unknown	?	?	?
Cit.10482.1.S1_s_at	25.0895	21.6379	blue	not assigned.unknown	AT3G08030.1	1e-153	unknown protein
Cit.35236.1.S1_at	8.72507	6.72358	blue	not assigned.unknown	AT2G31220.1	5e-12	basic helix-loop-helix (bHLH) family protein
Cit.13949.1.S1_s_at	4.80807	3.91309	blue	not assigned.unknown	AT3G05220.2	1e-41	heavy-metal-associated domain-containing protein
Cit.39480.1.S1_at	2.04012	0.779984	blue	not assigned.unknown	AT5G51460.1	2e-05	ATTPPA; trehalose-phosphatase
Cit.13908.1.S1_at	27.5227	21.9981	blue	not assigned.unknown	AT1G65900.1	8e-44	unknown protein
Cit.24694.1.S1_x_at	2.64545	1.98586	blue	not assigned.unknown	AT5G60530.1	7e-05	late embryogenesis abundant protein-related / LEA protein-related
Cit.17919.1.S1_s_at	40.767	37.7468	blue	not assigned.unknown	AT1G21880.2	1e-159	LYM1 (LYSM DOMAIN GPI-ANCHORED PROTEIN 1 PRECURSOR)
Cit.13054.1.S1_at	21.5965	20.1029	blue	not assigned.unknown	AT1G60390.1	2e-08	BURP domain-containing protein / polygalacturonase putative
Cit.21250.1.S1_at	38.4206	36.502	blue	not assigned.unknown	AT5G39240.1	1e-10	unknown protein
Cit.14900.1.S1_at	7.17642	4.19645	blue	not assigned.unknown	AT5G49280.1	1e-43	hydroxyproline-rich glycoprotein family protein
Cit.1713.1.S1_s_at	39.4185	35.7985	blue	not assigned.unknown	AT1G62940.1	3e-57	ACOS5 (ACYL-COA SYNTHETASE 5); 4-coumarate-CoA ligase/ long-chain-fatty-acid-CoA ligase/ medium-chain-fatty-acid-CoA ligase
Cit.30327.1.S1_at	28.2131	26.3633	blue	not assigned.unknown	AT3G06020.1	1e-13	unknown protein
Cit.21008.1.S1_at	60.4113	54.5088	blue	not assigned.unknown	?	?	?
Cit.12380.1.S1_at	8.76583	8.48103	blue	not assigned.unknown	AT4G24380.1	2e-55	unknown protein
Cit.14742.1.S1_at	0.756127	0.360655	blue	not assigned.unknown	AT5G28490.1	5e-74	LSH1 (LIGHT-DEPENDENT SHORT HYPOCOTYLS 1)
Cit.14087.1.S1_at	0.22623	0.093716	blue	not assigned.unknown	AT3G49250.1	9e-48	DMS3 (DEFECTIVE IN MERISTEM SILENCING 3)
Cit.38821.1.S1_at	34.0111	30.7793	blue	not assigned.unknown	AT2G28660.1	4e-16	copper-binding family protein
Cit.16248.1.S1_at	5.78893	1.84316	blue	not assigned.unknown	AT4G29090.1	1e-11	reverse transcriptase putative / RNA-dependent DNA polymerase putative
Cit.31869.1.S1_s_at	3.70103	1.24266	blue	not assigned.unknown	AT3G22120.1	4e-92	CWLP (CELL WALL-PLASMA MEMBRANE LINKER PROTEIN); lipid binding
Cit.23283.1.S1_s_at	7.90996	6.02169	blue	not assigned.unknown	AT5G60530.1	8e-07	late embryogenesis abundant protein-related / LEA protein-related
Cit.17876.1.S1_at	14.0232	10.8653	blue	not assigned.unknown	AT3G20470.1	8e-54	GRP5 (GLYCINE-RICH PROTEIN 5); structural constituent of cell wall
Cit.4958.1.S1_at	14.2803	3.739	blue	not assigned.unknown	AT1G21830.1	4e-41	unknown protein
Cit.17538.1.S1_at	19.9904	16.9314	blue	not assigned.unknown	?	?	?
Cit.21509.1.S1_at	3.87749	2.92342	blue	not assigned.unknown	?	?	?
Cit.30941.1.S1_at	28.885	27.3662	blue	not assigned.unknown	AT5G66230.1	7e-68	unknown protein
Cit.7613.1.S1_at	36.0145	33.015	blue	not assigned.unknown	?	?	?
Cit.38089.1.S1_at	46.4782	40.9403	blue	not assigned.unknown	AT3G63280.2	8e-08	ATNEK4 (NIMA-RELATED KINASE 4); ATP binding / kinase/ protein kinase/ protein serine/threonine kinase
Cit.22041.1.S1_s_at	21.9105	19.4853	blue	not assigned.unknown	AT3G60260.4	1e-130	phagocytosis and cell motility protein ELMO1-related
Cit.14939.1.S1_at	8.36969	2.28147	blue	not assigned.unknown	AT5G62740.1	1e-103	band 7 family protein
Cit.28486.1.S1_at	23.7303	13.1922	blue	not assigned.unknown	AT4G03010.1	4e-59	leucine-rich repeat family protein
Cit.25123.1.S1_at	0.933821	0.573499	blue	not assigned.unknown	AT4G35560.1	1e-51	FUNCTIONS IN: molecular_function unknown; LOCATED IN: CUL4 RING ubiquitin ligase complex; EXPRESSED IN: 20 plant structures; EX
Cit.19325.1.S1_at	38.3149	36.9811	blue	not assigned.unknown	?	?	?
Cit.14790.1.S1_s_at	52.5246	50.5	blue	not assigned.unknown	AT5G01075.1	4e-10	beta-galactosidase
Cit.16033.1.S1_at	29.025	27.4344	blue	not assigned.unknown	AT3G62630.1	6e-83	FUNCTIONS IN: molecular_function unknown; INVOLVED IN: biological_process unknown; LOCATED IN: cellular_component unknown; EXPR
Cit.36443.1.S1_s_at	34.3488	30.3089	blue	not assigned.unknown	AT3G23450.1	9e-20	unknown protein
Cit.39871.1.S1_s_at	2.01293	0.356568	blue	not assigned.unknown	AT3G06070.1	2e-20	unknown protein
Cit.31194.1.S1_at	37.4254	34.433	blue	not assigned.unknown	AT1G65590.1	6e-76	HEXO3 (BETA-HEXOSAMINIDASE 3); beta-N-acetylhexosaminidase/ hexosaminidase
Cit.31524.1.S1_at	3.40071	2.89648	blue	not assigned.unknown	?	?	?
Cit.14865.1.S1_at	15.807	14.5393	blue	not assigned.unknown	AT3G12140.3	2e-28	emsy N terminus domain-containing protein / ENT domain-containing protein
Cit.6138.1.S1_at	31.591	30.3037	blue	not assigned.unknown	AT5G56120.1	9e-87	unknown protein
Cit.18551.1.S1_at	16.4116	7.9553	blue	not assigned.unknown	AT5G43060.1	9e-16	cysteine proteinase putative / thiol protease putative
Cit.14242.1.S1_at	8.37451	7.20774	blue	not assigned.unknown	AT3G56810.1	8e-22	unknown protein
Cit.35546.1.S1_at	1.11075	0.410792	blue	not assigned.unknown	?	?	?
Cit.18201.1.S1_at	3.24396	1.47368	blue	not assigned.unknown	?	?	?
Cit.17949.1.S1_s_at	5.34213	3.56394	blue	not assigned.unknown	AT4G09030.1	2e-22	AGP10 (ARABINOGALACTAN PROTEIN 10)
Cit.14612.1.S1_s_at	11.6982	9.70243	blue	not assigned.unknown	AT1G67050.1	2e-54	unknown protein
Cit.35230.1.S1_at	7.58062	6.0065	blue	not assigned.unknown	AT1G11120.2	1e-41	unknown protein
Cit.14790.1.S1_at	24.1682	22.5893	blue	not assigned.unknown	AT5G01075.1	4e-10	beta-galactosidase
Cit.17289.1.S1_at	21.8735	8.25364	blue	not assigned.unknown	?	?	?
Cit.10075.1.S1_at	62.3044	57.1766	blue	not assigned.unknown	AT2G20870.1	3e-11	cell wall protein precursor putative
Cit.2775.1.S1_at	40.5605	35.4845	blue	not assigned.unknown	AT2G35470.1	2e-28	unknown protein
Cit.11773.1.S1_s_at	69.5714	65.299	blue	not assigned.unknown	AT1G05835.1	8e-27	unknown protein
Cit.5990.1.S1_at	1.49214	0.947559	blue	not assigned.unknown	AT4G17350.1	1e-107	phosphoinositide binding
Cit.26087.1.S1_s_at	4.53395	3.84997	blue	not assigned.unknown	AT5G38300.1	8e-26	unknown protein
Cit.20763.1.S1_at	1.70581	0.843043	blue	not assigned.unknown	?	?	?
Cit.8601.1.S1_at	42.5288	40.7413	blue	not assigned.unknown	AT4G29020.1	4e-34	glycine-rich protein
Cit.22626.1.S1_s_at	18.605	16.4551	blue	not assigned.unknown	AT3G20470.1	6e-29	GRP5 (GLYCINE-RICH PROTEIN 5); structural constituent of cell wall
Cit.29791.1.S1_at	55.7937	52.699	blue	not assigned.unknown	AT5G11420.1	1e-146	FUNCTIONS IN: molecular_function unknown; INVOLVED IN: biological_process unknown; LOCATED IN: cell wall plant-type cell wall; E
Cit.34798.1.S1_s_at	0.915404	0.791525	blue	not assigned.unknown	?	?	?
Cit.13156.1.S1_s_at	27.6378	25.2403	blue	not assigned.unknown	AT4G37740.1	4e-33	AtGRF2 (GROWTHREGULATING FACTOR 2); transcription activator
Cit.16050.1.S1_at	0.446371	0.110475	blue	not assigned.unknown	AT1G78170.1	2e-33	unknown protein
Cit.6286.1.S1_at	5.38396	3.58662	blue	not assigned.unknown	AT4G36230.1	6e-11	unknown protein
Cit.26251.1.S1_at	47.124	43.4195	blue	not assigned.unknown	AT5G58960.1	3e-50	GIL1 (GRAVITROPIC IN THE LIGHT)
Cit.28574.1.S1_s_at	5.63932	5.3615	blue	not assigned.unknown	AT5G25590.1	3e-74	INVOLVED IN: N-terminal protein myristoylation; EXPRESSED IN: 20 plant structures; EXPRESSED DURING: 13 growth stages; CONTAINS I
Cit.26070.1.S1_at	29.1172	25.6787	blue	not assigned.unknown	?	?	?
Cit.30472.1.S1_at	0.266058	0.0283982	blue	not assigned.unknown	AT1G21110.1	3e-08	O-methyltransferase putative
Cit.14911.1.S1_at	15.9915	9.644	blue	not assigned.unknown	AT1G52720.1	6e-22	unknown protein
Cit.7690.1.S1_at	38.1761	33.0377	blue	not assigned.unknown	AT1G52855.1	5e-23	unknown protein
Cit.6443.1.S1_at	53.1309	48.482	blue	not assigned.unknown	AT1G65900.1	1e-149	unknown protein
Cit.8116.1.S1_at	4.36172	1.1899	blue	not assigned.unknown	?	?	?
Cit.24690.1.S1_s_at	20.902	12.033	blue	not assigned.unknown	AT5G56540.1	2e-12	AGP14 (ARABINOGALACTAN PROTEIN 14)
Cit.19404.1.S1_s_at	12.1295	8.26901	blue	not assigned.unknown	AT1G52720.1	6e-22	unknown protein
Cit.6792.1.S1_at	25.099	21.6042	blue	not assigned.unknown	AT3G25130.1	3e-72	unknown protein
Cit.19125.1.S1_at	50.1274	46.5726	blue	not assigned.unknown	?	?	?
Cit.6572.1.S1_at	6.84509	5.14913	blue	not assigned.unknown	AT3G17365.1	3e-63	catalytic/ methyltransferase
Cit.4957.1.S1_at	0.462058	0.0892365	blue	not assigned.unknown	AT1G21830.1	3e-36	unknown protein
Cit.29804.1.S1_at	19.2391	15.4983	blue	not assigned.unknown	AT3G42725.1	1e-51	unknown protein
Cit.30672.1.S1_at	1.91584	1.61413	blue	not assigned.unknown	?	?	?
Cit.30064.1.S1_at	66.362	59.8044	blue	not assigned.unknown	AT4G12970.1	1e-25	unknown protein
Cit.15702.1.S1_at	47.8891	41.6611	blue	not assigned.unknown	AT5G41050.1	9e-46	unknown protein
Cit.26896.1.S1_s_at	71.9797	67.9439	blue	not assigned.unknown	AT1G05835.1	8e-27	unknown protein
Cit.31126.1.S1_s_at	18.8336	18.0818	blue	not assigned.unknown	AT1G08440.1	1e-95	CONTAINS InterPro DOMAIN/s: Uncharacterised protein family UPF0005 (InterPro:IPR006214); BEST Arabidopsis thaliana protein match
Cit.28830.1.S1_at	0.473417	0.116186	blue	not assigned.unknown	AT1G71110.1	8e-56	unknown protein
Cit.14378.1.S1_at	13.8758	12.1159	blue	not assigned.unknown	?	?	?
Cit.22278.1.S1_s_at	11.0064	9.06278	blue	not assigned.unknown	AT1G75500.1	1e-165	nodulin MtN21 family protein
Cit.25906.1.S1_at	5.39947	3.25948	blue	not assigned.unknown	AT1G07400.1	3e-12	17.8 kDa class I heat shock protein (HSP17.8-CI)
Cit.20134.1.S1_at	5.11481	4.20463	blue	not assigned.unknown	?	?	?
Cit.721.1.S1_x_at	7.42429	5.61648	blue	not assigned.unknown	AT1G72150.1	1e-09	PATL1 (PATELLIN 1); transporter
Cit.20509.1.S1_at	0.892072	0.671041	blue	not assigned.unknown	?	?	?
Cit.233.1.S1_at	1.09598	0.159118	blue	not assigned.unknown	?	?	?
Cit.8142.1.S1_at	43.202	37.1148	blue	not assigned.unknown	?	?	?
Cit.20975.1.S1_s_at	11.8867	11.45	blue	not assigned.unknown	AT4G24380.1	2e-55	unknown protein
Cit.11433.1.S1_at	27.4297	21.5298	blue	not assigned.unknown	AT4G32460.2	1e-163	FUNCTIONS IN: molecular_function unknown; INVOLVED IN: biological_process unknown; LOCATED IN: plant-type cell wall; EXPRESSED
Cit.5550.1.S1_s_at	0.338117	0.254663	blue	not assigned.unknown	AT3G04730.1	2e-09	IAA16; transcription factor
Cit.20286.1.S1_at	15.0678	13.9923	blue	not assigned.unknown	AT5G57410.2	9e-19	unknown protein
Cit.26968.1.S1_s_at	52.4987	49.3345	blue	not assigned.unknown	AT4G39900.1	6e-69	unknown protein
Cit.20580.1.S1_s_at	9.95274	9.33436	blue	not assigned.unknown	AT4G33790.1	0	CER4 (ECERIFERUM 4); fatty acyl-CoA reductase (alcohol-forming)/ oxidoreductase acting on the CH-CH group of donors
Cit.20218.1.S1_x_at	1.00199	0.584061	blue	not assigned.unknown	?	?	?
Cit.5266.1.S1_s_at	7.30383	5.05802	blue	not assigned.unknown	AT4G16380.1	4e-56	metal ion binding
Cit.30672.1.S1_x_at	1.84315	1.50316	blue	not assigned.unknown	?	?	?
Cit.18717.1.S1_at	25.6779	18.7527	blue	not assigned.unknown	?	?	?
Cit.10232.1.S1_s_at	27.5632	24.5042	blue	not assigned.unknown	AT3G12203.1	1e-117	scpl17 (serine carboxypeptidase-like 17); serine-type carboxypeptidase
Cit.30974.1.S1_at	1.58847	0.518746	blue	not assigned.unknown	AT1G12040.1	9e-33	LRX1 (LEUCINE-RICH REPEAT/EXTENSIN 1); histidine phosphotransfer kinase/ protein binding / structural constituent of cell wall
Cit.30534.1.S1_s_at	21.4803	10.7116	blue	not assigned.unknown	AT1G28400.1	8e-28	unknown protein
Cit.16049.1.S1_at	0.261969	0.107222	blue	not assigned.unknown	AT5G61340.1	8e-80	unknown protein
Cit.26880.1.S1_at	13.0926	11.587	blue	not assigned.unknown	?	?	?
Cit.39577.1.S1_at	16.9141	14.1936	blue	not assigned.unknown	AT2G35880.1	2e-17	FUNCTIONS IN: molecular_function unknown; EXPRESSED IN: 24 plant structures; EXPRESSED DURING: 13 growth stages; CONTAINS Inter
Cit.24058.1.S1_s_at	20.0164	16.1905	blue	not assigned.unknown	AT1G28400.1	2e-27	unknown protein
Cit.20410.1.S1_at	1.15972	0.649278	blue	not assigned.unknown	?	?	?
Cit.35205.1.S1_at	18.295	13.4382	blue	not assigned.unknown	AT2G47010.2	2e-76	unknown protein
Cit.18287.1.S1_at	40.621	24.0362	blue	not assigned.unknown	AT1G21500.1	1e-21	unknown protein
Cit.26358.1.S1_at	16.034	12.9191	blue	not assigned.unknown	AT2G46640.2	5e-21	unknown protein
Cit.20330.1.S1_at	0.939402	0.683026	blue	not assigned.unknown	?	?	?
Cit.12550.1.S1_at	18.2473	14.008	blue	not assigned.unknown	AT1G28400.1	2e-27	unknown protein
Cit.8609.1.S1_x_at	10.1822	4.57865	blue	not assigned.unknown	AT5G55830.1	3e-20	lectin protein kinase putative
Cit.39977.1.S1_s_at	44.0531	42.1854	blue	not assigned.unknown	AT2G42840.1	4e-74	PDF1 (PROTODERMAL FACTOR 1)
Cit.28687.1.S1_at	6.63707	5.0229	blue	not assigned.unknown	?	?	?
Cit.22713.1.S1_at	23.1593	19.7653	blue	not assigned.unknown	?	?	?
Cit.104.1.S1_at	2.33227	1.68323	blue	not assigned.unknown	?	?	?
Cit.15457.1.S1_at	67.5356	62.9654	blue	not assigned.unknown	AT3G54770.2	6e-12	RNA recognition motif (RRM)-containing protein
Cit.16616.1.S1_at	35.7043	30.6975	blue	not assigned.unknown	AT2G48130.1	2e-17	protease inhibitor/seed storage/lipid transfer protein (LTP) family protein
Cit.6696.1.S1_at	19.9329	12.7883	blue	not assigned.unknown	AT3G25110.1	1e-17	AtFaTA (Arabidopsis FatA acyl-ACP thioesterase); acyl carrier/ acyl-[acyl-carrier-protein] hydrolase
Cit.18653.1.S1_at	45.319	41.0377	blue	not assigned.unknown	?	?	?
Cit.5290.1.S1_at	14.0195	8.82439	blue	not assigned.unknown	AT4G38770.1	1e-46	PRP4 (PROLINE-RICH PROTEIN 4)
Cit.7668.1.S1_at	40.9165	35.422	blue	not assigned.unknown	AT1G07080.1	6e-54	gamma interferon responsive lysosomal thiol reductase family protein / GILT family protein
Cit.37269.1.S1_at	4.30145	3.32541	blue	not assigned.unknown	?	?	?
Cit.10010.1.S1_at	9.5722	4.18336	blue	not assigned.unknown	?	?	?
Cit.21512.1.S1_at	4.10362	2.56002	blue	not assigned.unknown	?	?	?
Cit.12610.1.S1_s_at	5.11394	4.19664	blue	not assigned.unknown	AT1G29980.1	1e-174	INVOLVED IN: biological_process unknown; LOCATED IN: plasma membrane anchored to membrane; EXPRESSED IN: 24 plant structures;
Cit.2001.1.S1_at	19.8965	14.7046	blue	not assigned.unknown	AT4G37450.1	7e-42	AGP18 (ARABINOGALACTAN PROTEIN 18)
Cit.14796.1.S1_at	3.08954	1.79301	blue	not assigned.unknown	?	?	?
Cit.18547.1.S1_at	0.531721	0.442094	blue	not assigned.unknown	?	?	?
Cit.6823.1.S1_at	2.74274	2.33238	blue	not assigned.unknown	?	?	?
Cit.38145.1.S1_at	9.27775	6.60867	blue	not assigned.unknown	AT3G15680.1	8e-17	zinc finger (Ran-binding) family protein
Cit.19486.1.S1_at	0.534948	0.447971	blue	not assigned.unknown	AT4G14310.1	4e-46	INVOLVED IN: biological_process unknown; LOCATED IN: cell wall; EXPRESSED IN: male gametophyte; EXPRESSED DURING: L mature pollen
Cit.35559.1.S1_at	38.1562	31.2309	blue	not assigned.unknown	?	?	?
Cit.19385.1.S1_at	7.83915	4.62714	blue	not assigned.unknown	AT3G52370.1	2e-56	FLA15 (FASCICLIN-LIKE ARABINOGALACTAN PROTEIN 15 PRECURSOR)
Cit.18090.1.S1_s_at	0.125718	0.0114309	blue	not assigned.unknown	AT4G10300.1	6e-34	FUNCTIONS IN: molecular_function unknown; LOCATED IN: chloroplast; EXPRESSED IN: 22 plant structures; EXPRESSED DURING: 14 growth
Cit.8601.1.S1_s_at	50.0991	47.9672	blue	not assigned.unknown	AT4G29020.1	2e-35	glycine-rich protein
Cit.33335.1.S1_s_at	2.10798	0.755014	blue	not assigned.unknown	AT3G22120.1	6e-36	CWLP (CELL WALL-PLASMA MEMBRANE LINKER PROTEIN); lipid binding
Cit.7546.1.S1_at	3.58382	1.20175	blue	not assigned.unknown	?	?	?
Cit.36111.1.S1_at	3.55475	3.36547	blue	not assigned.unknown	?	?	?
Cit.16227.1.S1_at	43.993	28.9002	blue	not assigned.unknown	AT5G66330.1	9e-54	leucine-rich repeat family protein
Cit.20364.1.S1_at	3.56848	1.31143	blue	not assigned.unknown	?	?	?
Cit.31521.1.S1_at	24.7631	20.8207	blue	not assigned.unknown	AT3G06035.1	2e-61	unknown protein
Cit.104.1.S1_x_at	2.44844	1.76189	blue	not assigned.unknown	?	?	?
Cit.315.1.S1_x_at	9.41415	7.18019	blue	not assigned.unknown	?	?	?
Cit.21033.1.S1_at	0.988838	0.67743	blue	not assigned.unknown	AT5G24580.3	2e-24	copper-binding family protein
Cit.40345.1.S1_at	16.5409	13.3325	blue	not assigned.unknown	AT2G16630.1	2e-53	proline-rich family protein
Cit.26624.1.S1_at	1.60784	0.537999	blue	not assigned.unknown	?	?	?
Cit.20525.1.S1_at	45.9099	43.1296	blue	not assigned.unknown	?	?	?
Cit.20708.1.S1_s_at	0.954653	0.634674	blue	not assigned.unknown	AT3G02230.1	1e-168	RGP1 (REVERSIBLY GLYCOSYLATED POLYPEPTIDE 1); cellulose synthase (UDP-forming)
Cit.40341.1.S1_x_at	7.89523	6.18235	blue	not assigned.unknown	AT1G62480.1	7e-10	vacuolar calcium-binding protein-related
Cit.28877.1.S1_at	27.2046	25.9997	blue	not assigned.unknown	?	?	?
Cit.16093.1.S1_at	62.8249	59.7078	blue	not assigned.unknown	AT5G19875.1	3e-10	unknown protein
Cit.17366.1.S1_at	51.5717	44.6692	blue	not assigned.unknown	?	?	?
Cit.40055.1.S1_at	50.2505	46.8362	blue	not assigned.unknown	?	?	?
Cit.20442.1.S1_at	1.98338	0.948874	blue	not assigned.unknown	?	?	?
Cit.23670.1.S1_at	1.26493	0.276273	blue	not assigned.unknown	AT1G77460.1	1e-59	binding
Cit.19564.1.S1_at	17.7724	8.59544	blue	not assigned.unknown	AT5G41761.1	3e-17	unknown protein
Cit.19690.1.S1_x_at	0.374502	0.189017	blue	not assigned.unknown	AT3G49570.1	4e-15	LSU3 (RESPONSE TO LOW SULFUR 3)
Cit.18453.1.S1_at	52.678	48.6427	blue	not assigned.unknown	AT2G47930.1	2e-24	AGP26 (ARABINOGALACTAN PROTEIN 26)
Cit.18522.1.S1_at	2.28186	1.58576	blue	not assigned.unknown	?	?	?
Cit.18406.1.S1_s_at	45.3877	42.529	blue	not assigned.unknown	AT4G12420.1	0	SKU5; copper ion binding / oxidoreductase
Cit.29894.1.S1_at	0.223374	0.0728484	blue	not assigned.unknown	?	?	?
Cit.8685.1.S1_s_at	3.91356	2.23098	blue	nucleotide metabolism.salvage.nucleoside kinases.adenosine kinase	AT5G03300.1	1e-170	ADK2 (ADENOSINE KINASE 2); adenosine kinase/ copper ion binding / kinase
Cit.11662.1.S1_at	0.0584948	0.0211167	blue	OPP.non-reductive PP.ribose 5-phosphate isomerase	AT2G01290.1	1e-103	ribose-5-phosphate isomerase
Cit.14666.1.S1_at	2.21335	1.01445	blue	polyamine metabolism.synthesis.spermidine synthase	AT5G19530.1	1e-154	ACL5 (ACAULIS 5); spermine synthase/ thermospermine synthase
Cit.18981.1.S1_at	0.361132	0.247515	blue	protein.degradation	AT5G22850.1	1e-23	aspartyl protease family protein
Cit.15288.1.S1_at	45.5512	40.6622	blue	protein.degradation	AT5G50150.1	0	unknown protein
Cit.37438.1.S1_at	20.206	18.2355	blue	protein.degradation	AT5G04200.1	4e-53	AtMC9 (metacaspase 9); cysteine-type peptidase
Cit.16208.1.S1_at	5.28092	1.37763	blue	protein.degradation.AAA type	AT3G50930.1	9e-32	BCS1 (CYTOCHROME BC1 SYNTHESIS); ATP binding / ATPase/ nucleoside-triphosphatase/ nucleotide binding
Cit.16408.1.S1_at	0.303001	0.0818784	blue	protein.degradation.AAA type	AT3G50930.1	1e-100	BCS1 (CYTOCHROME BC1 SYNTHESIS); ATP binding / ATPase/ nucleoside-triphosphatase/ nucleotide binding
Cit.31266.1.S1_at	3.93579	3.27754	blue	protein.degradation.cysteine protease	AT5G03330.2	3e-63	OTU-like cysteine protease family protein
Cit.31136.1.S1_at	40.0503	34.903	blue	protein.degradation.cysteine protease	AT4G35350.1	1e-136	XCP1 (XYLEM CYSTEINE PEPTIDASE 1); cysteine-type endopeptidase/ cysteine-type peptidase
Cit.30421.1.S1_s_at	2.62239	0.709914	blue	protein.degradation.cysteine protease	AT5G47550.1	7e-27	cysteine protease inhibitor putative / cystatin putative
Cit.4666.1.S1_at	22.0378	14.6881	blue	protein.degradation.serine protease	AT2G27920.1	0	SCPL51 (SERINE CARBOXYPEPTIDASE-LIKE 51); serine-type carboxypeptidase
Cit.30559.1.S1_s_at	38.6301	35.8208	blue	protein.degradation.serine protease	AT1G33540.1	1e-118	scpl18 (serine carboxypeptidase-like 18); serine-type carboxypeptidase
Cit.22718.1.S1_at	3.80452	1.31338	blue	protein.degradation.serine protease	AT3G07990.1	9e-90	SCPL27 (serine carboxypeptidase-like 27); serine-type carboxypeptidase
Cit.10233.1.S1_at	30.5921	29.2672	blue	protein.degradation.serine protease	AT1G33540.1	1e-118	scpl18 (serine carboxypeptidase-like 18); serine-type carboxypeptidase
Cit.17321.1.S1_s_at	18.6191	11.4412	blue	protein.degradation.serine protease	AT1G28110.2	0	SCPL45 (SERINE CARBOXYPEPTIDASE-LIKE 45 PRECURSOR); serine-type carboxypeptidase
Cit.16081.1.S1_at	26.4845	15.1902	blue	protein.degradation.serine protease	AT4G30610.1	7e-66	BRS1 (BRI1 SUPPRESSOR 1); serine-type carboxypeptidase
Cit.10231.1.S1_at	46.0446	42.218	blue	protein.degradation.serine protease	AT3G12203.1	1e-117	scpl17 (serine carboxypeptidase-like 17); serine-type carboxypeptidase
Cit.6795.1.S1_at	38.8641	22.6968	blue	protein.degradation.subtilases	AT2G04160.1	1e-111	AIR3; serine-type endopeptidase
Cit.1390.1.S1_s_at	10.359	5.67055	blue	protein.degradation.subtilases	AT2G05920.1	0	subtilase family protein
Cit.29405.1.S1_s_at	18.9844	15.3078	blue	protein.degradation.subtilases	AT2G05920.1	0	subtilase family protein
Cit.23618.1.S1_s_at	43.2592	36.2968	blue	protein.degradation.subtilases	AT4G30020.1	0	subtilase family protein
Cit.12063.1.S1_s_at	33.3377	29.1874	blue	protein.degradation.subtilases	AT3G14240.1	1e-171	subtilase family protein
Cit.15572.1.S1_at	3.83066	1.80193	blue	protein.degradation.subtilases	AT1G01900.1	1e-34	SBTI1.1; serine-type endopeptidase
Cit.30263.1.S1_at	72.8405	67.8654	blue	protein.degradation.subtilases	AT5G51750.1	1e-128	ATSBT1.3 (ARABIDOPSIS THALIANA SUBTILASE 1.3); identical protein binding / serine-type endopeptidase
Cit.32025.1.S1_at	15.4939	12.3972	blue	protein.degradation.ubiquitin	AT1G64470.1	1e-58	ubiquitin family protein
Cit.5670.1.S1_s_at	27.2925	24.198	blue	protein.degradation.ubiquitin.E3.RING	AT1G71020.2	1e-149	armadillo/beta-catenin repeat family protein / U-box domain-containing protein
Cit.4909.1.S1_at	0.337412	0.0977266	blue	protein.degradation.ubiquitin.E3.RING	AT1G67856.1	4e-39	protein binding / zinc ion binding
Cit.31482.1.S1_at	17.1901	12.7951	blue	protein.degradation.ubiquitin.E3.RING	AT3G60080.1	1e-22	zinc finger (C3HC4-type RING finger) family protein
Cit.16523.1.S1_s_at	2.11769	1.18045	blue	protein.degradation.ubiquitin.E3.SCF.FBOX	AT5G14890.1	6e-33	NHL repeat-containing protein
Cit.3323.1.S1_s_at	4.33596	1.99366	blue	protein.degradation.ubiquitin.proteasom	AT5G66140.1	1e-126	PAD2 (PROTEASOME ALPHA SUBUNIT D 2); endopeptidase/ peptidase/ threonine-type endopeptidase
Cit.30043.1.S1_at	4.8426	1.79848	blue	protein.degradation.ubiquitin.ubiquitin protease	AT3G17380.1	1e-48	meprin and TRAF homology domain-containing protein / MATH domain-containing protein
Cit.14287.1.S1_at	8.53352	7.88518	blue	protein.postranslational modification	AT2G38620.2	1e-157	CDKB1;2 (cyclin-dependent kinase B1;2); cyclin binding / kinase/ protein serine/threonine kinase
Cit.13956.1.S1_at	8.05843	7.22238	blue	protein.postranslational modification	AT1G20930.1	1e-155	CDKB2;2 (CYCLIN-DEPENDENT KINASE B2;2); cyclin-dependent protein kinase/ kinase
Cit.31016.1.S1_s_at	62.303	57.436	blue	protein.postranslational modification	AT1G09600.1	1e-35	protein kinase family protein
Cit.12859.1.S1_at	29.8174	24.9082	blue	protein.postranslational modification	AT1G09160.1	0	protein phosphatase 2C-related / PP2C-related
Cit.23468.1.S1_at	14.505	8.62512	blue	protein.postranslational modification	AT1G09160.1	5e-36	protein phosphatase 2C-related / PP2C-related
Cit.39268.1.S1_s_at	3.28477	2.43329	blue	protein.postranslational modification	AT4G32830.1	1e-133	AtAUR1 (ATAURORA1); histone kinase(H3-S10 specific) / kinase/ protein serine/threonine kinase
Cit.31088.1.S1_at	2.75264	1.60904	blue	protein.postranslational modification	AT1G68410.2	8e-84	protein phosphatase 2C-related / PP2C-related
Cit.16754.1.S1_at	51.1248	45.7254	blue	protein.postranslational modification	AT1G54510.1	8e-44	ATNEK1 (ARABIDOPSIS THALIANA NIMA-RELATED SERINE/THREONINE KINASE 1); ATP binding / kinase/ protein kinase/ protein serine/thre
Cit.6492.1.S1_at	0.651297	0.519697	blue	protein.postranslational modification	AT3G22790.1	2e-54	kinase interacting family protein
Cit.15293.1.S1_at	2.68363	1.60445	blue	protein.postranslational modification.kinase.receptor like cytoplasmatic kinase VII	AT4G30520.1	1e-134	leucine-rich repeat family protein / protein kinase family protein
Cit.26667.1.S1_s_at	26.872	22.0148	blue	protein.postranslational modification.kinase.receptor like cytoplasmatic kinase VII	AT2G45340.1	0	leucine-rich repeat transmembrane protein kinase putative
Cit.23206.1.S1_s_at	18.5615	13.5072	blue	protein.postranslational modification.kinase.receptor like cytoplasmatic kinase VII	AT5G15080.1	6e-71	protein kinase putative
Cit.26667.1.S1_at	25.6685	21.166	blue	protein.postranslational modification.kinase.receptor like cytoplasmatic kinase VII	AT5G51560.1	9e-79	leucine-rich repeat transmembrane protein kinase putative
Cit.19749.1.S1_at	0.00479098	0.00165773	blue	protein.targeting.secretory pathway.vacuole	AT1G32410.5	7e-37	vacuolar protein sorting 55 family protein / VPS55 family protein
Cit.6529.1.S1_s_at	48.182	42.2098	blue	PS.lightreaction.other electron carrier (ox/red).ferredoxin	AT1G02180.1	3e-38	ferredoxin-related
Cit.6529.1.S1_at	41.7198	34.639	blue	PS.lightreaction.other electron carrier (ox/red).ferredoxin	AT1G02180.1	3e-37	ferredoxin-related
Cit.3537.1.S1_s_at	0.379443	0.145381	blue	PS.photorespiration.serine hydroxymethyltransferase	AT5G26780.1	0	SHM2 (SERINE HYDROXYMETHYLTRANSFERASE 2); catalytic/ glycine hydroxymethyltransferase/ pyridoxal phosphate binding
Cit.585.1.S1_s_at	41.0431	35.9035	blue	redox.ascorbate and glutathione	AT2G32720.1	7e-63	CB5-B (CYTOCHROME B5 ISOFORM B); heme binding
Cit.18521.1.S1_at	20.3227	15.7779	blue	redox.ascorbate and glutathione	AT3G19000.1	4e-36	oxidoreductase 2OG-Fe(II) oxygenase family protein
Cit.16594.1.S1_at	10.9876	7.05377	blue	redox.ascorbate and glutathione.glutathione	AT4G39640.2	1e-143	GGT1 (GAMMA-GLUTAMYL TRANSPEPTIDASE 1); gamma-glutamyltransferase/ glutathione gamma-glutamylcysteinyltransferase
Cit.40392.1.S1_at	22.543	10.8022	blue	redox.ascorbate and glutathione.glutathione	AT4G29210.2	2e-91	GGT4 (GAMMA-GLUTAMYL TRANSPEPTIDASE 4); gamma-glutamyltransferase/ glutathione gamma-glutamylcysteinyltransferase
Cit.21156.1.S1_s_at	30.0943	21.8127	blue	redox.peroxiredoxin	AT3G52960.1	3e-76	peroxiredoxin type 2 putative
Cit.10324.1.S1_at	24.6291	20.2727	blue	redox.peroxiredoxin	AT3G52960.1	3e-76	peroxiredoxin type 2 putative
Cit.718.1.S1_at	0.702786	0.308653	blue	redox.thioredoxin	AT3G51030.1	1e-53	ATTRX1; oxidoreductase acting on sulfur group of donors disulfide as acceptor
Cit.6329.1.S1_at	58.7135	51.1058	blue	RNA.processing.ribonucleases	AT2G40820.1	1e-126	FUNCTIONS IN: molecular_function unknown; INVOLVED IN: biological_process unknown; LOCATED IN: plasma membrane; EXPRESSED IN: 2
Cit.31429.1.S1_at	15.9447	11.4795	blue	RNA.regulation of transcription.AP2/EREBP APETALA2/Ethylene-responsive element binding protein family	AT1G01250.1	2e-48	AP2 domain-containing transcription factor putative
Cit.14051.1.S1_s_at	2.41156	1.01023	blue	RNA.regulation of transcription.ARF Auxin Response Factor family	AT2G28350.1	1e-159	ARF10 (AUXIN RESPONSE FACTOR 10); miRNA binding / transcription factor
Cit.14051.1.S1_at	1.89512	0.879667	blue	RNA.regulation of transcription.ARF Auxin Response Factor family	AT2G28350.1	2e-57	ARF10 (AUXIN RESPONSE FACTOR 10); miRNA binding / transcription factor
Cit.17385.1.S1_at	0.120137	0.0617301	blue	RNA.regulation of transcription.AS2 Lateral Organ Boundaries Gene Family	AT1G31320.1	7e-72	LBD4 (LOB DOMAIN-CONTAINING PROTEIN 4)
Cit.13973.1.S1_at	7.24732	5.64641	blue	RNA.regulation of transcription.Aux/IAA family	AT5G43700.1	1e-65	ATAUX2-11 (AUXIN INDUCIBLE 2-11); DNA binding / transcription factor
Cit.12919.1.S1_at	54.969	47.8146	blue	RNA.regulation of transcription.bHLH Basic Helix-Loop-Helix family	AT3G26744.4	7e-75	ICE1 (INDUCER OF CBF EXPRESSION 1); DNA binding / transcription activator/ transcription factor
Cit.13413.1.S1_at	17.55	5.57327	blue	RNA.regulation of transcription.bHLH Basic Helix-Loop-Helix family	AT3G57800.2	3e-40	basic helix-loop-helix (bHLH) family protein
Cit.6339.1.S1_s_at	29.0416	27.0208	blue	RNA.regulation of transcription.bHLH Basic Helix-Loop-Helix family	AT1G60060.1	1e-133	unknown protein
Cit.16136.1.S1_at	31.0836	28.5729	blue	RNA.regulation of transcription.bHLH Basic Helix-Loop-Helix family	AT4G36930.1	5e-32	SPT (SPATULA); DNA binding / transcription factor
Cit.6003.1.S1_at	3.99386	2.16339	blue	RNA.regulation of transcription.bHLH Basic Helix-Loop-Helix family	AT2G31210.1	1e-33	basic helix-loop-helix (bHLH) family protein
Cit.3010.1.S1_at	10.9998	7.66734	blue	RNA.regulation of transcription.bHLH Basic Helix-Loop-Helix family	?	?	?
Cit.6094.1.S1_s_at	28.2948	23.7388	blue	RNA.regulation of transcription.bHLH Basic Helix-Loop-Helix family	AT3G28857.1	1e-32	transcription regulator
Cit.23405.1.S1_at	6.63322	6.29451	blue	RNA.regulation of transcription.bHLH Basic Helix-Loop-Helix family	AT1G10120.1	4e-49	DNA binding / transcription factor
Cit.32276.1.S1_at	58.2688	54.4622	blue	RNA.regulation of transcription.bZIP transcription factor family	AT3G58120.1	1e-53	BZIP61; DNA binding / transcription activator/ transcription factor
Cit.38326.1.S1_at	0.72773	0.113096	blue	RNA.regulation of transcription.bZIP transcription factor family	AT1G13600.1	2e-33	AtbZIP58 (Arabidopsis thaliana basic leucine-zipper 58); DNA binding / protein heterodimerization/ protein homodimerization/ tran
Cit.13694.1.S1_at	1.63996	0.924756	blue	RNA.regulation of transcription.C2C2(Zn) CO-like Constans-like zinc finger family	AT4G38960.1	6e-28	zinc finger (B-box type) family protein
Cit.13311.1.S1_at	70.7416	61.4971	blue	RNA.regulation of transcription.C2C2(Zn) GATA transcription factor family	AT1G08010.2	3e-47	zinc finger (GATA type) family protein
Cit.23227.1.S1_at	0.584473	0.386081	blue	RNA.regulation of transcription.Chromatin Remodeling Factors	AT5G66750.1	1e-33	CHR1 (CHROMATIN REMODELING 1); ATPase/ helicase
Cit.7055.1.S1_at	1.12922	0.03901	blue	RNA.regulation of transcription.General Transcription	AT4G37740.1	5e-40	AtGRF2 (GROWTHREGULATING FACTOR 2); transcription activator
Cit.13157.1.S1_at	29.5247	26.9638	blue	RNA.regulation of transcription.General Transcription	AT4G37740.1	4e-33	AtGRF2 (GROWTHREGULATING FACTOR 2); transcription activator
Cit.30394.1.S1_at	17.9491	8.55543	blue	RNA.regulation of transcription.HB Homeobox transcription factor family	AT5G46880.1	1e-147	HB-7 (HOMEOBOX-7); DNA binding / transcription factor
Cit.6791.1.S1_at	8.00151	4.79112	blue	RNA.regulation of transcription.HB Homeobox transcription factor family	AT1G46480.1	3e-65	WOX4 (WUSCHEL RELATED HOMEOBOX 4); transcription factor
Cit.15346.1.S1_s_at	3.49329	1.00635	blue	RNA.regulation of transcription.HB Homeobox transcription factor family	AT5G60690.1	7e-68	REV (REVOLUTA); DNA binding / lipid binding / transcription factor
Cit.7481.1.S1_at	22.2407	18.0814	blue	RNA.regulation of transcription.HB Homeobox transcription factor family	AT2G34710.1	7e-86	PHB (PHABULOSA); DNA binding / transcription factor
Cit.14353.1.S1_at	36.4464	33.6796	blue	RNA.regulation of transcription.HSF Heat-shock transcription factor family	AT1G46264.1	2e-95	AT-HSFB4; DNA binding / transcription factor
Cit.19847.1.S1_at	7.80214	6.67992	blue	RNA.regulation of transcription.MADS box transcription factor family	AT3G54340.1	3e-52	AP3 (APETALA 3); DNA binding / transcription factor
Cit.37644.1.S1_at	0.564111	0.16063	blue	RNA.regulation of transcription.Methyl binding domain proteins	AT5G59800.1	2e-25	MBD7 (METHYL-CPG-BINDING DOMAIN 7); DNA binding / DNA demethylase/ methyl-CpG binding
Cit.23435.1.S1_s_at	9.48223	4.48941	blue	RNA.regulation of transcription.MYB domain transcription factor family	AT2G37630.1	1e-142	AS1 (ASYMMETRIC LEAVES 1); DNA binding / protein homodimerization/ transcription factor
Cit.14667.1.S1_at	40.5549	33.8223	blue	RNA.regulation of transcription.NAC domain transcription factor family	AT4G37080.1	1e-134	unknown protein
Cit.26317.1.S1_at	28.2106	25.9823	blue	RNA.regulation of transcription.NAC domain transcription factor family	AT5G47380.1	2e-89	unknown protein
Cit.6022.1.S1_at	26.4049	24.8799	blue	RNA.regulation of transcription.SNF7	AT5G44560.1	6e-96	VPS2.2
Cit.22732.1.S1_s_at	30.0118	28.1032	blue	RNA.regulation of transcription.SNF7	AT5G44560.1	6e-96	VPS2.2
Cit.35845.1.S1_s_at	5.75573	2.22378	blue	RNA.regulation of transcription.TCP transcription factor family	AT5G23280.1	3e-77	TCP family transcription factor putative
Cit.20158.1.S1_x_at	47.448	43.795	blue	RNA.regulation of transcription.unclassified	AT3G54400.1	3e-24	aspartyl protease family protein
Cit.25191.1.S1_s_at	3.1666	1.1104	blue	RNA.regulation of transcription.unclassified	AT5G10770.1	1e-160	chloroplast nucleoid DNA-binding protein putative
Cit.2591.1.S1_at	20.0012	16.5	blue	RNA.regulation of transcription.unclassified	AT3G52500.1	1e-158	aspartyl protease family protein
Cit.7255.1.S1_at	63.0154	53.9775	blue	RNA.regulation of transcription.unclassified	AT1G69420.1	1e-35	zinc finger (DHHC type) family protein
Cit.40043.1.S1_at	12.5073	10.7094	blue	RNA.regulation of transcription.unclassified	AT3G25700.1	9e-72	chloroplast nucleoid DNA-binding protein-related
Cit.13098.1.S1_at	12.4247	7.41967	blue	RNA.regulation of transcription.unclassified	AT3G20015.1	0	aspartic-type endopeptidase
Cit.19350.1.S1_s_at	57.9535	53.964	blue	RNA.regulation of transcription.unclassified	AT5G07030.1	1e-173	aspartic-type endopeptidase
Cit.35922.1.S1_at	0.744463	0.258126	blue	RNA.regulation of transcription.unclassified	AT4G24630.1	3e-95	receptor/ zinc ion binding
Cit.25753.1.S1_at	65.4328	60.6569	blue	RNA.regulation of transcription.unclassified	AT1G25510.1	1e-50	aspartyl protease family protein
Cit.106.1.S1_s_at	37.671	34.4553	blue	RNA.regulation of transcription.unclassified	AT5G07030.1	1e-173	aspartic-type endopeptidase
Cit.30096.1.S1_at	48.3654	44.9345	blue	RNA.regulation of transcription.unclassified	AT1G45207.2	1e-58	remorin family protein
Cit.15501.1.S1_at	11.3318	10.0199	blue	RNA.regulation of transcription.zf-HD	AT1G75240.1	1e-61	AtHB33 (ARABIDOPSIS THALIANA HOMEOBOX PROTEIN 33); DNA binding / transcription factor
Cit.23842.1.S1_s_at	20.435	15.7683	blue	secondary metabolism.flavonoids.anthocyanins	AT5G23940.1	4e-91	EMB3009 (embryo defective 3009); transferase/ transferase transferring acyl groups other than amino-acyl groups
Cit.39162.1.S1_at	1.15901	0.899493	blue	secondary metabolism.flavonoids.anthocyanins.anthocyanin 5-aromatic acyltransferase	AT5G39050.1	2e-34	transferase/ transferase transferring acyl groups other than amino-acyl groups
Cit.26587.1.S1_at	1.19194	0.947158	blue	secondary metabolism.flavonoids.anthocyanins.anthocyanin 5-aromatic acyltransferase	AT5G39050.1	3e-35	transferase/ transferase transferring acyl groups other than amino-acyl groups
Cit.8600.1.S1_x_at	23.8582	18.654	blue	secondary metabolism.flavonoids.chalcones	AT5G13930.1	0	TT4 (TRANSPARENT TESTA 4); naringenin-chalcone synthase
Cit.17011.1.S1_s_at	36.6854	28.2731	blue	secondary metabolism.flavonoids.chalcones	AT1G80480.1	0	PTAC17 (PLASTID TRANSCRIPTIONALLY ACTIVE17)
Cit.30458.1.S1_s_at	28.2405	22.2995	blue	secondary metabolism.flavonoids.chalcones	AT5G13930.1	0	TT4 (TRANSPARENT TESTA 4); naringenin-chalcone synthase
Cit.21599.1.S1_at	0.330857	0.0225663	blue	secondary metabolism.flavonoids.chalcones	AT1G59960.1	2e-22	aldo/keto reductase putative
Cit.2889.1.S1_at	3.00991	0.73563	blue	secondary metabolism.flavonoids.dihydroflavonols	AT3G51240.1	1e-176	F3H (FLAVANONE 3-HYDROXYLASE); naringenin 3-dioxygenase
Cit.6145.1.S1_at	41.9971	36.2593	blue	secondary metabolism.flavonoids.isoflavonols	AT1G32100.1	1e-113	PRR1 (PINORESINOL REDUCTASE 1); pinoresinol reductase
Cit.36186.1.S1_at	0.315716	0.254913	blue	secondary metabolism.isoprenoids	AT2G47780.1	1e-59	rubber elongation factor (REF) protein-related
Cit.5180.1.S1_s_at	0.0955945	0.046025	blue	secondary metabolism.isoprenoids.mevalonate pathway.HMG-CoA reductase	AT1G76490.1	0	HMG1 (HYDROXY METHYLGLUTARYL COA REDUCTASE 1); hydroxymethylglutaryl-CoA reductase
Cit.14050.1.S1_at	28.6488	18.3006	blue	secondary metabolism.isoprenoids.non-mevalonate pathway.geranylgeranyl pyrophosphate synthase	AT4G36810.1	1e-108	GGPS1 (GERANYLGERANYL PYROPHOSPHATE SYNTHASE 1); farnesyltranstransferase
Cit.2936.1.S1_at	29.8416	25.9726	blue	secondary metabolism.isoprenoids.terpenoids	AT5G23960.1	1e-108	TPS21 (TERPENE SYNTHASE 21); (-)-E-beta-caryophyllene synthase/ alpha-humulene synthase
Cit.9964.1.S1_s_at	32.1177	27.1783	blue	secondary metabolism.isoprenoids.terpenoids	AT3G25810.1	1e-134	myrcene/ocimene synthase putative
Cit.2694.1.S1_at	16.9104	15.5921	blue	secondary metabolism.isoprenoids.terpenoids	AT3G25810.1	1e-142	myrcene/ocimene synthase putative
Cit.38319.1.S1_s_at	18.4621	13.5345	blue	secondary metabolism.isoprenoids.terpenoids	AT5G23960.1	1e-121	TPS21 (TERPENE SYNTHASE 21); (-)-E-beta-caryophyllene synthase/ alpha-humulene synthase
Cit.17284.1.S1_at	12.108	11.1887	blue	secondary metabolism.isoprenoids.terpenoids	AT5G23960.1	1e-127	TPS21 (TERPENE SYNTHASE 21); (-)-E-beta-caryophyllene synthase/ alpha-humulene synthase
Cit.23529.1.S1_at	53.7276	48.3752	blue	secondary metabolism.isoprenoids.terpenoids	AT3G25810.1	2e-25	myrcene/ocimene synthase putative
Cit.308.1.S1_s_at	64.6301	58.9615	blue	secondary metabolism.N misc.alkaloid-like	AT3G51420.1	2e-38	SSL4 (STRICTOSIDINE SYNTHASE-LIKE 4); strictosidine synthase
Cit.18001.1.S1_at	50.1209	47.4986	blue	secondary metabolism.N misc.alkaloid-like	AT2G20340.1	1e-167	tyrosine decarboxylase putative
Cit.18001.1.S1_x_at	22.864	21.47	blue	secondary metabolism.N misc.alkaloid-like	AT2G20340.1	1e-167	tyrosine decarboxylase putative
Cit.308.1.S1_at	63.2137	58.2517	blue	secondary metabolism.N misc.alkaloid-like	?	?	?
Cit.523.1.S1_at	37.3396	33.0107	blue	secondary metabolism.N misc.alkaloid-like	?	?	?
Cit.29442.1.S1_s_at	25.8996	21.901	blue	secondary metabolism.phenylpropanoids	AT4G35160.1	5e-45	O-methyltransferase family 2 protein
Cit.28855.1.S1_at	67.9049	62.256	blue	secondary metabolism.phenylpropanoids	AT3G26040.1	7e-28	transferase family protein
Cit.28621.1.S1_at	48.7744	41.1408	blue	secondary metabolism.phenylpropanoids	AT5G23940.1	4e-91	EMB3009 (embryo defective 3009); transferase/ transferase transferring acyl groups other than amino-acyl groups
Cit.13387.1.S1_at	29.722	23.2813	blue	secondary metabolism.phenylpropanoids	AT3G26040.1	2e-84	transferase family protein
Cit.12746.1.S1_at	38.0467	30.0726	blue	secondary metabolism.phenylpropanoids	AT4G35160.1	1e-47	O-methyltransferase family 2 protein
Cit.14797.1.S1_s_at	74.8166	69.2841	blue	secondary metabolism.phenylpropanoids	AT3G26040.1	2e-54	transferase family protein
Cit.23842.1.S1_s_at	20.435	15.7683	blue	secondary metabolism.phenylpropanoids	AT5G23940.1	4e-91	EMB3009 (embryo defective 3009); transferase/ transferase transferring acyl groups other than amino-acyl groups
Cit.1883.1.S1_at	27.4711	21.632	blue	secondary metabolism.phenylpropanoids	AT4G35160.1	5e-45	O-methyltransferase family 2 protein
Cit.1711.1.S1_s_at	10.1827	7.18279	blue	secondary metabolism.phenylpropanoids.lignin biosynthesis.4CL	AT1G62940.1	1e-115	ACOS5 (ACYL-COA SYNTHETASE 5); 4-coumarate-CoA ligase/ long-chain-fatty-acid-CoA ligase/ medium-chain-fatty-acid-CoA ligase
Cit.8160.1.S1_s_at	2.4	1.15641	blue	secondary metabolism.phenylpropanoids.lignin biosynthesis.CCoAOMT	AT4G34050.1	1e-130	caffeoyl-CoA 3-O-methyltransferase putative
Cit.30418.1.S1_s_at	1.55308	1.18435	blue	secondary metabolism.phenylpropanoids.lignin biosynthesis.CCoAOMT	AT4G34050.1	1e-130	caffeoyl-CoA 3-O-methyltransferase putative
Cit.8721.1.S1_s_at	21.2841	9.5718	blue	secondary metabolism.phenylpropanoids.lignin biosynthesis.COMT	AT5G54160.1	1e-109	ATOMT1 (O-METHYLTRANSFERASE 1); caffeate O-methyltransferase/ myricetin 3'-O-methyltransferase/ quercetin 3-O-methyltransferase
Cit.8727.1.S1_s_at	4.05456	3.49973	blue	secondary metabolism.phenylpropanoids.lignin biosynthesis.COMT	AT5G54160.1	1e-113	ATOMT1 (O-METHYLTRANSFERASE 1); caffeate O-methyltransferase/ myricetin 3'-O-methyltransferase/ quercetin 3-O-methyltransferase
Cit.14122.1.S1_at	0.704062	0.474398	blue	secondary metabolism.phenylpropanoids.lignin biosynthesis.COMT	AT5G54160.1	6e-64	ATOMT1 (O-METHYLTRANSFERASE 1); caffeate O-methyltransferase/ myricetin 3'-O-methyltransferase/ quercetin 3-O-methyltransferase
Cit.30473.1.S1_s_at	28.3895	15.0401	blue	secondary metabolism.phenylpropanoids.lignin biosynthesis.COMT	AT5G54160.1	1e-113	ATOMT1 (O-METHYLTRANSFERASE 1); caffeate O-methyltransferase/ myricetin 3'-O-methyltransferase/ quercetin 3-O-methyltransferase
Cit.8722.1.S1_at	28.3696	15.3438	blue	secondary metabolism.phenylpropanoids.lignin biosynthesis.COMT	AT5G54160.1	1e-108	ATOMT1 (O-METHYLTRANSFERASE 1); caffeate O-methyltransferase/ myricetin 3'-O-methyltransferase/ quercetin 3-O-methyltransferase
Cit.17740.1.S1_s_at	0.941987	0.654223	blue	secondary metabolism.phenylpropanoids.lignin biosynthesis.PAL	AT2G37040.1	0	pal1 (Phe ammonia lyase 1); phenylalanine ammonia-lyase
Cit.2241.1.S1_s_at	4.21121	3.14148	blue	secondary metabolism.phenylpropanoids.lignin biosynthesis.PAL	AT2G37040.1	0	pal1 (Phe ammonia lyase 1); phenylalanine ammonia-lyase
Cit.24218.1.S1_s_at	12.5734	5.99268	blue	secondary metabolism.phenylpropanoids.lignin biosynthesis.PAL	AT2G37040.1	0	pal1 (Phe ammonia lyase 1); phenylalanine ammonia-lyase
Cit.26774.1.S1_at	18.8058	17.2308	blue	secondary metabolism.unspecified	AT5G04620.1	1e-108	ATBIOF (BIOTIN F); 8-amino-7-oxononanoate synthase/ transaminase
Cit.9662.1.S1_s_at	37.9174	32.096	blue	signalling.14-3-3 proteins	AT5G16050.1	1e-126	GRF5 (GENERAL REGULATORY FACTOR 5); ATP binding / protein binding / protein phosphorylated amino acid binding
Cit.10017.1.S1_s_at	4.9275	2.27689	blue	signalling.calcium	AT5G62390.1	1e-111	ATBAG7 (ARABIDOPSIS THALIANA BCL-2-ASSOCIATED ATHANOGENE 7); calmodulin binding
Cit.19786.1.S1_s_at	2.35605	0.350669	blue	signalling.calcium	AT1G53210.1	0	sodium/calcium exchanger family protein / calcium-binding EF hand family protein
Cit.5868.1.S1_s_at	38.5003	35.9588	blue	signalling.calcium	AT1G01110.2	1e-112	IQD18 (IQ-domain 18)
Cit.35577.1.S1_at	1.84465	1.0725	blue	signalling.calcium	AT5G35670.1	6e-48	iqd33 (IQ-domain 33); calmodulin binding
Cit.37622.1.S1_at	25.8858	20.4804	blue	signalling.calcium	AT5G13460.1	3e-27	IQD11 (IQ-domain 11); calmodulin binding
Cit.24259.1.S1_at	15.9293	14.1334	blue	signalling.calcium	AT4G14750.1	2e-32	IQD19 (IQ-domain 19); calmodulin binding
Cit.37452.1.S1_at	8.27797	4.67678	blue	signalling.G-proteins	AT4G03100.1	5e-58	rac GTPase activating protein putative
Cit.31227.1.S1_at	1.60977	1.30555	blue	signalling.G-proteins	AT5G05940.1	1e-106	ROPGEF5 (ROP GUANINE NUCLEOTIDE EXCHANGE FACTOR 5); Rho guanyl-nucleotide exchange factor
Cit.13023.1.S1_at	29.2291	27.2746	blue	signalling.G-proteins	AT4G28950.1	1e-107	ROP9 (RHO-RELATED PROTEIN FROM PLANTS 9); GTP binding
Cit.30686.1.S1_s_at	3.29717	2.6726	blue	signalling.G-proteins	AT3G15680.1	2e-65	zinc finger (Ran-binding) family protein
Cit.12364.1.S1_at	11.213	8.63978	blue	signalling.in sugar and nutrient physiology	AT4G01900.1	7e-64	GLB1 (GLNB1 HOMOLOG); acetylglutamate kinase regulator
Cit.1231.1.S1_s_at	8.01735	5.58478	blue	signalling.in sugar and nutrient physiology	AT5G51550.1	1e-164	EXL3 (EXORDIUM LIKE 3)
Cit.12980.1.S1_x_at	8.96683	6.45987	blue	signalling.in sugar and nutrient physiology	AT2G17230.1	8e-79	EXL5 (EXORDIUM LIKE 5)
Cit.10235.1.S1_at	0.620257	0.596861	blue	signalling.in sugar and nutrient physiology	AT5G52390.1	2e-54	photoassimilate-responsive protein putative
Cit.12982.1.S1_x_at	3.15186	1.73682	blue	signalling.in sugar and nutrient physiology	AT2G17230.1	4e-99	EXL5 (EXORDIUM LIKE 5)
Cit.12981.1.S1_x_at	4.53528	3.31939	blue	signalling.in sugar and nutrient physiology	AT2G17230.1	1e-149	EXL5 (EXORDIUM LIKE 5)
Cit.15348.1.S1_at	12.2994	8.60874	blue	signalling.light	AT1G03010.1	1e-146	phototropic-responsive NPH3 family protein
Cit.165.1.S1_s_at	1.2163	0.702498	blue	signalling.light	AT3G22840.1	3e-56	ELIP1 (EARLY LIGHT-INDUCABLE PROTEIN); chlorophyll binding
Cit.14287.1.S1_at	8.53352	7.88518	blue	signalling.MAP kinases	AT2G38620.2	1e-157	CDKB1;2 (cyclin-dependent kinase B1;2); cyclin binding / kinase/ protein serine/threonine kinase
Cit.35834.1.S1_at	30.6345	25.7964	blue	signalling.MAP kinases	AT4G36945.1	4e-22	phospholipase C/ phosphoric diester hydrolase
Cit.2712.1.S1_s_at	55.3565	46.574	blue	signalling.misc	AT5G67070.1	4e-31	RALFL34 (ralf-like 34); signal transducer
Cit.855.1.S1_at	3.082	1.09091	blue	signalling.misc	AT4G15800.1	1e-29	RALFL33 (ralf-like 33); signal transducer
Cit.11471.1.S1_at	0.595908	0.0291976	blue	signalling.phosphinositides.phosphoinositide phospholipase C	AT3G08510.2	4e-69	ATPLC2 (PHOSPHOLIPASE C 2); phospholipase C
Cit.28693.1.S1_at	6.59592	5.10731	blue	signalling.receptor kinases.crinkly like	AT3G09780.1	9e-20	CCR1 (ARABIDOPSIS THALIANA CRINKLY4 RELATED 1); ATP binding / kinase/ protein kinase/ protein serine/threonine kinase/ receptor
Cit.5206.1.S1_s_at	14.2355	10.6014	blue	signalling.receptor kinases.DUF 26	AT5G61480.1	8e-78	leucine-rich repeat transmembrane protein kinase putative
Cit.26667.1.S1_s_at	26.872	22.0148	blue	signalling.receptor kinases.DUF 26	AT2G45340.1	0	leucine-rich repeat transmembrane protein kinase putative
Cit.26667.1.S1_at	25.6685	21.166	blue	signalling.receptor kinases.DUF 26	AT5G51560.1	9e-79	leucine-rich repeat transmembrane protein kinase putative
Cit.38583.1.S1_at	2.64186	1.98411	blue	signalling.receptor kinases.leucine rich repeat II	AT4G30520.1	5e-61	leucine-rich repeat family protein / protein kinase family protein
Cit.5614.1.S1_at	60.4138	53.2779	blue	signalling.receptor kinases.leucine rich repeat III	AT3G02880.1	3e-63	leucine-rich repeat transmembrane protein kinase putative
Cit.13900.1.S1_at	3.03486	2.73091	blue	signalling.receptor kinases.leucine rich repeat III	AT5G21090.1	6e-75	leucine-rich repeat protein putative
Cit.29781.1.S1_at	50.9329	41.7594	blue	signalling.receptor kinases.leucine rich repeat III	AT3G17840.1	2e-59	RLK902; ATP binding / kinase/ protein serine/threonine kinase
Cit.6061.1.S1_s_at	7.26433	5.38574	blue	signalling.receptor kinases.leucine rich repeat III	AT1G10850.1	8e-51	ATP binding / protein binding / protein kinase/ protein serine/threonine kinase
Cit.13717.1.S1_at	43.8623	34.9869	blue	signalling.receptor kinases.leucine rich repeat III	AT2G26730.1	1e-149	leucine-rich repeat transmembrane protein kinase putative
Cit.22614.1.S1_at	15.7063	7.68587	blue	signalling.receptor kinases.leucine rich repeat IX	AT1G66150.1	2e-31	TMK1 (TRANSMEMBRANE KINASE 1); transmembrane receptor protein serine/threonine kinase
Cit.14463.1.S1_at	57.9168	47.0139	blue	signalling.receptor kinases.leucine rich repeat IX	AT1G66150.1	7e-83	TMK1 (TRANSMEMBRANE KINASE 1); transmembrane receptor protein serine/threonine kinase
Cit.23820.1.S1_s_at	34.2991	16.4489	blue	signalling.receptor kinases.leucine rich repeat IX	AT1G66150.1	2e-46	TMK1 (TRANSMEMBRANE KINASE 1); transmembrane receptor protein serine/threonine kinase
Cit.2848.1.S1_at	61.858	58.2291	blue	signalling.receptor kinases.leucine rich repeat XI	AT3G20820.1	1e-157	leucine-rich repeat family protein
Cit.13900.1.S1_at	3.03486	2.73091	blue	signalling.receptor kinases.leucine rich repeat XI	AT5G21090.1	6e-75	leucine-rich repeat protein putative
Cit.5206.1.S1_s_at	14.2355	10.6014	blue	signalling.receptor kinases.leucine rich repeat XI	AT5G61480.1	8e-78	leucine-rich repeat transmembrane protein kinase putative
Cit.2849.1.S1_at	2.78827	2.27776	blue	signalling.receptor kinases.leucine rich repeat XI	AT3G20820.1	1e-159	leucine-rich repeat family protein
Cit.11721.1.S1_s_at	17.1552	12.2984	blue	signalling.receptor kinases.leucine rich repeat XI	AT2G26330.1	0	ER (ERECTA); transmembrane receptor protein kinase
Cit.40040.1.S1_at	50.1636	44.1541	blue	signalling.receptor kinases.leucine rich repeat XI	AT1G12460.1	3e-87	leucine-rich repeat transmembrane protein kinase putative
Cit.2848.1.S1_s_at	54.8729	51.1472	blue	signalling.receptor kinases.leucine rich repeat XI	AT3G20820.1	1e-159	leucine-rich repeat family protein
Cit.10864.1.S1_s_at	43.0068	38.9705	blue	signalling.receptor kinases.leucine rich repeat XI	AT3G20820.1	1e-137	leucine-rich repeat family protein
Cit.25539.1.S1_at	61.662	58.3971	blue	signalling.receptor kinases.leucine rich repeat XI	AT5G06940.1	3e-38	leucine-rich repeat family protein
Cit.22946.1.S1_at	46.086	42.7929	blue	signalling.receptor kinases.leucine rich repeat XIII	AT2G26330.1	3e-45	ER (ERECTA); transmembrane receptor protein kinase
Cit.36186.1.S1_at	0.315716	0.254913	blue	stress	AT2G47780.1	1e-59	rubber elongation factor (REF) protein-related
Cit.22730.1.S1_at	58.4126	54.2694	blue	stress.abiotic.drought/salt	AT1G33170.1	5e-80	dehydration-responsive family protein
Cit.26433.1.S1_s_at	0.234178	0.221289	blue	stress.abiotic.heat	AT1G52560.1	4e-73	26.5 kDa class I small heat shock protein-like (HSP26.5-P)
Cit.16335.1.S1_at	25.5412	24.0289	blue	stress.abiotic.heat	AT2G47440.1	4e-51	DNAJ heat shock N-terminal domain-containing protein
Cit.12593.1.S1_at	0.281267	0.256618	blue	stress.abiotic.heat	AT1G52560.1	4e-73	26.5 kDa class I small heat shock protein-like (HSP26.5-P)
Cit.9461.1.S1_at	0.675114	0.36006	blue	stress.abiotic.heat	AT1G07400.1	4e-63	17.8 kDa class I heat shock protein (HSP17.8-CI)
Cit.1779.1.S1_at	1.28868	0.464106	blue	stress.abiotic.heat	AT2G29500.1	4e-59	17.6 kDa class I small heat shock protein (HSP17.6B-CI)
Cit.8842.1.S1_at	69.1394	63.4781	blue	stress.abiotic.unspecified	AT4G08685.1	4e-55	SAH7
Cit.3982.1.S1_at	30.8782	24.1066	blue	stress.abiotic.unspecified	AT5G15780.1	9e-86	pollen Ole e 1 allergen and extensin family protein
Cit.8838.1.S1_s_at	39.2197	32.5209	blue	stress.abiotic.unspecified	AT1G24020.1	6e-50	MLP423 (MLP-LIKE PROTEIN 423)
Cit.16343.1.S1_at	56.1074	53.9628	blue	stress.abiotic.unspecified	AT1G44760.1	2e-72	universal stress protein (USP) family protein
Cit.31825.1.S1_at	18.0098	15.9067	blue	stress.biotic	AT4G25780.1	4e-31	pathogenesis-related protein putative
Cit.23259.1.S1_s_at	34.4695	25.1499	blue	stress.biotic	AT1G18250.2	1e-112	ATLP-1
Cit.24331.1.S1_s_at	57.5141	53.713	blue	stress.biotic	AT4G38660.1	1e-126	thaumatin putative
Cit.23129.1.S1_at	61.2021	55.9042	blue	stress.biotic	AT5G66590.1	1e-52	allergen V5/Tpx-1-related family protein
Cit.2848.1.S1_at	61.858	58.2291	blue	stress.biotic.PR-proteins	AT3G20820.1	1e-157	leucine-rich repeat family protein
Cit.17757.1.S1_at	6.94888	4.72458	blue	stress.biotic.PR-proteins	AT4G23690.1	3e-50	disease resistance-responsive family protein / dirigent family protein
Cit.2849.1.S1_at	2.78827	2.27776	blue	stress.biotic.PR-proteins	AT3G20820.1	1e-159	leucine-rich repeat family protein
Cit.2848.1.S1_s_at	54.8729	51.1472	blue	stress.biotic.PR-proteins	AT3G20820.1	1e-159	leucine-rich repeat family protein
Cit.10864.1.S1_s_at	43.0068	38.9705	blue	stress.biotic.PR-proteins	AT3G20820.1	1e-137	leucine-rich repeat family protein
Cit.38752.1.S1_at	3.62648	0.510785	blue	TCA / org. transformation.carbonic anhydrases	AT3G52720.1	4e-29	ACA1 (ALPHA CARBONIC ANHYDRASE 1); carbonate dehydratase/ zinc ion binding
Cit.13939.1.S1_at	35.154	20.1853	blue	tetrapyrrole synthesis.glu-tRNA reductase	AT1G58290.1	1e-160	HEMA1; glutamyl-tRNA reductase
Cit.13939.1.S1_s_at	21.2211	15.3321	blue	tetrapyrrole synthesis.glu-tRNA reductase	AT1G58290.1	1e-160	HEMA1; glutamyl-tRNA reductase
Cit.6334.1.S1_at	26.5098	24.9705	blue	transport.ABC transporters and multidrug resistance systems	AT5G52860.1	1e-134	ABC transporter family protein
Cit.6534.1.S1_at	0.467483	0.130269	blue	transport.ABC transporters and multidrug resistance systems	AT1G31770.1	1e-91	ABC transporter family protein
Cit.30257.1.S1_at	7.96232	6.18756	blue	transport.ABC transporters and multidrug resistance systems	AT1G17840.1	1e-98	WBC11 (WHITE-BROWN COMPLEX HOMOLOG PROTEIN 11); ATPase coupled to transmembrane movement of substances / fatty acid transporter
Cit.23340.1.S1_at	30.832	28.6398	blue	transport.amino acids	AT2G21050.1	2e-88	amino acid permease putative
Cit.26336.1.S1_at	52.9864	49.5757	blue	transport.amino acids	AT5G49800.1	1e-55	FUNCTIONS IN: molecular_function unknown; INVOLVED IN: biological_process unknown; EXPRESSED IN: 12 plant structures; EXPRESSED
Cit.82.1.S1_s_at	20.8305	14.7346	blue	transport.Major Intrinsic Proteins.PIP	AT2G45960.1	1e-150	PIP1B (NAMED PLASMA MEMBRANE INTRINSIC PROTEIN 1B); water channel
Cit.13658.1.S1_at	5.05765	3.67473	blue	transport.Major Intrinsic Proteins.TIP	?	?	?
Cit.9845.1.S1_s_at	10.2256	8.01043	blue	transport.Major Intrinsic Proteins.TIP	AT4G01470.1	1e-123	TIP1;3 (TONOPLAST INTRINSIC PROTEIN 1;3); urea transmembrane transporter/ water channel
Cit.30540.1.S1_s_at	13.6697	11.6044	blue	transport.Major Intrinsic Proteins.TIP	AT4G01470.1	1e-123	TIP1;3 (TONOPLAST INTRINSIC PROTEIN 1;3); urea transmembrane transporter/ water channel
Cit.21341.1.S1_at	8.71696	7.35453	blue	transport.metal	AT3G58060.1	3e-38	cation efflux family protein / metal tolerance protein putative (MTPc3)
Cit.6407.1.S1_at	1.62622	0.55774	blue	transport.metal	AT5G59030.1	5e-44	COPT1 (copper transporter 1); copper ion transmembrane transporter
Cit.12937.1.S1_at	14.6909	10.9408	blue	transport.misc	AT3G51670.1	1e-115	SEC14 cytosolic factor family protein / phosphoglyceride transfer family protein
Cit.36707.1.S1_at	0.673486	0.202013	blue	transport.misc	AT5G65980.1	3e-79	auxin efflux carrier family protein
Cit.12029.1.S1_s_at	8.85021	8.13131	blue	transport.misc	AT1G30690.2	1e-164	SEC14 cytosolic factor family protein / phosphoglyceride transfer family protein
Cit.7653.1.S1_at	0.985975	0.318042	blue	transport.misc	AT5G49130.1	0	MATE efflux family protein
Cit.7399.1.S1_at	50.4605	47.3311	blue	transport.phosphate	AT1G35350.1	1e-157	LOCATED IN: integral to membrane; EXPRESSED IN: 18 plant structures; EXPRESSED DURING: 9 growth stages; CONTAINS InterPro DOMAI
Cit.13671.1.S1_at	3.39993	1.89277	blue	transport.sulphate	AT3G51895.1	5e-97	SULTR3;1 (SULFATE TRANSPORTER 3;1); secondary active sulfate transmembrane transporter/ sulfate transmembrane transporter/ tran
Cit.13671.1.S1_s_at	2.8646	1.10342	blue	transport.sulphate	AT3G51895.1	5e-97	SULTR3;1 (SULFATE TRANSPORTER 3;1); secondary active sulfate transmembrane transporter/ sulfate transmembrane transporter/ tran
Cit.14503.1.S1_at	7.57049	6.5105	blue	transport.sulphate	AT3G51895.1	1e-145	SULTR3;1 (SULFATE TRANSPORTER 3;1); secondary active sulfate transmembrane transporter/ sulfate transmembrane transporter/ tran
Cit.15437.1.S1_at	0.213489	0.157077	cyan	cell wall.cellulose synthesis.cellulose synthase	AT2G32540.1	4e-57	ATCSLB04; cellulose synthase/ transferase/ transferase transferring glycosyl groups
Cit.1989.1.S1_at	3.84096	0.282664	cyan	cell wall.degradation.pectate lyases and polygalacturonases	AT1G23760.1	5e-91	JP630; polygalacturonase
Cit.24969.1.S1_at	0.400114	0.0884654	cyan	cell wall.precursor synthesis.UGE	AT4G23920.1	9e-23	UGE2 (UDP-D-glucose/UDP-D-galactose 4-epimerase 2); UDP-glucose 4-epimerase/ protein dimerization
Cit.21724.1.S1_at	4.37378	2.64577	cyan	development.unspecified	?	?	?
Cit.21724.1.S1_x_at	3.70215	2.31986	cyan	development.unspecified	?	?	?
Cit.4972.1.S1_s_at	1.14298	0.586051	cyan	development.unspecified	AT5G07050.1	1e-143	LOCATED IN: membrane; CONTAINS InterPro DOMAIN/s: Protein of unknown function DUF6 transmembrane (InterPro:IPR000620); BEST Arab
Cit.24995.1.S1_at	0.374271	0.211679	cyan	development.unspecified	AT1G04770.1	3e-38	male sterility MS5 family protein
Cit.24356.1.S1_s_at	14.0553	5.09266	cyan	DNA.repair	AT5G54090.1	2e-38	DNA mismatch repair MutS family protein
Cit.15532.1.S1_at	1.03618	0.550124	cyan	gluconeogenese/ glyoxylate cycle.isocitrate lyase	AT3G21720.1	1e-125	ICL (ISOCITRATE LYASE); catalytic/ isocitrate lyase
Cit.28757.1.S1_at	25.9175	2.79993	cyan	glycolysis.aldolase	AT4G26530.2	1e-52	fructose-bisphosphate aldolase putative
Cit.10260.1.S1_at	15.9379	2.02886	cyan	hormone metabolism.ethylene.induced-regulated-responsive-activated	AT2G47710.1	9e-41	universal stress protein (USP) family protein
Cit.25611.1.S1_at	9.95185	3.15549	cyan	hormone metabolism.ethylene.induced-regulated-responsive-activated	AT3G20640.1	1e-25	ethylene-responsive protein -related
Cit.28637.1.S1_at	14.7332	5.08715	cyan	lipid metabolism.FA synthesis and FA elongation.acyl coa ligase	AT1G30520.1	6e-69	AAE14 (Acyl-Activating Enzyme 14); AMP binding / o-succinylbenzoate-CoA ligase
Cit.10661.1.S1_at	1.08463	0.250624	cyan	major CHO metabolism.degradation.sucrose.invertases.vacuolar	AT1G12240.1	0	ATBETAFRUCT4; beta-fructofuranosidase/ hydrolase hydrolyzing O-glycosyl compounds
Cit.30453.1.S1_at	8.76993	2.06682	cyan	minor CHO metabolism.myo-inositol.InsP Synthases	AT2G22240.2	6e-87	MIPS2 (MYO-INOSITOL-1-PHOSTPATE SYNTHASE 2); binding / catalytic/ inositol-3-phosphate synthase
Cit.14816.1.S1_s_at	19.0703	3.37961	cyan	minor CHO metabolism.others	AT5G52190.1	7e-76	sugar isomerase (SIS) domain-containing protein
Cit.21962.1.S1_at	28.7211	7.09165	cyan	NA	AT2G36760.1	8e-59	UGT73C2 (UDP-glucosyl transferase 73C2); UDP-glycosyltransferase/ transferase transferring glycosyl groups / transferase tran
Cit.29217.1.S1_at	4.39689	2.14473	cyan	NA	AT2G42490.1	1e-50	copper amine oxidase putative
Cit.17506.1.S1_at	9.40645	3.60549	cyan	NA	AT1G47960.1	1e-28	C/VIF1 (CELL WALL / VACUOLAR INHIBITOR OF FRUCTOSIDASE 1); enzyme inhibitor/ pectinesterase/ pectinesterase inhibitor
Cit.31975.1.S1_s_at	6.06012	2.78594	cyan	NA	AT5G09300.1	0	2-oxoisovalerate dehydrogenase putative / 3-methyl-2-oxobutanoate dehydrogenase putative / branched-chain alpha-keto acid dehyd
Cit.12345.1.S1_s_at	3.30188	0.429617	cyan	NA	AT4G12320.1	1e-116	CYP706A6; electron carrier/ heme binding / iron ion binding / monooxygenase/ oxygen binding
Cit.2133.1.S1_at	0.250466	0.184639	cyan	NA	AT1G51410.1	1e-155	cinnamyl-alcohol dehydrogenase putative (CAD)
Cit.5439.1.S1_at	0.289813	0.1205	cyan	NA	AT5G49690.1	1e-125	UDP-glucoronosyl/UDP-glucosyl transferase family protein
Cit.5372.1.S1_s_at	1.04031	0.0945019	cyan	NA	AT2G26800.2	3e-99	hydroxymethylglutaryl-CoA lyase putative / 3-hydroxy-3-methylglutarate-CoA lyase putative / HMG-CoA lyase putative
Cit.18401.1.S1_at	6.09815	0.996103	cyan	NA	AT3G11210.1	1e-24	GDSL-motif lipase/hydrolase family protein
Cit.15474.1.S1_at	3.48456	1.43831	cyan	not assigned.unknown	AT3G27930.1	5e-65	unknown protein
Cit.20194.1.S1_at	8.44434	3.29733	cyan	not assigned.unknown	?	?	?
Cit.12847.1.S1_s_at	1.71423	0.255333	cyan	not assigned.unknown	AT5G21940.1	5e-43	unknown protein
Cit.7312.1.S1_at	1.424	0.107001	cyan	not assigned.unknown	AT2G36630.1	2e-23	unknown protein
Cit.20574.1.S1_at	2.29914	0.793785	cyan	not assigned.unknown	?	?	?
Cit.16104.1.S1_at	3.98497	2.13902	cyan	not assigned.unknown	?	?	?
Cit.20561.1.S1_at	10.0735	2.0777	cyan	not assigned.unknown	?	?	?
Cit.24765.1.S1_at	3.41212	1.81535	cyan	not assigned.unknown	AT5G54160.1	7e-09	ATOMT1 (O-METHYLTRANSFERASE 1); caffeate O-methyltransferase/ myricetin 3'-O-methyltransferase/ quercetin 3-O-methyltransferase
Cit.17413.1.S1_at	2.17603	1.11835	cyan	not assigned.unknown	AT4G33467.2	5e-09	unknown protein
Cit.12519.1.S1_s_at	2.93194	1.47091	cyan	not assigned.unknown	AT4G36910.1	5e-84	LEJ2 (LOSS OF THE TIMING OF ET AND JA BIOSYNTHESIS 2)
Cit.16330.1.S1_at	5.40065	1.1579	cyan	not assigned.unknown	AT2G39670.2	2e-51	radical SAM domain-containing protein
Cit.34934.1.S1_at	13.8516	4.12318	cyan	not assigned.unknown	?	?	?
Cit.6340.1.S1_s_at	16.9769	6.17011	cyan	not assigned.unknown	AT2G05160.1	1e-13	zinc finger (CCCH-type) family protein / RNA recognition motif (RRM)-containing protein
Cit.7373.1.S1_at	1.79033	0.496631	cyan	not assigned.unknown	AT5G60530.1	2e-11	late embryogenesis abundant protein-related / LEA protein-related
Cit.21996.1.S1_at	9.93691	2.08813	cyan	not assigned.unknown	?	?	?
Cit.445.1.S1_s_at	4.12467	2.13208	cyan	not assigned.unknown	AT5G01300.1	3e-69	phosphatidylethanolamine-binding family protein
Cit.17929.1.S1_s_at	0.743174	0.251984	cyan	not assigned.unknown	?	?	?
Cit.28845.1.S1_at	3.51483	1.53321	cyan	not assigned.unknown	AT4G37550.1	7e-11	formamidase putative / formamide amidohydrolase putative
Cit.27983.1.S1_s_at	18.8598	1.45782	cyan	not assigned.unknown	AT3G23290.2	7e-58	LSH4 (LIGHT SENSITIVE HYPOCOTYLS 4)
Cit.31350.1.S1_at	42.4433	5.36399	cyan	not assigned.unknown	AT1G71810.1	4e-47	ABC1 family protein
Cit.16035.1.S1_at	0.261169	0.106071	cyan	not assigned.unknown	AT2G17880.1	8e-11	DNAJ heat shock protein putative
Cit.7213.1.S1_at	3.02468	0.376744	cyan	not assigned.unknown	?	?	?
Cit.5172.1.S1_at	1.48349	0.343218	cyan	not assigned.unknown	AT4G28025.1	1e-33	unknown protein
Cit.17589.1.S1_x_at	8.13741	2.25216	cyan	not assigned.unknown	AT4G02380.1	8e-15	SAG21 (SENESCENCE-ASSOCIATED GENE 21)
Cit.20393.1.S1_s_at	0.124924	0.0399619	cyan	not assigned.unknown	AT1G27650.2	2e-05	ATU2AF35A; RNA binding / nucleic acid binding / nucleotide binding / zinc ion binding
Cit.24884.1.S1_at	1.31934	0.685267	cyan	not assigned.unknown	AT1G48300.1	1e-15	unknown protein
Cit.40073.1.S1_at	1.09241	0.665699	cyan	not assigned.unknown	ATCG00660.1	4e-32	encodes a chloroplast ribosomal protein L20 a constituent of the large subunit of the ribosomal complex
Cit.34904.1.S1_at	10.5685	4.7343	cyan	not assigned.unknown	?	?	?
Cit.29881.1.S1_at	8.74006	3.21683	cyan	not assigned.unknown	?	?	?
Cit.39068.1.S1_at	5.25586	2.38558	cyan	not assigned.unknown	?	?	?
Cit.394.1.S1_at	3.26596	1.40124	cyan	not assigned.unknown	AT5G01300.1	2e-63	phosphatidylethanolamine-binding family protein
Cit.26779.1.S1_s_at	0.726203	0.427738	cyan	not assigned.unknown	?	?	?
Cit.20855.1.S1_at	0.161884	0.0913253	cyan	not assigned.unknown	?	?	?
Cit.22772.1.S1_x_at	3.49115	0.704754	cyan	not assigned.unknown	AT3G15353.1	7e-07	MT3 (METALLOTHIONEIN 3); copper ion binding
Cit.6008.1.S1_at	2.4562	1.23363	cyan	not assigned.unknown	?	?	?
Cit.20679.1.S1_at	4.56877	2.13489	cyan	not assigned.unknown	?	?	?
Cit.34864.1.S1_at	0.674898	0.216571	cyan	not assigned.unknown	?	?	?
Cit.15557.1.S1_at	5.79722	2.42138	cyan	not assigned.unknown	AT3G23910.1	3e-73	unknown protein
Cit.2942.1.S1_s_at	0.658022	0.105765	cyan	not assigned.unknown	AT1G19530.1	9e-17	unknown protein
Cit.35493.1.S1_s_at	7.49876	1.8843	cyan	not assigned.unknown	AT4G17750.1	3e-06	HSF1 (HEAT SHOCK FACTOR 1); DNA binding / protein binding / transcription factor
Cit.15992.1.S1_at	0.557998	0.324932	cyan	not assigned.unknown	?	?	?
Cit.39006.1.S1_at	0.595292	0.182531	cyan	not assigned.unknown	AT3G61930.1	8e-05	unknown protein
Cit.10491.1.S1_s_at	0.81601	0.289692	cyan	not assigned.unknown	?	?	?
Cit.7198.1.S1_at	0.312983	0.0735352	cyan	not assigned.unknown	AT2G20500.1	3e-11	unknown protein
Cit.31417.1.S1_at	11.2088	3.72614	cyan	not assigned.unknown	?	?	?
Cit.21217.1.S1_at	2.13468	0.617872	cyan	not assigned.unknown	AT5G19855.1	6e-06	unknown protein
Cit.27075.1.S1_at	1.33495	0.80734	cyan	not assigned.unknown	?	?	?
Cit.18579.1.S1_at	29.3448	6.07505	cyan	not assigned.unknown	?	?	?
Cit.21497.1.S1_at	3.26644	1.18134	cyan	not assigned.unknown	AT2G38905.1	5e-10	hydrophobic protein putative / low temperature and salt responsive protein putative
Cit.28689.1.S1_at	25.3	1.97991	cyan	not assigned.unknown	AT5G53020.1	7e-41	unknown protein
Cit.22117.1.S1_at	2.9832	1.27645	cyan	not assigned.unknown	?	?	?
Cit.8815.1.S1_x_at	5.0315	1.83112	cyan	not assigned.unknown	?	?	?
Cit.37754.1.S1_at	2.69679	0.887367	cyan	not assigned.unknown	AT5G47630.2	1e-12	mtACP3 (mitochondrial acyl carrier protein 3); acyl carrier/ cofactor binding
Cit.21613.1.S1_at	1.04236	0.469306	cyan	not assigned.unknown	?	?	?
Cit.28835.1.S1_at	4.81232	2.14226	cyan	not assigned.unknown	?	?	?
Cit.15392.1.S1_s_at	4.18658	1.13218	cyan	not assigned.unknown	?	?	?
Cit.28649.1.S1_at	24.5495	5.06776	cyan	not assigned.unknown	AT3G02380.1	2e-10	COL2 (constans-like 2); transcription factor/ zinc ion binding
Cit.2990.1.S1_x_at	0.25452	0.151101	cyan	not assigned.unknown	AT3G49570.1	7e-16	LSU3 (RESPONSE TO LOW SULFUR 3)
Cit.30800.1.S1_at	3.43553	1.28955	cyan	not assigned.unknown	AT5G06220.1	3e-37	FUNCTIONS IN: molecular_function unknown; INVOLVED IN: biological_process unknown; LOCATED IN: cellular_component unknown; CONTAI
Cit.31934.1.S1_at	3.59085	2.07237	cyan	not assigned.unknown	?	?	?
Cit.7494.1.S1_at	28.7727	6.70348	cyan	not assigned.unknown	AT1G28100.2	1e-103	unknown protein
Cit.5925.1.S1_at	18.9846	3.02352	cyan	not assigned.unknown	AT5G59050.1	1e-37	unknown protein
Cit.15191.1.S1_s_at	22.7029	6.51121	cyan	not assigned.unknown	?	?	?
Cit.24378.1.S1_at	17.5317	3.26058	cyan	not assigned.unknown	AT2G40550.1	2e-38	ETG1 (E2F TARGET GENE 1)
Cit.10012.1.S1_at	1.0585	0.310642	cyan	not assigned.unknown	?	?	?
Cit.7105.1.S1_at	2.08094	0.576204	cyan	not assigned.unknown	AT1G80610.1	1e-42	unknown protein
Cit.21737.1.S1_at	7.12783	3.45795	cyan	not assigned.unknown	?	?	?
Cit.34164.1.S1_at	1.57278	0.925725	cyan	not assigned.unknown	AT1G69970.2	1e-08	CLE26 (CLAVATA3/ESR-RELATED 26); protein binding / receptor binding
Cit.20828.1.S1_s_at	3.9845	1.4089	cyan	not assigned.unknown	AT3G15040.1	5e-32	unknown protein
Cit.32831.1.S1_at	17.6264	3.31175	cyan	not assigned.unknown	AT3G23090.1	5e-06	FUNCTIONS IN: molecular_function unknown; INVOLVED IN: biological_process unknown; LOCATED IN: cellular_component unknown; EXPRES
Cit.23598.1.S1_at	0.843712	0.580743	cyan	not assigned.unknown	?	?	?
Cit.20047.1.S1_at	1.55295	0.37863	cyan	not assigned.unknown	?	?	?
Cit.33353.1.S1_at	3.87127	0.916686	cyan	not assigned.unknown	AT2G24395.1	4e-18	chaperone protein dnaJ-related
Cit.35633.1.S1_at	0.67365	0.126512	cyan	not assigned.unknown	?	?	?
Cit.8454.1.S1_at	1.28291	0.161144	cyan	not assigned.unknown	AT5G04000.1	2e-22	unknown protein
Cit.24765.1.S1_x_at	3.60355	1.9855	cyan	not assigned.unknown	AT5G54160.1	7e-09	ATOMT1 (O-METHYLTRANSFERASE 1); caffeate O-methyltransferase/ myricetin 3'-O-methyltransferase/ quercetin 3-O-methyltransferase
Cit.16348.1.S1_at	9.14195	2.7855	cyan	not assigned.unknown	AT4G33700.1	1e-141	CBS domain-containing protein
Cit.4819.1.S1_at	36.6481	3.55437	cyan	protein.degradation	AT3G57680.1	0	peptidase S41 family protein
Cit.23704.1.S1_at	0.943035	0.663929	cyan	protein.degradation.aspartate protease	AT5G33340.1	1e-34	CDR1 (CONSTITUTIVE DISEASE RESISTANCE 1); aspartic-type endopeptidase
Cit.15081.1.S1_at	1.37186	0.236197	cyan	protein.degradation.ubiquitin.E3.RING	AT1G18910.1	5e-53	protein binding / zinc ion binding
Cit.13189.1.S1_at	0.471175	0.404293	cyan	protein.degradation.ubiquitin.E3.SCF.FBOX	AT2G26850.1	4e-44	F-box family protein
Cit.13188.1.S1_s_at	0.46973	0.378604	cyan	protein.degradation.ubiquitin.E3.SCF.FBOX	AT2G32560.1	1e-115	F-box family protein
Cit.18223.1.S1_at	1.71511	0.158005	cyan	protein.degradation.ubiquitin.E3.SCF.FBOX	AT1G67480.2	3e-47	kelch repeat-containing F-box family protein
Cit.22044.1.S1_s_at	8.4755	2.75592	cyan	protein.degradation.ubiquitin.E3.SCF.FBOX	AT1G53320.1	1e-155	AtTLP7 (TUBBY LIKE PROTEIN 7); phosphoric diester hydrolase/ transcription factor
Cit.12752.1.S1_s_at	7.34511	1.22769	cyan	protein.postranslational modification	AT5G01820.1	1e-157	ATSR1 (ARABIDOPSIS THALIANA SERINE/THREONINE PROTEIN KINASE 1); ATP binding / kinase/ protein kinase/ protein serine/threonine kina
Cit.17489.1.S1_at	1.23851	0.555006	cyan	protein.synthesis.ribosomal protein.prokaryotic.chloroplast.30S subunit.S3	ATCG00800.1	7e-26	encodes a chloroplast ribosomal protein S3 a constituent of the small subunit of the ribosomal complex
Cit.25007.1.S1_at	1.76384	0.576412	cyan	PS.lightreaction.cyclic electron flow-chlororespiration	ATCG01250.1	3e-73	NADH dehydrogenase ND2
Cit.14236.1.S1_at	4.98834	1.0519	cyan	PS.lightreaction.cytochrome b6/f	ATCG00720.1	1e-16	Encodes the cytochrome b(6) subunit of the cytochrome b6f complex.
Cit.13435.1.S1_s_at	5.67165	1.40723	cyan	PS.lightreaction.other electron carrier (ox/red).ferredoxin	AT2G27510.1	4e-44	ATFD3 (ferredoxin 3); 2 iron 2 sulfur cluster binding / electron carrier/ iron-sulfur cluster binding
Cit.2905.1.S1_at	2.7337	1.02701	cyan	PS.lightreaction.photosystem I.PSI polypeptide subunits	AT1G31330.1	5e-96	PSAF (photosystem I subunit F)
Cit.38474.1.S1_at	28.3356	5.06945	cyan	PS.lightreaction.photosystem II.PSII polypeptide subunits	AT3G56650.1	6e-45	thylakoid lumenal 20 kDa protein
Cit.29692.1.S1_s_at	2.08234	0.756114	cyan	redox.dismutases and catalases	AT1G12520.1	9e-64	ATCCS (COPPER CHAPERONE FOR SOD1); superoxide dismutase/ superoxide dismutase copper chaperone
Cit.4885.1.S1_at	1.32492	0.76353	cyan	redox.dismutases and catalases	AT1G12520.3	4e-66	ATCCS (COPPER CHAPERONE FOR SOD1); superoxide dismutase/ superoxide dismutase copper chaperone
Cit.18719.1.S1_at	0.586777	0.284654	cyan	redox.glutaredoxins	AT5G18600.1	5e-21	glutaredoxin family protein
Cit.30371.1.S1_at	0.483966	0.179373	cyan	RNA.regulation of transcription.bZIP transcription factor family	?	?	?
Cit.31171.1.S1_at	0.264493	0.104994	cyan	RNA.regulation of transcription.bZIP transcription factor family	AT3G51290.1	1e-81	proline-rich family protein
Cit.31056.1.S1_at	4.93849	1.65699	cyan	RNA.regulation of transcription.General Transcription	AT3G13960.1	2e-42	AtGRF5 (GROWTH-REGULATING FACTOR 5); transcription activator
Cit.29688.1.S1_s_at	0.941782	0.0860398	cyan	RNA.regulation of transcription.HB Homeobox transcription factor family	AT3G61890.1	5e-40	ATHB-12 (ARABIDOPSIS THALIANA HOMEOBOX 12); transcription activator/ transcription factor
Cit.23290.1.S1_at	5.75604	2.3557	cyan	RNA.regulation of transcription.JUMONJI family	AT5G63080.1	1e-30	transcription factor jumonji (jmjC) domain-containing protein
Cit.7243.1.S1_at	0.449829	0.067371	cyan	RNA.regulation of transcription.MYB-related transcription factor family	AT5G53200.1	5e-27	TRY (TRIPTYCHON); DNA binding / transcription factor
Cit.23704.1.S1_at	0.943035	0.663929	cyan	RNA.regulation of transcription.unclassified	AT5G33340.1	1e-34	CDR1 (CONSTITUTIVE DISEASE RESISTANCE 1); aspartic-type endopeptidase
Cit.14131.1.S1_at	26.6735	3.23677	cyan	secondary metabolism.flavonoids.anthocyanins.anthocyanin 5-aromatic acyltransferase	AT3G29590.1	3e-94	AT5MAT; O-malonyltransferase/ transferase
Cit.2586.1.S1_s_at	0.0940643	0.0247345	cyan	secondary metabolism.phenylpropanoids	AT1G24430.1	3e-70	transferase/ transferase transferring acyl groups other than amino-acyl groups
Cit.8933.1.S1_s_at	4.61645	1.37556	cyan	secondary metabolism.phenylpropanoids.lignin biosynthesis.COMT	AT5G54160.1	1e-95	ATOMT1 (O-METHYLTRANSFERASE 1); caffeate O-methyltransferase/ myricetin 3'-O-methyltransferase/ quercetin 3-O-methyltransferase
Cit.3525.1.S1_s_at	2.45977	0.876009	cyan	signalling.calcium	AT4G33000.2	2e-69	CBL10 (CALCINEURIN B-LIKE 10); calcium ion binding
Cit.25102.1.S1_s_at	5.60138	2.26739	cyan	signalling.calcium	AT4G38810.2	1e-60	calcium-binding EF hand family protein
Cit.25102.1.S1_at	8.08345	4.36352	cyan	signalling.calcium	AT4G38810.2	1e-60	calcium-binding EF hand family protein
Cit.2902.1.S1_at	24.1242	6.06969	cyan	signalling.light	AT1G16720.1	0	HCF173 (high chlorophyll fluorescence phenotype 173); binding / catalytic/ transcription repressor
Cit.32632.1.S1_at	10.8784	5.13082	cyan	signalling.receptor kinases.DUF 26	AT1G70530.1	4e-59	protein kinase family protein
Cit.13005.1.S1_at	2.71466	0.346608	cyan	stress.abiotic.cold	AT2G21060.1	6e-51	ATGRP2B (GLYCINE-RICH PROTEIN 2B); DNA binding / nucleic acid binding / zinc ion binding
Cit.5961.1.S1_at	2.35467	1.03651	cyan	stress.abiotic.drought/salt	AT2G38905.1	1e-25	hydrophobic protein putative / low temperature and salt responsive protein putative
Cit.24228.1.S1_s_at	12.8493	4.497	cyan	stress.abiotic.touch/wounding	AT4G24220.2	3e-84	VEP1 (VEIN PATTERNING 1); binding / catalytic
Cit.8277.1.S1_x_at	6.84259	3.02888	cyan	stress.biotic	AT3G12500.1	1e-92	ATHCHIB (ARABIDOPSIS THALIANA BASIC CHITINASE); chitinase
Cit.5626.1.S1_at	4.93285	1.22667	cyan	transport.ABC transporters and multidrug resistance systems	AT4G31390.2	1e-107	ABC1 family protein
Cit.12938.1.S1_at	0.983172	0.424148	cyan	transport.misc	AT3G51670.1	0	SEC14 cytosolic factor family protein / phosphoglyceride transfer family protein
Cit.35761.1.S1_at	0.595297	0.0778453	cyan	transport.nitrate	AT1G69850.1	2e-28	ATNRT1:2 (ARABIDOPSIS THALIANA NITRATE TRANSPORTER 1:2); calcium ion binding / transporter
Cit.37368.1.S1_at	5.98645	3.0569	cyan	transport.sulphate	AT1G23090.1	2e-71	AST91 (SULFATE TRANSPORTER 91); sulfate transmembrane transporter
Cit.5725.1.S1_at	2.94091	0.749007	darkgreen	cell wall.degradation.mannan-xylose-arabinose-fucose	AT5G66460.1	1e-136	(1-4)-beta-mannan endohydrolase putative
Cit.9074.1.S1_s_at	10.2381	1.45015	darkgreen	development.unspecified	AT5G62200.1	3e-46	embryo-specific protein-related
Cit.18742.1.S1_at	16.289	5.99971	darkgreen	hormone metabolism.cytokinin.synthesis-degradation	AT5G19040.1	9e-19	IPT5; ATP binding / tRNA isopentenyltransferase/ transferase transferring alkyl or aryl (other than methyl) groups
Cit.5729.1.S1_at	16.572	2.9598	darkgreen	hormone metabolism.cytokinin.synthesis-degradation	AT1G75450.1	5e-26	CKX5 (CYTOKININ OXIDASE 5); cytokinin dehydrogenase
Cit.26822.1.S1_at	8.9714	4.19698	darkgreen	hormone metabolism.cytokinin.synthesis-degradation	AT5G19040.1	3e-77	IPT5; ATP binding / tRNA isopentenyltransferase/ transferase transferring alkyl or aryl (other than methyl) groups
Cit.9904.1.S1_s_at	2.4369	1.26294	darkgreen	hormone metabolism.jasmonate.synthesis-degradation.lipoxygenase	AT3G45140.1	0	LOX2 (LIPOXYGENASE 2); lipoxygenase
Cit.11162.1.S1_s_at	4.06301	1.00862	darkgreen	major CHO metabolism.degradation.starch	AT3G52180.1	1e-144	SEX4 (STARCH-EXCESS 4); polysaccharide binding / protein tyrosine/serine/threonine phosphatase
Cit.32057.1.S1_at	2.18373	0.292776	darkgreen	minor CHO metabolism.others	AT4G23730.1	2e-35	aldose 1-epimerase family protein
Cit.4900.1.S1_s_at	10.4017	2.19878	darkgreen	minor CHO metabolism.raffinose family.galactinol synthases.putative	AT1G56600.1	1e-154	AtGolS2 (Arabidopsis thaliana galactinol synthase 2); transferase transferring glycosyl groups / transferase transferring hex
Cit.10997.1.S1_at	16.7897	4.01794	darkgreen	NA	AT1G13710.1	5e-97	CYP78A5; electron carrier/ heme binding / iron ion binding / monooxygenase/ oxygen binding
Cit.7918.1.S1_at	19.0231	3.83077	darkgreen	NA	AT1G31690.1	1e-86	amine oxidase/ copper ion binding / quinone binding
Cit.30572.1.S1_s_at	6.52498	2.15694	darkgreen	NA	AT5G17990.1	1e-149	TRP1 (tryptophan biosynthesis 1); anthranilate phosphoribosyltransferase
Cit.1156.1.S1_s_at	14.5633	5.17173	darkgreen	NA	AT1G76990.5	1e-143	ACR3; amino acid binding
Cit.39287.1.S1_s_at	24.9352	5.42656	darkgreen	NA	AT1G75880.1	3e-90	family II extracellular lipase 1 (EXL1)
Cit.18726.1.S1_at	15.6652	6.00721	darkgreen	NA	AT1G31710.1	3e-20	copper amine oxidase putative
Cit.15067.1.S1_at	26.7999	4.41232	darkgreen	NA	AT1G75880.1	3e-90	family II extracellular lipase 1 (EXL1)
Cit.30038.1.S1_at	14.0281	4.16812	darkgreen	NA	AT5G19370.1	3e-68	rhodanese-like domain-containing protein / PPIC-type PPIASE domain-containing protein
Cit.31320.1.S1_at	2.14029	0.314782	darkgreen	NA	AT3G01990.1	2e-95	ACR6; amino acid binding
Cit.2861.1.S1_at	8.16726	1.05241	darkgreen	not assigned.unknown	AT1G33060.2	2e-14	no apical meristem (NAM) family protein
Cit.17309.1.S1_at	1.09103	0.159176	darkgreen	not assigned.unknown	AT3G03341.1	3e-28	unknown protein
Cit.38575.1.S1_at	4.78158	1.38797	darkgreen	not assigned.unknown	AT4G34000.3	1e-05	ABF3 (ABSCISIC ACID RESPONSIVE ELEMENTS-BINDING FACTOR 3); DNA binding / protein binding / transcription activator/ transcripti
Cit.18722.1.S1_at	10.9836	2.80275	darkgreen	not assigned.unknown	?	?	?
Cit.6379.1.S1_at	3.24051	0.563753	darkgreen	not assigned.unknown	AT2G24762.1	1e-10	AtGDU4 (Arabidopsis thaliana GLUTAMINE DUMPER 4)
Cit.9803.1.S1_s_at	5.2056	2.3187	darkgreen	not assigned.unknown	?	?	?
Cit.13036.1.S1_at	21.7498	5.89518	darkgreen	not assigned.unknown	AT5G55620.1	2e-18	unknown protein
Cit.28237.1.S1_at	5.28484	1.31681	darkgreen	not assigned.unknown	?	?	?
Cit.29328.1.S1_at	1.59305	0.160697	darkgreen	not assigned.unknown	AT3G61890.1	7e-13	ATHB-12 (ARABIDOPSIS THALIANA HOMEOBOX 12); transcription activator/ transcription factor
Cit.32036.1.S1_at	4.07916	0.635824	darkgreen	not assigned.unknown	?	?	?
Cit.18420.1.S1_at	34.5443	5.15722	darkgreen	not assigned.unknown	?	?	?
Cit.21839.1.S1_s_at	1.80967	1.00149	darkgreen	not assigned.unknown	AT3G45140.1	0	LOX2 (LIPOXYGENASE 2); lipoxygenase
Cit.21911.1.S1_x_at	3.71365	1.53203	darkgreen	not assigned.unknown	?	?	?
Cit.21455.1.S1_at	0.626465	0.221388	darkgreen	not assigned.unknown	?	?	?
Cit.5110.1.S1_s_at	14.9262	3.78095	darkgreen	protein.degradation	AT3G27110.2	1e-139	peptidase M48 family protein
Cit.31106.1.S1_at	7.11332	1.86021	darkgreen	protein.degradation	AT5G22860.1	9e-74	serine carboxypeptidase S28 family protein
Cit.26637.1.S1_s_at	14.7397	4.44974	darkgreen	protein.degradation	AT3G27110.2	1e-139	peptidase M48 family protein
Cit.25345.1.S1_at	0.363151	0.0076561	darkgreen	protein.degradation.cysteine protease	AT1G47128.1	2e-30	RD21 (responsive to dehydration 21); cysteine-type endopeptidase/ cysteine-type peptidase
Cit.15850.1.S1_at	4.26322	1.96733	darkgreen	protein.postranslational modification	AT4G33950.1	2e-82	OST1 (OPEN STOMATA 1); calcium-dependent protein serine/threonine kinase/ kinase/ protein kinase
Cit.32512.1.S1_s_at	6.41543	1.739	darkgreen	protein.postranslational modification	AT4G40010.1	2e-99	SNRK2.7 (SNF1-RELATED PROTEIN KINASE 2.7); kinase
Cit.17483.1.S1_at	6.773	1.0549	darkgreen	protein.synthesis.ribosomal protein.eukaryotic.60S subunit.L34	AT1G69610.1	5e-66	structural constituent of ribosome
Cit.21441.1.S1_at	0.62833	0.277763	darkgreen	protein.synthesis.ribosomal protein.prokaryotic.chloroplast.30S subunit.S2	ATCG00160.1	5e-68	Chloroplast ribosomal protein S2
Cit.5819.1.S1_at	7.28067	3.29733	darkgreen	protein.targeting.mitochondria	AT2G28900.1	1e-48	ATOEP16-1 (OUTER PLASTID ENVELOPE PROTEIN 16-1); P-P-bond-hydrolysis-driven protein transmembrane transporter/ protein transpor
Cit.29293.1.S1_at	0.585887	0.236267	darkgreen	PS.lightreaction.cyclic electron flow-chlororespiration	ATCG01010.1	5e-37	Chloroplast encoded NADH dehydrogenase unit.
Cit.26721.1.S1_at	15.006	3.30166	darkgreen	RNA.regulation of transcription.G2-like transcription factor family GARP	AT5G42630.1	6e-55	ATS (ABERRANT TESTA SHAPE); DNA binding / transcription factor
Cit.30084.1.S1_at	14.5889	3.83122	darkgreen	RNA.regulation of transcription.HB Homeobox transcription factor family	AT5G41410.1	3e-78	BEL1 (BELL 1); DNA binding / protein binding / transcription factor
Cit.31124.1.S1_at	5.087	1.6826	darkgreen	RNA.regulation of transcription.WRKY domain transcription factor family	AT4G01720.1	2e-87	WRKY47; transcription factor
Cit.9645.1.S1_s_at	15.3746	4.15178	darkgreen	signalling.calcium	AT1G64850.1	3e-63	calcium-binding EF hand family protein
Cit.28537.1.S1_s_at	5.0705	0.878879	darkgreen	signalling.MAP kinases	AT2G01450.4	7e-51	ATMPK17; MAP kinase
Cit.28133.1.S1_at	13.5966	3.83534	darkgreen	signalling.receptor kinases.leucine rich repeat II	AT5G46330.1	3e-28	FLS2 (FLAGELLIN-SENSITIVE 2); ATP binding / kinase/ protein binding / protein serine/threonine kinase/ transmembrane receptor p
Cit.15697.1.S1_s_at	19.5586	5.52399	darkgreen	signalling.receptor kinases.leucine rich repeat XI	AT3G47110.1	1e-55	leucine-rich repeat transmembrane protein kinase putative
Cit.28133.1.S1_at	13.5966	3.83534	darkgreen	signalling.receptor kinases.leucine rich repeat XII	AT5G46330.1	3e-28	FLS2 (FLAGELLIN-SENSITIVE 2); ATP binding / kinase/ protein binding / protein serine/threonine kinase/ transmembrane receptor p
Cit.10595.1.S1_at	13.2328	4.03624	darkgreen	stress.biotic	?	?	?
Cit.38553.1.S1_at	2.07558	0.338037	darkgreen	transport.ABC transporters and multidrug resistance systems	AT3G16340.1	1e-106	PDR1; ATPase coupled to transmembrane movement of substances
Cit.26534.1.S1_s_at	2.60093	0.518275	darkgreen	transport.misc	AT3G21690.1	6e-64	MATE efflux family protein
Cit.24213.1.S1_s_at	3.63688	2.38863	darkgreen	transport.peptides and oligopeptides	AT1G68570.1	3e-74	proton-dependent oligopeptide transport (POT) family protein
Cit.24213.1.S1_at	4.414	2.75141	darkgreen	transport.peptides and oligopeptides	AT1G68570.1	3e-74	proton-dependent oligopeptide transport (POT) family protein
Cit.19560.1.S1_x_at	9.06713	3.04162	darkmagenta	development.unspecified	AT1G28330.4	5e-48	DYL1 (DORMANCY-ASSOCIATED PROTEIN-LIKE 1)
Cit.2677.1.S1_at	8.94555	3.46839	darkmagenta	hormone metabolism.ethylene.signal transduction	AT5G51190.1	2e-48	AP2 domain-containing transcription factor putative
Cit.9025.1.S1_x_at	9.97747	4.10292	darkmagenta	hormone metabolism.ethylene.synthesis-degradation	AT1G03400.1	1e-95	2-oxoglutarate-dependent dioxygenase putative
Cit.10033.1.S1_x_at	3.79194	1.3015	darkmagenta	hormone metabolism.gibberelin.induced-regulated-responsive-activated	AT1G75750.1	2e-36	GASA1 (GAST1 PROTEIN HOMOLOG 1)
Cit.9301.1.S1_s_at	11.7895	4.95311	darkmagenta	lipid metabolism.lipid degradation.beta-oxidation.acyl-CoA thioesterase	AT5G06570.2	3e-47	hydrolase
Cit.8422.1.S1_x_at	1.48084	0.256114	darkmagenta	metal handling.binding chelation and storage	AT1G66240.1	6e-32	ATX1 (ARABIDOPSIS HOMOLOG OF ANTI-OXIDANT 1); metal ion binding
Cit.5769.1.S1_at	7.47717	1.879	darkmagenta	NA	AT1G33730.1	8e-38	CYP76C5; electron carrier/ heme binding / iron ion binding / monooxygenase/ oxygen binding
Cit.17228.1.S1_at	5.38953	1.76302	darkmagenta	NA	AT4G34135.1	1e-131	UGT73B2 (UDP-GLUCOSYLTRANSFERASE 73B2); UDP-glucosyltransferase/ UDP-glycosyltransferase/ flavonol 3-O-glucosyltransferase/ que
Cit.11918.1.S1_x_at	12.5797	3.23715	darkmagenta	NA	AT4G38540.1	2e-78	monooxygenase putative (MO2)
Cit.11918.1.S1_at	13.1372	3.34152	darkmagenta	NA	AT4G38540.1	2e-78	monooxygenase putative (MO2)
Cit.26116.1.S1_at	5.95424	2.54337	darkmagenta	NA	AT1G12740.1	3e-64	CYP87A2; electron carrier/ heme binding / iron ion binding / monooxygenase/ oxygen binding
Cit.9325.1.S1_at	11.8285	2.87875	darkmagenta	NA	AT3G14690.1	0	CYP72A15; electron carrier/ heme binding / iron ion binding / monooxygenase/ oxygen binding
Cit.10334.1.S1_at	0.421253	0.0845908	darkmagenta	N-metabolism.nitrate metabolism.NR	AT1G37130.1	0	NIA2 (NITRATE REDUCTASE 2); nitrate reductase (NADH)/ nitrate reductase
Cit.20666.1.S1_at	7.91048	3.42561	darkmagenta	not assigned.unknown	AT3G03470.1	1e-09	CYP89A9; electron carrier/ heme binding / iron ion binding / monooxygenase/ oxygen binding
Cit.9300.1.S1_s_at	8.31329	3.5385	darkmagenta	not assigned.unknown	AT3G28860.1	7e-92	ABCB19; ATPase coupled to transmembrane movement of substances / auxin efflux transmembrane transporter
Cit.14365.1.S1_at	1.76824	0.536603	darkmagenta	not assigned.unknown	?	?	?
Cit.32878.1.S1_at	7.50622	1.65216	darkmagenta	not assigned.unknown	?	?	?
Cit.21216.1.S1_at	2.62727	0.844705	darkmagenta	not assigned.unknown	?	?	?
Cit.12709.1.S1_at	5.75179	1.53286	darkmagenta	not assigned.unknown	AT5G24314.1	3e-49	PTAC7
Cit.18861.1.S1_x_at	4.77794	0.722881	darkmagenta	not assigned.unknown	?	?	?
Cit.1293.1.S1_at	19.8799	2.75016	darkmagenta	not assigned.unknown	AT5G59840.1	6e-22	Ras-related GTP-binding family protein
Cit.28057.1.S1_at	4.29271	1.96724	darkmagenta	not assigned.unknown	AT5G42905.1	6e-27	nucleic acid binding / ribonuclease H
Cit.31411.1.S1_at	0.439533	0.0310544	darkmagenta	not assigned.unknown	?	?	?
Cit.5581.1.S1_at	4.44395	1.61458	darkmagenta	not assigned.unknown	?	?	?
Cit.17689.1.S1_at	2.96018	1.33643	darkmagenta	not assigned.unknown	?	?	?
Cit.19313.1.S1_s_at	0.340463	0.0416785	darkmagenta	not assigned.unknown	AT4G22505.1	2e-07	INVOLVED IN: lipid transport; CONTAINS InterPro DOMAIN/s: Bifunctional inhibitor/plant lipid transfer protein/seed storage (Int
Cit.26579.1.S1_at	4.29978	1.02728	darkmagenta	not assigned.unknown	?	?	?
Cit.6908.1.S1_at	31.9996	1.43693	darkmagenta	not assigned.unknown	AT3G42170.1	8e-17	DNA binding
Cit.18556.1.S1_at	4.4975	1.31419	darkmagenta	not assigned.unknown	?	?	?
Cit.15479.1.S1_at	20.229	0.726705	darkmagenta	not assigned.unknown	?	?	?
Cit.3519.1.S1_at	6.96388	2.41076	darkmagenta	not assigned.unknown	?	?	?
Cit.12906.1.S1_s_at	2.22046	0.775311	darkmagenta	protein.degradation.AAA type	AT3G50930.1	1e-98	BCS1 (CYTOCHROME BC1 SYNTHESIS); ATP binding / ATPase/ nucleoside-triphosphatase/ nucleotide binding
Cit.19513.1.S1_at	1.17189	0.265982	darkmagenta	protein.degradation.AAA type	AT3G50930.1	7e-55	BCS1 (CYTOCHROME BC1 SYNTHESIS); ATP binding / ATPase/ nucleoside-triphosphatase/ nucleotide binding
Cit.28117.1.S1_at	0.515013	0.0915723	darkmagenta	protein.degradation.aspartate protease	AT5G33340.1	6e-27	CDR1 (CONSTITUTIVE DISEASE RESISTANCE 1); aspartic-type endopeptidase
Cit.2981.1.S1_at	12.615	0.842429	darkmagenta	protein.degradation.ubiquitin.E3.RING	AT4G33565.1	7e-56	protein binding / zinc ion binding
Cit.13583.1.S1_at	0.285145	0.0438941	darkmagenta	protein.postranslational modification	AT4G16580.1	9e-56	catalytic
Cit.11940.1.S1_at	4.81894	1.13774	darkmagenta	secondary metabolism.isoprenoids.tocopherol biosynthesis.tocopherol methyltransferase	AT1G64970.1	7e-39	G-TMT (GAMMA-TOCOPHEROL METHYLTRANSFERASE); tocopherol O-methyltransferase
Cit.20223.1.S1_x_at	2.39161	1.34759	darkmagenta	secondary metabolism.phenylpropanoids.lignin biosynthesis.COMT	AT5G54160.1	6e-64	ATOMT1 (O-METHYLTRANSFERASE 1); caffeate O-methyltransferase/ myricetin 3'-O-methyltransferase/ quercetin 3-O-methyltransferase
Cit.20223.1.S1_at	3.23087	1.21708	darkmagenta	secondary metabolism.phenylpropanoids.lignin biosynthesis.COMT	AT5G54160.1	6e-64	ATOMT1 (O-METHYLTRANSFERASE 1); caffeate O-methyltransferase/ myricetin 3'-O-methyltransferase/ quercetin 3-O-methyltransferase
Cit.25413.1.S1_at	1.9958	0.507149	darkmagenta	stress.biotic.PR-proteins	AT5G17680.1	1e-58	disease resistance protein (TIR-NBS-LRR class) putative
Cit.13460.1.S1_at	21.473	3.49684	darkmagenta	stress.biotic.receptors	AT2G20142.1	1e-35	transmembrane receptor
Cit.5276.1.S1_at	8.90821	8.01852	darkolivegreen	cell wall.cellulose synthesis	AT5G15630.1	1e-141	IRX6
Cit.2701.1.S1_at	9.36088	7.69115	darkolivegreen	cell wall.cell wall proteins.AGPs	AT5G60490.1	1e-51	FLA12
Cit.6456.1.S1_at	8.22396	7.63731	darkolivegreen	cell wall.cellulose synthesis.cellulose synthase	AT5G17420.1	1e-143	IRX3 (IRREGULAR XYLEM 3); cellulose synthase
Cit.1366.1.S1_x_at	8.89203	7.18591	darkolivegreen	stress.biotic	AT3G16920.1	1e-154	chitinase
Cit.2700.1.S1_s_at	8.6686	7.18038	darkolivegreen	cell wall.cell wall proteins.AGPs	AT5G60490.1	1e-74	FLA12
Cit.3876.1.S1_s_at	11.494	7.05055	darkolivegreen	cell wall.cell wall proteins.AGPs	AT5G03170.1	1e-68	FLA11
Cit.1366.1.S1_at	8.37341	6.4672	darkolivegreen	stress.biotic	AT3G16920.1	1e-154	chitinase
Cit.6652.1.S1_at	7.60357	6.15076	darkolivegreen	cell wall.cellulose synthesis.cellulose synthase	AT4G18780.1	1e-119	IRX1 (IRREGULAR XYLEM 1); cellulose synthase/ transferase transferring glycosyl groups
Cit.19552.1.S1_s_at	8.80413	6.00428	darkolivegreen	secondary metabolism.flavonoids.isoflavonols	AT1G75280.1	1e-133	isoflavone reductase putative
Cit.38805.1.S1_at	6.19647	5.55059	darkolivegreen	hormone metabolism.auxin.induced-regulated-responsive-activated	AT3G61750.1	1e-56	auxin-responsive protein -related
Cit.32009.1.S1_at	6.25614	4.95612	darkolivegreen	not assigned.unknown	?	?	?
Cit.7978.1.S1_s_at	15.648	4.46326	darkolivegreen	cell.organisation	AT4G14960.2	0	TUA6; structural constituent of cytoskeleton
Cit.1386.1.S1_at	21.5786	3.57136	darkolivegreen	not assigned.unknown	AT2G14890.1	2e-53	AGP9 (ARABINOGALACTAN PROTEIN 9)
Cit.6029.1.S1_at	5.6048	3.04619	darkolivegreen	not assigned.unknown	AT1G79420.1	1e-166	unknown protein
Cit.1385.1.S1_s_at	13.9401	2.9634	darkolivegreen	not assigned.unknown	AT2G14890.1	7e-55	AGP9 (ARABINOGALACTAN PROTEIN 9)
Cit.38742.1.S1_at	2.85037	2.5398	darkolivegreen	not assigned.unknown	?	?	?
Cit.5947.1.S1_at	2.66017	2.50777	darkolivegreen	not assigned.unknown	AT3G18660.2	2e-33	PGSIP1 (PLANT GLYCOGENIN-LIKE STARCH INITIATION PROTEIN 1); transferase transferring glycosyl groups
Cit.24826.1.S1_s_at	2.48972	2.40897	darkolivegreen	not assigned.unknown	?	?	?
Cit.17240.1.S1_s_at	2.82096	2.26499	darkolivegreen	not assigned.unknown	AT3G14850.2	1e-138	unknown protein
Cit.2891.1.S1_at	22.344	2.18165	darkolivegreen	NA	AT3G27950.1	1e-111	early nodule-specific protein putative
Cit.31903.1.S1_at	2.34849	1.87748	darkolivegreen	not assigned.unknown	?	?	?
Cit.12766.1.S1_s_at	21.8543	1.79014	darkolivegreen	not assigned.unknown	AT3G23090.1	4e-83	FUNCTIONS IN: molecular_function unknown; INVOLVED IN: biological_process unknown; LOCATED IN: cellular_component unknown; EXPRES
Cit.22135.1.S1_at	1.8135	1.76859	darkolivegreen	not assigned.unknown	AT5G47635.1	8e-27	unknown protein
Cit.18296.1.S1_at	31.086	1.74004	darkolivegreen	not assigned.unknown	AT2G28410.1	2e-20	unknown protein
Cit.17241.1.S1_at	2.51032	1.70214	darkolivegreen	development.unspecified	AT3G14850.2	1e-138	unknown protein
Cit.6823.1.S1_s_at	20.8539	1.59211	darkolivegreen	not assigned.unknown	AT3G23450.1	1e-158	unknown protein
Cit.15864.1.S1_a_at	1.71167	1.50638	darkolivegreen	not assigned.unknown	AT3G24535.1	8e-16	unknown protein
Cit.5743.1.S1_s_at	2.17771	1.44759	darkolivegreen	NA	AT5G42180.1	1e-121	peroxidase 64 (PER64) (P64) (PRXR4)
Cit.8763.1.S1_s_at	5.00316	1.42684	darkolivegreen	transport.Major Intrinsic Proteins.PIP	AT4G00430.1	1e-147	PIP1;4 (PLASMA MEMBRANE INTRINSIC PROTEIN 1;4); water channel
Cit.14763.1.S1_at	3.68424	1.28358	darkolivegreen	not assigned.unknown	AT1G32770.1	3e-05	ANAC012 (ARABIDOPSIS NAC DOMAIN CONTAINING PROTEIN 12); specific transcriptional repressor/ transcription activator/ transcript
Cit.6538.1.S1_s_at	1.13413	1.06459	darkolivegreen	not assigned.unknown	AT3G53235.1	5e-06	unknown protein
Cit.18398.1.S1_at	0.942459	0.861369	darkolivegreen	not assigned.unknown	AT3G53235.1	7e-06	unknown protein
Cit.31943.1.S1_at	0.78706	0.781211	darkolivegreen	RNA.regulation of transcription.MYB domain transcription factor family	AT1G63910.1	5e-71	AtMYB103 (myb domain protein 103); DNA binding / transcription activator/ transcription factor
Cit.20598.1.S1_at	2.44878	0.733195	darkolivegreen	not assigned.unknown	AT3G24060.1	1e-09	self-incompatibility protein-related
Cit.10209.1.S1_s_at	4.86006	0.703773	darkolivegreen	development.unspecified	AT1G10200.1	9e-88	WLIM1; transcription factor/ zinc ion binding
Cit.26594.1.S1_x_at	0.929479	0.259208	darkolivegreen	not assigned.unknown	?	?	?
Cit.30217.1.S1_at	0.585553	0.217286	darkolivegreen	protein.postranslational modification.kinase.receptor like cytoplasmatic kinase I	AT5G58540.3	6e-35	protein kinase family protein
Cit.12147.1.S1_s_at	0.282337	0.117431	darkolivegreen	not assigned.unknown	AT2G37750.1	5e-11	unknown protein
Cit.30882.1.S1_at	0.0601025	0.0382287	darkolivegreen	cell wall.cell wall proteins.AGPs	AT5G60490.1	1e-55	FLA12
Cit.6808.1.S1_at	0.303441	0.0118982	darkolivegreen	RNA.regulation of transcription.bHLH Basic Helix-Loop-Helix family	AT1G18400.1	3e-39	BEE1 (BR Enhanced Expression 1); transcription factor
Cit.1928.1.S1_s_at	0.106442	0.00713416	darkolivegreen	NA	AT1G78860.1	1e-117	curculin-like (mannose-binding) lectin family protein
Cit.7782.1.S1_at	15.3376	3.23002	darkred	cell wall.cellulose synthesis	AT4G31590.1	1e-120	ATCSLC5 (CELLULOSE-SYNTHASE LIKE C5); cellulose synthase/ transferase transferring glycosyl groups
Cit.4581.1.S1_at	33.3474	2.67598	darkred	cell wall.cellulose synthesis.cellulose synthase	AT3G03050.1	4e-38	CSLD3 (CELLULOSE SYNTHASE-LIKE D3); cellulose synthase/ transferase transferring glycosyl groups
Cit.329.1.S1_at	10.1786	4.94109	darkred	cell wall.precursor synthesis.UXS	?	?	?
Cit.5408.1.S1_at	5.73767	2.31981	darkred	cell.organisation	AT5G12250.1	0	TUB6 (BETA-6 TUBULIN); structural constituent of cytoskeleton
Cit.1919.1.S1_s_at	7.01269	1.34899	darkred	cell.organisation	AT5G62700.1	0	TUB3; GTP binding / GTPase/ structural molecule
Cit.37265.1.S1_at	8.55294	3.77118	darkred	cell.vesicle transport	AT2G35190.1	2e-30	NPSN11 (NOVEL PLANT SNARE 11); SNAP receptor/ protein transporter
Cit.5510.1.S1_at	8.80579	3.58395	darkred	development.storage proteins	AT1G03220.1	1e-87	extracellular dermal glycoprotein putative / EDGP putative
Cit.15654.1.S1_at	15.8106	3.66682	darkred	development.storage proteins	AT2G39220.1	2e-36	PLP6 (PATATIN-LIKE PROTEIN 6); nutrient reservoir
Cit.29766.1.S1_s_at	7.02305	2.65934	darkred	development.storage proteins	AT1G03220.1	1e-87	extracellular dermal glycoprotein putative / EDGP putative
Cit.14688.1.S1_s_at	2.73511	0.145043	darkred	DNA.unspecified	AT1G11780.1	4e-48	oxidoreductase 2OG-Fe(II) oxygenase family protein
Cit.8319.1.S1_at	11.2601	1.12474	darkred	glycolysis.glyceraldehyde 3-phosphate dehydrogenase	AT1G79530.1	0	GAPCP-1 (GLYCERALDEHYDE-3-PHOSPHATE DEHYDROGENASE OF PLASTID 1); NAD or NADH binding / binding / catalytic/ glyceraldehyde-3-ph
Cit.10697.1.S1_s_at	10.5526	2.46256	darkred	hormone metabolism.auxin.induced-regulated-responsive-activated	AT5G20820.1	5e-30	auxin-responsive protein-related
Cit.12252.1.S1_at	5.60019	1.44178	darkred	hormone metabolism.auxin.induced-regulated-responsive-activated	AT2G14960.1	0	GH3.1
Cit.2890.1.S1_s_at	1.19006	0.291471	darkred	hormone metabolism.ethylene.synthesis-degradation	AT3G51240.1	1e-177	F3H (FLAVANONE 3-HYDROXYLASE); naringenin 3-dioxygenase
Cit.9890.1.S1_s_at	11.6614	4.55668	darkred	hormone metabolism.gibberelin.induced-regulated-responsive-activated	AT2G14900.1	2e-28	gibberellin-regulated family protein
Cit.10007.1.S1_s_at	10.2351	2.45891	darkred	lipid metabolism.FA desaturation.omega 6 desaturase	AT3G12120.2	0	FAD2 (FATTY ACID DESATURASE 2); delta12-fatty acid dehydrogenase/ omega-6 fatty acid desaturase
Cit.4457.1.S1_s_at	9.20854	3.40246	darkred	lipid metabolism.FA synthesis and FA elongation.acyl coa ligase	AT1G65890.1	1e-139	AAE12 (ACYL ACTIVATING ENZYME 12); catalytic
Cit.4456.1.S1_at	4.62764	1.04752	darkred	lipid metabolism.FA synthesis and FA elongation.acyl coa ligase	AT1G65890.1	3e-73	AAE12 (ACYL ACTIVATING ENZYME 12); catalytic
Cit.21988.1.S1_at	4.46888	0.930704	darkred	lipid metabolism.glycolipid synthesis.MGDG synthase	AT5G20410.1	4e-66	MGD2; 1 2-diacylglycerol 3-beta-galactosyltransferase/ UDP-galactosyltransferase/ transferase transferring glycosyl groups
Cit.21090.1.S1_at	2.37809	0.646977	darkred	major CHO metabolism.degradation.sucrose.invertases.vacuolar	AT1G12240.1	6e-44	ATBETAFRUCT4; beta-fructofuranosidase/ hydrolase hydrolyzing O-glycosyl compounds
Cit.10133.1.S1_s_at	2.51558	0.692103	darkred	minor CHO metabolism.myo-inositol.myo inositol oxygenases	AT1G14520.1	1e-147	MIOX1 (MYO-INISITOL OXYGENASE); inositol oxygenase/ oxidoreductase
Cit.1316.1.S1_at	6.70818	2.76354	darkred	NA	AT5G62360.1	6e-55	invertase/pectin methylesterase inhibitor family protein
Cit.9825.1.S1_at	0.626282	0.12587	darkred	NA	AT2G47140.1	4e-35	short-chain dehydrogenase/reductase (SDR) family protein
Cit.6542.1.S1_at	9.05746	2.95841	darkred	NA	AT2G38650.1	3e-49	GAUT7 (GALACTURONOSYLTRANSFERASE 7); polygalacturonate 4-alpha-galacturonosyltransferase/ transferase transferring glycosyl gr
Cit.9677.1.S1_at	4.04614	0.916736	darkred	NA	AT1G78380.1	7e-93	ATGSTU19 (GLUTATHIONE S-TRANSFERASE TAU 19); glutathione binding / glutathione transferase
Cit.7680.1.S1_at	4.54477	1.03572	darkred	NA	AT1G68470.1	3e-84	exostosin family protein
Cit.28150.1.S1_s_at	2.13791	0.497779	darkred	NA	AT1G19300.1	1e-159	PARVUS (PARVUS); polygalacturonate 4-alpha-galacturonosyltransferase/ transferase transferring glycosyl groups / transferase tr
Cit.25774.1.S1_s_at	3.1066	1.43586	darkred	NA	AT4G01850.2	0	SAM-2 (S-ADENOSYLMETHIONINE SYNTHETASE 2); methionine adenosyltransferase
Cit.13509.1.S1_at	5.6094	2.73723	darkred	NA	AT5G66150.1	1e-116	glycosyl hydrolase family 38 protein
Cit.10058.1.S1_s_at	3.57815	0.967788	darkred	NA	AT3G47340.1	0	ASN1 (GLUTAMINE-DEPENDENT ASPARAGINE SYNTHASE 1); asparagine synthase (glutamine-hydrolyzing)
Cit.2846.1.S1_at	20.2048	7.73206	darkred	NA	AT4G39980.1	0	DHS1 (3-DEOXY-D-ARABINO-HEPTULOSONATE 7-PHOSPHATE SYNTHASE 1); 3-deoxy-7-phosphoheptulonate synthase
Cit.35196.1.S1_s_at	11.4109	3.51841	darkred	NA	AT5G62350.1	6e-59	invertase/pectin methylesterase inhibitor family protein / DC 1.2 homolog (FL5-2I22)
Cit.27169.1.S1_x_at	7.82222	1.6073	darkred	NA	AT2G18140.1	4e-44	peroxidase putative
Cit.858.1.S1_s_at	28.8376	4.35138	darkred	NA	AT1G71695.1	1e-118	peroxidase 12 (PER12) (P12) (PRXR6)
Cit.8514.1.S1_x_at	12.1555	1.90634	darkred	NA	AT2G38380.1	1e-109	peroxidase 22 (PER22) (P22) (PRXEA) / basic peroxidase E
Cit.31759.1.S1_s_at	14.1568	4.05899	darkred	NA	AT4G22010.1	0	sks4 (SKU5 Similar 4); copper ion binding / oxidoreductase
Cit.964.1.S1_s_at	13.4658	3.79365	darkred	NA	AT1G22410.1	0	2-dehydro-3-deoxyphosphoheptonate aldolase putative / 3-deoxy-D-arabino-heptulosonate 7-phosphate synthase putative / DAHP synt
Cit.30664.1.S1_at	6.30791	2.29085	darkred	not assigned.unknown	AT4G38260.1	4e-10	unknown protein
Cit.18623.1.S1_at	13.6715	4.65396	darkred	not assigned.unknown	AT1G30300.1	3e-21	unknown protein
Cit.12351.1.S1_at	13.8033	3.23812	darkred	not assigned.unknown	?	?	?
Cit.18150.1.S1_at	1.79873	0.436582	darkred	not assigned.unknown	AT4G34265.2	5e-12	unknown protein
Cit.31195.1.S1_at	3.91317	1.07905	darkred	not assigned.unknown	AT2G44500.1	2e-35	unknown protein
Cit.28185.1.S1_at	12.5942	5.02103	darkred	not assigned.unknown	AT2G47010.2	9e-66	unknown protein
Cit.9817.1.S1_s_at	1.98327	0.48262	darkred	not assigned.unknown	AT3G07910.1	3e-29	FUNCTIONS IN: molecular_function unknown; INVOLVED IN: biological_process unknown; LOCATED IN: endomembrane system; EXPRESSED IN:
Cit.17915.1.S1_at	17.5695	5.74516	darkred	not assigned.unknown	AT1G45688.1	1e-126	unknown protein
Cit.21206.1.S1_x_at	21.8336	2.65254	darkred	not assigned.unknown	?	?	?
Cit.27320.1.S1_at	11.4409	4.01499	darkred	not assigned.unknown	AT4G30710.2	2e-79	unknown protein
Cit.5054.1.S1_s_at	2.24564	0.362936	darkred	not assigned.unknown	AT5G57000.1	9e-34	unknown protein
Cit.12972.1.S1_s_at	10.7996	3.51787	darkred	not assigned.unknown	AT4G30710.2	2e-79	unknown protein
Cit.33093.1.S1_at	9.72905	4.13083	darkred	not assigned.unknown	?	?	?
Cit.32359.1.S1_s_at	10.5106	2.40342	darkred	not assigned.unknown	AT5G01370.1	5e-23	unknown protein
Cit.278.1.S1_s_at	10.2611	5.12513	darkred	not assigned.unknown	AT3G62830.2	0	AUD1; UDP-glucuronate decarboxylase/ catalytic/ dTDP-glucose 4 6-dehydratase
Cit.31071.1.S1_at	6.45907	0.735388	darkred	not assigned.unknown	?	?	?
Cit.30777.1.S1_at	13.6782	2.4623	darkred	not assigned.unknown	AT3G12587.1	4e-11	unknown protein
Cit.27449.1.S1_at	6.18751	1.78525	darkred	not assigned.unknown	?	?	?
Cit.9817.1.S1_at	1.94531	0.681116	darkred	not assigned.unknown	?	?	?
Cit.22753.1.S1_x_at	10.324	3.41547	darkred	not assigned.unknown	?	?	?
Cit.22544.1.S1_x_at	3.51241	1.00097	darkred	not assigned.unknown	?	?	?
Cit.20586.1.S1_at	2.02975	0.740183	darkred	not assigned.unknown	?	?	?
Cit.19453.1.S1_at	14.9058	5.54714	darkred	not assigned.unknown	?	?	?
Cit.20040.1.S1_at	4.69187	0.522308	darkred	not assigned.unknown	?	?	?
Cit.31351.1.S1_at	15.9254	3.2461	darkred	not assigned.unknown	AT5G01750.2	1e-36	unknown protein
Cit.17200.1.S1_at	11.0481	4.41247	darkred	not assigned.unknown	AT4G35320.1	5e-34	unknown protein
Cit.18705.1.S1_at	13.2986	6.04897	darkred	not assigned.unknown	AT3G17440.1	2e-09	NPSN13 (NOVEL PLANT SNARE 13)
Cit.22679.1.S1_s_at	13.8077	6.19099	darkred	not assigned.unknown	AT4G35320.1	5e-34	unknown protein
Cit.5364.1.S1_s_at	1.8101	0.151991	darkred	not assigned.unknown	AT1G78130.1	2e-72	UNE2 (unfertilized embryo sac 2); carbohydrate transmembrane transporter/ sugar:hydrogen symporter
Cit.4124.1.S1_at	8.78826	2.4236	darkred	not assigned.unknown	?	?	?
Cit.18192.1.S1_at	10.6012	4.06888	darkred	not assigned.unknown	AT1G12663.1	7e-17	Predicted to encode a PR (pathogenesis-related) protein. Belongs to the plant thionin (PR-13) family with the following members:
Cit.13480.1.S1_at	8.70277	2.93208	darkred	not assigned.unknown	?	?	?
Cit.19468.1.S1_at	4.86575	1.32928	darkred	not assigned.unknown	AT5G52920.1	7e-09	PKP-BETA1 (PLASTIDIC PYRUVATE KINASE BETA SUBUNIT 1); pyruvate kinase
Cit.29954.1.S1_at	9.80706	0.761903	darkred	not assigned.unknown	AT3G55605.1	2e-57	mitochondrial glycoprotein family protein / MAM33 family protein
Cit.14583.1.S1_s_at	13.9683	3.87726	darkred	not assigned.unknown	AT1G60060.1	3e-51	unknown protein
Cit.2189.1.S1_at	15.1092	3.12258	darkred	not assigned.unknown	AT3G06890.1	2e-47	unknown protein
Cit.19129.1.S1_at	11.6087	4.29861	darkred	not assigned.unknown	AT1G03220.1	9e-36	extracellular dermal glycoprotein putative / EDGP putative
Cit.23466.1.S1_s_at	6.59943	1.67174	darkred	not assigned.unknown	AT5G67470.1	1e-49	formin homology 2 domain-containing protein / FH2 domain-containing protein
Cit.18535.1.S1_at	12.9857	2.1336	darkred	not assigned.unknown	AT2G34250.2	2e-13	protein transport protein sec61 putative
Cit.35362.1.S1_at	0.701129	0.303634	darkred	not assigned.unknown	AT3G14470.1	1e-14	disease resistance protein (NBS-LRR class) putative
Cit.30664.1.S1_x_at	6.76861	2.38353	darkred	not assigned.unknown	AT4G38260.1	4e-10	unknown protein
Cit.6477.1.S1_at	3.37692	0.894015	darkred	not assigned.unknown	AT2G38500.1	2e-34	FUNCTIONS IN: molecular_function unknown; INVOLVED IN: biological_process unknown; EXPRESSED IN: 7 plant structures; EXPRESSED
Cit.8696.1.S1_s_at	11.0202	3.28378	darkred	not assigned.unknown	AT4G30450.1	3e-35	glycine-rich protein
Cit.24702.1.S1_x_at	11.3856	2.97618	darkred	not assigned.unknown	?	?	?
Cit.12728.1.S1_at	5.5971	1.61221	darkred	nucleotide metabolism.synthesis.pyrimidine.CTP synthetase	AT1G30820.1	1e-142	CTP synthase putative / UTP--ammonia ligase putative
Cit.2921.1.S1_at	13.8413	2.44861	darkred	OPP.oxidative PP.6-phosphogluconate dehydrogenase	AT1G64190.1	0	6-phosphogluconate dehydrogenase family protein
Cit.12548.1.S1_at	6.27299	1.44506	darkred	protein.degradation.cysteine protease	AT1G20850.1	2e-47	XCP2 (xylem cysteine peptidase 2); cysteine-type peptidase/ peptidase
Cit.7776.1.S1_at	2.73149	0.236866	darkred	protein.degradation.serine protease	AT5G42240.1	1e-137	scpl42 (serine carboxypeptidase-like 42); serine-type carboxypeptidase
Cit.15896.1.S1_at	10.4652	3.69055	darkred	protein.degradation.ubiquitin	AT2G46500.2	1e-143	phosphatidylinositol 3- and 4-kinase family protein / ubiquitin family protein
Cit.26541.1.S1_at	9.03592	2.7991	darkred	protein.degradation.ubiquitin.E3.RING	AT5G49665.1	3e-43	zinc finger (C3HC4-type RING finger) family protein
Cit.1990.1.S1_s_at	3.34366	0.799141	darkred	protein.folding	AT1G14980.1	2e-37	CPN10 (CHAPERONIN 10); chaperone binding
Cit.15277.1.S1_at	2.04747	0.246997	darkred	protein.glycosylation	AT1G08280.1	2e-35	glycosyl transferase family 29 protein / sialyltransferase family protein
Cit.5622.1.S1_at	2.4875	0.681807	darkred	protein.postranslational modification	AT1G68410.2	7e-80	protein phosphatase 2C-related / PP2C-related
Cit.14766.1.S1_at	21.4889	4.16441	darkred	protein.postranslational modification.kinase.receptor like cytoplasmatic kinase VII	AT4G03390.1	1e-149	SRF3 (STRUBBELIG-RECEPTOR FAMILY 3); ATP binding / kinase/ protein serine/threonine kinase
Cit.14920.1.S1_at	15.8311	2.66347	darkred	protein.synthesis.ribosomal protein.eukaryotic.60S subunit.L29	AT3G06680.1	1e-23	60S ribosomal protein L29 (RPL29B)
Cit.9282.1.S1_at	5.7563	0.742968	darkred	PS.lightreaction.other electron carrier (ox/red).ferredoxin	AT2G27510.1	3e-51	ATFD3 (ferredoxin 3); 2 iron 2 sulfur cluster binding / electron carrier/ iron-sulfur cluster binding
Cit.3517.1.S1_at	11.7592	2.43822	darkred	RNA.regulation of transcription	AT1G14685.1	6e-99	BPC2 (BASIC PENTACYSTEINE 2); DNA binding / transcription factor
Cit.37210.1.S1_at	0.769879	0.146829	darkred	RNA.regulation of transcription.AS2 Lateral Organ Boundaries Gene Family	AT1G07900.1	5e-30	LBD1 (LOB DOMAIN-CONTAINING PROTEIN 1)
Cit.13858.1.S1_s_at	14.4232	3.00302	darkred	RNA.regulation of transcription.C2H2 zinc finger family	AT1G75710.1	1e-152	zinc finger (C2H2 type) family protein
Cit.6998.1.S1_at	11.0696	2.97145	darkred	secondary metabolism.flavonoids.anthocyanins.anthocyanin 5-aromatic acyltransferase	AT1G03940.1	1e-27	transferase family protein
Cit.7080.1.S1_at	2.32002	0.173143	darkred	secondary metabolism.flavonoids.dihydroflavonols	AT2G33590.1	1e-110	cinnamoyl-CoA reductase family
Cit.2890.1.S1_s_at	1.19006	0.291471	darkred	secondary metabolism.flavonoids.dihydroflavonols	AT3G51240.1	1e-177	F3H (FLAVANONE 3-HYDROXYLASE); naringenin 3-dioxygenase
Cit.11230.1.S1_at	12.9311	3.40849	darkred	secondary metabolism.phenylpropanoids	AT1G28680.1	2e-77	transferase family protein
Cit.3798.1.S1_at	6.14978	2.05642	darkred	secondary metabolism.phenylpropanoids	AT5G48930.1	1e-117	HCT (HYDROXYCINNAMOYL-COA SHIKIMATE/QUINATE HYDROXYCINNAMOYL TRANSFERASE); quinate O-hydroxycinnamoyltransferase/ shikimate O-h
Cit.11356.1.S1_s_at	5.36975	2.25394	darkred	secondary metabolism.phenylpropanoids	AT5G01210.1	0	transferase family protein
Cit.8934.1.S1_s_at	4.59123	1.47554	darkred	secondary metabolism.phenylpropanoids.lignin biosynthesis.COMT	AT5G54160.1	3e-94	ATOMT1 (O-METHYLTRANSFERASE 1); caffeate O-methyltransferase/ myricetin 3'-O-methyltransferase/ quercetin 3-O-methyltransferase
Cit.11691.1.S1_at	3.2974	0.989298	darkred	signalling.calcium	AT3G50770.1	2e-49	calmodulin-related protein putative
Cit.4206.1.S1_at	7.80062	1.64242	darkred	signalling.calcium	AT3G22190.1	1e-137	IQD5 (IQ-domain 5); calmodulin binding
Cit.4206.1.S1_s_at	11.5775	2.62225	darkred	signalling.calcium	AT3G22190.1	1e-137	IQD5 (IQ-domain 5); calmodulin binding
Cit.19859.1.S1_at	6.43858	2.0355	darkred	signalling.calcium	AT2G43290.1	3e-70	MSS3 (multicopy suppressors of snf4 deficiency in yeast 3); calcium ion binding
Cit.21886.1.S1_at	8.07827	0.895072	darkred	signalling.G-proteins	AT4G09720.3	1e-33	Ras-related GTP-binding protein putative
Cit.286.1.S1_s_at	17.1718	4.02269	darkred	signalling.light	AT3G02230.1	0	RGP1 (REVERSIBLY GLYCOSYLATED POLYPEPTIDE 1); cellulose synthase (UDP-forming)
Cit.28008.1.S1_at	14.6726	3.55036	darkred	signalling.receptor kinases.leucine rich repeat I	AT5G54590.2	1e-35	protein kinase family protein
Cit.3652.1.S1_s_at	3.45712	2.73749	greenyellow	Biodegradation of Xenobiotics.lactoylglutathione lyase	AT1G15380.2	7e-45	lactoylglutathione lyase family protein / glyoxalase I family protein
Cit.374.1.S1_s_at	1.09747	0.688696	greenyellow	cell wall.modification	AT1G69530.2	1e-123	ATEXPA1 (ARABIDOPSIS THALIANA EXPANSIN A1)
Cit.26363.1.S1_at	0.936071	0.165022	greenyellow	cell wall.pectin*esterases.acetyl esterase	AT5G23870.3	6e-65	pectinacetylesterase family protein
Cit.28980.1.S1_s_at	13.7928	5.77499	greenyellow	cell wall.pectin*esterases.PME	AT1G23200.1	6e-83	pectinesterase family protein
Cit.37811.1.S1_s_at	4.85547	1.20843	greenyellow	cell wall.precursor synthesis.phosphomannose isomerase	AT3G02570.1	1e-160	MEE31 (MATERNAL EFFECT EMBRYO ARREST 31); mannose-6-phosphate isomerase
Cit.5120.1.S1_at	61.4696	28.1245	greenyellow	cell.cycle.peptidylprolyl isomerase	AT1G74070.1	7e-95	peptidyl-prolyl cis-trans isomerase cyclophilin-type family protein
Cit.31198.1.S1_at	90.1032	52.7089	greenyellow	cell.organisation	AT3G01750.1	8e-21	ankyrin repeat family protein
Cit.30128.1.S1_at	52.9632	33.8238	greenyellow	cell.organisation	AT4G27360.1	2e-37	dynein light chain putative
Cit.6868.1.S1_at	81.9013	49.8438	greenyellow	cell.organisation	AT1G42550.1	7e-94	PMI1 (PLASTID MOVEMENT IMPAIRED1)
Cit.24359.1.S1_at	24.3346	10.9181	greenyellow	Co-factor and vitamine metabolism.riboflavin.GTP cyclohydrolase II	AT5G64300.1	7e-25	ATGCH; 3 4-dihydroxy-2-butanone-4-phosphate synthase/ GTP cyclohydrolase II
Cit.14457.1.S1_s_at	48.4966	16.1228	greenyellow	development.unspecified	AT5G23730.1	1e-141	nucleotide binding
Cit.13315.1.S1_s_at	14.7906	4.35847	greenyellow	development.unspecified	AT4G36710.1	7e-97	transcription factor
Cit.37378.1.S1_at	15.2358	9.31957	greenyellow	development.unspecified	AT3G18390.1	7e-58	EMB1865 (embryo defective 1865); RNA binding
Cit.14457.1.S1_at	57.5785	24.0087	greenyellow	development.unspecified	AT5G23730.1	1e-141	nucleotide binding
Cit.21575.1.S1_at	0.0440204	0.0103975	greenyellow	development.unspecified	AT5G64700.1	9e-22	nodulin MtN21 family protein
Cit.6595.1.S1_at	29.1678	16.3468	greenyellow	development.unspecified	AT3G15270.1	2e-34	SPL5 (SQUAMOSA PROMOTER BINDING PROTEIN-LIKE 5); DNA binding / transcription factor
Cit.17917.1.S1_at	52.5859	27.4544	greenyellow	development.unspecified	AT1G78020.1	1e-27	senescence-associated protein-related
Cit.9985.1.S1_at	0.190006	0.0571188	greenyellow	development.unspecified	AT1G56220.3	5e-41	dormancy/auxin associated family protein
Cit.32404.1.S1_at	39.6699	22.8037	greenyellow	DNA.repair	AT4G25290.1	2e-54	DNA photolyase
Cit.16024.1.S1_at	23.0271	7.422	greenyellow	DNA.synthesis/chromatin structure	AT2G31450.2	7e-43	endonuclease-related
Cit.30990.1.S1_at	12.7937	5.46596	greenyellow	DNA.unspecified	AT4G15248.1	7e-21	zinc ion binding
Cit.30989.1.S1_s_at	20.2949	9.07696	greenyellow	DNA.unspecified	AT4G15248.1	2e-21	zinc ion binding
Cit.18718.1.S1_s_at	79.8636	49.4868	greenyellow	gluconeogenese/ glyoxylate cycle.pyruvate dikinase	AT4G15530.6	1e-120	PPDK (pyruvate orthophosphate dikinase); kinase/ pyruvate phosphate dikinase
Cit.7188.1.S1_at	67.6908	40.6581	greenyellow	gluconeogenese/ glyoxylate cycle.pyruvate dikinase	AT4G15530.6	1e-120	PPDK (pyruvate orthophosphate dikinase); kinase/ pyruvate phosphate dikinase
Cit.38494.1.S1_at	24.1443	12.9287	greenyellow	gluconeogenese/ glyoxylate cycle.pyruvate dikinase	AT4G15530.6	4e-70	PPDK (pyruvate orthophosphate dikinase); kinase/ pyruvate phosphate dikinase
Cit.12748.1.S1_s_at	82.3624	48.8759	greenyellow	glycolysis.aldolase	AT4G26530.2	1e-172	fructose-bisphosphate aldolase putative
Cit.26837.1.S1_s_at	18.5863	7.32048	greenyellow	glycolysis.Fruc2 6BisPase	AT1G07110.1	3e-99	F2KP (FRUCTOSE-2 6-BISPHOSPHATASE); fructose-2 6-bisphosphate 2-phosphatase
Cit.15627.1.S1_at	58.7235	37.1207	greenyellow	glycolysis.Fruc2 6BisPase	AT1G07110.1	1e-68	F2KP (FRUCTOSE-2 6-BISPHOSPHATASE); fructose-2 6-bisphosphate 2-phosphatase
Cit.12071.1.S1_s_at	18.8277	9.1479	greenyellow	glycolysis.PEPCase	AT2G42600.1	0	ATPPC2 (PHOSPHOENOLPYRUVATE CARBOXYLASE 2); catalytic/ phosphoenolpyruvate carboxylase
Cit.38839.1.S1_at	15.0768	8.63644	greenyellow	glycolysis.PGM	AT1G70820.1	5e-57	phosphoglucomutase putative / glucose phosphomutase putative
Cit.16305.1.S1_at	55.9951	27.1564	greenyellow	hormone metabolism.abscisic acid.synthesis-degradation.synthesis.9-cis-epoxycarotenoid dioxygenase	AT4G19170.1	1e-117	NCED4 (NINE-CIS-EPOXYCAROTENOID DIOXYGENASE 4)
Cit.31888.1.S1_at	11.7751	2.63833	greenyellow	hormone metabolism.auxin.signal transduction	AT4G02980.1	2e-40	ABP1 (ENDOPLASMIC RETICULUM AUXIN BINDING PROTEIN 1); auxin binding
Cit.5096.1.S1_at	3.08969	1.61747	greenyellow	hormone metabolism.ethylene.synthesis-degradation	AT1G49390.1	2e-90	oxidoreductase 2OG-Fe(II) oxygenase family protein
Cit.18318.1.S1_at	22.7092	3.58692	greenyellow	hormone metabolism.gibberelin.synthesis-degradation.GA20 oxidase	AT4G25420.1	1e-147	GA20OX1; gibberellin 20-oxidase
Cit.40479.1.S1_at	7.44829	2.28071	greenyellow	lipid metabolism.exotics (steroids squalene etc)	AT2G03760.1	6e-44	ST; brassinosteroid sulfotransferase/ sulfotransferase
Cit.30019.1.S1_at	1.06359	0.615115	greenyellow	lipid metabolism.exotics (steroids squalene etc).phosphatidylcholinesterol O-acyltransferase	AT3G44830.1	1e-83	lecithin:cholesterol acyltransferase family protein / LACT family protein
Cit.33173.1.S1_at	0.671131	0.343171	greenyellow	lipid metabolism.FA synthesis and FA elongation.beta ketoacyl CoA synthase	AT1G01120.1	1e-108	KCS1 (3-KETOACYL-COA SYNTHASE 1); acyltransferase/ fatty acid elongase
Cit.6971.1.S1_at	74.5109	42.6458	greenyellow	lipid metabolism.FA synthesis and FA elongation.long chain fatty acid CoA ligase	AT1G77590.1	5e-90	LACS9 (LONG CHAIN ACYL-COA SYNTHETASE 9); long-chain-fatty-acid-CoA ligase
Cit.4998.1.S1_at	2.85765	0.74261	greenyellow	lipid metabolism.lipid degradation.beta-oxidation.acyl-CoA thioesterase	AT5G06570.2	2e-90	hydrolase
Cit.5721.1.S1_s_at	59.0025	30.0293	greenyellow	lipid metabolism.lipid degradation.beta-oxidation.acyl-CoA thioesterase	AT3G48690.1	1e-95	CXE12; carboxylesterase
Cit.5722.1.S1_at	30.3736	14.9491	greenyellow	lipid metabolism.lipid degradation.beta-oxidation.acyl-CoA thioesterase	AT3G48690.1	1e-95	CXE12; carboxylesterase
Cit.11095.1.S1_at	3.1799	1.76008	greenyellow	major CHO metabolism.degradation.starch.starch phosphorylase	AT3G46970.1	0	PHS2 (ALPHA-GLUCAN PHOSPHORYLASE 2); phosphorylase/ transferase transferring glycosyl groups
Cit.11096.1.S1_s_at	4.09321	1.51702	greenyellow	major CHO metabolism.degradation.starch.starch phosphorylase	AT3G46970.1	0	PHS2 (ALPHA-GLUCAN PHOSPHORYLASE 2); phosphorylase/ transferase transferring glycosyl groups
Cit.15723.1.S1_s_at	5.12143	1.90442	greenyellow	major CHO metabolism.synthesis.starch.debranching	AT2G39930.1	1e-100	ISA1 (ISOAMYLASE 1); alpha-amylase/ isoamylase
Cit.15723.1.S1_at	17.627	8.02825	greenyellow	major CHO metabolism.synthesis.starch.debranching	AT2G39930.1	2e-71	ISA1 (ISOAMYLASE 1); alpha-amylase/ isoamylase
Cit.38019.1.S1_at	7.55682	2.77533	greenyellow	major CHO metabolism.synthesis.starch.debranching	AT1G03310.1	1e-42	isoamylase putative / starch debranching enzyme putative
Cit.9504.1.S1_s_at	4.23545	1.67638	greenyellow	major CHO metabolism.synthesis.starch.starch synthase	AT1G32900.1	0	starch synthase putative
Cit.10906.1.S1_at	0.169335	0.0199524	greenyellow	major CHO metabolism.synthesis.sucrose.FBPase	AT1G43670.1	1e-178	fructose-1 6-bisphosphatase putative / D-fructose-1 6-bisphosphate 1-phosphohydrolase putative / FBPase putative
Cit.10906.1.S1_s_at	20.5533	9.44554	greenyellow	major CHO metabolism.synthesis.sucrose.FBPase	AT1G43670.1	1e-178	fructose-1 6-bisphosphatase putative / D-fructose-1 6-bisphosphate 1-phosphohydrolase putative / FBPase putative
Cit.29361.1.S1_s_at	22.8221	11.1616	greenyellow	metal handling.binding chelation and storage	?	?	?
Cit.9305.1.S1_s_at	12.5442	1.82363	greenyellow	metal handling.binding chelation and storage	AT2G40300.1	4e-98	ATFER4 (ferritin 4); binding / ferric iron binding / oxidoreductase/ transition metal ion binding
Cit.10601.1.S1_s_at	3.92452	1.20038	greenyellow	metal handling.binding chelation and storage	AT5G63530.1	1e-106	ATFP3; metal ion binding / transition metal ion binding
Cit.30506.1.S1_s_at	0.622681	0.497409	greenyellow	metal handling.binding chelation and storage	AT5G01600.1	3e-92	ATFER1; ferric iron binding / iron ion binding
Cit.13271.1.S1_at	41.7558	25.3344	greenyellow	minor CHO metabolism.others	AT1G59950.1	2e-96	aldo/keto reductase putative
Cit.31129.1.S1_at	22.6869	12.2034	greenyellow	minor CHO metabolism.others	AT1G59950.1	4e-59	aldo/keto reductase putative
Cit.14590.1.S1_at	30.4811	13.5657	greenyellow	minor CHO metabolism.others	AT2G37770.2	1e-137	aldo/keto reductase family protein
Cit.13271.1.S1_s_at	66.2631	41.6863	greenyellow	minor CHO metabolism.others	AT1G59950.1	2e-96	aldo/keto reductase putative
Cit.2027.1.S1_s_at	3.73832	1.47351	greenyellow	minor CHO metabolism.raffinose family.stachyose synthases	AT5G40390.1	0	SIP1 (seed imbibition 1-like); galactinol-sucrose galactosyltransferase/ hydrolase hydrolyzing O-glycosyl compounds
Cit.28061.1.S1_at	32.6756	14.2653	greenyellow	minor CHO metabolism.sugar alcohols	AT5G51970.2	6e-55	sorbitol dehydrogenase putative / L-iditol 2-dehydrogenase putative
Cit.11405.1.S1_s_at	8.98569	2.74247	greenyellow	minor CHO metabolism.trehalose.potential TPS/TPP	AT4G17770.1	0	ATTPS5; protein binding / transferase transferring glycosyl groups / trehalose-phosphatase
Cit.13328.1.S1_at	18.9702	9.07856	greenyellow	mitochondrial electron transport / ATP synthesis.F1-ATPase	AT5G53390.1	1e-68	unknown protein
Cit.6892.1.S1_at	1.34425	0.271984	greenyellow	NA	AT1G76730.1	4e-24	5-formyltetrahydrofolate cyclo-ligase family protein
Cit.6257.1.S1_at	9.88656	4.79165	greenyellow	NA	AT2G45630.2	1e-105	oxidoreductase family protein
Cit.12119.1.S1_s_at	24.5588	11.1661	greenyellow	NA	AT2G32440.1	1e-142	KAO2 (ENT-KAURENOIC ACID HYDROXYLASE 2); ent-kaurenoate oxidase/ oxygen binding
Cit.5926.1.S1_s_at	2.40989	0.144256	greenyellow	NA	AT3G13750.1	1e-96	BGAL1 (Beta galactosidase 1); beta-galactosidase/ catalytic/ cation binding / heme binding / peroxidase/ sugar binding
Cit.9555.1.S1_at	56.3378	26.4456	greenyellow	NA	AT3G02100.1	1e-110	UDP-glucoronosyl/UDP-glucosyl transferase family protein
Cit.40156.1.S1_at	12.3844	4.28847	greenyellow	NA	AT2G20610.2	9e-69	SUR1 (SUPERROOT 1); S-alkylthiohydroximate lyase/ carbon-sulfur lyase/ transaminase
Cit.4965.1.S1_at	55.8351	29.6901	greenyellow	NA	AT3G02100.1	1e-112	UDP-glucoronosyl/UDP-glucosyl transferase family protein
Cit.30706.1.S1_s_at	7.79152	2.32656	greenyellow	NA	AT3G21760.1	1e-134	UDP-glucoronosyl/UDP-glucosyl transferase family protein
Cit.17981.1.S1_s_at	2.65037	1.1792	greenyellow	NA	AT3G61440.1	1e-168	CYSC1 (CYSTEINE SYNTHASE C1); L-3-cyanoalanine synthase/ cysteine synthase
Cit.11930.1.S1_s_at	42.1255	22.053	greenyellow	NA	AT3G03080.1	1e-148	NADP-dependent oxidoreductase putative
Cit.38282.1.S1_s_at	3.396	0.932271	greenyellow	NA	AT3G07270.1	1e-119	GTP cyclohydrolase I
Cit.18461.1.S1_at	4.88941	0.849563	greenyellow	NA	AT1G65560.1	3e-36	allyl alcohol dehydrogenase putative
Cit.29404.1.S1_s_at	14.51	6.61062	greenyellow	NA	AT4G12300.1	1e-133	CYP706A4; electron carrier/ heme binding / iron ion binding / monooxygenase/ oxygen binding
Cit.29403.1.S1_x_at	8.32597	2.69109	greenyellow	NA	AT4G12300.1	5e-58	CYP706A4; electron carrier/ heme binding / iron ion binding / monooxygenase/ oxygen binding
Cit.34677.1.S1_at	6.38742	3.93613	greenyellow	NA	AT5G38610.1	7e-23	invertase/pectin methylesterase inhibitor family protein
Cit.29478.1.S1_s_at	33.0505	11.9553	greenyellow	NA	AT4G31940.1	1e-154	CYP82C4; electron carrier/ heme binding / iron ion binding / monooxygenase/ oxygen binding
Cit.26649.1.S1_at	19.5921	7.10538	greenyellow	NA	AT4G29720.1	5e-63	ATPAO5 (Polyamine oxidase 5); amine oxidase/ electron carrier/ oxidoreductase
Cit.10492.1.S1_s_at	29.9599	18.3953	greenyellow	NA	AT3G16370.1	1e-146	GDSL-motif lipase/hydrolase family protein
Cit.12774.1.S1_s_at	37.974	21.6494	greenyellow	NA	AT2G45570.1	2e-62	CYP76C2; electron carrier/ heme binding / iron ion binding / monooxygenase/ oxygen binding
Cit.14639.1.S1_at	44.6583	21.2197	greenyellow	NA	AT1G26220.1	8e-69	GCN5-related N-acetyltransferase (GNAT) family protein
Cit.7164.1.S1_at	8.64123	2.58312	greenyellow	NA	AT4G01070.1	1e-64	GT72B1; UDP-glucosyltransferase/ UDP-glycosyltransferase/ transferase transferring glycosyl groups
Cit.26263.1.S1_at	21.7182	10.0268	greenyellow	NA	AT4G31940.1	2e-39	CYP82C4; electron carrier/ heme binding / iron ion binding / monooxygenase/ oxygen binding
Cit.12100.1.S1_at	5.57181	1.25752	greenyellow	NA	?	?	?
Cit.2475.1.S1_at	41.0627	18.3934	greenyellow	NA	AT5G06900.1	8e-60	CYP93D1; electron carrier/ heme binding / iron ion binding / monooxygenase/ oxygen binding
Cit.10750.1.S1_at	15.735	5.833	greenyellow	NA	?	?	?
Cit.39386.1.S1_s_at	3.04217	0.213272	greenyellow	NA	AT3G10870.1	1e-93	MES17 (METHYL ESTERASE 17); hydrolase/ hydrolase acting on ester bonds / methyl indole-3-acetate esterase
Cit.6380.1.S1_at	41.3495	18.0676	greenyellow	NA	AT1G75900.1	1e-115	family II extracellular lipase 3 (EXL3)
Cit.15146.1.S1_at	60.7999	32.2251	greenyellow	NA	AT1G30700.1	8e-79	FAD-binding domain-containing protein
Cit.1322.1.S1_s_at	22.295	11.5286	greenyellow	NA	AT1G22360.1	1e-164	AtUGT85A2 (UDP-glucosyl transferase 85A2); UDP-glycosyltransferase/ glucuronosyltransferase/ transferase transferring glycosyl g
Cit.17981.1.S1_at	2.37501	1.10208	greenyellow	NA	AT3G61440.1	1e-168	CYSC1 (CYSTEINE SYNTHASE C1); L-3-cyanoalanine synthase/ cysteine synthase
Cit.13613.1.S1_at	7.48697	1.77223	greenyellow	NA	AT2G28305.1	1e-103	unknown protein
Cit.10871.1.S1_s_at	1.87435	0.756576	greenyellow	NA	AT5G62360.1	2e-41	invertase/pectin methylesterase inhibitor family protein
Cit.23463.1.S1_s_at	45.9243	23.2733	greenyellow	NA	AT4G01070.1	1e-144	GT72B1; UDP-glucosyltransferase/ UDP-glycosyltransferase/ transferase transferring glycosyl groups
Cit.29982.1.S1_at	63.0493	38.1758	greenyellow	NA	AT3G11340.1	5e-74	UDP-glucoronosyl/UDP-glucosyl transferase family protein
Cit.13287.1.S1_s_at	37.9196	19.8838	greenyellow	NA	AT2G29090.1	1e-173	CYP707A2; (+)-abscisic acid 8'-hydroxylase/ oxygen binding
Cit.20144.1.S1_s_at	7.39627	1.47638	greenyellow	NA	AT3G16150.1	1e-160	L-asparaginase putative / L-asparagine amidohydrolase putative
Cit.18235.1.S1_at	34.9082	14.4931	greenyellow	not assigned.unknown	AT3G06470.1	5e-94	GNS1/SUR4 membrane family protein
Cit.26398.1.S1_at	2.4095	0.94335	greenyellow	not assigned.unknown	?	?	?
Cit.10224.1.S1_s_at	63.3712	39.7534	greenyellow	not assigned.unknown	AT3G21055.1	4e-23	PSBTN (photosystem II subunit T)
Cit.3043.1.S1_at	34.3254	19.1906	greenyellow	not assigned.unknown	AT5G02160.1	3e-36	unknown protein
Cit.5198.1.S1_at	84.304	53.1425	greenyellow	not assigned.unknown	AT1G15980.1	0	NDF1 (NDH-DEPENDENT CYCLIC ELECTRON FLOW 1)
Cit.35193.1.S1_at	28.6806	14.0853	greenyellow	not assigned.unknown	AT5G47180.2	6e-09	vesicle-associated membrane family protein / VAMP family protein
Cit.7017.1.S1_at	47.188	24.7953	greenyellow	not assigned.unknown	AT5G16810.1	1e-144	ATP binding / protein kinase
Cit.10886.1.S1_s_at	2.56736	0.313872	greenyellow	not assigned.unknown	AT5G02230.2	1e-118	haloacid dehalogenase-like hydrolase family protein
Cit.16108.1.S1_at	60.4272	29.9557	greenyellow	not assigned.unknown	AT1G54570.1	1e-91	esterase/lipase/thioesterase family protein
Cit.23005.1.S1_at	4.2671	0.552107	greenyellow	not assigned.unknown	AT5G19500.1	9e-26	tryptophan/tyrosine permease family protein
Cit.21282.1.S1_at	73.313	46.2144	greenyellow	not assigned.unknown	?	?	?
Cit.11403.1.S1_at	3.48239	0.889645	greenyellow	not assigned.unknown	AT5G27390.1	4e-74	LOCATED IN: chloroplast; CONTAINS InterPro DOMAIN/s: Mog1/PsbP/DUF1795 alpha/beta/alpha sandwich (InterPro:IPR016124); Has 11 Bl
Cit.7931.1.S1_at	80.6939	47.8031	greenyellow	not assigned.unknown	AT5G12900.1	1e-108	unknown protein
Cit.28316.1.S1_s_at	75.4289	43.1405	greenyellow	not assigned.unknown	?	?	?
Cit.6703.1.S1_at	0.676636	0.383005	greenyellow	not assigned.unknown	AT1G68585.1	1e-05	unknown protein
Cit.16801.1.S1_at	6.00902	1.80207	greenyellow	not assigned.unknown	AT5G42610.1	3e-44	unknown protein
Cit.30028.1.S1_s_at	2.75953	1.07653	greenyellow	not assigned.unknown	AT3G24420.1	4e-70	hydrolase alpha/beta fold family protein
Cit.30936.1.S1_s_at	69.1021	43.229	greenyellow	not assigned.unknown	AT1G18730.1	4e-52	NDF6 (NDH DEPENDENT FLOW 6)
Cit.37451.1.S1_at	61.3449	37.901	greenyellow	not assigned.unknown	?	?	?
Cit.37189.1.S1_at	67.6612	39.4538	greenyellow	not assigned.unknown	?	?	?
Cit.10886.1.S1_at	48.1418	19.4372	greenyellow	not assigned.unknown	AT5G02230.2	1e-118	haloacid dehalogenase-like hydrolase family protein
Cit.39905.1.S1_at	7.42742	3.87991	greenyellow	not assigned.unknown	AT4G32400.1	2e-17	SHS1 (SODIUM HYPERSENSITIVE 1); binding / nucleotide transmembrane transporter/ transporter
Cit.17279.1.S1_at	14.5928	7.35902	greenyellow	not assigned.unknown	?	?	?
Cit.21592.1.S1_at	17.2369	7.90229	greenyellow	not assigned.unknown	AT5G07050.1	2e-14	LOCATED IN: membrane; CONTAINS InterPro DOMAIN/s: Protein of unknown function DUF6 transmembrane (InterPro:IPR000620); BEST Arab
Cit.19927.1.S1_at	64.6549	40.5876	greenyellow	not assigned.unknown	AT5G38520.2	3e-20	hydrolase alpha/beta fold family protein
Cit.24299.1.S1_at	25.1761	10.2134	greenyellow	not assigned.unknown	AT1G02260.1	1e-54	transmembrane protein putative
Cit.37926.1.S1_at	71.1582	39.8037	greenyellow	not assigned.unknown	AT5G62140.1	9e-49	unknown protein
Cit.37146.1.S1_at	46.6488	24.0167	greenyellow	not assigned.unknown	?	?	?
Cit.37540.1.S1_at	33.5516	17.6977	greenyellow	not assigned.unknown	AT3G26570.2	2e-29	PHT2;1 (PHOSPHATE TRANSPORTER 2;1); low affinity phosphate transmembrane transporter
Cit.17298.1.S1_at	5.17238	1.65398	greenyellow	not assigned.unknown	AT4G15920.1	3e-06	INVOLVED IN: biological_process unknown; LOCATED IN: endomembrane system integral to membrane membrane; EXPRESSED IN: 23 plant
Cit.21087.1.S1_s_at	7.1794	2.39495	greenyellow	not assigned.unknown	AT4G17770.1	3e-61	ATTPS5; protein binding / transferase transferring glycosyl groups / trehalose-phosphatase
Cit.3224.1.S1_s_at	34.5219	19.5352	greenyellow	not assigned.unknown	AT1G52140.1	2e-37	unknown protein
Cit.17195.1.S1_s_at	61.5215	35.2228	greenyellow	not assigned.unknown	AT5G36120.1	4e-45	CCB3 (COFACTOR ASSEMBLY COMPLEX C (B6F) )
Cit.17370.1.S1_at	23.3706	8.17173	greenyellow	not assigned.unknown	AT4G13340.1	1e-22	leucine-rich repeat family protein / extensin family protein
Cit.28003.1.S1_at	2.78322	1.16559	greenyellow	not assigned.unknown	AT3G24420.1	8e-45	hydrolase alpha/beta fold family protein
Cit.10009.1.S1_s_at	25.399	11.0932	greenyellow	not assigned.unknown	?	?	?
Cit.11401.1.S1_at	78.8994	45.2935	greenyellow	not assigned.unknown	?	?	?
Cit.31999.1.S1_s_at	4.08785	1.65897	greenyellow	not assigned.unknown	?	?	?
Cit.30500.1.S1_at	10.9292	5.1568	greenyellow	not assigned.unknown	?	?	?
Cit.1869.1.S1_at	0.551752	0.474596	greenyellow	not assigned.unknown	?	?	?
Cit.30955.1.S1_at	48.6121	27.8227	greenyellow	not assigned.unknown	AT4G23890.1	1e-56	unknown protein
Cit.32450.1.S1_at	2.56371	0.65202	greenyellow	not assigned.unknown	?	?	?
Cit.36154.1.S1_s_at	16.2155	8.28902	greenyellow	not assigned.unknown	AT3G29575.4	3e-06	AFP3 (ABI FIVE BINDING PROTEIN 3)
Cit.28277.1.S1_at	52.7205	28.4812	greenyellow	not assigned.unknown	AT1G50450.1	7e-50	binding / catalytic
Cit.40475.1.S1_at	1.66778	0.565129	greenyellow	not assigned.unknown	?	?	?
Cit.40074.1.S1_s_at	14.9553	8.09162	greenyellow	not assigned.unknown	AT3G22800.1	3e-09	leucine-rich repeat family protein / extensin family protein
Cit.23248.1.S1_at	0.255339	0.0617336	greenyellow	not assigned.unknown	AT3G54320.3	6e-32	WRI1 (WRINKLED 1); DNA binding / transcription factor
Cit.23383.1.S1_at	12.4342	5.23524	greenyellow	not assigned.unknown	AT3G19900.1	2e-40	unknown protein
Cit.18242.1.S1_s_at	2.21369	1.18388	greenyellow	not assigned.unknown	AT2G28190.1	4e-84	CSD2 (COPPER/ZINC SUPEROXIDE DISMUTASE 2); superoxide dismutase
Cit.18155.1.S1_at	4.62836	2.31777	greenyellow	not assigned.unknown	?	?	?
Cit.18069.1.S1_at	43.8135	20.3458	greenyellow	not assigned.unknown	AT1G50020.1	1e-52	unknown protein
Cit.28768.1.S1_s_at	4.71418	1.03125	greenyellow	not assigned.unknown	?	?	?
Cit.4771.1.S1_s_at	1.15539	0.38017	greenyellow	not assigned.unknown	AT4G24340.1	6e-61	phosphorylase family protein
Cit.3611.1.S1_s_at	26.3911	11.7495	greenyellow	not assigned.unknown	AT4G38060.2	5e-20	unknown protein
Cit.17898.1.S1_s_at	24.1934	11.3771	greenyellow	not assigned.unknown	AT2G32440.1	1e-142	KAO2 (ENT-KAURENOIC ACID HYDROXYLASE 2); ent-kaurenoate oxidase/ oxygen binding
Cit.26435.1.S1_at	6.06333	3.09225	greenyellow	not assigned.unknown	?	?	?
Cit.4258.1.S1_s_at	20.2638	8.58105	greenyellow	not assigned.unknown	AT1G14870.1	9e-53	FUNCTIONS IN: molecular_function unknown; INVOLVED IN: response to oxidative stress; LOCATED IN: plasma membrane; EXPRESSED IN: c
Cit.19577.1.S1_at	5.99787	3.11899	greenyellow	not assigned.unknown	?	?	?
Cit.20696.1.S1_s_at	19.0323	11.19	greenyellow	not assigned.unknown	AT1G43670.1	1e-178	fructose-1 6-bisphosphatase putative / D-fructose-1 6-bisphosphate 1-phosphohydrolase putative / FBPase putative
Cit.23915.1.S1_at	20.5251	8.28449	greenyellow	not assigned.unknown	AT1G02260.1	3e-40	transmembrane protein putative
Cit.34853.1.S1_at	0.314365	0.0656354	greenyellow	not assigned.unknown	?	?	?
Cit.19301.1.S1_at	2.58121	0.896055	greenyellow	not assigned.unknown	AT5G63710.1	2e-11	leucine-rich repeat transmembrane protein kinase putative
Cit.22176.1.S1_s_at	24.512	11.0694	greenyellow	not assigned.unknown	AT2G03440.1	9e-27	nodulin-related
Cit.4219.1.S1_s_at	27.9638	14.4744	greenyellow	not assigned.unknown	AT1G67910.1	7e-14	unknown protein
Cit.38072.1.S1_at	56.7681	30.1312	greenyellow	not assigned.unknown	AT5G04830.2	2e-19	unknown protein
Cit.20668.1.S1_s_at	46.5778	23.5968	greenyellow	not assigned.unknown	AT1G27940.1	1e-168	PGP13 (P-GLYCOPROTEIN 13); ATPase coupled to transmembrane movement of substances
Cit.16213.1.S1_at	39.4253	24.4998	greenyellow	not assigned.unknown	?	?	?
Cit.20343.1.S1_x_at	1.58904	0.999791	greenyellow	not assigned.unknown	?	?	?
Cit.40094.1.S1_s_at	26.3873	13.8137	greenyellow	not assigned.unknown	?	?	?
Cit.32389.1.S1_at	3.38767	0.938272	greenyellow	not assigned.unknown	AT3G63300.1	5e-43	phosphoinositide binding
Cit.21162.1.S1_s_at	27.2533	11.2321	greenyellow	not assigned.unknown	AT1G23390.1	3e-45	kelch repeat-containing F-box family protein
Cit.29373.1.S1_s_at	12.1901	5.57778	greenyellow	not assigned.unknown	AT1G17860.1	2e-15	trypsin and protease inhibitor family protein / Kunitz family protein
Cit.16690.1.S1_at	5.90122	2.52457	greenyellow	not assigned.unknown	AT1G49470.1	8e-43	unknown protein
Cit.29971.1.S1_at	5.27514	2.21317	greenyellow	not assigned.unknown	AT1G58200.2	1e-103	MSL3 (MscS-LIKE 3); ion channel
Cit.39589.1.S1_at	46.1593	26.081	greenyellow	not assigned.unknown	AT5G52970.1	4e-88	thylakoid lumen 15.0 kDa protein
Cit.15204.1.S1_at	37.7777	13.8799	greenyellow	not assigned.unknown	AT5G39530.1	3e-61	unknown protein
Cit.38823.1.S1_at	18.6433	7.20613	greenyellow	not assigned.unknown	AT5G55570.1	4e-25	unknown protein
Cit.20617.1.S1_at	24.5338	13.6432	greenyellow	not assigned.unknown	?	?	?
Cit.23318.1.S1_s_at	3.6808	3.0596	greenyellow	not assigned.unknown	?	?	?
Cit.20521.1.S1_at	33.2024	18.5823	greenyellow	not assigned.unknown	?	?	?
Cit.30377.1.S1_at	3.89424	0.653803	greenyellow	not assigned.unknown	?	?	?
Cit.38688.1.S1_at	12.1555	7.06182	greenyellow	not assigned.unknown	AT2G25737.1	3e-17	unknown protein
Cit.37326.1.S1_s_at	67.7166	41.8596	greenyellow	not assigned.unknown	AT4G29070.2	1e-59	FUNCTIONS IN: molecular_function unknown; INVOLVED IN: biological_process unknown; LOCATED IN: cellular_component unknown; EXPR
Cit.31964.1.S1_at	5.8149	1.49049	greenyellow	not assigned.unknown	?	?	?
Cit.8194.1.S1_x_at	5.31325	1.64072	greenyellow	not assigned.unknown	?	?	?
Cit.37554.1.S1_at	71.9345	45.5986	greenyellow	not assigned.unknown	AT1G78995.1	1e-26	unknown protein
Cit.26168.1.S1_s_at	58.5172	34.0004	greenyellow	not assigned.unknown	AT3G02100.1	1e-112	UDP-glucoronosyl/UDP-glucosyl transferase family protein
Cit.36110.1.S1_at	6.1315	3.29169	greenyellow	not assigned.unknown	AT1G09415.1	8e-06	NIMIN-3 (NIM1-INTERACTING 3)
Cit.16955.1.S1_s_at	0.887547	0.34293	greenyellow	not assigned.unknown	AT1G69530.2	1e-123	ATEXPA1 (ARABIDOPSIS THALIANA EXPANSIN A1)
Cit.31980.1.S1_at	23.4237	12.2311	greenyellow	not assigned.unknown	?	?	?
Cit.3609.1.S1_at	11.7284	4.69046	greenyellow	not assigned.unknown	?	?	?
Cit.32846.1.S1_at	31.7147	19.6503	greenyellow	not assigned.unknown	?	?	?
Cit.16359.1.S1_at	0.125284	0.0502451	greenyellow	not assigned.unknown	?	?	?
Cit.6854.1.S1_at	79.065	50.1065	greenyellow	not assigned.unknown	AT4G12830.1	1e-154	hydrolase alpha/beta fold family protein
Cit.16484.1.S1_at	71.6739	36.6996	greenyellow	not assigned.unknown	AT3G12345.1	3e-53	unknown protein
Cit.38877.1.S1_at	52.7673	29.0639	greenyellow	not assigned.unknown	AT3G61870.1	7e-63	unknown protein
Cit.35228.1.S1_at	18.734	7.24065	greenyellow	not assigned.unknown	AT1G18730.1	8e-15	NDF6 (NDH DEPENDENT FLOW 6)
Cit.20430.1.S1_s_at	18.0717	2.48221	greenyellow	not assigned.unknown	AT1G07420.1	1e-142	SMO2-1 (STEROL 4-ALPHA-METHYL-OXIDASE 2-1); 4-alpha-methyl-delta7-sterol-4alpha-methyl oxidase/ C-4 methylsterol oxidase
Cit.39932.1.S1_s_at	13.4762	5.96985	greenyellow	not assigned.unknown	AT1G29395.1	5e-63	COR414-TM1
Cit.21713.1.S1_x_at	0.518687	0.486038	greenyellow	not assigned.unknown	?	?	?
Cit.17820.1.S1_s_at	0.0579014	0.0127555	greenyellow	not assigned.unknown	AT2G24100.1	1e-114	unknown protein
Cit.37553.1.S1_at	70.5568	43.5854	greenyellow	not assigned.unknown	AT4G30845.1	1e-23	unknown protein
Cit.14252.1.S1_at	23.1276	10.7932	greenyellow	not assigned.unknown	?	?	?
Cit.21393.1.S1_at	1.57642	0.353305	greenyellow	not assigned.unknown	?	?	?
Cit.37599.1.S1_at	13.4038	5.46175	greenyellow	not assigned.unknown	AT5G41410.1	1e-18	BEL1 (BELL 1); DNA binding / protein binding / transcription factor
Cit.30306.1.S1_s_at	5.71618	2.92832	greenyellow	not assigned.unknown	AT1G68585.1	1e-06	unknown protein
Cit.6780.1.S1_at	30.2163	17.4565	greenyellow	not assigned.unknown	AT3G63088.1	2e-08	RTFL14 (ROTUNDIFOLIA LIKE 14)
Cit.8741.1.S1_s_at	0.622669	0.0944583	greenyellow	not assigned.unknown	?	?	?
Cit.17279.1.S1_x_at	12.9256	6.14392	greenyellow	not assigned.unknown	?	?	?
Cit.8185.1.S1_s_at	12.2604	6.3241	greenyellow	not assigned.unknown	AT2G25490.1	8e-22	EBF1 (EIN3-BINDING F BOX PROTEIN 1); protein binding / ubiquitin-protein ligase
Cit.37233.1.S1_at	45.698	28.7629	greenyellow	not assigned.unknown	AT1G55370.2	4e-33	carbohydrate binding / catalytic
Cit.31107.1.S1_at	10.1335	4.10663	greenyellow	not assigned.unknown	?	?	?
Cit.16956.1.S1_x_at	21.8154	11.565	greenyellow	not assigned.unknown	AT3G15353.1	1e-13	MT3 (METALLOTHIONEIN 3); copper ion binding
Cit.40284.1.S1_at	35.1341	18.8543	greenyellow	not assigned.unknown	ATCG00530.1	3e-57	hypothetical protein
Cit.22782.1.S1_s_at	16.759	6.73253	greenyellow	not assigned.unknown	AT5G25280.2	1e-45	serine-rich protein-related
Cit.21052.1.S1_at	68.9032	38.3694	greenyellow	not assigned.unknown	AT4G26850.1	1e-09	VTC2 (vitamin c defective 2); GDP-D-glucose phosphorylase/ GDP-galactose:glucose-1-phosphate guanyltransferase/ GDP-galactose:m
Cit.20273.1.S1_at	5.49391	1.88404	greenyellow	not assigned.unknown	AT4G15460.1	1e-09	glycine-rich protein
Cit.1406.1.S1_s_at	0.397531	0.12333	greenyellow	not assigned.unknown	AT2G05540.1	1e-30	glycine-rich protein
Cit.23845.1.S1_s_at	21.8246	11.7657	greenyellow	not assigned.unknown	AT4G31130.1	3e-73	unknown protein
Cit.30016.1.S1_at	87.197	55.6083	greenyellow	not assigned.unknown	AT5G43750.1	2e-64	unknown protein
Cit.5473.1.S1_at	30.8061	10.1241	greenyellow	not assigned.unknown	AT5G53660.1	3e-07	AtGRF7 (GROWTH-REGULATING FACTOR 7); transcription activator
Cit.30157.1.S1_at	29.2485	10.4572	greenyellow	not assigned.unknown	AT5G41761.1	7e-19	unknown protein
Cit.15135.1.S1_at	47.1925	25.101	greenyellow	not assigned.unknown	?	?	?
Cit.26625.1.S1_at	38.4444	18.9436	greenyellow	not assigned.unknown	AT2G03430.1	8e-15	ankyrin repeat family protein
Cit.17377.1.S1_at	53.4809	29.2847	greenyellow	not assigned.unknown	?	?	?
Cit.14200.1.S1_at	6.44406	3.1618	greenyellow	not assigned.unknown	AT4G01670.1	7e-47	unknown protein
Cit.16522.1.S1_at	81.6957	47.741	greenyellow	not assigned.unknown	AT1G64150.1	1e-100	unknown protein
Cit.21052.1.S1_x_at	69.3993	38.9853	greenyellow	not assigned.unknown	AT4G26850.1	1e-09	VTC2 (vitamin c defective 2); GDP-D-glucose phosphorylase/ GDP-galactose:glucose-1-phosphate guanyltransferase/ GDP-galactose:m
Cit.19333.1.S1_s_at	77.0143	46.7963	greenyellow	not assigned.unknown	AT3G48200.1	9e-64	unknown protein
Cit.20098.1.S1_at	13.5468	5.25203	greenyellow	not assigned.unknown	?	?	?
Cit.30631.1.S1_s_at	67.3708	37.0075	greenyellow	not assigned.unknown	AT5G27390.1	1e-86	LOCATED IN: chloroplast; CONTAINS InterPro DOMAIN/s: Mog1/PsbP/DUF1795 alpha/beta/alpha sandwich (InterPro:IPR016124); Has 11 Bl
Cit.24698.1.S1_x_at	0.67765	0.497218	greenyellow	not assigned.unknown	?	?	?
Cit.21372.1.S1_at	21.3899	11.2122	greenyellow	not assigned.unknown	?	?	?
Cit.24983.1.S1_at	6.02608	2.0993	greenyellow	not assigned.unknown	?	?	?
Cit.21603.1.S1_at	46.2182	26.4573	greenyellow	not assigned.unknown	AT1G78915.1	2e-34	binding
Cit.18631.1.S1_at	21.0449	6.72964	greenyellow	not assigned.unknown	AT3G22540.1	1e-41	unknown protein
Cit.16855.1.S1_at	10.6784	6.28967	greenyellow	not assigned.unknown	AT2G25737.1	9e-43	unknown protein
Cit.18168.1.S1_at	11.9419	6.61363	greenyellow	not assigned.unknown	AT2G19320.1	4e-08	unknown protein
Cit.24348.1.S1_at	41.6762	23.4933	greenyellow	not assigned.unknown	?	?	?
Cit.1268.1.S1_at	5.9838	3.98917	greenyellow	not assigned.unknown	AT4G13500.1	2e-37	unknown protein
Cit.24698.1.S1_s_at	0.846308	0.527381	greenyellow	not assigned.unknown	AT2G39560.1	2e-08	unknown protein
Cit.1268.1.S1_s_at	55.4327	36.0065	greenyellow	not assigned.unknown	AT4G13500.1	1e-37	unknown protein
Cit.20859.1.S1_at	50.1195	21.5414	greenyellow	not assigned.unknown	?	?	?
Cit.36917.1.S1_at	5.22613	1.84574	greenyellow	not assigned.unknown	AT4G35580.2	4e-19	NTL9 (NAC transcription factor-like 9); transcription factor
Cit.34440.1.S1_s_at	4.65517	1.64848	greenyellow	not assigned.unknown	?	?	?
Cit.30923.1.S1_at	72.8677	45.3969	greenyellow	not assigned.unknown	AT5G42070.1	2e-32	unknown protein
Cit.13496.1.S1_s_at	1.95491	0.607944	greenyellow	not assigned.unknown	AT1G04330.1	7e-17	unknown protein
Cit.20327.1.S1_at	12.0085	3.06445	greenyellow	not assigned.unknown	?	?	?
Cit.14551.1.S1_s_at	2.92194	0.921601	greenyellow	not assigned.unknown	?	?	?
Cit.30868.1.S1_s_at	68.6317	40.3563	greenyellow	not assigned.unknown	AT3G46780.1	6e-80	PTAC16 (PLASTID TRANSCRIPTIONALLY ACTIVE 16); binding / catalytic
Cit.18500.1.S1_at	12.9879	4.63931	greenyellow	not assigned.unknown	AT5G50520.1	2e-09	nodulin family protein
Cit.14882.1.S1_at	17.8382	7.70558	greenyellow	not assigned.unknown	AT3G23410.1	1e-119	alcohol oxidase-related
Cit.38647.1.S1_at	18.8131	7.64932	greenyellow	not assigned.unknown	AT5G56860.1	2e-09	GNC (GATA nitrate-inducible carbon metabolism-involved); transcription factor
Cit.21126.1.S1_s_at	1.06972	0.771856	greenyellow	not assigned.unknown	AT5G43700.1	1e-59	ATAUX2-11 (AUXIN INDUCIBLE 2-11); DNA binding / transcription factor
Cit.31294.1.S1_at	2.96756	0.752349	greenyellow	not assigned.unknown	AT1G11700.1	1e-13	unknown protein
Cit.12443.1.S1_s_at	40.8016	18.5578	greenyellow	not assigned.unknown	AT5G38560.1	9e-22	protein kinase family protein
Cit.1868.1.S1_s_at	0.600851	0.515877	greenyellow	not assigned.unknown	?	?	?
Cit.26562.1.S1_at	12.0667	6.96289	greenyellow	not assigned.unknown	AT5G21920.1	2e-32	YGGT family protein
Cit.19589.1.S1_at	1.15729	0.292912	greenyellow	not assigned.unknown	?	?	?
Cit.6829.1.S1_at	84.4494	55.1609	greenyellow	not assigned.unknown	AT1G70760.1	6e-57	CRR23 ((chlororespiratory reduction 23)
Cit.7116.1.S1_at	46.3688	15.2222	greenyellow	not assigned.unknown	AT5G48830.1	7e-21	unknown protein
Cit.29153.1.S1_at	42.8235	8.48993	greenyellow	not assigned.unknown	AT3G14420.6	6e-20	(S)-2-hydroxy-acid oxidase peroxisomal putative / glycolate oxidase putative / short chain alpha-hydroxy acid oxidase putativ
Cit.37499.1.S1_at	9.85296	4.24558	greenyellow	not assigned.unknown	AT1G68130.1	9e-18	AtIDD14 (Arabidopsis thaliana Indeterminate(ID)-Domain 14); nucleic acid binding / transcription factor/ zinc ion binding
Cit.7773.1.S1_at	4.61044	1.49316	greenyellow	not assigned.unknown	?	?	?
Cit.6751.1.S1_s_at	12.0636	6.62767	greenyellow	not assigned.unknown	AT5G21920.1	2e-32	YGGT family protein
Cit.30212.1.S1_at	46.3375	28.4107	greenyellow	not assigned.unknown	AT5G38520.1	3e-58	hydrolase alpha/beta fold family protein
Cit.38391.1.S1_at	28.7245	15.6236	greenyellow	not assigned.unknown	AT4G35270.1	1e-15	RWP-RK domain-containing protein
Cit.27726.1.S1_at	18.6201	8.09649	greenyellow	not assigned.unknown	AT2G39510.1	7e-17	nodulin MtN21 family protein
Cit.36569.1.S1_at	14.5616	7.68661	greenyellow	not assigned.unknown	AT2G40400.2	7e-29	unknown protein
Cit.15325.1.S1_s_at	30.3428	13.6784	greenyellow	not assigned.unknown	AT1G21640.1	1e-102	NADK2; NAD+ kinase/ calmodulin binding
Cit.1615.1.S1_s_at	7.17675	3.70211	greenyellow	not assigned.unknown	AT1G29395.1	5e-63	COR414-TM1
Cit.11648.1.S1_s_at	5.91627	1.87747	greenyellow	not assigned.unknown	AT5G22460.2	1e-122	esterase/lipase/thioesterase family protein
Cit.16735.1.S1_at	8.03433	2.89734	greenyellow	not assigned.unknown	AT1G52342.1	5e-09	unknown protein
Cit.18669.1.S1_at	15.0841	4.39289	greenyellow	not assigned.unknown	AT1G70830.5	3e-06	MLP28 (MLP-LIKE PROTEIN 28)
Cit.30980.1.S1_s_at	0.721335	0.238385	greenyellow	nucleotide metabolism.degradation	AT1G05620.1	1e-142	URH2 (URIDINE-RIBOHYDROLASE 2); hydrolase
Cit.5918.1.S1_at	2.43548	0.611994	greenyellow	nucleotide metabolism.degradation	AT4G04955.1	2e-89	ATALN (Arabidopsis allantoinase); allantoinase/ hydrolase
Cit.5300.1.S1_at	13.7789	1.47464	greenyellow	nucleotide metabolism.deoxynucleotide metabolism.dUTP diphosphatase	AT3G46940.1	2e-71	deoxyuridine 5'-triphosphate nucleotidohydrolase family
Cit.6867.1.S1_at	1.42604	0.504483	greenyellow	nucleotide metabolism.salvage.nucleoside kinases.thymidine kinase	AT3G07800.1	1e-18	thymidine kinase putative
Cit.38119.1.S1_at	0.904578	0.497191	greenyellow	nucleotide metabolism.salvage.nucleoside kinases.thymidine kinase	AT3G07800.1	4e-35	thymidine kinase putative
Cit.19271.1.S1_at	64.5776	30.6183	greenyellow	OPP.electron transfer	AT4G14890.1	3e-45	ferredoxin family protein
Cit.30642.1.S1_s_at	0.797828	0.188477	greenyellow	OPP.non-reductive PP.ribose 5-phosphate isomerase	AT2G01290.1	1e-104	ribose-5-phosphate isomerase
Cit.25358.1.S1_at	0.613411	0.149178	greenyellow	OPP.oxidative PP.G6PD	?	?	?
Cit.14096.1.S1_at	0.366963	0.092691	greenyellow	polyamine metabolism.synthesis.SAM decarboxylase	AT3G25570.1	3e-95	adenosylmethionine decarboxylase family protein
Cit.5545.1.S1_s_at	70.0099	40.8271	greenyellow	protein.degradation	AT4G18370.1	1e-105	DEG5 (DEGP PROTEASE 5); catalytic/ serine-type endopeptidase/ serine-type peptidase
Cit.38706.1.S1_at	71.6479	33.5689	greenyellow	protein.degradation	AT3G26085.2	2e-61	CAAX amino terminal protease family protein
Cit.34352.1.S1_at	0.197854	0.040782	greenyellow	protein.degradation.autophagy	AT3G06420.1	1e-48	ATG8H (autophagy 8h); microtubule binding
Cit.14755.1.S1_at	34.795	19.9407	greenyellow	protein.degradation.metalloprotease	AT1G17870.1	2e-63	EGY3 (ETHYLENE-DEPENDENT GRAVITROPISM-DEFICIENT AND YELLOW-GREEN-LIKE 3)
Cit.1568.1.S1_s_at	34.3774	14.8088	greenyellow	protein.degradation.serine protease	AT5G08260.1	0	scpl35 (serine carboxypeptidase-like 35); serine-type carboxypeptidase
Cit.30542.1.S1_s_at	11.0361	3.9569	greenyellow	protein.degradation.subtilases	AT5G67360.1	0	ARA12; serine-type endopeptidase
Cit.9318.1.S1_s_at	7.69699	3.06159	greenyellow	protein.degradation.ubiquitin.E3.RING	AT5G14420.2	1e-172	RGLG2 (RING domain Ligase2); ubiquitin-protein ligase
Cit.22054.1.S1_at	12.7894	6.16221	greenyellow	protein.degradation.ubiquitin.E3.RING	AT3G11110.1	2e-35	zinc finger (C3HC4-type RING finger) family protein
Cit.30509.1.S1_s_at	7.99177	4.11167	greenyellow	protein.degradation.ubiquitin.E3.RING	AT5G14420.2	1e-172	RGLG2 (RING domain Ligase2); ubiquitin-protein ligase
Cit.36640.1.S1_at	18.8289	8.56793	greenyellow	protein.degradation.ubiquitin.E3.RING	AT5G05280.1	3e-31	zinc finger (C3HC4-type RING finger) family protein
Cit.4730.1.S1_at	4.6557	2.05965	greenyellow	protein.degradation.ubiquitin.E3.SCF.FBOX	AT1G15670.1	2e-54	kelch repeat-containing F-box family protein
Cit.16203.1.S1_at	69.627	41.7934	greenyellow	protein.folding	AT4G39710.1	2e-67	immunophilin putative / FKBP-type peptidyl-prolyl cis-trans isomerase putative
Cit.16839.1.S1_at	85.1267	52.0172	greenyellow	protein.folding	AT3G01480.1	1e-103	CYP38 (cyclophilin 38); peptidyl-prolyl cis-trans isomerase
Cit.4550.1.S1_at	0.830585	0.799668	greenyellow	protein.postranslational modification	AT1G05000.1	6e-85	tyrosine specific protein phosphatase family protein
Cit.13113.1.S1_at	0.216866	0.138681	greenyellow	protein.postranslational modification	AT5G21170.1	2e-97	5'-AMP-activated protein kinase beta-2 subunit putative
Cit.1768.1.S1_at	9.0282	4.80249	greenyellow	protein.postranslational modification	AT5G61640.1	4e-72	PMSR1 (PEPTIDEMETHIONINE SULFOXIDE REDUCTASE 1); oxidoreductase acting on sulfur group of donors disulfide as acceptor / pept
Cit.4549.1.S1_s_at	0.865009	0.760409	greenyellow	protein.postranslational modification	AT1G05000.1	2e-86	tyrosine specific protein phosphatase family protein
Cit.4551.1.S1_at	0.432641	0.420098	greenyellow	protein.postranslational modification	AT1G05000.1	3e-76	tyrosine specific protein phosphatase family protein
Cit.13417.1.S1_s_at	0.10714	0.0180756	greenyellow	protein.postranslational modification	AT1G08650.1	4e-77	PPCK1 (PHOSPHOENOLPYRUVATE CARBOXYLASE KINASE); kinase/ protein serine/threonine kinase
Cit.37136.1.S1_s_at	0.696272	0.682638	greenyellow	protein.postranslational modification	AT1G05000.1	6e-85	tyrosine specific protein phosphatase family protein
Cit.9043.1.S1_s_at	10.7421	4.44175	greenyellow	protein.postranslational modification	AT3G11410.1	1e-134	PP2CA (ARABIDOPSIS THALIANA PROTEIN PHOSPHATASE 2CA); protein binding / protein serine/threonine phosphatase
Cit.14700.1.S1_at	35.1919	17.0088	greenyellow	protein.postranslational modification	?	?	?
Cit.30745.1.S1_s_at	0.232345	0.140877	greenyellow	protein.postranslational modification	AT5G21170.1	2e-97	5'-AMP-activated protein kinase beta-2 subunit putative
Cit.13346.1.S1_at	0.252091	0.050141	greenyellow	protein.postranslational modification	AT3G58760.1	1e-163	ankyrin protein kinase putative
Cit.32038.1.S1_at	30.2231	16.5666	greenyellow	protein.synthesis.elongation	AT4G29060.1	4e-56	emb2726 (embryo defective 2726); RNA binding / translation elongation factor
Cit.13125.1.S1_at	6.29367	0.9635	greenyellow	protein.synthesis.ribosomal protein.prokaryotic.chloroplast.50S subunit.PSRP6	AT5G17870.1	1e-23	PSRP6 (PLASTID-SPECIFIC 50S RIBOSOMAL PROTEIN 6)
Cit.32951.1.S1_at	21.3177	6.66722	greenyellow	protein.targeting.chloroplast	AT2G47450.1	5e-56	CAO (CHAOS); chromatin binding
Cit.11098.1.S1_at	8.26027	2.38722	greenyellow	protein.targeting.chloroplast	?	?	?
Cit.26126.1.S1_at	10.4511	4.87795	greenyellow	protein.targeting.nucleus	AT3G07250.1	1e-32	nuclear transport factor 2 (NTF2) family protein / RNA recognition motif (RRM)-containing protein
Cit.8595.1.S1_s_at	2.59007	1.37264	greenyellow	protein.targeting.secretory pathway.vacuole	AT4G32940.1	0	GAMMA-VPE (GAMMA VACUOLAR PROCESSING ENZYME); cysteine-type endopeptidase
Cit.20550.1.S1_at	75.2472	45.1649	greenyellow	PS.calvin cyle.rubisco interacting	AT2G39730.3	1e-24	RCA (RUBISCO ACTIVASE); ADP binding / ATP binding / enzyme regulator/ ribulose-1 5-bisphosphate carboxylase/oxygenase activator
Cit.7706.1.S1_at	8.35072	4.66159	greenyellow	PS.lightreaction.cyclic electron flow-chlororespiration	ATCG01110.1	1e-140	Encodes the 49KDa plastid NAD(P)H dehydrogenase subunit H protein. Its transcription is regulated by an ndhF-specific plastid sigm
Cit.29311.1.S1_at	6.9906	3.03137	greenyellow	PS.lightreaction.NADH DH	ATCG01050.1	1e-53	Represents a plastid-encoded subunit of a NAD(P)H dehydrogenase complex. Its mRNA is edited at four positions. Translation data is
Cit.17233.1.S1_at	52.6919	27.5393	greenyellow	PS.lightreaction.other electron carrier (ox/red).ferredoxin	AT1G60950.1	5e-56	FED A; 2 iron 2 sulfur cluster binding / electron carrier/ iron-sulfur cluster binding
Cit.10496.1.S1_at	48.291	25.1217	greenyellow	PS.lightreaction.photosystem I.PSI polypeptide subunits	AT1G30380.1	3e-53	PSAK (photosystem I subunit K)
Cit.28986.1.S1_x_at	31.6942	17.2427	greenyellow	PS.lightreaction.photosystem I.PSI polypeptide subunits	AT1G08380.1	2e-42	PSAO (photosystem I subunit O)
Cit.30551.1.S1_at	64.8813	26.3857	greenyellow	PS.lightreaction.photosystem I.PSI polypeptide subunits	AT4G12800.1	4e-78	PSAL (photosystem I subunit L)
Cit.6501.1.S1_at	7.61504	3.81758	greenyellow	PS.lightreaction.photosystem I.PSI polypeptide subunits	ATCG01050.1	4e-45	Represents a plastid-encoded subunit of a NAD(P)H dehydrogenase complex. Its mRNA is edited at four positions. Translation data is
Cit.30658.1.S1_at	54.7338	29.2415	greenyellow	PS.lightreaction.photosystem I.PSI polypeptide subunits	?	?	?
Cit.17203.1.S1_s_at	54.1222	32.603	greenyellow	PS.lightreaction.photosystem I.PSI polypeptide subunits	AT1G08380.1	1e-62	PSAO (photosystem I subunit O)
Cit.39003.1.S1_s_at	59.727	34.6168	greenyellow	PS.lightreaction.photosystem II.LHC-II	AT1G19150.1	1e-116	LHCA6; chlorophyll binding
Cit.23474.1.S1_at	12.2307	3.46267	greenyellow	PS.lightreaction.photosystem II.LHC-II	AT2G34420.1	5e-52	LHB1B2; chlorophyll binding
Cit.11501.1.S1_at	41.231	21.3638	greenyellow	PS.lightreaction.photosystem II.LHC-II	AT5G54270.1	1e-137	LHCB3 (LIGHT-HARVESTING CHLOROPHYLL B-BINDING PROTEIN 3); structural molecule
Cit.5057.1.S1_at	43.9888	24.4854	greenyellow	PS.lightreaction.photosystem II.LHC-II	AT1G19150.1	1e-114	LHCA6; chlorophyll binding
Cit.6147.1.S1_at	63.9271	38.4637	greenyellow	PS.lightreaction.photosystem II.PSII polypeptide subunits	AT1G14150.1	6e-51	oxygen evolving enhancer 3 (PsbQ) family protein
Cit.40088.1.S1_at	17.1239	11.47	greenyellow	PS.lightreaction.photosystem II.PSII polypeptide subunits	ATCG00580.1	8e-42	PSII cytochrome b559. There have been many speculations about the function of Cyt b559 but the most favored at present is that it pl
Cit.9959.1.S1_at	55.4264	31.2705	greenyellow	PS.lightreaction.photosystem II.PSII polypeptide subunits	AT4G05180.1	2e-87	PSBQ-2; calcium ion binding
Cit.7504.1.S1_at	85.5071	54.284	greenyellow	PS.lightreaction.photosystem II.PSII polypeptide subunits	AT2G39470.1	1e-69	PPL2 (PsbP-like protein 2); calcium ion binding
Cit.6148.1.S1_s_at	81.6169	51.9556	greenyellow	PS.lightreaction.photosystem II.PSII polypeptide subunits	AT1G14150.1	6e-51	oxygen evolving enhancer 3 (PsbQ) family protein
Cit.23018.1.S1_at	35.4038	18.8091	greenyellow	PS.lightreaction.photosystem II.PSII polypeptide subunits	AT4G05180.1	2e-34	PSBQ-2; calcium ion binding
Cit.15007.1.S1_at	39.9375	17.7621	greenyellow	PS.lightreaction.photosystem II.PSII polypeptide subunits	AT1G51400.1	2e-16	photosystem II 5 kD protein
Cit.13238.1.S1_at	52.0499	26.3081	greenyellow	PS.lightreaction.photosystem II.PSII polypeptide subunits	AT4G28660.1	2e-54	PSB28 (PHOTOSYSTEM II REACTION CENTER PSB28 PROTEIN)
Cit.11237.1.S1_s_at	63.1587	41.2537	greenyellow	PS.lightreaction.photosystem II.PSII polypeptide subunits	AT2G30570.1	3e-37	PSBW (PHOTOSYSTEM II REACTION CENTER W)
Cit.5392.1.S1_s_at	80.8558	47.1245	greenyellow	PS.lightreaction.photosystem II.PSII polypeptide subunits	AT1G03600.1	9e-53	photosystem II family protein
Cit.11236.1.S1_at	42.8348	26.2476	greenyellow	PS.lightreaction.photosystem II.PSII polypeptide subunits	AT2G30570.1	1e-35	PSBW (PHOTOSYSTEM II REACTION CENTER W)
Cit.3426.1.S1_s_at	39.1753	21.189	greenyellow	redox.ascorbate and glutathione.ascorbate	AT4G09010.1	1e-111	APX4 (ASCORBATE PEROXIDASE 4); heme binding / peroxidase
Cit.3426.1.S1_at	59.6467	36.2548	greenyellow	redox.ascorbate and glutathione.ascorbate	AT4G09010.1	1e-111	APX4 (ASCORBATE PEROXIDASE 4); heme binding / peroxidase
Cit.401.1.S1_x_at	1.29797	0.590535	greenyellow	redox.dismutases and catalases	AT1G08830.2	5e-73	CSD1 (COPPER/ZINC SUPEROXIDE DISMUTASE 1); superoxide dismutase
Cit.401.1.S1_s_at	0.970139	0.500217	greenyellow	redox.dismutases and catalases	AT1G08830.2	5e-73	CSD1 (COPPER/ZINC SUPEROXIDE DISMUTASE 1); superoxide dismutase
Cit.3949.1.S1_s_at	2.53366	1.2748	greenyellow	redox.dismutases and catalases	AT2G28190.1	5e-85	CSD2 (COPPER/ZINC SUPEROXIDE DISMUTASE 2); superoxide dismutase
Cit.705.1.S1_at	1.07622	0.6675	greenyellow	redox.dismutases and catalases	AT1G08830.2	5e-73	CSD1 (COPPER/ZINC SUPEROXIDE DISMUTASE 1); superoxide dismutase
Cit.19718.1.S1_s_at	8.44635	4.04228	greenyellow	redox.glutaredoxins	AT2G30540.1	3e-40	glutaredoxin family protein
Cit.15630.1.S1_at	17.9027	4.29493	greenyellow	redox.glutaredoxins	AT4G33040.1	1e-42	glutaredoxin family protein
Cit.17407.1.S1_at	1.20148	0.820683	greenyellow	RNA.regulation of transcription.Aux/IAA family	AT5G43700.1	1e-59	ATAUX2-11 (AUXIN INDUCIBLE 2-11); DNA binding / transcription factor
Cit.13868.1.S1_at	38.524	20.8643	greenyellow	RNA.regulation of transcription.Aux/IAA family	AT4G14550.1	3e-81	IAA14 (INDOLE-3-ACETIC ACID INDUCIBLE 14); protein binding / transcription factor/ transcription repressor
Cit.35445.1.S1_at	62.4756	35.0514	greenyellow	RNA.regulation of transcription.B3 transcription factor family	AT4G01580.1	8e-28	transcriptional factor B3 family protein
Cit.14910.1.S1_at	28.9374	12.2206	greenyellow	RNA.regulation of transcription.B3 transcription factor family	AT3G18990.1	8e-40	VRN1 (REDUCED VERNALIZATION RESPONSE 1); transcription repressor
Cit.4669.1.S1_at	53.0975	24.7636	greenyellow	RNA.regulation of transcription.bHLH Basic Helix-Loop-Helix family	AT4G34530.1	5e-54	CIB1 (CRYPTOCHROME-INTERACTING BASIC-HELIX-LOOP-HELIX 1); DNA binding / transcription factor
Cit.30990.1.S1_at	12.7937	5.46596	greenyellow	RNA.regulation of transcription.C2C2(Zn) CO-like Constans-like zinc finger family	AT4G15248.1	7e-21	zinc ion binding
Cit.30989.1.S1_s_at	20.2949	9.07696	greenyellow	RNA.regulation of transcription.C2C2(Zn) CO-like Constans-like zinc finger family	AT4G15248.1	2e-21	zinc ion binding
Cit.6654.1.S1_at	41.2525	19.6354	greenyellow	RNA.regulation of transcription.C2C2(Zn) YABBY family	AT2G45190.1	3e-68	AFO (ABNORMAL FLORAL ORGANS); protein binding / transcription factor/ transcription regulator
Cit.6562.1.S1_at	29.5459	12.473	greenyellow	RNA.regulation of transcription.C2H2 zinc finger family	AT1G66140.1	2e-17	ZFP4 (ZINC FINGER PROTEIN 4); nucleic acid binding / transcription factor/ zinc ion binding
Cit.19788.1.S1_s_at	26.2693	9.17457	greenyellow	RNA.regulation of transcription.C2H2 zinc finger family	AT1G66140.1	9e-20	ZFP4 (ZINC FINGER PROTEIN 4); nucleic acid binding / transcription factor/ zinc ion binding
Cit.36906.1.S1_at	12.6273	7.04826	greenyellow	RNA.regulation of transcription.G2-like transcription factor family GARP	AT1G69580.1	5e-61	transcription factor
Cit.14542.1.S1_s_at	50.401	25.0903	greenyellow	RNA.regulation of transcription.G2-like transcription factor family GARP	AT3G24120.1	1e-109	myb family transcription factor
Cit.30067.1.S1_at	12.1462	3.85536	greenyellow	RNA.regulation of transcription.GRAS transcription factor family	AT3G49950.1	1e-42	scarecrow transcription factor family protein
Cit.19365.1.S1_at	0.0504099	0.0075583	greenyellow	RNA.regulation of transcription.JUMONJI family	AT5G04240.1	6e-66	ELF6 (EARLY FLOWERING 6); transcription factor
Cit.15253.1.S1_s_at	0.54021	0.0524276	greenyellow	RNA.regulation of transcription.MADS box transcription factor family	AT3G54340.1	5e-61	AP3 (APETALA 3); DNA binding / transcription factor
Cit.30618.1.S1_s_at	4.91947	1.22325	greenyellow	RNA.regulation of transcription.MYB-related transcription factor family	AT5G17300.1	2e-71	myb family transcription factor
Cit.13801.1.S1_at	2.68099	0.623582	greenyellow	RNA.regulation of transcription.MYB-related transcription factor family	AT2G38090.1	2e-84	myb family transcription factor
Cit.26823.1.S1_at	34.1475	15.7312	greenyellow	RNA.regulation of transcription.Psudo ARR transcription factor family	AT5G24470.1	7e-18	APRR5 (ARABIDOPSIS PSEUDO-RESPONSE REGULATOR 5); transcription regulator/ two-component response regulator
Cit.7898.1.S1_at	60.4622	25.5168	greenyellow	RNA.regulation of transcription.unclassified	AT3G09210.1	1e-105	PTAC13 (PLASTID TRANSCRIPTIONALLY ACTIVE13); transcription elongation regulator
Cit.5335.1.S1_at	12.7312	7.52359	greenyellow	RNA.regulation of transcription.unclassified	AT4G36970.1	2e-78	remorin family protein
Cit.24513.1.S1_at	6.31442	1.93613	greenyellow	RNA.regulation of transcription.zf-HD	AT2G18350.1	1e-31	AtHB24 (ARABIDOPSIS THALIANA HOMEOBOX PROTEIN 24); DNA binding / transcription factor
Cit.14408.1.S1_s_at	78.9423	50.5583	greenyellow	RNA.RNA binding	AT1G60000.1	2e-78	29 kDa ribonucleoprotein chloroplast putative / RNA-binding protein cp29 putative
Cit.30213.1.S1_at	83.1241	48.1359	greenyellow	RNA.transcription	AT1G08540.1	2e-30	SIG2 (RNA POLYMERASE SIGMA SUBUNIT 2); DNA binding / DNA-directed RNA polymerase/ sigma factor/ transcription factor
Cit.13366.1.S1_at	5.43746	1.76843	greenyellow	secondary metabolism.flavonoids.chalcones	AT5G13930.1	1e-153	TT4 (TRANSPARENT TESTA 4); naringenin-chalcone synthase
Cit.16287.1.S1_at	19.5456	8.84396	greenyellow	secondary metabolism.flavonoids.isoflavonols	AT4G39230.1	1e-105	isoflavone reductase putative
Cit.9373.1.S1_s_at	0.742497	0.278934	greenyellow	secondary metabolism.flavonoids.isoflavonols	AT4G39230.1	1e-138	isoflavone reductase putative
Cit.19042.1.S1_at	0.406481	0.194074	greenyellow	secondary metabolism.flavonoids.isoflavonols	AT1G19540.1	4e-16	isoflavone reductase putative
Cit.3491.1.S1_at	59.0433	28.9273	greenyellow	secondary metabolism.isoprenoids.carotenoids.lycopene beta cyclase	AT3G10230.1	0	LYC (LYCOPENE CYCLASE); lycopene beta cyclase
Cit.30844.1.S1_s_at	42.6872	20.3258	greenyellow	secondary metabolism.isoprenoids.carotenoids.violaxanthin de-epoxidase	AT1G08550.2	3e-59	NPQ1 (NON-PHOTOCHEMICAL QUENCHING 1); violaxanthin de-epoxidase
Cit.20251.1.S1_at	49.243	22.9842	greenyellow	secondary metabolism.isoprenoids.carotenoids.violaxanthin de-epoxidase	AT1G08550.2	1e-51	NPQ1 (NON-PHOTOCHEMICAL QUENCHING 1); violaxanthin de-epoxidase
Cit.13924.1.S1_s_at	55.4669	29.5758	greenyellow	secondary metabolism.isoprenoids.carotenoids.violaxanthin de-epoxidase	AT1G08550.2	8e-92	NPQ1 (NON-PHOTOCHEMICAL QUENCHING 1); violaxanthin de-epoxidase
Cit.24458.1.S1_s_at	47.0163	18.9405	greenyellow	secondary metabolism.isoprenoids.non-mevalonate pathway.DXS	AT4G15560.1	1e-122	CLA1 (CLOROPLASTOS ALTERADOS 1); 1-deoxy-D-xylulose-5-phosphate synthase
Cit.15608.1.S1_at	1.17075	0.245121	greenyellow	secondary metabolism.isoprenoids.terpenoids	AT1G78955.1	2e-96	CAMS1 (Camelliol C synthase 1); beta-amyrin synthase
Cit.13397.1.S1_at	10.0197	4.18587	greenyellow	secondary metabolism.phenylpropanoids	AT5G67150.1	4e-93	transferase family protein
Cit.37373.1.S1_at	5.32693	1.34854	greenyellow	secondary metabolism.phenylpropanoids.lignin biosynthesis	AT2G18570.1	9e-37	UDP-glucoronosyl/UDP-glucosyl transferase family protein
Cit.22186.1.S1_s_at	4.22895	1.39239	greenyellow	secondary metabolism.phenylpropanoids.lignin biosynthesis.CCoAOMT	AT4G34050.1	1e-101	caffeoyl-CoA 3-O-methyltransferase putative
Cit.35279.1.S1_s_at	31.9494	15.8713	greenyellow	secondary metabolism.phenylpropanoids.lignin biosynthesis.COMT	AT5G54160.1	8e-98	ATOMT1 (O-METHYLTRANSFERASE 1); caffeate O-methyltransferase/ myricetin 3'-O-methyltransferase/ quercetin 3-O-methyltransferase
Cit.16734.1.S1_at	13.5759	5.59276	greenyellow	signalling.calcium	AT5G54490.1	1e-27	PBP1 (PINOID-BINDING PROTEIN 1); calcium ion binding / protein binding
Cit.15298.1.S1_s_at	31.8195	11.6603	greenyellow	signalling.calcium	AT5G03040.2	3e-25	iqd2 (IQ-domain 2); calmodulin binding
Cit.5268.1.S1_at	18.9295	9.35661	greenyellow	signalling.calcium	AT5G54490.1	2e-29	PBP1 (PINOID-BINDING PROTEIN 1); calcium ion binding / protein binding
Cit.35566.1.S1_s_at	4.62764	2.26465	greenyellow	signalling.calcium	AT2G43290.1	2e-40	MSS3 (multicopy suppressors of snf4 deficiency in yeast 3); calcium ion binding
Cit.11055.1.S1_s_at	8.02012	3.15948	greenyellow	signalling.G-proteins	AT4G35750.1	9e-87	Rho-GTPase-activating protein-related
Cit.20232.1.S1_at	2.99807	1.66187	greenyellow	signalling.G-proteins	AT4G35750.1	4e-24	Rho-GTPase-activating protein-related
Cit.20232.1.S1_s_at	2.46561	1.31437	greenyellow	signalling.G-proteins	AT4G35750.1	6e-77	Rho-GTPase-activating protein-related
Cit.6416.1.S1_at	9.53733	2.28306	greenyellow	signalling.G-proteins	AT3G07410.1	8e-69	AtRABA5b (Arabidopsis Rab GTPase homolog A5b); GTP binding
Cit.30225.1.S1_at	5.0382	1.91059	greenyellow	signalling.G-proteins	?	?	?
Cit.14457.1.S1_s_at	48.4966	16.1228	greenyellow	signalling.light	AT5G23730.1	1e-141	nucleotide binding
Cit.7068.1.S1_at	31.1917	13.2905	greenyellow	signalling.light	AT3G15570.1	1e-145	phototropic-responsive NPH3 family protein
Cit.19769.1.S1_x_at	36.2523	20.1909	greenyellow	signalling.light	AT3G22840.1	2e-58	ELIP1 (EARLY LIGHT-INDUCABLE PROTEIN); chlorophyll binding
Cit.14457.1.S1_at	57.5785	24.0087	greenyellow	signalling.light	AT5G23730.1	1e-141	nucleotide binding
Cit.24994.1.S1_at	74.5115	41.2068	greenyellow	signalling.light	AT5G10250.1	1e-50	DOT3 (DEFECTIVELY ORGANIZED TRIBUTARIES 3); protein binding / signal transducer
Cit.39051.1.S1_at	17.6302	2.99023	greenyellow	signalling.receptor kinases.DUF 26	AT2G28250.2	4e-81	NCRK; kinase
Cit.28406.1.S1_s_at	7.71389	3.05934	greenyellow	signalling.receptor kinases.DUF 26	AT1G53440.1	1e-74	leucine-rich repeat family protein / protein kinase family protein
Cit.12824.1.S1_s_at	0.141032	0.0118349	greenyellow	signalling.receptor kinases.DUF 26	AT1G01540.2	1e-124	protein kinase family protein
Cit.7890.1.S1_at	1.74921	0.154427	greenyellow	signalling.receptor kinases.DUF 26	AT4G23160.1	5e-31	protein kinase family protein
Cit.30756.1.S1_at	5.83716	2.50626	greenyellow	stress.abiotic.heat	AT5G52640.1	1e-102	ATHSP90.1 (HEAT SHOCK PROTEIN 90.1); ATP binding / unfolded protein binding
Cit.30931.1.S1_at	7.90595	3.12148	greenyellow	stress.abiotic.heat	AT5G52640.1	0	ATHSP90.1 (HEAT SHOCK PROTEIN 90.1); ATP binding / unfolded protein binding
Cit.30930.1.S1_s_at	5.78304	2.39351	greenyellow	stress.abiotic.heat	AT5G52640.1	0	ATHSP90.1 (HEAT SHOCK PROTEIN 90.1); ATP binding / unfolded protein binding
Cit.25374.1.S1_s_at	1.36702	0.788536	greenyellow	stress.abiotic.heat	AT4G25200.1	7e-66	ATHSP23.6-MITO (MITOCHONDRION-LOCALIZED SMALL HEAT SHOCK PROTEIN 23.6)
Cit.38819.1.S1_at	71.0744	43.5271	greenyellow	stress.abiotic.heat	AT5G21430.1	2e-33	DNAJ heat shock N-terminal domain-containing protein
Cit.31059.1.S1_at	0.467048	0.179402	greenyellow	stress.abiotic.heat	AT3G07770.1	1e-118	ATP binding
Cit.13194.1.S1_at	2.81762	0.806864	greenyellow	stress.abiotic.heat	AT5G52640.1	1e-124	ATHSP90.1 (HEAT SHOCK PROTEIN 90.1); ATP binding / unfolded protein binding
Cit.1299.1.S1_x_at	1.02419	0.249838	greenyellow	stress.abiotic.touch/wounding	AT4G24220.1	1e-165	VEP1 (VEIN PATTERNING 1); binding / catalytic
Cit.81.1.S1_at	6.25833	3.01608	greenyellow	stress.biotic.PR-proteins.proteinase inhibitors	AT1G17860.1	1e-22	trypsin and protease inhibitor family protein / Kunitz family protein
Cit.19362.1.S1_x_at	3.28717	2.05064	greenyellow	stress.biotic.PR-proteins.proteinase inhibitors	AT1G17860.1	8e-23	trypsin and protease inhibitor family protein / Kunitz family protein
Cit.16962.1.S1_x_at	8.04213	4.28798	greenyellow	stress.biotic.PR-proteins.proteinase inhibitors	AT1G17860.1	1e-22	trypsin and protease inhibitor family protein / Kunitz family protein
Cit.510.1.S1_x_at	6.49634	3.22046	greenyellow	stress.biotic.PR-proteins.proteinase inhibitors	AT1G17860.1	9e-23	trypsin and protease inhibitor family protein / Kunitz family protein
Cit.28468.1.S1_at	40.9995	24.2672	greenyellow	TCA / org. transformation.carbonic anhydrases	AT3G01500.2	5e-25	CA1 (CARBONIC ANHYDRASE 1); carbonate dehydratase/ zinc ion binding
Cit.814.1.S1_s_at	72.5685	46.4935	greenyellow	TCA / org. transformation.carbonic anhydrases	AT3G01500.3	1e-134	CA1 (CARBONIC ANHYDRASE 1); carbonate dehydratase/ zinc ion binding
Cit.38994.1.S1_at	75.585	42.8958	greenyellow	tetrapyrrole synthesis.chlorophyll b synthase	AT1G44446.3	1e-123	CH1 (CHLORINA 1); chlorophyllide a oxygenase
Cit.13126.1.S1_s_at	39.2822	16.0376	greenyellow	tetrapyrrole synthesis.magnesium protoporphyrin IX methyltransferase	AT4G25080.2	1e-124	CHLM (magnesium-protoporphyrin IX methyltransferase); magnesium protoporphyrin IX methyltransferase
Cit.15933.1.S1_at	9.05504	3.27014	greenyellow	tetrapyrrole synthesis.porphobilinogen deaminase	AT1G54790.2	4e-32	GDSL-motif lipase/hydrolase family protein
Cit.9940.1.S1_at	34.2168	16.2706	greenyellow	tetrapyrrole synthesis.protochlorophyllide reductase	AT5G54190.1	0	PORA; oxidoreductase/ protochlorophyllide reductase
Cit.30261.1.S1_at	17.9497	9.75914	greenyellow	transport.ABC transporters and multidrug resistance systems	AT4G31390.1	1e-176	ABC1 family protein
Cit.3078.1.S1_s_at	29.008	10.4883	greenyellow	transport.ABC transporters and multidrug resistance systems	AT1G67940.1	1e-102	ATNAP3; transporter
Cit.16126.1.S1_at	1.00282	0.373121	greenyellow	transport.amino acids	AT2G41190.1	1e-100	amino acid transporter family protein
Cit.15870.1.S1_at	8.70103	5.72286	greenyellow	transport.calcium	AT3G51860.1	3e-51	CAX3 (CATION EXCHANGER 3); calcium:cation antiporter/ calcium:hydrogen antiporter/ cation:cation antiporter
Cit.14465.1.S1_at	39.9248	11.0398	greenyellow	transport.Major Intrinsic Proteins.NIP	AT4G18910.1	4e-16	NIP1;2 (NOD26-LIKE INTRINSIC PROTEIN 1;2); arsenite transmembrane transporter/ water channel
Cit.3920.1.S1_s_at	1.94899	0.560042	greenyellow	transport.Major Intrinsic Proteins.NIP	AT1G80760.1	1e-138	NIP6;1 (NOD26-LIKE INTRINSIC PROTEIN 6;1); boron transporter/ glycerol transmembrane transporter/ urea transmembrane transporte
Cit.326.1.S1_s_at	26.9018	11.7714	greenyellow	transport.Major Intrinsic Proteins.PIP	AT2G37170.1	1e-142	PIP2B (PLASMA MEMBRANE INTRINSIC PROTEIN 2); water channel
Cit.4683.1.S1_at	16.179	5.55801	greenyellow	transport.metabolite transporters at the mitochondrial membrane	AT1G07030.1	1e-127	mitochondrial substrate carrier family protein
Cit.20717.1.S1_s_at	21.2888	8.73304	greenyellow	transport.metabolite transporters at the mitochondrial membrane	AT1G07030.1	1e-127	mitochondrial substrate carrier family protein
Cit.14951.1.S1_at	9.00761	3.90506	greenyellow	transport.metal	AT1G55910.1	1e-91	ZIP11 (ZINC TRANSPORTER 11 PRECURSOR); cation transmembrane transporter/ metal ion transmembrane transporter
Cit.29455.1.S1_s_at	12.7248	6.19977	greenyellow	transport.misc	AT3G03620.1	1e-156	MATE efflux family protein
Cit.2058.1.S1_s_at	14.6043	7.74523	greenyellow	transport.misc	AT3G03620.1	1e-156	MATE efflux family protein
Cit.6587.1.S1_s_at	20.5901	9.64492	greenyellow	transport.misc	AT1G75170.2	9e-72	SEC14 cytosolic factor family protein / phosphoglyceride transfer family protein
Cit.6587.1.S1_at	12.7441	5.90322	greenyellow	transport.misc	AT1G75170.2	9e-72	SEC14 cytosolic factor family protein / phosphoglyceride transfer family protein
Cit.15492.1.S1_at	44.9692	21.679	greenyellow	transport.peptides and oligopeptides	AT5G13400.1	1e-151	proton-dependent oligopeptide transport (POT) family protein
Cit.35675.1.S1_at	50.6821	26.4654	greenyellow	transport.peptides and oligopeptides	AT1G69850.1	1e-115	ATNRT1:2 (ARABIDOPSIS THALIANA NITRATE TRANSPORTER 1:2); calcium ion binding / transporter
Cit.15919.1.S1_at	18.6157	6.84837	greenyellow	transport.peptides and oligopeptides	AT2G40460.1	1e-136	proton-dependent oligopeptide transport (POT) family protein
Cit.7637.1.S1_at	1.57829	0.313613	greenyellow	transport.peptides and oligopeptides	AT1G68570.1	1e-103	proton-dependent oligopeptide transport (POT) family protein
Cit.12113.1.S1_s_at	14.1211	4.5317	greenyellow	transport.peptides and oligopeptides	AT1G69870.1	0	proton-dependent oligopeptide transport (POT) family protein
Cit.14015.1.S1_at	83.9452	49.0928	greenyellow	transport.phosphate	AT3G26570.2	0	PHT2;1 (PHOSPHATE TRANSPORTER 2;1); low affinity phosphate transmembrane transporter
Cit.4943.1.S1_at	69.8523	39.187	greenyellow	transport.phosphate	AT4G00370.1	0	ANTR2; inorganic phosphate transmembrane transporter/ organic anion transmembrane transporter
Cit.22029.1.S1_at	19.5166	12.6539	greenyellow	transport.potassium	AT5G55630.2	3e-38	ATKCO1; calcium-activated potassium channel/ ion channel/ outward rectifier potassium channel
Cit.22029.1.S1_s_at	9.2422	6.37486	greenyellow	transport.potassium	AT5G55630.2	1e-113	ATKCO1; calcium-activated potassium channel/ ion channel/ outward rectifier potassium channel
Cit.7423.1.S1_at	41.4082	24.6543	greenyellow	transport.sulphate	AT5G10180.1	2e-85	AST68; sulfate transmembrane transporter
Cit.35611.1.S1_at	0.481448	0.0870827	greenyellow	transport.unspecified anions	AT3G62270.1	1e-102	anion exchange family protein
Cit.29937.1.S1_s_at	11.2469	5.38801	greenyellow	transporter.sugars	AT2G43330.1	4e-82	INT1 (INOSITOL TRANSPORTER 1); carbohydrate transmembrane transporter/ myo-inositol:hydrogen symporter/ sugar:hydrogen symporte
Cit.15414.1.S1_at	5.42696	2.06233	greenyellow	transporter.sugars	AT5G61520.1	1e-174	hexose transporter putative
Cit.14998.1.S1_at	36.6935	11.8261	grey60	cell.organisation	AT4G03500.1	1e-33	ankyrin repeat family protein
Cit.11208.1.S1_at	22.255	8.67437	grey60	Co-factor and vitamine metabolism.riboflavin.GTP cyclohydrolase II	AT5G64300.1	0	ATGCH; 3 4-dihydroxy-2-butanone-4-phosphate synthase/ GTP cyclohydrolase II
Cit.3450.1.S1_at	41.0569	11.4778	grey60	development.unspecified	AT1G01720.1	1e-100	ATAF1; transcription activator/ transcription factor
Cit.33490.1.S1_at	26.5453	9.51628	grey60	development.unspecified	AT5G59450.1	6e-82	scarecrow-like transcription factor 11 (SCL11)
Cit.4392.1.S1_s_at	25.5269	12.7556	grey60	DNA.repair	AT1G01490.2	3e-41	heavy-metal-associated domain-containing protein
Cit.30085.1.S1_s_at	1.02132	0.208859	grey60	gluconeogenese/ glyoxylate cycle.PEPCK	AT4G37870.1	1e-160	PCK1 (PHOSPHOENOLPYRUVATE CARBOXYKINASE 1); ATP binding / phosphoenolpyruvate carboxykinase (ATP)/ phosphoenolpyruvate carboxyk
Cit.18086.1.S1_s_at	18.64	8.02839	grey60	hormone metabolism.ethylene.signal transduction	AT3G23240.1	5e-31	ERF1 (ETHYLENE RESPONSE FACTOR 1); DNA binding / transcription activator/ transcription factor
Cit.29533.1.S1_s_at	21.8408	8.94559	grey60	hormone metabolism.ethylene.signal transduction	AT5G47230.1	2e-60	ERF5 (ETHYLENE RESPONSIVE ELEMENT BINDING FACTOR 5); DNA binding / transcription activator/ transcription factor
Cit.1269.1.S1_at	8.2547	4.36304	grey60	hormone metabolism.ethylene.signal transduction	AT5G61600.1	3e-44	ethylene-responsive element-binding family protein
Cit.18086.1.S1_at	20.2807	8.1796	grey60	hormone metabolism.ethylene.signal transduction	AT3G23240.1	5e-31	ERF1 (ETHYLENE RESPONSE FACTOR 1); DNA binding / transcription activator/ transcription factor
Cit.13128.1.S1_s_at	2.06563	0.702947	grey60	hormone metabolism.ethylene.synthesis-degradation	AT5G24530.1	1e-139	DMR6 (DOWNY MILDEW RESISTANT 6); oxidoreductase/ oxidoreductase acting on paired donors with incorporation or reduction of mole
Cit.35787.1.S1_at	2.50356	0.650594	grey60	hormone metabolism.jasmonate.synthesis-degradation.lipoxygenase	AT1G55020.1	1e-40	LOX1; lipoxygenase
Cit.12979.1.S1_at	11.1475	5.42527	grey60	hormone metabolism.salicylic acid.synthesis-degradation	AT5G66430.1	2e-63	S-adenosyl-L-methionine:carboxyl methyltransferase family protein
Cit.6097.1.S1_at	7.08199	1.24127	grey60	lipid metabolism.lipid degradation.lysophospholipases.phospholipase D	AT2G42010.1	0	PLDBETA1 (PHOSPHOLIPASE D BETA 1); phospholipase D
Cit.29250.1.S1_s_at	0.478879	0.268381	grey60	major CHO metabolism.degradation.starch.starch cleavage	AT5G18670.1	0	BMY3; beta-amylase/ catalytic/ cation binding
Cit.1419.1.S1_s_at	0.746746	0.254345	grey60	major CHO metabolism.degradation.starch.starch cleavage	AT5G18670.1	0	BMY3; beta-amylase/ catalytic/ cation binding
Cit.29601.1.S1_s_at	12.3482	5.49483	grey60	major CHO metabolism.degradation.sucrose.invertases.neutral	AT1G56560.1	0	beta-fructofuranosidase putative / invertase putative / saccharase putative / beta-fructosidase putative
Cit.1774.1.S1_at	0.607703	0.505842	grey60	minor CHO metabolism.raffinose family.galactinol synthases.putative	AT1G56600.1	1e-136	AtGolS2 (Arabidopsis thaliana galactinol synthase 2); transferase transferring glycosyl groups / transferase transferring hex
Cit.1775.1.S1_s_at	0.722783	0.590443	grey60	minor CHO metabolism.raffinose family.galactinol synthases.putative	AT1G56600.1	1e-156	AtGolS2 (Arabidopsis thaliana galactinol synthase 2); transferase transferring glycosyl groups / transferase transferring hex
Cit.39867.1.S1_s_at	1.01487	0.305924	grey60	NA	AT5G28237.1	3e-60	tryptophan synthase beta subunit putative
Cit.9782.1.S1_s_at	1.2357	0.426497	grey60	NA	AT3G22890.1	0	APS1 (ATP SULFURYLASE 1); sulfate adenylyltransferase (ATP)
Cit.4526.1.S1_at	0.243883	0.148083	grey60	NA	AT4G34135.2	3e-86	UGT73B2 (UDP-GLUCOSYLTRANSFERASE 73B2); UDP-glucosyltransferase/ UDP-glycosyltransferase/ flavonol 3-O-glucosyltransferase/ que
Cit.2690.1.S1_at	9.97765	7.0996	grey60	NA	AT4G20820.1	1e-151	FAD-binding domain-containing protein
Cit.17228.1.S1_x_at	3.79558	1.48747	grey60	NA	AT4G34135.1	1e-131	UGT73B2 (UDP-GLUCOSYLTRANSFERASE 73B2); UDP-glucosyltransferase/ UDP-glycosyltransferase/ flavonol 3-O-glucosyltransferase/ que
Cit.2691.1.S1_at	19.8272	11.6569	grey60	NA	AT4G20860.1	2e-42	FAD-binding domain-containing protein
Cit.29543.1.S1_s_at	5.57277	2.3515	grey60	NA	AT2G33150.1	0	PKT3 (PEROXISOMAL 3-KETOACYL-COA THIOLASE 3); acetyl-CoA C-acyltransferase
Cit.5568.1.S1_s_at	0.988067	0.0498507	grey60	NA	AT5G24910.1	0	CYP714A1; electron carrier/ heme binding / iron ion binding / monooxygenase/ oxygen binding
Cit.31144.1.S1_at	10.5182	7.47594	grey60	NA	AT1G10070.3	1e-119	ATBCAT-2 (ARABIDOPSIS THALIANA BRANCHED-CHAIN AMINO ACID TRANSAMINASE 2); branched-chain-amino-acid transaminase/ catalytic
Cit.31022.1.S1_at	20.3583	10.9647	grey60	NA	AT2G32030.1	7e-51	GCN5-related N-acetyltransferase (GNAT) family protein
Cit.25089.1.S1_at	13.59	4.73035	grey60	NA	AT4G31500.1	1e-51	CYP83B1 (CYTOCHROME P450 MONOOXYGENASE 83B1); oxidoreductase acting on paired donors with incorporation or reduction of molec
Cit.7906.1.S1_at	5.33405	3.09531	grey60	NA	AT4G31500.1	1e-66	CYP83B1 (CYTOCHROME P450 MONOOXYGENASE 83B1); oxidoreductase acting on paired donors with incorporation or reduction of molec
Cit.4425.1.S1_at	5.5096	3.28731	grey60	NA	AT5G05260.1	1e-78	CYP79A2 (CYTOCHROME P450 79A2); oxidoreductase acting on paired donors with incorporation or reduction of molecular oxygen NAD
Cit.17456.1.S1_at	8.47168	5.67411	grey60	NA	AT5G05260.1	1e-41	CYP79A2 (CYTOCHROME P450 79A2); oxidoreductase acting on paired donors with incorporation or reduction of molecular oxygen NAD
Cit.31341.1.S1_at	26.7464	9.02007	grey60	NA	AT2G29420.1	1e-32	ATGSTU7 (ARABIDOPSIS THALIANA GLUTATHIONE S-TRANSFERASE TAU 7); glutathione transferase
Cit.4933.1.S1_at	0.358894	0.316998	grey60	not assigned.unknown	AT3G21360.1	1e-130	electron carrier/ oxidoreductase
Cit.17294.1.S1_at	11.5436	7.7556	grey60	not assigned.unknown	?	?	?
Cit.38504.1.S1_at	11.4754	5.34309	grey60	not assigned.unknown	?	?	?
Cit.7094.1.S1_at	6.47508	2.48415	grey60	not assigned.unknown	AT3G51580.1	7e-31	unknown protein
Cit.4151.1.S1_s_at	9.99948	5.01156	grey60	not assigned.unknown	AT3G56710.1	5e-08	SIB1 (SIGMA FACTOR BINDING PROTEIN 1); binding / protein binding
Cit.3195.1.S1_at	0.298908	0.0769238	grey60	not assigned.unknown	AT1G33055.1	7e-13	unknown protein
Cit.14999.1.S1_s_at	39.7014	12.7157	grey60	not assigned.unknown	AT4G03500.1	1e-33	ankyrin repeat family protein
Cit.18133.1.S1_at	2.37128	0.600214	grey60	not assigned.unknown	?	?	?
Cit.19530.1.S1_at	1.60926	0.164799	grey60	not assigned.unknown	?	?	?
Cit.5502.1.S1_at	9.55048	6.15568	grey60	not assigned.unknown	AT3G07600.1	8e-16	heavy-metal-associated domain-containing protein
Cit.9998.1.S1_s_at	0.15849	0.00428788	grey60	not assigned.unknown	AT5G25940.1	2e-21	early nodulin-related
Cit.25231.1.S1_at	6.25591	3.65752	grey60	not assigned.unknown	?	?	?
Cit.33098.1.S1_at	2.76148	1.01735	grey60	not assigned.unknown	AT4G00440.3	3e-09	unknown protein
Cit.34286.1.S1_at	18.3175	11.4335	grey60	not assigned.unknown	?	?	?
Cit.33145.1.S1_at	11.1685	4.99058	grey60	not assigned.unknown	AT3G22160.1	1e-24	VQ motif-containing protein
Cit.30307.1.S1_at	3.947	1.29351	grey60	not assigned.unknown	AT4G37990.1	1e-13	ELI3-2 (ELICITOR-ACTIVATED GENE 3-2); aryl-alcohol dehydrogenase/ mannitol dehydrogenase
Cit.10258.1.S1_s_at	34.4372	13.7031	grey60	not assigned.unknown	AT1G32928.1	5e-09	unknown protein
Cit.4151.1.S1_at	8.40029	3.92944	grey60	not assigned.unknown	AT3G56710.1	5e-08	SIB1 (SIGMA FACTOR BINDING PROTEIN 1); binding / protein binding
Cit.31072.1.S1_at	10.3756	4.90847	grey60	not assigned.unknown	AT3G06880.1	6e-07	nucleotide binding
Cit.3226.1.S1_at	44.4433	6.97015	grey60	not assigned.unknown	AT1G65020.1	3e-75	FUNCTIONS IN: molecular_function unknown; INVOLVED IN: biological_process unknown; LOCATED IN: endoplasmic reticulum plasma me
Cit.29700.1.S1_s_at	0.382128	0.310153	grey60	not assigned.unknown	AT3G21360.1	1e-130	electron carrier/ oxidoreductase
Cit.36236.1.S1_s_at	15.054	6.29566	grey60	not assigned.unknown	?	?	?
Cit.19960.1.S1_at	14.872	5.23617	grey60	not assigned.unknown	?	?	?
Cit.28233.1.S1_at	38.0254	7.72457	grey60	not assigned.unknown	?	?	?
Cit.30170.1.S1_at	0.0666186	0.0245921	grey60	not assigned.unknown	?	?	?
Cit.22036.1.S1_at	5.72784	2.12432	grey60	not assigned.unknown	AT1G23780.1	1e-21	F-box family protein
Cit.38351.1.S1_at	3.37336	1.61181	grey60	not assigned.unknown	AT2G04090.1	2e-11	MATE efflux family protein
Cit.9620.1.S1_s_at	1.37308	1.19927	grey60	not assigned.unknown	AT1G61800.1	1e-95	GPT2; antiporter/ glucose-6-phosphate transmembrane transporter
Cit.23622.1.S1_s_at	16.8369	8.69353	grey60	not assigned.unknown	AT2G47485.1	4e-09	unknown protein
Cit.18211.1.S1_at	12.8057	9.52111	grey60	not assigned.unknown	?	?	?
Cit.25231.1.S1_x_at	6.81964	3.89817	grey60	not assigned.unknown	?	?	?
Cit.17074.1.S1_s_at	3.63192	1.64071	grey60	not assigned.unknown	AT2G18950.1	1e-71	HPT1 (HOMOGENTISATE PHYTYLTRANSFERASE 1); homogentisate phytyltransferase/ prenyltransferase
Cit.30163.1.S1_at	28.1236	11.3045	grey60	not assigned.unknown	AT1G72240.1	4e-12	unknown protein
Cit.28251.1.S1_at	21.6649	8.46943	grey60	not assigned.unknown	AT1G68390.1	2e-36	unknown protein
Cit.18055.1.S1_s_at	4.42082	2.43959	grey60	not assigned.unknown	AT2G16250.1	1e-112	leucine-rich repeat transmembrane protein kinase putative
Cit.11822.1.S1_at	0.18278	0.0296503	grey60	not assigned.unknown	AT4G14720.1	6e-25	PPD2; dioxygenase/ metal ion binding
Cit.21765.1.S1_s_at	0.80917	0.700169	grey60	not assigned.unknown	?	?	?
Cit.21827.1.S1_at	9.19302	2.36644	grey60	not assigned.unknown	?	?	?
Cit.18251.1.S1_at	33.9174	12.9082	grey60	not assigned.unknown	AT5G05300.1	4e-06	unknown protein
Cit.3757.1.S1_at	7.10885	3.70884	grey60	not assigned.unknown	AT2G46400.1	2e-06	WRKY46; transcription factor
Cit.19826.1.S1_s_at	0.564916	0.0683034	grey60	not assigned.unknown	AT1G10740.2	1e-37	unknown protein
Cit.17204.1.S1_at	9.98278	4.85121	grey60	not assigned.unknown	AT3G56710.1	1e-07	SIB1 (SIGMA FACTOR BINDING PROTEIN 1); binding / protein binding
Cit.19106.1.S1_s_at	1.06172	0.0299261	grey60	not assigned.unknown	AT1G10760.1	0	SEX1 (STARCH EXCESS 1); alpha-glucan water dikinase
Cit.29575.1.S1_s_at	25.2322	9.49026	grey60	not assigned.unknown	AT4G29780.1	0	unknown protein
Cit.11181.1.S1_s_at	43.5103	11.1808	grey60	not assigned.unknown	AT1G19180.1	4e-26	JAZ1 (JASMONATE-ZIM-DOMAIN PROTEIN 1); protein binding
Cit.29880.1.S1_at	18.4877	5.98231	grey60	protein.degradation.AAA type	AT5G40010.1	1e-121	AATP1 (AAA-ATPase 1); ATP binding / ATPase/ nucleoside-triphosphatase/ nucleotide binding
Cit.30095.1.S1_at	5.84003	1.74184	grey60	protein.degradation.ubiquitin.E3.RING	AT1G29340.1	8e-22	PUB17 (PLANT U-BOX 17); ubiquitin-protein ligase
Cit.19517.1.S1_x_at	0.25895	0.0477229	grey60	protein.degradation.ubiquitin.ubiquitin	AT4G05320.4	0	UBQ10 (POLYUBIQUITIN 10); protein binding
[truncated: 1,545 more rows]

## Sheet: 65 common genes in network 
Co-expression network analysis for top 65 common genes and their distribution among different modules
S.No.	ProbesetID	kTotal	kWithin	moduleColors	pathway	AtGID	EScore	Arabidopsisannotation
1	Cit.8206.1.S1_s_at	19.6802	7.67532	black	hormone metabolism.jasmonate.synthesis-degradation.lipoxygenase	AT3G45140.1	1e-109	LOX2 (LIPOXYGENASE 2); lipoxygenase
2	Cit.19674.1.S1_s_at	16.3935	6.77317	black	not assigned.unknown	AT3G45140.1	1e-109	LOX2 (LIPOXYGENASE 2); lipoxygenase
3	Cit.29171.1.S1_at	4.87553	1.26908	black	not assigned.unknown	AT5G02580.1	6e-07	unknown protein
4	Cit.10244.1.S1_s_at	0.132126	0.0516963	black	secondary metabolism.phenylpropanoids	AT4G35160.1	7e-47	O-methyltransferase family 2 protein
5	Cit.17235.1.S1_s_at	22.2792	19.6838	blue	hormone metabolism.abscisic acid.synthesis-degradation.synthesis.9-cis-epoxycarotenoid dioxygenase	AT1G30100.1	1e-69	NCED5 (NINE-CIS-EPOXYCAROTENOID DIOXYGENASE 5); 9-cis-epoxycarotenoid dioxygenase
6	Cit.29914.1.S1_s_at	21.4049	15.3657	blue	lipid metabolism.FA desaturation.omega 3 desaturase	AT3G12120.2	2e-89	FAD2 (FATTY ACID DESATURASE 2); delta12-fatty acid dehydrogenase/ omega-6 fatty acid desaturase
7	Cit.10010.1.S1_at	9.5722	4.18336	blue	not assigned.unknown	?	?	?
8	Cit.17023.1.S1_s_at	2.822	0.516945	blue	NA	AT5G62360.1	4e-57	invertase/pectin methylesterase inhibitor family protein
9	Cit.38752.1.S1_at	3.62648	0.510785	blue	TCA / org. transformation.carbonic anhydrases	AT3G52720.1	4e-29	ACA1 (ALPHA CARBONIC ANHYDRASE 1); carbonate dehydratase/ zinc ion binding
10	Cit.6534.1.S1_at	0.467483	0.130269	blue	transport.ABC transporters and multidrug resistance systems	AT1G31770.1	1e-91	ABC transporter family protein
11	Cit.4972.1.S1_s_at	1.14298	0.586051	cyan	development.unspecified	AT5G07050.1	1e-143	LOCATED IN: membrane; CONTAINS InterPro DOMAIN/s: Protein of unknown function DUF6 transmembrane (InterPro:IPR000620); BEST Arab
12	Cit.19313.1.S1_s_at	0.340463	0.0416785	darkmagenta	not assigned.unknown	AT4G22505.1	2e-07	INVOLVED IN: lipid transport; CONTAINS InterPro DOMAIN/s: Bifunctional inhibitor/plant lipid transfer protein/seed storage (Int
13	Cit.16855.1.S1_at	10.6784	6.28967	greenyellow	not assigned.unknown	AT2G25737.1	9e-43	unknown protein
14	Cit.18669.1.S1_at	15.0841	4.39289	greenyellow	not assigned.unknown	AT1G70830.5	3e-06	MLP28 (MLP-LIKE PROTEIN 28)
15	Cit.23318.1.S1_s_at	3.6808	3.0596	greenyellow	not assigned.unknown	?	?	?
16	Cit.13366.1.S1_at	5.43746	1.76843	greenyellow	secondary metabolism.flavonoids.chalcones	AT5G13930.1	1e-153	TT4 (TRANSPARENT TESTA 4); naringenin-chalcone synthase
17	Cit.9504.1.S1_s_at	4.23545	1.67638	greenyellow	major CHO metabolism.synthesis.starch.starch synthase	AT1G32900.1	0	starch synthase putative
18	Cit.10816.1.S1_at	9.97876	3.32819	grey60	RNA.regulation of transcription.WRKY domain transcription factor family	AT1G80840.1	8e-33	WRKY40; transcription factor
19	Cit.9620.1.S1_s_at	1.37308	1.19927	grey60	not assigned.unknown	AT1G61800.1	1e-95	GPT2; antiporter/ glucose-6-phosphate transmembrane transporter
20	Cit.9625.1.S1_s_at	1.22705	1.1406	grey60	transport.metabolite transporters at the envelope membrane	AT1G61800.1	1e-179	GPT2; antiporter/ glucose-6-phosphate transmembrane transporter
21	Cit.22602.1.S1_at	0.847137	0.66383	grey60	transport.metabolite transporters at the envelope membrane	AT1G61800.1	3e-32	GPT2; antiporter/ glucose-6-phosphate transmembrane transporter
22	Cit.25840.1.S1_s_at	8.98687	3.48365	midnightblue	transport.ABC transporters and multidrug resistance systems	AT1G17840.1	0	WBC11 (WHITE-BROWN COMPLEX HOMOLOG PROTEIN 11); ATPase coupled to transmembrane movement of substances / fatty acid transporter
23	Cit.40325.1.S1_s_at	3.95734	2.0823	midnightblue	tetrapyrrole synthesis.unspecified	AT1G19670.1	1e-68	ATCLH1 (ARABIDOPSIS THALIANA CORONATINE-INDUCED PROTEIN 1); chlorophyllase
24	Cit.28102.1.S1_s_at	2.38142	1.73427	midnightblue	redox.dismutases and catalases	AT1G08830.2	3e-21	CSD1 (COPPER/ZINC SUPEROXIDE DISMUTASE 1); superoxide dismutase
25	Cit.7043.1.S1_at	1.99317	1.47286	midnightblue	stress.biotic.PR-proteins.proteinase inhibitors	AT1G17860.1	6e-28	trypsin and protease inhibitor family protein / Kunitz family protein
26	Cit.28099.1.S1_at	0.922822	0.627995	midnightblue	not assigned.unknown	?	?	?
27	Cit.28117.1.S1_s_at	0.35879	0.125715	midnightblue	protein.degradation.aspartate protease	AT5G33340.1	1e-34	CDR1 (CONSTITUTIVE DISEASE RESISTANCE 1); aspartic-type endopeptidase
28	Cit.14903.1.S1_s_at	1.7469	1.23958	orange	not assigned.unknown	AT4G11385.1	2e-06	unknown protein
29	Cit.18360.1.S1_s_at	1.88785	1.23328	orange	not assigned.unknown	AT4G11385.1	2e-06	unknown protein
30	Cit.9760.1.S1_s_at	2.98633	1.16166	orange	not assigned.unknown	AT5G42360.1	7e-78	kelch repeat-containing F-box family protein
31	Cit.14954.1.S1_at	2.41637	0.951046	orange	not assigned.unknown	AT1G42430.1	1e-120	unknown protein
32	Cit.15355.1.S1_at	0.356785	0.0439328	orangered4	hormone metabolism.ethylene.synthesis-degradation	AT4G10490.1	5e-80	oxidoreductase 2OG-Fe(II) oxygenase family protein
33	Cit.17562.1.S1_at	4.62681	4.4754	paleturquoise	not assigned.unknown	?	?	?
34	Cit.35955.1.S1_at	3.93442	3.78752	paleturquoise	cell.organisation	AT2G02340.1	6.9e-21	AtPP2-B8 (Phloem protein 2-B8); carbohydrate binding
35	Cit.5973.1.S1_s_at	3.69871	3.55565	paleturquoise	not assigned.unknown	?	?	?
36	Cit.28305.1.S1_at	3.32966	3.13564	paleturquoise	transport.metal	AT5G62160.1	1e-42	AtZIP12 (ZINC TRANSPORTER 12 PRECURSOR); cation transmembrane transporter/ metal ion transmembrane transporter
37	Cit.11459.1.S1_s_at	2.1932	1.07496	paleturquoise	transport.metal	AT1G05300.1	1e-109	ZIP5; cation transmembrane transporter/ metal ion transmembrane transporter
38	Cit.5512.1.S1_at	1.32616	1.03859	paleturquoise	not assigned.unknown	AT1G12030.1	7e-56	unknown protein
39	Cit.11460.1.S1_at	2.13453	0.862679	paleturquoise	transport.metal	AT1G05300.1	1e-107	ZIP5; cation transmembrane transporter/ metal ion transmembrane transporter
40	Cit.34982.1.S1_at	0.916443	0.761563	paleturquoise	not assigned.unknown	AT1G04120.1	8e-16	ATMRP5; ATPase coupled to transmembrane movement of substances / sulfonylurea receptor
41	Cit.1914.1.S1_s_at	2.382	0.622776	paleturquoise	not assigned.unknown	?	?	?
42	Cit.31379.1.S1_at	0.740674	0.162566	paleturquoise	not assigned.unknown	?	?	?
43	Cit.12214.1.S1_s_at	1.88911	1.2038	plum1	development.unspecified	AT5G46590.1	2e-72	anac096 (Arabidopsis NAC domain containing protein 96); transcription factor
44	Cit.12214.1.S1_at	1.75054	1.13601	plum1	development.unspecified	AT4G17980.1	1e-25	anac071 (Arabidopsis NAC domain containing protein 71); transcription factor
45	Cit.13437.1.S1_s_at	1.97316	0.556116	plum1	major CHO metabolism.synthesis.starch.AGPase	AT4G39210.1	0	APL3; glucose-1-phosphate adenylyltransferase
46	Cit.17398.1.S1_at	1.44383	0.403657	plum1	not assigned.unknown	AT5G04080.1	6e-10	unknown protein
47	Cit.33707.1.S1_at	1.35461	0.382276	plum1	not assigned.unknown	AT4G27900.2	9e-26	FUNCTIONS IN: molecular_function unknown; INVOLVED IN: biological_process unknown; LOCATED IN: cellular_component unknown; EXPR
48	Cit.7635.1.S1_at	0.580198	0.313779	plum1	lipid metabolism.lipid degradation.lysophospholipases.carboxylesterase	AT3G15650.1	9e-23	phospholipase/carboxylesterase family protein
49	Cit.14406.1.S1_at	1.12491	0.297554	plum1	not assigned.unknown	AT3G48660.1	4e-27	unknown protein
50	Cit.3534.1.S1_s_at	0.392956	0.114395	plum1	not assigned.unknown	?	?	?
51	Cit.23598.1.S1_s_at	1.35461	0.992397	red	not assigned.unknown	AT5G15500.2	1e-07	ankyrin repeat family protein
52	Cit.5367.1.S1_at	1.31204	0.916123	red	not assigned.unknown	AT5G15500.2	1e-07	ankyrin repeat family protein
53	Cit.36677.1.S1_at	1.60955	0.39955	royalblue	major CHO metabolism.degradation.starch.starch cleavage	AT4G17090.1	4e-97	CT-BMY (CHLOROPLAST BETA-AMYLASE); beta-amylase
54	Cit.39675.1.S1_at	1.95462	0.361497	royalblue	major CHO metabolism.degradation.starch.starch cleavage	AT4G17090.1	1e-110	CT-BMY (CHLOROPLAST BETA-AMYLASE); beta-amylase
55	Cit.30071.1.S1_at	0.556623	0.282951	royalblue	not assigned.unknown	AT5G02580.1	2e-30	unknown protein
56	Cit.10032.1.S1_x_at	1.28742	0.210243	saddlebrown	hormone metabolism.gibberelin.induced-regulated-responsive-activated	AT1G75750.1	3e-37	GASA1 (GAST1 PROTEIN HOMOLOG 1)
57	Cit.25075.1.S1_s_at	4.61669	2.34195	salmon	transport.peptides and oligopeptides	AT1G18880.1	4e-72	proton-dependent oligopeptide transport (POT) family protein
58	Cit.36935.1.S1_s_at	1.38167	0.736562	salmon	hormone metabolism.salicylic acid.synthesis-degradation	AT1G19640.1	2e-91	JMT (JASMONIC ACID CARBOXYL METHYLTRANSFERASE); jasmonate O-methyltransferase
59	Cit.12172.1.S1_at	1.36133	0.791078	skyblue3	secondary metabolism.phenylpropanoids.lignin biosynthesis.COMT	AT4G35160.1	5e-46	O-methyltransferase family 2 protein
60	Cit.25273.1.S1_at	0.698705	0.413655	skyblue3	not assigned.unknown	AT5G35810.1	3e-06	FUNCTIONS IN: molecular_function unknown; INVOLVED IN: biological_process unknown; LOCATED IN: endomembrane system; CONTAINS In
61	Cit.14500.1.S1_at	0.523806	0.213249	skyblue3	protein.degradation.ubiquitin.ubiquitin protease	AT3G17380.1	4e-49	meprin and TRAF homology domain-containing protein / MATH domain-containing protein
62	Cit.15540.1.S1_at	2.5222	0.139516	violet	NA	AT2G22420.1	1e-150	peroxidase 17 (PER17) (P17)
63	Cit.18023.1.S1_at	2.16915	1.26717	yellow	transport.amino acids	AT1G77380.1	1e-100	AAP3; amino acid transmembrane transporter
64	Cit.10032.1.S1_s_at	2.03049	0.174803	yellow	hormone metabolism.gibberelin.induced-regulated-responsive-activated	AT1G75750.1	3e-37	GASA1 (GAST1 PROTEIN HOMOLOG 1)
65	Cit.19313.1.S1_at	0.977785	0.172297	yellowgreen	not assigned.unknown	AT5G19340.1	2e-05	unknown protein

## Sheet: 11 R specific genes in network
Co-expression network analysis for 11 R specific genes and their distribution among different modules
S.No.	ProbesetID	kTotal	kWithin	moduleColors	pathway	AtGID	EScore	Arabidopsisannotation
1	Cit.38319.1.S1_s_at	18.4621	13.5345	blue	secondary metabolism.isoprenoids.terpenoids	AT5G23960.1	1e-121	TPS21 (TERPENE SYNTHASE 21); (-)-E-beta-caryophyllene synthase/ alpha-humulene synthase
2	Cit.35004.1.S1_s_at	10.806	5.09413	blue	not assigned.unknown	AT5G03370.1	2e-35	acylphosphatase family, lectin-related protein precursor
3	Cit.8609.1.S1_x_at	10.1822	4.57865	blue	not assigned.unknown	AT5G55830.1	3e-20	lectin protein kinase putative
4	Cit.30453.1.S1_at	8.76993	2.06682	cyan	minor CHO metabolism.myo-inositol.InsP Synthases	AT2G22240.2	6e-87	MIPS2 (MYO-INOSITOL-1-PHOSTPATE SYNTHASE 2); binding / catalytic/ inositol-3-phosphate synthase
5	Cit.8763.1.S1_s_at	5.00316	1.42684	darkolivegreen	transport.Major Intrinsic Proteins.PIP	AT4G00430.1	1e-147	PIP1;4 (PLASMA MEMBRANE INTRINSIC PROTEIN 1;4); water channel
6	Cit.37265.1.S1_at	8.55294	3.77118	darkred	cell.vesicle transport	AT2G35190.1	2e-30	NPSN11 (NOVEL PLANT SNARE 11); SNAP receptor/ protein transporter
7	Cit.14457.1.S1_at	57.5785	24.0087	greenyellow	development.unspecified	AT5G23730.1	1e-141	nucleotide binding
8	Cit.6562.1.S1_at	29.5459	12.473	greenyellow	RNA.regulation of transcription.C2H2 zinc finger family	AT1G66140.1	2e-17	ZFP4 (ZINC FINGER PROTEIN 4); nucleic acid binding / transcription factor/ zinc ion binding
9	Cit.29311.1.S1_at	6.9906	3.03137	greenyellow	PS.lightreaction.NADH DH	ATCG01050.1	1e-53	Represents a plastid-encoded subunit of a NAD(P)H dehydrogenase complex. Its mRNA is edited at four positions. Translation data is
10	Cit.940.1.S1_s_at	0.580579	0.330875	orange	hormone metabolism.ethylene.synthesis-degradation	AT3G13610.1	1e-136	oxidoreductase 2OG-Fe(II) oxygenase family protein
11	Cit.18329.1.S1_at	0.597026	0.281152	violet	not assigned.unknown	?	?	?
