# Supplementary material for: Comprehensive meta-analysis, co-expression, and miRNA nested network analysis identifies gene candidates in citrus against Huanglongbing disease
Source: BMC Plant Biol. 2015 Jul 28;15:184. doi: 10.1186/s12870-015-0568-4 (PMC4517500; doi:10.1186/s12870-015-0568-4)
Supplement: Additional file 15: — Detail of miRNA- probe set interactions. Description of 10 miRNA classes and their 24 targeted probe sets with respective expression profile among 22 datasets. [file 12870_2015_568_MOESM15_ESM.xls]

## Sheet: Sheet1
S.No.	miRNA class	Probeset ID	MapMan pathway	Description	ATGID	Madam vinous	Celopatra	US 897	Sweet orange	Valencia root	Valencia stem	Valencia 5-9 wai	Valencia 13-17 wai	RL 5 wai	RL 17 wai	RL 27 wai	Madam Vinous 5 wai	Madam Vinous 17 wai	Madam Vinous 27 wai	Immature fruit	Mature fruit	Hamlin_JV	Hamlin_VT	Hamlin_FF	Valencia_JV	Valencia_VT	Valencia_FF
1	Csi-miR164	Cit.14005.1.S1_s_at	-	expansin [Prunus cerasus] /REP_ORG=Citrus	AT3G08030.1	-2.17	6.1	2.79	0	0	0	4.87	0	0	0	-1.77	0	0	0	0	0	0	0	0	0	0	0
1	Csi-miR164	Cit.11860.1.S1_at	-	P0414E03.8 [Oryza sativa (japonica cultivar-group)] /REP_ORG=Citrus	AT5G61430.1	-2.11	0	0	0	0	0	0	0	0	0	0	0	-1.06	0	0	0	0	0	0	0	0	0
2	Csi-miR166	Cit.14666.1.S1_at	polyamine metabolism.synthesis.spermidine synthase	spermine synthase [Arabis gemmifera] /REP_ORG=Citrus	AT5G19530.1	0	0	0	0	0	0	0	0	0	0	0	0	-1.38	0	0	0	0	0	0	0	0	0
2	Csi-miR166	Cit.15346.1.S1_s_at	RNA.regulation of transcription.HB;Homeobox transcription factor family	HD-Zip protein [Zinnia elegans] /REP_ORG=Citrus	AT5G60690.1	-2.53	0	0	0	0	0	0	0	0	0	0	0	-1.31	0	0	0	0	0	0	0	0	0
2	Csi-miR166	Cit.7481.1.S1_at	RNA.regulation of transcription.HB;Homeobox transcription factor family	PHAVOLUTA-like HD-ZIPIII protein [Nicotiana sylvestris] /REP_ORG=Citrus	AT2G34710.1	-3.53	0	0	-2.05	0	0	0	0	0	0	0	0	-1.73	0	0	0	0	0	0	0	0	0
2	Csi-miR166	Cit.11989.1.S1_at	RNA.regulation of transcription.HB;Homeobox transcription factor family	homeodomain-leucine zipper protein [Arabidopsis thaliana] ref|NP_175627.1| homeobox-leucine zipper family protein / lipid-binding START doma /REP_ORG=Citrus	AT1G52150.2	-2.06	0	0	0	0	0	0	0	0	0	0	0	0	0	0	0	0	0	0	0	0	0
2	Csi-miR166	Cit.12380.1.S1_at	-	unknown protein [Oryza sativa (japonica cultivar-group)] /REP_ORG=Citrus	AT4G32880.1	-6.72	0	0	0	0	0	0	0	0	0	1.39	0	-2.71	0	0	0	0	0	0	0	0	0
3	Csi-miR156	Cit.14355.1.S1_at	development.unspecified	OSJNBb0034G17.20 [Oryza sativa (japonica cultivar-group)] emb|CAD41588.1| OSJNBb0034G17.20 [Oryza sativa (japonica cultivar-group)] emb|CAE0 /REP_ORG=Citrus	AT5G43270.1	-3.41	0	0	0	0	0	0	0	0	0	0	0	-2.13	0	0	0	0	0	0	0	0	0
3	Csi-miR156	Cit.15466.1.S1_at	development.unspecified	squamosa promoter binding protein-homologue 5 [Antirrhinum majus] pir||T52297 squamosa promoter binding protein-homolog 5 [imported] - garde /REP_ORG=Citrus	AT2G42200.1	-2.45	0	0	0	0	0	0	0	0	0	0	0	0	0	0	0	0	0	0	0	0	0
4	Csi-miR167	Cit.22035.1.S1_a_at	-		AT5G37020.1	0	2.61	0	0	0	3.27	0	0	0	0	0	0	0	0	0	0	0	0	0	0	0	0
4	Csi-miR167	Cit.22029.1.S1_at	-	outward-rectifying potassium channel KCO1 [Eucalyptus camaldulensis] gb|AAF97727.1| Eucalyptus camaldulensis outward-rectifying potassium ch /REP_ORG=Citrus	AT1G53570.3	0	-2.01	0	0	0	0	0	0	0	0	0	0	0	0	0	0	0	0	0	0	0	0
5	Csi-miR172	Cit.19822.1.S1_s_at	not assigned.unknown	PHAP2B protein [Petunia x hybrida] /REP_ORG=Citrus	AT4G36920.1	0	2.21	0	0	0	0	0	0	0	0	0	1.11	0	0	0	0	0	0	0	0	0	0
5	Csi-miR172	Cit.13801.1.S1_at	-	MYB-like transcription factor DIVARICATA [Antirrhinum majus] /REP_ORG=Citrus	AT2G37040.1	2.07	0	0	0	0	0	0	0	0	0	0	0	1.03	0	0	0	0	0	0	0	0	0
5	Csi-miR172	Cit.30073.1.S1_at	-	Enod8.3 [Medicago truncatula] /REP_ORG=Citrus	AT2G28550.1	-4.67	0	0	0	0	0	0	0	0	0	0	0	0	0	0	0	0	0	0	0	0	0
6	Csi-miR396	Cit.8235.1.S1_at	redox.ascorbate and glutathione.ascorbate	cytosolic ascorbate peroxidase [Nicotiana tabacum] /REP_ORG=Citrus	AT1G07890.8	-2.01	0	0	0	0	0	0	0	0	0	0	-1.09	-1.02	0	0	0	0	0	0	0	0	0
6	Csi-miR396	Cit.16271.1.S1_at	protein.degradation	nuclear matrix constituent protein 1 - carrot dbj|BAA20407.1| nuclear matrix constituent protein 1 (NMCP1) [Daucus carota] /REP_ORG=Citrus	AT1G67230.1	11.11	0	0	0	0	0	0	0	0	0	0	0	3.38	0	0	0	0	0	0	0	0	0
6	Csi-miR396	Cit.26437.1.S1_s_at	protein.degradation.cysteine protease	papain-like cysteine protease [Sandersonia aurantiaca] /REP_ORG=Citrus	AT1G47128.1	0	0	0	0	0	0	0	0	1.02	0	0	0	0	0	0	0	0	0	0	0	0	0
6	Csi-miR396	Cit.18551.1.S1_at	not assigned.unknown	cysteine protease [Daucus carota] /REP_ORG=Citrus	AT5G43060.1	0	2.61	0	0	0	0	0	0	0	0	0	0	0	0	0	0	0	0	0	0	0	0
7	Csi-miR403	Cit.9149.1.S1_s_at	misc.protease inhibitor/seed storage/lipid transfer protein (LTP) family protein	probable lipid transfer protein family protein [Tamarix androssowii] /REP_ORG=Citrus	AT2G24260.1	0	0	0	0	0	0	0	0	0	0	0	1.44	1.15	0	-2.24335	0	0	-2	0	0	-3.1	0
7	Csi-miR403	Cit.30775.1.S1_s_at	-	thaumatin isolog [Arabidopsis thaliana] /REP_ORG=Citrus	AT1G31280.1	0	0	0	0	0	-2.19	0	0	0	1.92	0	0	0	0	0	0	2.2	3.7	0	0	0	0
8	Csi-miR169	Cit.5683.1.S1_at	RNA.regulation of transcription.CCAAT box binding factor family; HAP2	putative CCAAT-binding transcription factor [Oryza sativa (japonica cultivar-group)] gb|AAO19379.1| putative CCAAT-binding transcription fac /REP_ORG=Citrus	AT5G12840.4	2.23	0	0	0	0	0	0	0	0	0	0	0	1.12	0	0	0	0	0	0	0	0	0
8	Csi-miR169	Cit.14615.1.S1_at	RNA.regulation of transcription.CCAAT box binding factor family; HAP2	At1g72830 [Arabidopsis thaliana] gb|AAM98169.1| CCAAT-binding factor B subunit-like protein	AT1G72830.1	2.72	0	0	2.46	0	0	0	0	0	0	0	0	1.4	0	0	0	0	0	0	0	0	0
9	Csi-miR160	Cit.30648.1.S1_s_at	-	small heat shock protein [Lycopersicon esculentum] gb|AAM96944.1| small heat shock protein [Lycoper	AT2G28350.1	4.01	0	0	0	0	-4.18	0	0	0	0	0	-2.29	1.94	-1.82	0	0	3.2	2	0	2.1	0	0
10	Csi-miR395	Cit.1861.1.S1_s_at	not assigned.unknown	expressed protein [Arabidopsis thaliana] gb|AAL31248.1| At2g27080/T20P8.13 [Arabidopsis thaliana] gb|AAK96484.1| At2g27080/T20P8.13 [Arabido /REP_ORG=Citrus	AT2G27080.2	-3.22	0	0	-2.75	0	0	0	0	0	0	0	0	-1.67	0	0	0	0	0	-2.7	0	0	0
